# Supplementary material for: Comparative proteomics of ovaries elucidated the potential targets related to ovine prolificacy
Source: Front Vet Sci. 2023 Aug 22;10:1096762. doi: 10.3389/fvets.2023.1096762 (PMC10477366; doi:10.3389/fvets.2023.1096762)
Supplement: Supplementary file 1 [file Table_1.XLSX]

## Sheet: sheet1
Sequence	PSMs	Protein Group Accessions	Modifications	PEP	IonScore A2	Exp Value A2	IonScore B2	Exp Value B2	IonScore C2	Exp Value C2	MH+ [Da]	Missed Cleavages	PL-1/REF	PL-2/REF	PL-3/REF	ML-1/REF	ML-2/REF	ML-3/REF	PF-1/REF	PF-2/REF	PF-3/REF	MF-1/REF	MF-2/REF	MF-3/REF
TASEMVLADDNFSTIVAAVEEGR	6	W5Q3Y8;W5NVR1	N-Term(TMT6plex)	5.757e-18	162.52	1.67088e-15	102.91	1.38922e-09			2654.32	0
LVQDVANNTNEEAGDGTTTATVLAR	23	W5Q1L2	N-Term(TMT6plex)	2.631e-20	153.95	1.26453e-14	117.71	5.41341e-11	91.19	2.37222e-08	2789.41	0	1.02473	0.942384	0.967037	0.986956	0.964151	0.957714	1.03951	1.09269	1.15749	0.966565	1.03793	0.998755
LVQIEYALAAVAGGAPSVGIK	6	K4P231	N-Term(TMT6plex); K21(TMT6plex)	8.043e-17	153.68	8.09957e-15	150.5	1.69338e-14	129.49	2.10863e-12	2485.48	0	1.30472	1.13135	0.979863	0.974021	1.00691	1.15022	0.993181	0.944542	0.863554	0.734502	0.90199	1.04508
AVSSAIAQLLGEVAQGNENYAGIAAR	8	W5PQK6	N-Term(TMT6plex)	1.238e-17	153.35	2.08534e-14			81.82	2.93973e-07	2802.5	0	0.932483		0.924132	1.00094		1.01118	1.05965		0.86985	0.963503		1.17024
AFLEVNEEGSEAAASTVISIAGR	76	P32262	N-Term(TMT6plex)	7.657e-17	151.87	2.46074e-14	140.4	3.52492e-13	115.88	9.96752e-11	2550.32	0	0.958262	0.983187	0.88735	0.915485	1.00052	0.998202	1.13585	0.976409	1.02975	1.04586	1.06199	1.0873
QAADMILLDDNFASIVTGVEEGR	6	P04074;W5PEP1	N-Term(TMT6plex)	4.754e-17	145.81	8.67304e-14	87.9	5.54659e-08	80.68	2.96281e-07	2693.37	0
LCYVALDFEQEMATAASSSSLEK	197	P60713;Q9MZW1	N-Term(TMT6plex); C2(Carbamidomethyl); K23(TMT6plex)	1.377e-14	145.3	7.86497e-14	139.08	3.58425e-13	100.2	2.7647e-09	3008.49	0
ALMLQGVDLLADAVAVTMGPK	19	W5Q1L2	N-Term(TMT6plex); K21(TMT6plex)	3.108e-17	145.29	9.8206e-14	138.61	4.37953e-13	125.76	8.62747e-12	2571.47	0	1.23861	1.4193	1.27336	1.38206	1.19381	1.25218	0.650303	0.568291	0.673218	0.598047	0.60814	0.888075
EIGWGDVGGWTGQGGSILGTK	6	W5PWG1	N-Term(TMT6plex); K21(TMT6plex)	3.743e-16	145.08	1.40947e-13	136.85	9.29421e-13	146.21	1.08058e-13	2533.35	0	1.14527	1.04235	0.984333	0.891055	0.950938	1.03268	1.09597	1.04208	0.803603	0.905374	0.958538	1.16073
IITITGTQDQIQNAQYLLQNSVK	4	W5PGN1;W5P9L9	N-Term(TMT6plex); K23(TMT6plex)	3.003e-19	144.15	1.23454e-13			88.61	4.53791e-08	3047.71	0
LCYVALDFENEMATAASSSSLEK	189	W5PZK7;W5NYJ1	N-Term(TMT6plex); C2(Carbamidomethyl); K23(TMT6plex)	6.957e-17	144	1.16844e-13	145.58	8.17631e-14	98.71	3.98375e-09	2994.49	0
IIGLDQVAGMSETAMPGAFK	8	W5QBQ9	N-Term(TMT6plex); K20(TMT6plex)	3.572e-16	143.96	1.76386e-13	140.26	4.16786e-13	140.21	4.1923e-13	2494.35	0	0.98673	1.25068	1.11007	1.18526	0.999291	0.97467	0.897942	0.843245	0.89232	0.911567	0.882036	1.04271
IAQLEEELEEEQGNTELVNDR	18	W5QBQ9	N-Term(TMT6plex)	4.301e-18	142.92	1.26095e-13	140.98	1.99898e-13	99.82	2.55368e-09	2687.32	0	1.03982	0.95909	1.02041	1.02961	1.04261	0.958319	0.893401	0.994818	1.01052	0.969654	0.990124	0.979635
SINPDEAVAYGAAVQAAILMGDK	49	W5PGB2;W5PG95	N-Term(TMT6plex); K23(TMT6plex)	3.743e-16	139.25	4.58762e-13	138.87	4.98765e-13	140.79	3.20967e-13	2762.49	0
AQEACGPLEMDSALSVVQNLER	6	W5PQK6	N-Term(TMT6plex); C5(Carbamidomethyl)	3.406e-18	137.2	4.82082e-13	41.47	0.00170372	116.4	5.47517e-11	2646.31	0	0.912988	0.950084	0.900705	0.871875	0.963537	0.962335	1.11415	1.06187	1.14034	1.17791	1.05283	1.03441
VTASDPLEALGSEGALSPGGLASLLR	13	W5NUX8;W5NUJ7;W5NU00	N-Term(TMT6plex)	1.339e-18	137.11	8.61795e-13	152.63	2.41225e-14	134.14	1.70189e-12	2710.48	0
SEQDQAENEGEDSAVLMER	3	W5NY25	N-Term(TMT6plex)	9.181e-17	136.88	1.30249e-13			70.55	6.65192e-07	2366.06	0	1.09552		1.2122	1.04999		0.997452	0.838238		1.17915	0.987823		0.747057
TALLDAAGVASLLTTAEVVVTEIPK	21	W5Q1L2	N-Term(TMT6plex); K25(TMT6plex)	1.228e-16	135.77	4.03896e-13	53.75	5.96701e-05	62.06	9.64565e-06	2940.73	0	1.28429	1.05868	1.55126	1.42641	1.00142	1.19441	0.50334	0.957819	0.73187	0.616343	0.976244	0.636373
SIPTVNENLENYYLEVNELEK	45	W5Q2E1	N-Term(TMT6plex); K21(TMT6plex)	1.084e-16	135.63	1.05034e-12	133.31	1.77797e-12	92	2.39448e-08	2968.55	0	0.794446	0.920951	0.680964	0.96083	0.96115	0.990846	1.18254	1.08665	0.731014	1.11241	1.08769	1.43293
IGADGTQVAMVQFTDDPR	6	W5Q5Q6	N-Term(TMT6plex)	6.478e-13	135.23	7.60288e-13			8.65	3.28865	2150.08	0	0.976404		0.920168	0.891247		0.877799	1.13746		1.04583	1.08084		1.14224
GGETVLVSAAAGAVGSVVGQIAK	22	W5P9M2	N-Term(TMT6plex); K23(TMT6plex)	3.9e-18	134.31	9.41529e-13	136.32	5.65864e-13	69.66	2.79551e-06	2499.46	0	0.960665	0.930219	0.792766	0.907618	0.940869	0.980017	1.13927	1.173	0.877794	1.03979	0.925481	1.32356
AGGGGGSSGAGGGSGCGTGSSR	9	W5PMD1	N-Term(TMT6plex); C16(Carbamidomethyl)	3.743e-16	133.64	1.90306e-13	92.57	2.1304e-09	146.78	9.55018e-15	1926.85	0	0.833551	1.33373	1.04635	1.24379	0.866675	0.976999	0.833189	0.803697	1.08486	1.03641	0.969752	0.954389
EAALTSEEVGADLEQVEVLQK	33	W5PJ75	N-Term(TMT6plex); K21(TMT6plex)	1.584e-17	132.85	2.19193e-12	116.38	9.75811e-11	104.41	1.53772e-09	2716.47	0	1.10755	0.967232	1.06003	1.00489	0.940078	0.91615	0.985032	1.06708	1.20795	0.909951	1.02229	0.904873
NFLTQDSADLDSIEAVANEVLK	8	W5PBD8	N-Term(TMT6plex); K22(TMT6plex)	6.001e-15	132.57	2.1553e-12	132.92	2.00628e-12	88.36	5.75502e-08	2850.51	0	0.798264	1.02011	0.882787	0.959865	0.929885	0.885162	0.936363	1.02369	1.22699	1.37609	1.02331	1.0359
QVYEEEYGSSLEDDVVGDTSGYYQR	27	W5PZM9;K4P221	N-Term(TMT6plex)	3.732e-14	132.33	3.01167e-13	119.99	4.81107e-12	122.68	2.77848e-12	3117.41	0
NMGGPYGGGNYGPGGSGGSGGYGGR	2	W5PK95	N-Term(TMT6plex)	1.105e-15	132.04	2.96957e-13					2419.07	0	0.924483			1.01198			0.907348			1.18393
IAALQSFADQLIAGGHYAK	6	W5PJ75	N-Term(TMT6plex); K19(TMT6plex)	9.561e-16	131.78	2.59192e-12	61.75	2.63662e-05	52.02	0.000247769	2432.37	0	0.855053	1.01866	0.897395	0.968093	0.98219	0.848504	1.09137	1.05812	0.901782	1.08452	0.929599	1.28261
VFSNGADLSGITEEQPLMVSK	15	I1WXR3	N-Term(TMT6plex); K21(TMT6plex)	3.083e-17	131.71	2.80266e-12	130.55	3.63873e-12	119.21	5.0319e-11	2680.43	0	1.02503	0.933554	0.89987	1.01921	0.895025	1.01512	1.18308	0.996683	0.961841	0.776051	1.21206	1.12691
DDEEMNTWIQAISSAISSDK	6	W5NZX9	N-Term(TMT6plex); K20(TMT6plex)	1.439e-13	131.5	1.92207e-12	87.81	4.53681e-08	79.21	3.33461e-07	2698.33	0	0.883144	0.915168	0.886385	0.86924	0.951557	0.990918	1.05005	1.04629	0.985552	1.27641	1.13711	1.13586
LIVDEAINEDNSVVSLSQPK	17	W5PRJ4	N-Term(TMT6plex); K20(TMT6plex)	8.617e-16	131.05	3.38044e-12	118.79	5.52302e-11	103.18	1.95221e-09	2628.44	0	1.34778	1.0801	1.14874	0.99414	1.06957	1.08553	0.89903	0.958188	0.952354	0.815216	0.914203	0.881151
QAAEEQAQAQAQAQAAAEK	10	W5Q2U7	N-Term(TMT6plex); K19(TMT6plex)	3.757e-16	130.65	3.34496e-12	132.46	2.20491e-12	89.34	4.40622e-08	2400.25	0	0.887726	1.10474	0.985716	0.951186	0.969126	0.953678	0.974883	0.925235	0.986099	1.22389	1.02543	1.0879
VSQMAQYFEPLTLAAVGAASK	6	W5PQK6	N-Term(TMT6plex); K21(TMT6plex)	1.035e-16	130.61	3.6366e-12	113.79	1.72982e-10	106.72	8.84242e-10	2640.45	0	0.904455	1.09392	0.958625	0.943842	0.9328	0.810837	1.04012	1.06772	1.13937	1.16741	0.878041	1.09314
AQFVPLPGSVSVEFAVAATDCIAK	89	P29701	N-Term(TMT6plex); C21(Carbamidomethyl); K24(TMT6plex)	3.705e-13	130.43	3.38291e-12	75.56	1.07297e-06	115.54	1.0486e-10	2935.61	0	0.80657	0.877676	0.656294	0.911771	0.875752	0.929237	1.39978	1.15158	0.879196	0.956793	1.20591	1.42257
ATTLSNAVSSLASTGLSLTK	4	W5P3I0	N-Term(TMT6plex); K20(TMT6plex)	4.914e-16	130.09	3.10988e-12	63.25	1.4644e-05	70.31	2.84453e-06	2380.37	0	1.051	1.05692	0.985798	1.24117	0.90659	0.991269	0.873183	1.07847	0.925313	0.797701	0.94912	1.10323
VGAIPANALDDGQWSQGLISAAR	11	W5PQK6	N-Term(TMT6plex)	5.592e-18	130.08	3.86809e-12	127.55	7.01412e-12	117.49	7.1206e-11	2539.36	0	0.918265	0.984186	0.960025	0.937607	0.957091	0.966807	1.07085	1.07579	0.917819	1.13528	1.00358	1.11822
TFSHELSDFGLESTTGEIPVVAVR	14	C6JUQ0	N-Term(TMT6plex)	8.858e-17	129.97	3.77599e-12	79.15	4.39043e-07	93.5	1.71973e-08	2820.45	0	0.863182	0.95138	1.11698	1.1733	0.955274	1.04258	0.945579	1.07683	0.943302	0.918494	1.01163	0.96539
SSLSSAQADFNQLAELDR	10	W5PJ75	N-Term(TMT6plex)	3.662e-15	129.93	2.78452e-12	132.09	1.69646e-12	122.71	1.49755e-11	2181.1	0	0.926199	0.919584	0.941019	0.895074	0.936555	0.979178	1.14424	1.09171	1.01294	1.15972	1.10535	1.0835
EVAAFAQFGSDLDAATQQLLSR	23	W5NY50	N-Term(TMT6plex)	1.634e-17	129.83	3.79571e-12	111.35	2.69313e-10	124.45	1.30289e-11	2567.33	0	1.06292	1.11916	0.915066	1.24269	0.921479	1.02359	0.787974	0.985093	0.862763	0.876568	0.960492	1.14872
TVPPAVPGITFLSGGQSEEEASINLNAINK	22	W5P1X9	N-Term(TMT6plex); K30(TMT6plex)	1.295e-12	129.62	3.48715e-12	42.1	0.00195769	95.61	8.72456e-09	3511.9	0	0.981976	0.939254	0.969892	0.959906	0.977852	1.05461	1.07658	1.05875	0.882265	1.03105	1.06295	1.11187
KDLYANNVLSGGTTMYPGIADR	19	W5PZK7	N-Term(TMT6plex); K1(TMT6plex)	2.367e-15	129.42	4.85723e-12	107.72	6.82093e-10	72.51	2.28627e-06	2814.5	1	0.845577	0.903947	0.842767	0.897416	0.909358	1.00837	1.09434	1.1429	0.879854	1.19645	1.07491	1.23552
SSGSPYGGGYGSGGGSGGYGSR	4	W5Q7M7	N-Term(TMT6plex)	4.456e-18	129.33	5.83405e-13			125.56	1.55664e-12	2139.95	0	0.958525		0.914409	1.01812		0.893194	0.933313		1.05664	1.11256		1.12211
FTASAGIQVVGDDLTVTNPK	110	W5PIG7	N-Term(TMT6plex); K20(TMT6plex)	3.743e-16	129.28	4.86882e-12	127.7	7.23452e-12	130.61	3.68874e-12	2491.38	0	0.9855	0.913882	0.989871	0.937314	1.01317	1.05014	1.07479	1.04314	0.977808	1.08509	1.04093	1.02895
SINPDEAVAYGAAVQAAILSGDK	43	W5NPN4	N-Term(TMT6plex); K23(TMT6plex)	1.187e-17	129.17	4.82423e-12	140.45	3.57022e-13	136.65	8.61843e-13	2718.47	0	1.01526	1.03383	0.926794	1.06259	0.980943	1.00442	1.03365	0.942354	0.975886	0.926504	1.00715	1.0341
IYDDDFFQNLDGVTNALDNVDAR	7	W5PVT6	N-Term(TMT6plex)	1.665e-17	129.14	2.01133e-12	133.48	7.31455e-13	84.23	7.02284e-08	2859.36	0	1.05219	1.00135	1.02726	1.03393	1.0706	0.969573	0.917311	0.951845	1.02487	1.01332	0.996934	1.01574
AEEGIAAGGVMDVNTALQEVLK	31	W5PYQ7	N-Term(Acetyl); K22(TMT6plex)	3.142e-11	129.08	4.49885e-12	112.47	2.06677e-10	60.04	3.82461e-05	2486.3	0	1.02026	1.07695	1.11825	1.06403	1.03119	1.1325	0.963701	0.935083	0.92297	0.928758	1.00093	0.977583
FQSAAIGALQEASEAYLVGLFEDTNLCAIHAK	64	B0LRN3	N-Term(TMT6plex); C27(Carbamidomethyl); K32(TMT6plex)	5.275e-18	129.01	3.91881e-12	110.75	2.65039e-10	120.62	2.71359e-11	3896.03	0	0.781469	0.807827	0.621467	0.874724	0.889358	0.904413	1.15217	1.31552	1.19512	1.19805	0.998182	1.27855
SMLQATAEANNLAAAASAK	5	W5NY07	N-Term(TMT6plex); K19(TMT6plex)	2.207e-15	128.51	5.82036e-12	127.35	7.59318e-12	127.22	7.86185e-12	2291.24	0	0.8372	1.12145	1.10075	1.18228	1.01009	1.04571	0.933899	0.887777	1.00075	1.03923	0.991156	0.925911
GAEAANVTGPGGVPVQGSK	11	A4UTS9	N-Term(TMT6plex); K19(TMT6plex)	3.882e-12	128.04	6.41493e-12	103.42	1.84725e-09	105.84	1.07243e-09	2154.19	0	1.25504	1.20321	1.20481	1.13824	0.982786	0.959829	0.816805	0.81948	0.97217	0.794735	0.985764	0.90571
DLYANNVLSGGTTMYPGIADR	88	W5PZK7	N-Term(TMT6plex)	2.774e-16	127.75	5.03641e-12	131.83	1.94875e-12	118.24	4.73151e-11	2457.23	0	0.876218	0.918166	0.902468	0.866146	0.86225	0.869733	1.13547	1.13589	0.937348	1.17981	1.10559	1.26345
DNLTLWTSDMQGDGEEQNK	13	P62262	N-Term(TMT6plex); K19(TMT6plex)	2.54e-15	126.8	3.93832e-12	98.39	2.65125e-09	69.94	1.98727e-06	2639.27	0	1.10899	0.96441	0.938347	0.941439	1.00191	0.991053	0.982384	1.05514	1.12582	0.999454	0.991574	1.02518
VQDDEVGDGTTSVTVLAAELLR	11	W5QGG6;W5P7W9	N-Term(TMT6plex)	1.111e-13	126.52	9.18115e-12	118.65	5.69713e-11	29.84	0.0438875	2517.33	0
GPMGPPGPQGEQGPEGAPAASVPR	5	W5QCQ3	N-Term(TMT6plex)	1.099e-13	126.14	6.72504e-12	50.02	0.000285184	88.45	4.00805e-08	2470.24	0	0.734526	0.95138	0.924102	0.868195	0.965418	0.888095	0.986939	1.08974	1.16012	1.48227	1.01075	1.03826
VIISAPSADAPMFVMGVNHEK	18	D7R7V6	N-Term(TMT6plex); K21(TMT6plex)	1.85e-16	125.85	1.07647e-11	125.45	1.17034e-11	71.64	2.86191e-06	2671.44	0	1.24281	1.03643	1.09988	0.887841	1.05922	1.06629	0.9599	0.952818	0.934692	0.936377	0.928946	0.952795
VAILVDDMADTCGTICHAADK	3	W5QBE6;W5PNM5	N-Term(TMT6plex); C12(Carbamidomethyl); C16(Carbamidomethyl); K21(TMT6plex)	1.654e-14	125.7	7.11911e-12			104.05	1.02323e-09	2734.36	0
LQVEPAVDTSGIQCYGPGIEGQGVFR	9	W5P5A0	N-Term(TMT6plex); C14(Carbamidomethyl)	6.392e-16	125.66	8.0135e-12	78.47	4.20298e-07	106.96	5.97069e-10	3006.52	0	0.85114	0.88438	0.823458	0.672754	0.748009	0.79136	1.12614	1.16902	1.16195	1.43987	1.26319	1.19766
DVASLGSQLQDTQELLQEETR	30	W5PGT5	N-Term(TMT6plex)	1.745e-17	125.4	9.64709e-12	126.8	7.03048e-12	111.94	2.14311e-10	2589.32	0	0.863399	0.984789	0.762147	0.701973	0.926959	0.874532	1.15503	1.00151	1.31471	1.40503	1.10596	1.13114
WGDAGAEYVVESTGVFTTMEK	115	D7R7V6	N-Term(TMT6plex); K21(TMT6plex)	4.855e-17	124.87	9.41668e-12	116.49	6.83262e-11	122.8	1.52194e-11	2735.37	0	1.19116	1.05052	1.14464	0.939836	1.08696	1.08586	0.967303	0.876509	0.930547	0.931236	1.00837	0.924207
GAGTGGLGLAIEGPSEAK	5	W5NZK9	N-Term(TMT6plex); K18(TMT6plex)	3.743e-16	124.79	1.28111e-11	123.77	1.64965e-11	132.1	2.38931e-12	2043.15	0	0.93707	1.04855	0.799736	0.862885	0.933155	0.790872	1.09148	0.992139	1.06168	1.18132	1.02577	1.28012
DLYANNVLSGGTTMYPGIADR	24	W5PZK7	N-Term(TMT6plex); M14(Oxidation)	1.11e-12	124.32	1.02257e-11	114.78	8.94854e-11	120.83	2.25921e-11	2473.23	0	0.862012	0.89905	0.916377	0.809019	0.80142	0.894675	1.07306	1.25594	0.960673	1.36975	1.07349	1.14837
DQAVENILLSPVVVASSLGLVSLGGK	29	K4P490	N-Term(TMT6plex); K26(TMT6plex)	1.156e-17	124.03	5.23861e-12	149.6	1.53507e-14	129.2	1.71924e-12	3023.78	0	0.962047	1.30398	1.40326	1.42909	1.04806	1.01381	0.864369	0.760341	0.649128	0.720537	0.840437	0.96311
LLDAQLATGGIVDPR	4	W5Q2U7	N-Term(TMT6plex)	3.34e-09	124.01	1.51727e-11			99.25	4.42717e-09	1768.02	0	0.94302		0.964489	0.973589		1.15634	1.03681		0.961481	1.03538		0.983662
NLVVSQVVHGAALDVDEEGTEGAAATGISIEK	52	W5Q0X5	N-Term(TMT6plex); K32(TMT6plex)	1.513e-21	123.85	1.24866e-11	130.51	2.71206e-12	71.75	2.02842e-06	3637.93	0	0.810982	0.973273	1.00212	1.05628	0.931151	0.931735	1.08375	1.05458	0.909686	1.07761	1.02253	1.12756
LLQDSVDFSLADAINTEFK	166	A4ZYA6;K4P1S1	N-Term(TMT6plex); K19(TMT6plex)	3.743e-16	123.84	1.75752e-11	121.97	2.65568e-11	139.75	4.53361e-13	2584.38	0
LCYVALDFENEMATAASSSSLEK	107	W5PZK7;W5NYJ1	N-Term(TMT6plex); C2(Carbamidomethyl); M12(Oxidation); K23(TMT6plex)	4.333e-16	123.7	1.04512e-11	105.41	6.8626e-10	104.42	9.36052e-10	3010.48	0
IAIPGLAGAGNSVLLVSNLNPER	4	W5PI44	N-Term(TMT6plex)	1.39e-15	123.56	1.49128e-11			109.86	3.54237e-10	2504.44	0	0.907641		1.02405	0.979158		1.08356	1.03939		0.892873	1.10785		1.01804
SSIGTGYDLSASTFSPDGR	2	W5QIY3	N-Term(Acetyl)	2.324e-09	123.48	3.74702e-12	43.17	0.00036869			1959.9	0
ISLGLPVGAVINCADNTGAK	8	W5NQ87	N-Term(TMT6plex); C13(Carbamidomethyl); K20(TMT6plex)	3.743e-16	123.45	1.68994e-11	120.14	3.4035e-11	126.54	8.06314e-12	2428.36	0	1.00576	1.35825	0.947627	1.07745	0.959212	1.20174	0.999063	0.747855	0.857756	0.915474	0.909783	1.03349
EGTVTAGNASGVSDGAGAVIIASEDAVK	10	W5P1M4	N-Term(TMT6plex); K28(TMT6plex)	2.688e-15	123.39	1.64473e-11	122.85	1.86249e-11	109.41	4.21549e-10	3004.58	0	1.08787	1.12144	1.15655	1.00097	1.0197	1.0778	0.952668	0.899247	0.927309	1.02088	0.960134	0.911772
LGLGIDEDDPTADDSSAAVTEEMPPLEGDDDTSR	10	A8DR93	N-Term(TMT6plex)	1.526e-15	122.89	2.41601e-12	135.18	1.71415e-13	74.59	1.73768e-07	3762.69	0	1.09456	0.953716	0.879892	0.999407	0.914041	0.777385	0.994963	1.14587	1.26169	0.931623	1.05399	1.0633
SGETEDTFIADLVVGLCTGQIK	84	W5PIG7;W5P5C0;W5P663	N-Term(TMT6plex); C17(Carbamidomethyl); K22(TMT6plex)	9.719e-16	122.57	2.09166e-11	118.58	5.27661e-11	69.55	4.3036e-06	2811.48	0
AIEDEGGNPDEIEITSEGNK	9	W5PDC0;W5PCR3	N-Term(TMT6plex); K20(TMT6plex)	3.541e-15	121.98	1.64489e-11	63.3	1.03837e-05	77.75	4.39007e-07	2575.28	0
DTTPLSVLCGPDIQVVSVGIK	14	W5PTE9	N-Term(TMT6plex); C9(Carbamidomethyl); K21(TMT6plex)	5.656e-13	121.92	2.05017e-11	60.2	3.17058e-05	104.32	1.26481e-09	2656.51	0	0.729247	0.948137	0.78551	0.966354	0.855268	0.888221	1.21817	1.15986	0.87067	1.14732	1.07895	1.35341
EPEDEEEEEEEEDEDEDEDLEELEVLER	7	W5NY29	N-Term(TMT6plex)	2.979e-12	121.9	6.44125e-13	115.38	2.89048e-12	106.91	2.03222e-11	3708.51	0	0.994649	0.925913	1.00129	0.914396	1.06411	0.806558	1.10388	0.98292	1.2988	1.07092	1.06784	0.943215
AEISCTDNQDGTCSVSYLPVLPGDYSILVK	4	W5P5A0	N-Term(TMT6plex); C5(Carbamidomethyl); C13(Carbamidomethyl); K30(TMT6plex)	2.105e-15	121.73	2.01093e-11			70.31	2.77936e-06	3759.89	0	0.863853		0.925787	0.60312		0.946477	1.14325		1.06581	1.59005		1.07958
GTETTLSLPIASDLELYDVTESSLR	19	W5Q5Q6	N-Term(TMT6plex)	6.671e-18	121.42	2.75824e-11	138.7	5.15304e-13	101.64	2.58772e-09	2939.54	0	0.780072	1.00304	0.644412	0.94172	0.997882	0.808746	1.14918	0.93845	0.837887	1.14979	1.15925	1.56648
AEDNADTLALVFEAPNQEK	17	W5Q6P4	N-Term(TMT6plex); K19(TMT6plex)	1.285e-13	121.21	3.04625e-11	114.67	1.43472e-10	71.54	2.90402e-06	2533.32	0	1.11193	0.97536	1.10084	1.06296	1.02294	0.956082	0.923868	0.986699	1.01071	0.895065	0.973431	0.902492
NDFQLIGIQDGYLSLLQDSGEVR	7	C8BKE6	N-Term(TMT6plex)	2.529e-17	121.2	2.59813e-11	31.62	0.0235863	111.5	2.47427e-10	2809.46	0	1.03038	0.982873	1.14315	1.01734	1.09827	1.04878	1.05039	0.949011	0.944728	0.963477	0.976407	0.931132
LEAITDEENDMLDLAYGLTDR	9	P29330	N-Term(TMT6plex)	4.358e-13	120.66	1.68367e-11	122.13	1.19102e-11			2626.27	0	1.06112	1.1792		0.998237	1.06155		0.947187	0.867188		1.02308	0.956968
GVVPLAGTDGETTTQGLDGLSER	29	W5NQP9	N-Term(TMT6plex)	1.393e-11	120.61	3.12391e-11	101.23	2.68195e-09	108.45	5.14402e-10	2502.29	0	1.01688	0.899992	1.00845	0.947364	0.973524	1.02317	1.01489	1.09899	0.991954	1.09956	1.05923	1.01211
DLVVTQVVHGAALDVDEEGTEGAAATGISIER	154	W5PHI7	N-Term(TMT6plex)	2.268e-19	120.43	3.28328e-11	120.31	3.23094e-11	111.98	2.33264e-10	3451.78	0	0.876399	0.847342	0.927481	1.0453	0.970521	0.966336	1.08509	1.13197	1.00845	1.06509	1.13271	1.07998
GTGGVDTAAVGGVFDVSNADR	9	W5NSF7	N-Term(TMT6plex)	1.359e-14	120.4	2.58555e-11	111.31	2.2521e-10			2194.09	0	0.994382	0.952526		0.810558	0.941992		1.07058	1.08607		1.22189	1.00497
TQLEELEDELQATEDAK	83	W5NU63;W5PGT5	N-Term(TMT6plex); K17(TMT6plex)	1.442e-13	120.01	3.30239e-11	109.11	4.25308e-10	85.98	8.9205e-08	2420.24	0
AQGGTNINDAMLMAVQLLEK	7	W5NRG7	N-Term(TMT6plex); K20(TMT6plex)	3.743e-16	119.48	4.58769e-11	57.22	7.84288e-05	120.13	3.96453e-11	2575.4	0	0.748161	1.04695	1.21407	1.27783	0.778909	0.878307	0.913088	1.21243	0.616708	0.936036	0.932721	1.165
AETSEGSGSAPAVPEASASPK	9	W5P722	N-Term(TMT6plex); K21(TMT6plex)	2.374e-14	118.73	5.17785e-11	125.65	1.05232e-11	105.32	1.0884e-09	2388.23	0	0.770613	0.931824	0.811836	0.750878	0.911783	0.826462	1.17049	1.03068	1.34443	1.45523	1.11186	1.04876
AIAFQDCPVDLFFVLDTSESVALR	56	W5PTE9	N-Term(TMT6plex); C7(Carbamidomethyl)	3.743e-16	118.69	4.71873e-11	121.45	2.54589e-11	124.05	1.36365e-11	2942.51	0	0.956479	0.943816	0.857593	0.98988	0.98718	0.892177	1.08419	0.976049	0.885861	0.967903	1.11894	1.20144
VPSSYGAGELLDFSLADAVNQEFLTTR	30	W5QG29	N-Term(TMT6plex)	8.265e-13	118.43	4.58639e-11	107.64	5.46693e-10	116.29	7.61281e-11	3129.6	0	1.01474	1.03014	0.90137	1.0323	0.998113	1.06855	0.985204	0.936123	0.854484	1.01188	0.996973	1.07634
GNNISSGTVLSDYVGSGPPK	19	W5NYA7	N-Term(TMT6plex); K20(TMT6plex)	3.485e-15	118.41	5.86941e-11	125.28	1.20669e-11	123.64	1.74087e-11	2407.3	0	0.956316	0.876378	0.916777	0.822497	0.948841	1.06128	1.11586	1.17779	0.926768	1.20249	1.03787	1.12931
LGLGIDEDDPTADDSSAAVTEEMPPLEGDDDTSR	14	A8DR93	N-Term(TMT6plex); M23(Oxidation)	6.037e-16	118.28	8.46983e-12	121.68	3.36206e-12	78.68	9.35081e-08	3778.68	0	0.970587	0.904937	1.18147	0.921383	0.911436	0.989073	1.03979	1.11128	1.07263	1.09114	1.1154	0.819942
LPVVIGGLLDVDCSEDVIK	8	W5PUT6	N-Term(TMT6plex); C13(Carbamidomethyl); K19(TMT6plex)	5.128e-13	118.21	5.45139e-11	103.98	1.4258e-09	72.82	1.80488e-06	2499.42	0	1.0992	1.22329	1.04996	1.06935	1.02933	1.06841	0.969472	0.845665	0.950454	0.860526	0.87094	0.984328
ALVEQVDQLLTDYEIK	14	W5P6F4	N-Term(TMT6plex); K16(TMT6plex)	1.06e-12	117.8	6.57196e-11	98.17	5.81426e-09	64.11	1.48273e-05	2335.31	0	1.16045	0.890701	0.982371	0.853285	0.83473	0.971844	1.18616	1.05756	1.0567	0.853834	1.31465	1.02036
NLLQEQLQAETELYAEAEEMR	42	W5PGT5	N-Term(TMT6plex); M20(Oxidation)	1.843e-15	117.61	4.55124e-11	114.93	8.25911e-11	53.45	0.000114094	2753.36	0	0.963047	0.850325	0.852037	0.828989	0.927351	1.13604	1.14042	1.16009	1.082	1.17179	1.07838	1.03767
TLENELDELDPDNALLPAGLR	11	W5PNQ1	N-Term(TMT6plex)	9.918e-13	117.56	6.60336e-11	105.08	1.17042e-09	55.54	0.000105139	2537.33	0	0.942724	0.926563	0.933685	0.935793	1.04737	0.888803	1.02218	0.965229	1.1495	1.15652	1.08349	1.05248
TLFELAADSDVSTAIDLFR	23	W5Q0F3	N-Term(TMT6plex)	1.099e-14	117.38	7.30326e-11	98.58	5.51929e-09	105.18	1.24845e-09	2313.22	0	0.818341	1.03149	0.847604	0.941255	1.0237	1.00787	1.13665	0.891904	0.94969	1.0748	1.14518	1.20563
SLEADLMQLQEDLAAAER	32	W5PGT5	N-Term(TMT6plex)	7.177e-15	117.29	5.88843e-11	104.29	1.20655e-09	88.72	4.5654e-08	2232.14	0	0.877278	0.950163	0.722744	0.790466	0.884898	0.685399	1.12522	1.10285	1.47409	1.30443	1.11957	1.10935
DNLTLWTSDTQGDEAEAGEGGEN	37	H9CJU6;W5QBD7	N-Term(TMT6plex)	4.035e-12	116.92	1.98155e-11	101.87	6.07871e-10	100.41	8.87165e-10	2638.17	0
AAAQLLQSQAQQSGAQQTK	6	W5Q7T3	N-Term(TMT6plex); K19(TMT6plex)	1.249e-15	116.83	8.31003e-11	114.81	1.31487e-10	111.67	2.75712e-10	2415.34	0	1.18218	0.880455	1.04129	0.969654	0.803278	0.921896	0.900001	1.25813	1.07029	0.973731	1.07947	0.994269
ASGPGLNTTGVPASLPVEFTIDAK	15	W5P5A0	N-Term(TMT6plex); K24(TMT6plex)	2.962e-19	116.8	7.15584e-11	104.31	1.41229e-09	94.3	1.38954e-08	2800.56	0	0.934104	0.978069	0.864599	0.835235	0.903914	0.757099	1.15537	1.11056	1.29208	1.12348	1.02332	1.07523
VTVTPIYDDGEGVSVSAPGK	15	W5Q5Q6	N-Term(TMT6plex); K20(TMT6plex)	3.178e-16	116.78	8.86802e-11	90.99	3.36377e-08	94.4	1.534e-08	2449.32	0	0.797252	0.971642	0.790324	0.821595	0.816953	0.777879	1.22002	0.99943	0.869524	1.26216	1.26881	1.47849
GDVPSVGLQGPDADLQGPESK	5	W5Q038	N-Term(TMT6plex); K21(TMT6plex)	3.37e-12	116.7	8.25253e-11					2524.33	0	1.06697			0.913717			0.953698			1.0713
AVLDVGEEGTEGAAVTAVTMMTSALLR	4	W5PHP7	N-Term(TMT6plex)	6.394e-15	116.62	8.43863e-11	111.32	2.92579e-10	66.92	8.0583e-06	2921.52	0	0.885256	0.875147	0.872939	0.974759	0.979364	0.995064	1.0604	1.15458	0.885208	1.1284	1.01297	1.21493
DLYANTVLSGGTTMYPGIADR	176	P60713;Q9MZW1	N-Term(TMT6plex)	1.522e-14	116.53	5.94735e-11	121.01	2.24278e-11	110.8	2.2624e-10	2444.23	0
ATVLLADINDFSAVNDVYK	9	W5P8I3	N-Term(TMT6plex); K19(TMT6plex)	9.732e-15	116.51	9.41451e-11	112.55	2.30422e-10	83.09	1.99063e-07	2526.38	0	1.35593	1.01876	1.1041	0.956767	1.20815	1.33657	0.734413	0.819993	0.594271	0.971741	0.979692	0.991526
SCSGVEFSTSGSSNTDTGK	6	W5PG36	N-Term(TMT6plex); C2(Carbamidomethyl); K19(TMT6plex)	2.516e-15	116.49	3.20875e-11	104.17	5.47439e-10	97.57	2.3273e-09	2366.12	0	1.15623	1.32968	1.11943	1.23784	1.07267	1.35055	0.750132	0.6694	0.735373	0.812156	0.858526	0.895602
GAGTGGLGLAVEGPSEAK	17	W5P5A0	N-Term(TMT6plex); K18(TMT6plex)	3.743e-16	116.44	9.2043e-11	116.51	9.07947e-11	122.27	2.33909e-11	2029.14	0	0.949659	0.866182	0.930493	0.677016	0.828205	0.743559	1.18812	1.1395	1.28662	1.28043	1.15682	1.05114
VLLNDGGYYDPETGVFTAPLAGR	8	W5QCQ3	N-Term(TMT6plex)	6.078e-14	116.32	9.08882e-11	62.32	2.26542e-05	76.27	8.95801e-07	2654.37	0	0.630425	1.01848	0.958679	0.820145	0.97775	0.980798	1.1105	1.06309	1.02033	1.55443	0.935509	1.04871
VDGVTQNSNFQNSFTDQDSK	17	W5QHZ5	N-Term(TMT6plex); K20(TMT6plex)	3.162e-15	116.31	5.65999e-11	114.01	9.19498e-11	107.31	4.52375e-10	2689.32	0	0.341929	0.791518	0.780512	1.23631	1.2637	0.906269	1.19193	0.781776	0.818817	1.21812	1.25125	1.27855
LGAASLGAEDPETQVVLINAVK	16	W5PQK6	N-Term(TMT6plex); K22(TMT6plex)	7.835e-15	116.24	7.05922e-11	115.21	9.1746e-11	104.98	8.84759e-10	2653.52	0	0.846631	1.03927	1.01539	0.879741	0.938369	0.92749	1.08509	1.04556	1.14617	1.23503	1.0039	1.00972
NLLQEQLQAETELYAEAEEMR	39	W5PGT5	N-Term(TMT6plex)	4.954e-15	116	6.66906e-11	115.22	7.60537e-11	92.24	1.5105e-08	2737.36	0	0.900527	0.852572	0.774033	0.740957	0.867973	0.855788	1.19599	1.21663	1.20676	1.25396	1.16441	1.13894
GLVEPVDVVDNADGTQTVNYVPSR	20	W5P5A0	N-Term(TMT6plex)	1.183e-18	115.86	8.65159e-11	117.11	6.61422e-11	106.71	7.31634e-10	2773.42	0	0.948358	0.858058	0.878722	0.830659	0.750194	0.945027	1.15886	1.1599	1.13143	1.22336	1.17819	1.04294
DGEAGAQGPPGPAGPAGER	17	W5P481	N-Term(TMT6plex)	2.305e-13	115.69	5.4899e-11	114.55	7.1378e-11	108.2	3.29956e-10	1919.94	0	0.727474	0.959306	0.825963	0.850238	0.978276	0.953345	1.31566	0.938295	0.821401	1.12843	1.2972	1.29849
IDNSQVESGSLEDDWDFLPPK	46	W5PJG7	N-Term(TMT6plex); K21(TMT6plex)	7.694e-14	115.59	8.28173e-11	110.76	2.74923e-10	105.67	9.07914e-10	2849.42	0	0.966924	1.01481	1.12528	1.14608	1.07184	1.02788	0.943691	0.942701	0.969705	0.929768	0.989529	0.929987
GTDLWLGVDALGLNIYEK	4	W5P2V0	N-Term(TMT6plex); K18(TMT6plex)	6.243e-15	115.29	1.14623e-10	92.34	2.3367e-08	99.56	4.52056e-09	2435.37	0	1.46968	1.43603	1.49045	1.25713	1.16327	1.47344	0.611793	0.669517	0.572777	0.593146	0.657181	0.645195
LCDFGVSGQLIDSMANSFVGTR	2	W5Q9X5;W5PM87	N-Term(TMT6plex); C2(Carbamidomethyl)	3.137e-15	115.23	7.36294e-11					2603.28	0
VESLSQVEVILQQSAADIAR	14	W5PBD8	N-Term(TMT6plex)	1.186e-15	115.13	1.27518e-10	115.06	1.29902e-10	111.07	3.22812e-10	2385.32	0	0.843626	1.01057	0.893165	0.902458	0.972396	0.984482	1.00329	1.00642	0.992385	1.31147	0.989055	1.13524
ALINADELANDVAGAEALLDR	15	W5PJ75	N-Term(TMT6plex)	1.454e-17	115.07	1.34271e-10	127.96	6.61417e-12	111.56	2.91163e-10	2383.27	0	0.885511	0.899248	0.832578	0.876916	0.968796	0.893779	1.09799	1.07525	1.13684	1.22123	1.11903	1.13425
AQLVLSGEELLETLQEK	10	W5PAX1	N-Term(TMT6plex); K17(TMT6plex)	1.247e-13	115.06	9.5594e-11	107.41	5.47378e-10	61.57	1.97842e-05	2358.35	0	1.02033	0.874014	0.860395	0.908855	0.907151	1.00414	1.08209	1.15638	1.29755	1.03827	1.12514	0.939597
IVEMGDENATLDGTDVLFTGR	7	W5P671	N-Term(TMT6plex)	2.314e-11	115.03	8.46367e-11	103.37	1.31173e-09	73.76	1.23694e-06	2482.23	0	0.885786	0.874219	0.838657	0.795021	0.921342	0.9626	1.17202	1.12349	0.954137	1.23787	1.11799	1.21418
DAAGLESQLQDTQELLQEETR	11	W5NU63	N-Term(TMT6plex)	2.371e-18	114.86	9.50371e-11	124.16	1.06862e-11	74.42	1.00653e-06	2603.3	0	0.835009	1.01944	0.936569	0.766287	0.870518	0.877353	1.12024	1.01031	1.21762	1.31127	1.1159	1.00977
EMEENFSVEAANYQDTIGR	37	A4ZYA6;K4P1S1	N-Term(TMT6plex); M2(Oxidation)	6.393e-13	114.85	2.94607e-11	112.78	3.92786e-11	83.16	4.00939e-08	2448.12	0
AEEEEAAPSIFDELLESVR	13	W5NPK8	N-Term(TMT6plex)	8.052e-12	114.74	8.71239e-11	99.34	3.20717e-09	98.75	3.94056e-09	2363.18	0	0.902682	0.904775	0.775308	0.747249	0.815509	0.774615	1.13287	1.14404	1.25309	1.38776	1.1398	1.17671
LEQEIEELENTDALPTAAAR	8	W5PHI5	N-Term(TMT6plex)	1.039e-14	114.66	1.07211e-10	54.1	0.000123133	69.94	3.20903e-06	2442.26	0	0.89719	0.582669	0.970583	0.70687	0.524813	0.778144	1.08356	1.60628	1.53217	1.40104	1.36644	0.841027
SATLSSTESAASEVQEEAK	8	W5NYR6	N-Term(TMT6plex); K19(TMT6plex)	4.362e-15	114.66	1.16786e-10	35.25	0.0101354	89.7	3.68603e-08	2383.23	0	1.15735	0.775943	0.582104	0.820733	0.963114	0.802284	1.11812	1.19843	1.60104	0.925456	1.1131	1.10983
AASADSTTEGTPADGFTVLSTK	12	W5PZ59	N-Term(TMT6plex); K22(TMT6plex)	1.504e-15	114.63	1.26893e-10	132.53	2.21713e-12	98.84	5.15284e-09	2585.34	0	0.875998	0.925222	0.811656	0.844104	0.929205	0.877079	1.16019	1.0525	1.2462	1.18512	1.115	1.07227
VDSDTLCTEEVFPTAGAGTDLR	5	W5QB34	N-Term(TMT6plex); C7(Carbamidomethyl)	6.355e-14	114.51	7.66404e-11	105.22	5.32076e-10	94.44	7.41084e-09	2583.25	0	0.87784	1.26612	1.22719	1.12309	1.01091	1.26823	0.904934	0.825043	0.880335	0.993992	0.815574	0.766015
GGTLGTPQTGSENDALYEYLR	7	W5PN97	N-Term(TMT6plex)	1.192e-16	114.4	9.73049e-11	53.8	0.000109637	70.38	2.06608e-06	2471.23	0	0.805536	0.905283	0.938583	0.916236	0.937318	1.11079	1.32569	1.11334	0.891723	0.991066	1.07801	1.06466
FNDLGEENFQGLVLIAFSQYLQQCPFDEHVK	43	P14639;W5PWE9	N-Term(TMT6plex); C24(Carbamidomethyl); K31(TMT6plex)	3.743e-16	114.34	1.05285e-10	100.13	2.60097e-09	114.86	9.04648e-11	4144.09	0
EDVIWELLNHAQEHFGK	60	W5PF65	N-Term(TMT6plex); K17(TMT6plex)	1.184e-13	114.14	1.68069e-10	91.51	3.23847e-08	92.52	2.5385e-08	2523.33	0	0.9444	0.843427	0.905881	0.926428	0.962998	1.08496	1.26068	1.0841	0.898761	0.891538	1.17972	1.13448
SLTDELALVDVLEDK	57	W5QGD1	N-Term(TMT6plex); K15(TMT6plex)	2.25e-11	114	1.51679e-10	115.61	1.05382e-10	78.27	5.62234e-07	2118.2	0	1.05526	0.945281	1.04564	0.906995	0.972599	1.0343	1.01864	1.09355	1.00173	1.07052	0.985678	0.977978
LNEAAAGLNQAATELVQASR	11	W5PQK6	N-Term(TMT6plex)	3.743e-16	114	1.55859e-10	113.45	1.77579e-10	120.74	3.29744e-11	2256.22	0	0.978402	0.966214	0.964973	1.03804	0.94756	0.93666	0.929654	1.09671	0.98824	1.13886	1.00184	1.07815
WGDAGAEYVVESTGVFTTMEK	51	D7R7V6	N-Term(TMT6plex); M19(Oxidation); K21(TMT6plex)	5.993e-15	114	1.00323e-10	56.25	5.83358e-05	96.6	5.58973e-09	2751.36	0	1.08821	0.982682	1.08709	0.990586	1.05767	1.08057	0.988621	0.963827	0.932265	0.95788	1.03531	0.952473
ILIVGGGVAGLASAGAAK	3	W5PFI3	N-Term(TMT6plex); K18(TMT6plex)	2.428e-12	113.97	5.95287e-11	57.1	2.81753e-05	34.1	0.0056217	1983.24	0	1.22723	1.11253	0.917388	1.11388	0.94083	1.1123	0.911453	1.03962	0.831823	0.728137	0.881681	1.14063
FDGALNVDLTEFQTNLVPYPR	39	C5ISA2;W5PW95;W5QC38;Q9MZB0;W5QC30	N-Term(TMT6plex)	2.022e-16	113.92	1.66867e-10	117.93	6.45869e-11	118.24	5.89376e-11	2638.37	0
ILGGVISAISEAAAQYNPEPLPPR	12	W5P5G5	N-Term(TMT6plex)	4.515e-14	113.88	1.59612e-10	82.67	2.11435e-07	112.61	2.1328e-10	2692.49	0	1.09567	0.936495	0.854241	1.02977	1.01706	0.980167	0.930291	1.12496	0.839018	0.946619	0.86491	1.22786
EEVPAADLSDQVPDTESETK	21	W5NPK5	N-Term(TMT6plex); K20(TMT6plex)	6.094e-14	113.73	1.23492e-10	134.13	1.15717e-12	102.91	1.60156e-09	2618.31	0	1.14449	0.737837	0.934575	0.996092	1.24271	0.89149	1.03732	0.772427	1.22705	0.885836	1.26133	0.990536
ETGANLAICQWGFDDEANHLLLQNDLPAVR	5	W5PXX7	N-Term(TMT6plex); C9(Carbamidomethyl)	5.086e-19	113.67	1.01156e-10	30.25	0.0225631	79.76	2.85341e-07	3609.79	0	1.04998	0.937066	0.952191	1.04737	1.09414	1.0739	0.975373	0.86206	0.873843	0.940992	1.18356	1.10492
VGGNAGAYGAEALER	163	Q28744	N-Term(TMT6plex)	3.622e-12	113.34	1.46681e-10	109.74	3.36027e-10	112.06	1.96647e-10	1663.86	0	1.26035	0.788317	1.01027	0.745446	0.971391	0.96016	1.04733	1.3414	0.927589	0.917724	0.871366	1.09286
MAVTFIGNSTAIQELFK	4	W5PPT6	N-Term(TMT6plex); M1(Oxidation); K17(TMT6plex)	6.829e-10	113.24	1.94202e-10	25.97	0.103069			2344.29	0	0.858663	1.06009		1.14128	1.09743		1.05819	0.932277		0.858161	0.910337
AQETQDESAVLWLDEIQGGIR	12	W5PU66	N-Term(TMT6plex)	6.619e-17	113.23	1.59713e-10	103.17	1.60248e-09	88.21	5.15692e-08	2587.32	0	0.922059	0.93091	0.975787	0.943931	0.997314	0.984614	1.07646	1.00225	1.04296	1.11413	1.10673	1.03099
AGGSASAMLQPLLDNQVGFK	5	W5P500	N-Term(TMT6plex); K20(TMT6plex)	2.052e-14	113.08	2.18712e-10	111.89	2.75359e-10			2462.33	0	1.18015	1.14463		1.0264	1.05744		0.925973	0.856748		0.836367	0.935932
LSQLEEQVAGAVQACGQLCSGAPGEQDSQGR	1	W5QCQ3	N-Term(TMT6plex); C15(Carbamidomethyl); C19(Carbamidomethyl)	2.65e-14	113.05	8.00152e-11					3459.64	0	0.909187			0.832313			1.05727			1.28783
AAAPAPEEELDECEQALAAEPK	13	W5Q0L1	N-Term(TMT6plex); C13(Carbamidomethyl); K22(TMT6plex)	1.401e-17	113	1.43841e-10	124.26	1.05742e-11	88.28	4.45781e-08	2797.4	0	1.17661	1.27047	1.25622	1.08714	1.05405	1.06957	0.855078	0.933727	0.997115	0.877177	0.635398	0.811484
AAFDDAIAELDTLSEESYK	58	P62262	N-Term(TMT6plex); K19(TMT6plex)	1.359e-13	112.98	1.46519e-10	127.63	5.79019e-12	80.72	3.07544e-07	2546.29	0	1.11214	0.998257	1.01872	0.912107	1.01703	0.974145	0.992301	1.01901	1.06663	1.00658	0.973662	0.96608
QAFDDAIAELDTLNEDSYK	19	W5P417	N-Term(TMT6plex); K19(TMT6plex)	8.877e-15	112.98	1.40728e-10	102.25	1.64998e-09	77.77	4.60385e-07	2616.31	0	1.08996	1.09277	1.1916	0.918207	0.968769	0.918726	1.02179	0.942373	1.02107	1.0208	1.02154	0.948424
TVEELLETGLIQVATK	7	W5QIX0	N-Term(TMT6plex); K16(TMT6plex)	9.499e-13	112.97	1.39034e-10	108.56	4.2352e-10	53.9	0.00011203	2202.3	0	1.12619	1.1179	1.05432	0.956823	1.00831	0.935871	0.967118	0.969131	1.21596	0.986192	0.886891	0.882543
TAFDEAIAELDTLSEESYK	23	H9CJU6;W5QBD7	N-Term(TMT6plex); K19(TMT6plex)	8.271e-16	112.8	1.72137e-10	107.92	5.23052e-10	54.14	0.00012663	2590.32	0
AGAAAGGPVVSGVCVCK	3	B9VQ09	N-Term(TMT6plex); C14(Carbamidomethyl); C16(Carbamidomethyl); K17(TMT6plex)	6.948e-15	112.8	2.26192e-10			111.04	3.39217e-10	2018.09	0	1.01452		1.01337	1.09453		1.11359	0.858725		0.829304	1.04526		1.04857
ASAFNSWFENAEEDLTDPVR	8	W5PJ75	N-Term(TMT6plex)	1.43e-14	112.78	7.75028e-11	111.49	1.02534e-10	82.85	7.49666e-08	2527.2	0	0.949602	1.01259	0.920277	0.930606	0.950599	0.998446	1.08773	0.991109	1.05969	1.07541	1.07913	1.0534
ALAGAGGVDNLLVLDLQK	4	W5PHR3	N-Term(TMT6plex); K18(TMT6plex)	4.984e-15	112.52	1.21747e-10	32.68	0.0117344	40.06	0.00224379	2225.33	0	1.05767	0.940928	1.04325	0.794526	0.97472	1.11173	1.11944	1.088	0.899957	1.10428	1.01649	0.996905
IVENPDAVTEILNNAELLK	7	W5P6M2	N-Term(TMT6plex); K19(TMT6plex)	5.147e-15	112.49	1.77546e-10	36.46	0.00715111	76.88	6.04067e-07	2553.45	0	1.12515	1.02158	1.06962	0.987859	0.946627	1.06317	0.974544	0.98126	0.905811	0.935598	1.08239	1.01863
EMEENFSVEAANYQDTIGR	250	A4ZYA6;K4P1S1	N-Term(TMT6plex)	7.784e-14	112.41	5.54022e-11	124.48	3.56451e-12	117.65	1.66637e-11	2432.13	0
VFPLVSCVSSPSDENTVALGCLAR	6	W5NXW9	N-Term(TMT6plex); C7(Carbamidomethyl); C21(Carbamidomethyl)	3.743e-16	112.37	2.11491e-10	111.31	2.37043e-10	116.38	7.72134e-11	2807.43	0	0.747169	0.793405	0.955077	1.17198	1.24692	1.18958	1.50474	0.913379	0.714627	0.557125	1.04933	1.08297
EPACDDPDTEQAALAAVDYINK	74	P29701	N-Term(TMT6plex); C4(Carbamidomethyl); K22(TMT6plex)	3.544e-16	112.25	1.5249e-10	117.19	5.01336e-11	93.67	1.12753e-08	2864.41	0	0.861361	0.819115	0.718823	0.803625	0.886404	0.883477	1.31793	1.13964	1.02753	0.982905	1.23841	1.29251
SGAGMGDSPCIPWVYYSTVDR	6	Q9XT27;W5P4S5	N-Term(TMT6plex); C10(Carbamidomethyl)	3.743e-16	112.24	6.77635e-11	116.22	2.35199e-11	118.22	1.7326e-11	2547.19	0
GLGTDEDTIIDIIAHR	18	W5PEC3	N-Term(TMT6plex)	1.898e-10	112.2	2.36806e-10	105.57	1.10933e-09	66.64	8.65998e-06	1968.06	0	0.886988	1.11235	1.02835	1.03919	0.969005	0.96604	0.967363	0.951116	0.885569	1.09496	1.02797	1.11959
DSQAQQMAENLGFLGPLK	2	W5PL67	N-Term(TMT6plex); K18(TMT6plex)	3.743e-16	112.14	2.45293e-10			113.84	1.62534e-10	2405.29	0	1.1364		1.15228	1.22015		1.15804	0.790602		0.88195	0.821046		0.895579
ESTGAQVQVAGDMLPNSTER	9	W5QE14;W5Q4P4	N-Term(TMT6plex)	5.893e-15	112.1	1.46441e-10	96.49	5.3741e-09	101.36	1.65603e-09	2319.14	0
VAAPEGYDCYFDNVGGEFSNAVITQMK	11	W5P9M2	N-Term(TMT6plex); C9(Carbamidomethyl); K27(TMT6plex)	8.277e-14	111.87	1.2775e-10	78.92	2.40437e-07	91.58	1.3414e-08	3440.66	0	1.01911	0.879248	0.834672	0.785282	0.923182	0.945152	1.18981	1.1451	1.13051	1.07149	1.05347	1.08622
TQTAIASEDMPNTLTEAEK	14	W5NZX9	N-Term(TMT6plex); K19(TMT6plex)	2.459e-15	111.77	2.38168e-10	93.16	1.7366e-08	57.49	6.30071e-05	2508.29	0	0.865875	0.905161	0.96974	0.867397	0.875105	1.05339	1.19385	1.07929	1.05843	1.16804	1.18648	1.01423
QGQYSPMAIEEQVAVIYAGVR	11	W5NY50	N-Term(TMT6plex)	5.23e-17	111.74	2.42163e-10	123.4	1.66837e-11	76.78	7.64014e-07	2538.32	0	0.992732	1.36938	1.00274	1.14839	0.985358	1.13679	0.932845	0.743529	0.882312	0.902661	0.852237	1.02839
AQDLSDLENTVAALK	3	W5PIK1	N-Term(TMT6plex); K15(TMT6plex)	4.276e-12	111.52	2.94914e-10	111.59	2.93319e-10			2046.14	0	1.05225	0.931792		1.1125	1.20076		0.859696	0.935554		0.974295	0.960538
IAQLEEELEEEQGNMEAMSDR	20	W5PGT5	N-Term(TMT6plex)	7.599e-15	111.4	5.43327e-11	112.85	4.20228e-11	102.12	4.57253e-10	2680.23	0	0.801089	0.815173	0.764412	0.557546	0.864035	0.810715	1.24563	1.17483	1.33789	1.54145	1.19463	1.12555
AEEGIAAGGVMDVNTALQEVLK	16	W5PYQ7	N-Term(Acetyl); M11(Oxidation); K22(TMT6plex)	1.168e-10	111.33	2.77918e-10	97.55	6.41642e-09	101.64	2.53973e-09	2502.3	0	1.12115	1.12764	1.21334	1.07	0.995637	1.01098	0.92443	0.943698	0.936476	0.926108	0.901059	0.896815
TAFDEAIAELDTLNEDSYK	35	W5Q0Q1	N-Term(TMT6plex); K19(TMT6plex)	2.889e-15	111.16	2.35038e-10	114.25	1.14067e-10	73.07	1.52884e-06	2603.31	0	0.981485	0.919476	1.07181	0.981848	1.00615	0.934334	0.978936	1.11239	1.04528	1.06363	0.959982	1.00479
IGQPTLLLYVDAGPETMTK	3	C5IJA8	N-Term(TMT6plex); K19(TMT6plex)	3.743e-16	111.14	2.65735e-10			119.97	3.60985e-11	2505.4	0	0.912614		0.952658	0.870799		0.951552	1.13875		0.966939	1.14817		1.11898
TAFDDAIAELDTLNEDSYK	26	W5PWD6	N-Term(TMT6plex); K19(TMT6plex)	2.522e-15	111.11	2.23045e-10	113.12	1.41383e-10	67.62	4.95592e-06	2589.3	0	1.09341	0.940043	0.936064	0.858868	0.980483	1.0384	1.02409	1.03795	1.03687	1.078	1.05622	1.02455
FQMPDQGMTSADDFFQGTK	10	W5PJ56	N-Term(TMT6plex); M8(Oxidation); K19(TMT6plex)	1.31e-09	110.92	1.27837e-10	59.44	1.90553e-05	61.81	1.04479e-05	2625.24	0	0.944308	0.76577	0.952463	0.845379	0.952871	0.967777	1.07159	1.25432	0.96374	1.10329	1.06165	1.11494
EGEEAGTGEPLLEATSK	13	W5Q3Q7	N-Term(TMT6plex); K17(TMT6plex)	3.743e-16	110.91	3.17491e-10	46.49	0.000870626	113.08	1.91157e-10	2176.14	0	1.02549	0.938827	1.02341	0.951312	0.987403	0.889582	1.05412	1.08904	1.19737	1.0557	1.03968	0.904936
LSPITSDPTEAAAVGAVEASFK	53	W5QC41	N-Term(TMT6plex); K22(TMT6plex)	1.575e-19	110.68	3.43309e-10	126.7	8.62668e-12	103.61	1.7268e-09	2619.43	0	0.928396	0.906491	1.01947	0.980691	1.03654	1.06663	1.08232	1.04358	0.959654	1.01927	1.01201	1.0128
VTAQGPGLEPSGNIANK	16	W5P5A0	N-Term(TMT6plex); K17(TMT6plex)	1.051e-13	110.62	3.2381e-10	110.84	2.91745e-10	97.92	6.05384e-09	2111.19	0	0.946193	0.950911	0.865997	0.644921	0.807019	0.79193	1.1723	1.13701	1.24158	1.37605	1.14884	1.05576
MMCGAPSATQPATAETQAIADK	3	Q10994	N-Term(Acetyl); C3(Carbamidomethyl); K22(TMT6plex)	2.874e-09	110.56	1.48994e-10			61.19	1.28495e-05	2521.19	0	0.992495		0.875561	0.90394		1.00014	1.04003		1.18079	1.11982		1.00076
VLDNYLTSPLPDEVDETSAEDEGISQR	11	W5P610	N-Term(TMT6plex)	2.489e-12	110.5	1.8538e-10	136.49	4.2746e-13	89.56	2.18558e-08	3221.55	0	1.01692	0.904456	1.01128	0.995579	1.02632	0.979609	0.946434	1.09396	1.19947	1.07322	1.016	0.944613
TLESVDPLGGLNTIDILTAIR	1	W5QDH8	N-Term(TMT6plex)	4.914e-16	110.25	3.27117e-10					2440.38	0	1.10349			1.03718			0.930953			0.943288
ALSAGNIDDALQCYSEAIK	10	W5P359	N-Term(TMT6plex); C13(Carbamidomethyl); K19(TMT6plex)	2.774e-15	110.2	3.46185e-10	54.72	0.000120074	74.26	1.31616e-06	2497.31	0	1.08265	0.980117	1.07235	0.986817	1.04205	0.93833	0.957349	1.02913	1.07582	0.97157	0.959028	0.967964
VIFLEDDDVAAVVDGR	10	W5QEY8	N-Term(TMT6plex)	2.16e-09	110.19	3.61341e-10	78.59	5.21605e-07	70.77	3.2203e-06	1962.04	0	1.04147	1.04919	1.03368	1.09242	1.00932	0.971938	0.921921	0.961199	1.05322	0.928622	0.994085	0.974536
SPYTVTVGQACNPGACHAVGR	11	W5P5A0	N-Term(TMT6plex); C11(Carbamidomethyl); C16(Carbamidomethyl)	3.743e-16	110.16	1.99513e-10	81.45	1.36783e-07	123.89	8.26847e-12	2431.19	0	0.813316	0.940533	0.774114	0.788219	0.958578	0.824853	1.1587	0.962687	1.18842	1.35101	1.20679	1.12192
LFAQLAGEDAEISAFELQTILR	18	A8IF71	N-Term(TMT6plex)	7.857e-15	110.06	3.88101e-10	67.13	7.60046e-06	87.39	7.20439e-08	2664.45	0	0.972478	1.07024	1.04687	0.977786	1.05887	1.01305	1.05581	0.910633	0.927606	1.0544	1.00916	1.06299
LQLQEQLQAETELCAEAEELR	37	W5QBQ9	N-Term(TMT6plex); C14(Carbamidomethyl)	9.93e-15	109.93	3.07923e-10	87.73	5.52346e-08	101.05	2.52453e-09	2730.37	0	0.971094	0.922022	1.09655	1.00209	0.930233	0.897698	1.08157	1.17442	1.05795	0.970673	0.956859	0.968188
ATVVCLISDFYPGSVNVVWK	63	W5PSQ7	N-Term(TMT6plex); C5(Carbamidomethyl); K20(TMT6plex)	2.566e-12	109.92	4.05909e-10	90.04	3.92369e-08	105.55	1.09912e-09	2712.48	0	0.644029	1.02228	0.393434	1.34212	0.66728	0.628041	1.09195	1.21535	0.518332	0.847491	1.13745	2.11261
DSITTWEILAVSLSDK	75	W5P5T4;W5NXP6	N-Term(TMT6plex); K16(TMT6plex)	2.626e-11	109.9	4.00619e-10	98.67	5.3178e-09	99.16	4.65335e-09	2236.25	0
VCLLGCGISTGYGAALNAAK	5	W5Q2F4	N-Term(TMT6plex); C2(Carbamidomethyl); C6(Carbamidomethyl); K20(TMT6plex)	4.489e-17	109.9	4.6304e-10			97.22	8.49724e-09	2454.33	0	1.0067		0.835263	0.76331		1.18874	1.11875		0.739822	1.19139		1.22784
GPMGPPGPQGEQGPEGAPAASVPR	4	W5QCQ3	N-Term(TMT6plex); M3(Oxidation)	9.453e-15	109.87	2.6584e-10	102.53	1.41851e-09	97.14	4.82026e-09	2486.24	0	0.593832	0.999226	0.824912	0.826909	0.814496	0.760109	1.2036	1.12008	1.27671	1.48979	1.04653	1.13188
ISLPFVNSSVSSLTVPSSNIR	5	W5P8F9	N-Term(TMT6plex)	3.677e-14	109.84	4.96976e-10	89.85	4.94798e-08	56.63	0.000104507	2433.35	0	1.39748	0.755091	1.07648	0.462946	0.701344	0.994096	1.26961	1.61857	0.857448	0.430182	0.648825	1.08018
EADMPDEVNIDELLELESEEER	4	W5P696	N-Term(TMT6plex)	4.628e-15	109.84	8.97462e-11			80.87	8.92127e-08	2833.3	0	0.973129		0.870798	0.702059		0.773058	1.12411		1.24612	1.29484		1.1043
AVTDCTSNFCLFQSTSK	11	W5PF65	N-Term(TMT6plex); C5(Carbamidomethyl); C10(Carbamidomethyl); K17(TMT6plex)	1.672e-14	109.8	2.61782e-10	64.99	7.97146e-06	101.08	1.93008e-09	2424.2	0	0.997238	0.862698	0.947692	0.846314	0.975753	1.06071	1.33565	1.01795	0.937879	0.839724	1.21444	1.10336
YAASSYLTLTGSEWK	189	W5PSQ7	N-Term(TMT6plex); K15(TMT6plex)	1.806e-13	109.68	4.27895e-10	110.09	3.8494e-10	110.18	3.82801e-10	2135.14	0	0.703887	0.786341	0.532849	1.17482	1.17433	1.26934	1.00161	0.953157	0.655851	1.1178	1.17683	1.46296
VATAQDDITGDGTTSNVLIIGELLK	7	W5PJX0	N-Term(TMT6plex); K25(TMT6plex)	3.17e-13	109.64	3.82422e-10	95.76	9.64949e-09	94.11	1.40705e-08	3002.67	0	1.08562	1.0734	1.08708	1.041	0.97329	1.07286	0.92405	0.969763	0.990763	0.962364	1.00024	0.925257
IVGLDQVTGMTETAFGSAYK	2	W5NU63	N-Term(TMT6plex); K20(TMT6plex)	7.071e-16	109.64	4.73138e-10					2546.36	0	0.842059			0.872007			1.15453			1.20526
MTDSFTEQADQVTAEVGELLGTEK	6	W5PKX5	N-Term(TMT6plex); K24(TMT6plex)	2.339e-16	109.49	3.47503e-10	82.62	1.6766e-07	100.74	2.61434e-09	3057.54	0	1.09586	0.895897	0.909371	0.801245	0.961624	1.24235	1.02789	1.14898	0.98598	1.13646	0.9863	0.950922
GMSLNLEPDNVGVVVFGNDK	7	W5NY50	N-Term(TMT6plex); K20(TMT6plex)	1.598e-15	109.47	4.56438e-10	106	1.04369e-09	96.36	9.45634e-09	2562.37	0	1.11741	1.30701	1.08894	1.28771	1.01575	1.12657	0.759401	0.810569	0.827614	0.788323	0.827542	1.00077
AGAIAPCEVTVPAQNTGLGPEK	10	W5PQC5	N-Term(TMT6plex); C7(Carbamidomethyl); K22(TMT6plex)	3.196e-13	109.42	4.73152e-10	60.21	4.02556e-05	78.95	5.26594e-07	2638.43	0	1.1609	0.966698	1.17116	1.04354	0.993536	1.03455	0.914424	1.06464	0.930095	0.946306	0.986613	0.911993
YGTTTSQLDADGSYFLYSR	263	W5PH95	N-Term(TMT6plex)	7.564e-15	109.41	2.04474e-10	113.38	8.7018e-11	111.38	1.3282e-10	2374.14	0	0.895776	0.804316	0.674986	1.02932	1.06066	1.09859	1.0506	0.951166	0.828886	1.09468	1.25751	1.33716
DNLTLWTSDQQDDDGGEGNN	11	W5PWD6	N-Term(TMT6plex)	4.514e-10	109.37	2.65906e-11	54.74	8.39344e-06	68.58	3.46689e-07	2423.04	0	1.0705	0.935937	0.753824	0.947911	0.937257	0.89044	0.998279	1.10159	1.15351	1.03554	1.05284	1.15854
AVLDVGEEGTEGAAVTGIK	62	W5Q124	N-Term(TMT6plex); K19(TMT6plex)	1.049e-14	109.36	4.76837e-10	118.19	6.13647e-11	116.21	9.60916e-11	2274.26	0	0.837315	0.833687	0.979321	1.04169	0.9932	0.941405	1.02218	1.06028	0.998167	1.13766	1.14364	1.07078
GFSEGLWEIENNPTVK	14	W5P8R3	N-Term(TMT6plex); K16(TMT6plex)	1.385e-11	109.33	4.63223e-10	90.18	3.79443e-08	77.72	6.38987e-07	2278.21	0	0.917286	0.843726	0.966529	0.834219	0.898506	0.904733	1.02725	1.25078	1.18938	1.25568	1.08192	0.985107
VAVLGASGGIGQPLSLLLK	9	W5PW05	N-Term(TMT6plex); K19(TMT6plex)	1.907e-13	109.31	1.33044e-10	111.17	5.72877e-11	109.19	9.03777e-11	2251.42	0	1.12771	1.42221	1.05086	1.25895	1.06109	1.24953	0.827627	0.777998	0.74602	0.739668	0.628608	0.808281
NSGLPPGAAAVALLPVTLDTPVNR	3	W5PKX5	N-Term(TMT6plex)	1.741e-16	109.29	3.839e-10			106.23	7.52813e-10	2572.46	0	1.04599		0.833922	0.771681		1.01392	1.11452		0.7845	1.15282		1.302
STLSVTCLVTGFYPDYIAVEWQK	47	W5PH95;W5Q7I2	N-Term(TMT6plex); C7(Carbamidomethyl); K23(TMT6plex)	8.319e-14	109.22	4.49974e-10	65.91	9.71939e-06	108.43	5.38309e-10	3135.65	0
LGFSEVELVQMVVDGVK	26	W5NSF7	N-Term(TMT6plex); K17(TMT6plex)	2.694e-13	109.21	4.51012e-10	107.66	6.52161e-10	109.29	4.49257e-10	2307.31	0	0.927736	0.846215	0.879364	0.894585	0.974085	0.851718	1.01636	1.12499	1.17402	1.20711	1.08656	1.08449
AGVLFAVTDPAQAVVSVGVK	5	W5PST4	N-Term(TMT6plex); K20(TMT6plex)	4.427e-16	108.94	3.17195e-10	101.67	1.64406e-09	103.23	1.20735e-09	2386.41	0	0.903278	0.970792	0.64931	0.937798	0.846475	0.764471	1.08658	1.2788	0.591265	1.12322	0.870831	1.74737
ITYQPSTGEGNEQTTTIGGR	11	W5P8W6	N-Term(TMT6plex)	1.607e-11	108.93	3.16007e-10	103.28	1.27811e-09	86.04	6.01059e-08	2339.16	0	0.736584	1.03481	0.914745	0.936503	0.915816	0.926916	1.02899	0.960565	0.774748	1.37599	1.16318	1.244
NAFACFDEEATGTIQEDYLR	127	W5PL19	N-Term(TMT6plex); C5(Carbamidomethyl)	2.145e-12	108.85	1.45955e-10	108.61	1.39787e-10	82.11	7.81275e-08	2579.19	0	0.89449	0.92309	0.882869	0.869868	0.923689	0.872112	1.08133	1.09938	1.16696	1.22443	1.0968	1.09201
SMEAEMIQLQEELAAAER	17	W5QBQ9	N-Term(TMT6plex)	3.101e-14	108.7	3.29821e-10	104.43	8.41951e-10	88.61	3.38794e-08	2278.13	0	1.01115	1.08744	1.03742	1.03704	1.01682	0.948909	0.952745	0.935685	1.10143	1.06919	0.999385	0.943438
GAGSYTIMVLFADQATPTSPIR	6	W5P5A0	N-Term(TMT6plex)	9.704e-17	108.6	5.27997e-10	122.94	1.9183e-11	113.98	1.50779e-10	2525.32	0	0.897735	0.930543	0.816993	0.80678	0.885756	0.960189	1.17401	1.11386	0.961587	1.16025	1.09876	1.20948
AVPVSPSAVEEDEDEDGHTVVATAR	4	W5Q4W6	N-Term(TMT6plex)	3.596e-12	108.58	3.34902e-10	94.76	8.12094e-09	75.72	7.03282e-07	2809.37	0	1.04165	0.876239	0.950567	0.892084	1.02623	0.945278	1.03445	1.02334	1.24517	1.08822	1.13282	0.9336
LLDFGSLSNLQVTQPTVGMNFK	5	K4P486	N-Term(TMT6plex); K22(TMT6plex)	6.019e-14	108.51	5.77808e-10	49.8	0.000413092	59.14	4.93081e-05	2867.57	0	0.934803	1.50512	1.06229	1.4202	1.11837	1.26944	0.897245	0.710802	0.659247	0.668624	0.558375	1.04261
GITWGEETLMEYLENPK	10	P62896	N-Term(TMT6plex); K17(TMT6plex)	5.041e-13	108.49	4.86325e-10	106.51	8.26422e-10	62.26	2.16619e-05	2468.27	0	1.68169	1.26425	1.52001	1.16393	1.12171	1.23284	0.516794	0.762741	0.747374	0.562135	0.804252	0.645464
TSGNVEDDLIIFPDDCEFK	5	W5PXE3	N-Term(TMT6plex); C16(Carbamidomethyl); K19(TMT6plex)	2.641e-11	108.17	4.23687e-10	50.86	0.000219444	79.86	2.78329e-07	2672.32	0	1.20712	1.09942	1.08531	1.02046	1.01957	1.03066	0.885686	0.92328	1.10025	0.920439	0.962298	0.877394
GEADAMSLDGGYLYIAGK	116	W5PF65	N-Term(TMT6plex); K18(TMT6plex)	5.696e-14	108.1	5.68416e-10	103.56	1.60582e-09	91.04	2.97897e-08	2289.18	0	0.90897	0.854809	0.918029	0.932833	0.943086	1.00571	1.23052	1.08588	0.916717	0.984128	1.16875	1.14876
VGNVQELSELSEQVLETLHDAMHETLCPGMTDVSK	5	W5QCP9;Q9MZW2	N-Term(TMT6plex); C27(Carbamidomethyl); K35(TMT6plex)	4.773e-14	108.1	3.35319e-10			87.71	3.73601e-08	4355.17	0
EISPDTTLLDLQNNDISELR	16	O46390	N-Term(TMT6plex)	6.238e-14	107.88	6.12615e-10	97.93	6.08824e-09	74.17	1.49684e-06	2515.31	0	0.979026	0.894894	0.782195	0.942198	0.867568	0.882684	1.07843	1.28045	1.04406	1.08174	0.987933	1.24704
EADESLNFEEQILEAAK	36	W5PQK6	N-Term(TMT6plex); K17(TMT6plex)	1.617e-14	107.84	6.11706e-10	49.23	0.000459685	57.81	6.34988e-05	2394.24	0	0.928902	0.929538	0.975845	0.888264	0.953352	0.846411	1.01141	1.12686	1.25218	1.26306	1.01361	0.971314
VEEVLEEEEEEYVVEK	9	W5P6E9	N-Term(TMT6plex); K16(TMT6plex)	1.198e-13	107.72	5.71369e-10	92.21	2.05902e-08	70.12	3.52621e-06	2439.24	0	0.815016	0.87404	0.844518	0.836035	0.891986	0.804704	1.07347	1.18513	1.31573	1.36992	1.07447	1.08984
ALEEVCIETIEAGFMTK	11	Q6XUZ5;W5QCD6	N-Term(TMT6plex); C6(Carbamidomethyl); K17(TMT6plex)	2.576e-13	107.71	7.06539e-10	101.18	3.21597e-09	77.39	7.71508e-07	2399.27	0
YELGSGLAVLQSTEPLALGR	5	W5PEL7	N-Term(TMT6plex)	1.234e-13	107.64	6.48284e-10	104.03	1.53007e-09	108.45	5.5584e-10	2303.29	0	1.07268	1.02941	1.00263	1.01933	1.02178	0.954168	1.15596	0.925997	1.01881	0.761547	1.03597	1.04522
FQSSAVMALQEACEAYLVGLFEDTNLCAIHAK	43	W5NTE3	N-Term(TMT6plex); C13(Carbamidomethyl); C27(Carbamidomethyl); K32(TMT6plex)	3.143e-17	107.52	4.59343e-10	112.81	1.4111e-10	105.73	7.32404e-10	4045.03	0	0.777488	1.09191	0.709571	1.00605	0.840272	0.966748	1.21139	0.967658	0.951927	1.03506	1.13642	1.30892
ILLQGTPVAEMAEDAIDGER	47	O46544	N-Term(TMT6plex)	7.827e-11	107.47	6.17759e-10	98.97	4.17057e-09	92.97	1.70576e-08	2357.23	0	1.04316	0.899371	0.941604	0.969025	0.996043	0.995386	1.01156	1.01012	1.10375	0.970637	1.14229	1.03419
ITVVGVGQVGMACAISILGK	10	W5QGD1	N-Term(TMT6plex); C13(Carbamidomethyl); K20(TMT6plex)	2.73e-15	107.47	4.37803e-10	60.6	2.12951e-05	59.7	2.71094e-05	2431.42	0	1.02531	1.14843	0.786931	1.06687	0.902852	1.08272	1.09174	1.04911	0.81685	0.911856	0.864547	1.28258
SEPVKEEGSELEQPFAQETSSVGPDR	6	W5PDQ3;W5PDC0;W5PCR3	N-Term(TMT6plex); K5(TMT6plex)	3.879e-16	107.43	4.88841e-10	78.99	3.63406e-07	55.12	8.67459e-05	3290.64	1
YDGSTIVPGEQGAEYQDFIQQCTDDVR	5	W5PMP1	N-Term(TMT6plex); C22(Carbamidomethyl)	4.179e-11	107.14	1.76775e-10	102.28	5.17616e-10			3320.53	0	0.847089	0.805972		0.93293	0.941482		1.15354	1.15709		0.940122	1.14456
SLAGSAGPGASSGPSGDHSELVTR	2	W5NPL9	N-Term(TMT6plex)	3.701e-12	106.84	5.77569e-10					2426.21	0	0.809144			0.959435			1.20848			1.06577
SQDAEVGDGTTSVTLLAAEFLK	9	W5PQF0	N-Term(TMT6plex); K22(TMT6plex)	4.509e-16	106.76	9.01439e-10	70.3	3.99433e-06	77.19	8.49885e-07	2710.45	0	1.13583	1.06145	1.10297	1.08137	1.03702	0.996226	0.873991	0.906079	1.00869	0.910832	0.975221	0.950905
EDAQVAAEILEMADTSSGDK	18	W5PEC3	N-Term(TMT6plex); K20(TMT6plex)	1.212e-13	106.71	6.06851e-10	107.14	5.51577e-10	81.79	1.67541e-07	2538.27	0	0.952722	1.44118	1.18596	1.06835	1.1682	1.00157	0.952215	0.669381	1.16929	1.0674	0.684115	0.703192
SYIEGYVPSQADVAVFEAVSGPPPADLCHALR	4	W5QB95	N-Term(TMT6plex); C28(Carbamidomethyl)	9.239e-16	106.64	5.95035e-10	44.28	0.000961119	76.97	5.46473e-07	3644.83	0	0.967422	1.02246	0.954142	1.0394	1.12831	1.035	1.02529	0.941299	0.911653	0.988104	0.913381	1.10781
ILLQGTPVAEMTEDAIDGER	14	W5NPK5	N-Term(TMT6plex)	8.666e-12	106.57	7.97459e-10	86.2	9.22351e-08	89.93	3.7652e-08	2387.23	0	1.15927	0.947043	0.929056	0.791924	0.998022	0.892674	1.14028	0.761498	1.17221	0.925973	1.3228	0.991782
TMLELINQLDGFDPR	6	W5QCP6	N-Term(TMT6plex)	3.343e-09	106.53	8.14843e-10	11.56	2.50665	100.62	3.09505e-09	1991.05	0	1.1068	1.09637	0.992289	1.06385	0.942737	1.00495	0.936493	0.9935	0.962791	0.886205	0.964954	1.06154
TGLIPSNYVAEQAESIDNPLHEAAK	4	W5PSM0	N-Term(TMT6plex); K25(TMT6plex)	1.302e-13	106.48	8.9175e-10	8.29	5.93007	43.39	0.00179821	3125.65	0	0.948005	0.83498	0.888076	1.04402	0.977015	0.963388	1.03062	1.19193	1.03392	0.995897	1.02165	1.11958
ALLDSLQLGPDALTVHLLNEVTK	2	W5Q305	N-Term(TMT6plex); K23(TMT6plex)	3.743e-16	106.45	3.92916e-10			111.98	1.12512e-10	2918.7	0	1.0881		1.04538	1.11848		0.967369	0.942685		1.03115	0.843665		0.998955
TPSAAYLWVGAGASEAEK	25	W5P627;F2YQ13	N-Term(TMT6plex); K18(TMT6plex)	4.184e-14	106.44	9.19295e-10	102.97	2.03631e-09	98.94	5.00364e-09	2266.22	0
HILLAVANDEELNQLLK	28	W5P731;W5PZ59	N-Term(TMT6plex); K17(TMT6plex)	3.333e-13	106.28	5.82875e-10	77.66	4.34488e-07	106.06	6.77575e-10	2391.41	0
DGVSAAVITAELASFLATK	5	W5PJD0	N-Term(TMT6plex); K19(TMT6plex)	8.491e-13	106.23	8.219e-10	90.28	3.28615e-08	84.16	1.40629e-07	2322.33	0	1.17424	0.966203	0.843148	0.78531	1.31424	1.2197	0.940231	0.817843	0.692119	1.17788	0.922325	1.21861
LADDVDLEQVANETHGHVGADLAALCSEAALQAIR	7	W5PRJ4	N-Term(TMT6plex); C26(Carbamidomethyl)	4.465e-13	106.16	6.91204e-10	25.57	0.0859729	94.38	1.13074e-08	3901.96	0	1.00293	0.883921	0.939554	1.04039	1.28373	1.31557	0.927888	0.899761	0.875819	1.05207	0.975355	0.95688
YVASYLLAALGGNSSPSAK	3	W5P694	N-Term(TMT6plex); K19(TMT6plex)	3.743e-16	106.13	9.70249e-10	108.99	4.7634e-10	122.97	1.85211e-11	2327.32	0	1.08238	1.3889	0.849632	1.29199	0.968525	1.20121	0.811959	0.920111	0.674092	0.766253	0.620594	1.24441
LALADAGDTVEDANFVEAMADAGILR	2	W5Q2Z5	N-Term(TMT6plex)	1.238e-13	106.06	8.32414e-10			83.71	1.42575e-07	2877.45	0	1.07672		0.987305	0.994591		0.949818	1.00132		1.04451	0.952952		1.04551
SALQSINEWAAQTTDGK	28	K4P490	N-Term(TMT6plex); K17(TMT6plex)	6.667e-14	106.03	9.92849e-10	105.7	1.01067e-09	97.14	7.61196e-09	2278.22	0	1.00944	1.07004	1.5013	1.5399	1.03048	1.02927	0.714885	0.918893	0.77649	0.683672	0.91021	0.802238
DFVDTWTAMEELVDEGLVK	16	W5PC00	N-Term(TMT6plex); K19(TMT6plex)	6.367e-16	106	8.7916e-10	115.86	8.74238e-11	69.03	4.54469e-06	2655.36	0	0.911653	0.817402	0.940797	0.766446	0.846765	0.91546	1.29687	1.30756	1.0977	1.10211	1.03472	1.08458
DNLTLWTSENQGDEGDAGEGEN	14	W5P303	N-Term(TMT6plex)	1.213e-11	105.4	1.03825e-10	100.21	3.09659e-10	62.31	2.40871e-06	2580.12	0	0.919478	0.907792	1.19729	0.928826	0.959595	0.943071	1.04091	1.10172	0.959023	0.990953	1.1006	1.0014
TILSNQTVDIPENVDINLK	15	W5NTE7;W5Q3A0	N-Term(TMT6plex); K19(TMT6plex)	1.167e-12	105.39	1.03053e-09	104.18	1.41319e-09	83.31	1.68231e-07	2584.47	0
GLFDEEMNEILTDPSDDTK	11	W5Q2U7	N-Term(TMT6plex); K19(TMT6plex)	1.917e-12	105.39	5.96925e-10	79.88	2.17939e-07	64.49	7.45048e-06	2627.28	0	0.857119	1.11763	0.888933	1.02866	0.838755	1.01856	0.95424	1.09271	1.03424	1.20334	0.998391	1.08118
VTIAQGGVLPNIQAVLLPK	67	W5PUU8;W5QGA9;W5PHK5	N-Term(TMT6plex); K19(TMT6plex)	1.164e-07	105.38	2.12955e-10	90.67	5.95641e-09	86.84	1.4698e-08	2389.49	0
DYPVVSIEDPFDQDDWEAWQK	28	W5PIG7	N-Term(TMT6plex); K21(TMT6plex)	3.129e-15	105.34	5.89217e-10	120.94	1.65505e-11	76.83	3.76597e-07	3040.47	0	0.993902	0.922882	0.979512	0.91802	1.05569	1.05843	1.01027	1.01246	1.04504	1.12063	1.05433	1.00377
VAGTGEGGLEEMVEELNSGK	13	W5PVX4	N-Term(TMT6plex); K20(TMT6plex)	3.743e-16	105.33	1.02288e-09	90.03	3.41135e-08	117.99	5.60757e-11	2464.27	0	0.961372	0.952939	1.08119	0.979538	1.05695	0.926895	0.996009	0.99414	1.0657	1.13233	0.982361	0.960941
AEGSDVANAVLDGADCIMLSGETAK	37	W5QC41	N-Term(TMT6plex); C16(Carbamidomethyl); K25(TMT6plex)	3.689e-16	105.26	8.10156e-10	104.84	1.03022e-09	90.06	3.09692e-08	2952.46	0	1.04719	0.972944	1.03271	0.870344	1.03223	1.0578	1.00733	1.01958	0.956364	1.12069	0.982025	0.982562
LLLFSDGNSQGATPAAIEK	27	W5PTE9	N-Term(TMT6plex); K19(TMT6plex)	8.341e-13	105.09	1.34273e-09	96.47	9.56925e-09	90.14	4.11034e-08	2390.33	0	0.851522	0.905082	0.830325	0.964232	0.868203	0.872529	1.20569	1.16919	0.848966	1.0713	1.02457	1.31575
SADFVVEAIGDDVGTLGFSVEGPSQAK	61	W5P5A0	N-Term(TMT6plex); K27(TMT6plex)	7.342e-15	105.03	1.24678e-09	129.6	4.31464e-12	101.94	2.59732e-09	3153.63	0	0.95133	0.983351	0.869084	0.887818	0.890831	0.787051	1.10277	1.06278	1.24067	1.16471	1.07803	1.08172
DMMQQQLAEYQELLDVK	13	W5PW39	N-Term(TMT6plex); K17(TMT6plex)	6.064e-13	104.91	1.17356e-09	105.89	9.44222e-10	74.38	1.37877e-06	2540.32	0	0.753317	0.843845	0.814253	0.858975	0.870541	0.868344	1.10718	1.24228	1.25703	1.38576	1.07078	1.0836
LYQGAGGPGAGGFGAQAPK	15	W5PG95	N-Term(TMT6plex); K19(TMT6plex)	2.018e-14	104.87	1.3734e-09	105.37	1.20807e-09	86.87	8.42915e-08	2162.18	0	0.886725	0.835432	0.885398	0.935942	1.00277	0.973876	1.06134	1.18063	0.961162	1.1265	0.868495	1.13806
GPGLGSTQGQTIALPAQGLIEFR	4	Q9MYX6	N-Term(TMT6plex)	1.567e-14	104.83	1.25457e-09	47.32	0.000706196			2540.41	0	0.994128	1.21257		0.846009	0.965549		1.23693	0.914227		1.0356	0.88104
YGDFGTAAQQPDGLAVVGVFLK	4	P00922;W5PTU7	N-Term(TMT6plex); K22(TMT6plex)	3.743e-16	104.83	1.34336e-09			121.64	2.76252e-11	2711.47	0
QDSEGLVAVQLADQDR	11	W5P5I0	N-Term(TMT6plex)	3.704e-12	104.69	1.05284e-09	96.14	7.50335e-09	96.79	6.53363e-09	1973.01	0	0.977529	0.905268	0.806188	0.89202	1.01792	0.896662	1.0703	1.01759	1.3259	1.07571	1.10194	1.00483
AQPVQVAEGSEPDSFWEALGGK	17	W5P627;F2YQ13	N-Term(TMT6plex); K22(TMT6plex)	1.318e-18	104.65	1.29395e-09	120.08	3.73064e-11	104.76	1.26326e-09	2760.43	0
GIVDQSQQAYQEAFEISK	32	H9CJU6;W5QBD7	N-Term(TMT6plex); K18(TMT6plex)	3.743e-16	104.62	1.45478e-09	109.59	4.46746e-10	118.77	5.51532e-11	2499.32	0
DGSCGVAYVVQEPGDYEVSVK	20	W5P5A0	N-Term(TMT6plex); C4(Carbamidomethyl); K21(TMT6plex)	3.893e-15	104.57	9.4617e-10	112.32	1.67342e-10	85.31	8.71549e-08	2716.36	0	0.921321	0.922397	0.839822	0.758907	0.968685	0.911526	1.14377	1.05308	1.13728	1.28729	1.10268	1.10114
AAADGDDSLYPIAVLIDELR	7	W5Q0B5	N-Term(Acetyl)	4.917e-11	104.47	1.03788e-09	124.38	1.09244e-11			2159.09	0
CSYTEDAQCIDGTIEIPK	9	W5Q268	N-Term(TMT6plex); C1(Carbamidomethyl); C9(Carbamidomethyl); K18(TMT6plex)	4.872e-12	104.27	8.19302e-10	95.59	6.01806e-09			2558.24	0	0.875666	0.927855		1.07852	0.903693		1.03182	1.02202		1.05075	1.21163
GAGIGGLGITVEGPSESK	5	W5PT68	N-Term(TMT6plex); K18(TMT6plex)	3.164e-13	104.25	1.52026e-09	75.37	1.17177e-06	98.41	5.84057e-09	2087.17	0	0.930001	1.00839	0.950352	1.02319	1.02226	0.898919	1.02361	1.02755	0.99397	1.0545	0.945481	1.14231
PGGLLLGDEAPNFEANTTIGR	10	M4T8F1	N-Term(TMT6plex)	1.671e-13	104.24	1.64996e-09	107.07	8.63879e-10	72.7	2.32803e-06	2371.25	0	1.00882	0.882127	1.05375	0.986369	0.963241	1.15308	1.10742	1.07238	0.846196	0.922113	1.09037	0.991531
DAGEGGLSLAVEGPSK	4	W5NZK9	N-Term(TMT6plex); K16(TMT6plex)	1.324e-11	104.22	1.57054e-09	64.07	1.65903e-05	78.58	5.75504e-07	1945.07	0	0.905604	0.989665	0.873493	0.765261	0.897611	0.78942	1.13987	1.0057	1.22398	1.28928	1.15408	1.11254
EGNDLYHEMIESGVINLK	20	W5PEP7	N-Term(TMT6plex); K18(TMT6plex)	1.272e-13	104.19	1.43471e-09	92.87	1.99337e-08	61.84	2.54981e-05	2519.31	0	1.07346	1.2457	1.05486	1.20416	1.0779	1.13216	0.814662	0.827596	0.927778	0.875019	0.870605	0.936513
ALMLQGVDLLADAVAVTMGPK	8	W5Q1L2	N-Term(TMT6plex); M18(Oxidation); K21(TMT6plex)	1.712e-11	104.14	1.42049e-09	108.52	5.0688e-10	104.09	1.39404e-09	2587.46	0	1.29019	1.41021	1.43757	1.48987	1.06348	1.26859	0.533774	0.737469	0.691792	0.576894	0.67621	0.738662
AAQLCGAGMAAVVDK	4	W5PTP8	N-Term(TMT6plex); C5(Carbamidomethyl); K15(TMT6plex)	2.989e-12	104.14	1.71152e-09	34.75	0.0143533	17.2	0.846025	1920.05	0	1.02321	1.05359	0.891969	1.00387	0.979343	1.00621	0.972772	0.955453	1.02109	1.02833	1.03236	1.09708
GEAGPAGPAGPAGPR	59	W5NTT7	N-Term(TMT6plex)	9.804e-11	104.1	1.36944e-09	96.26	7.60643e-09	86.18	8.56721e-08	1490.79	0	0.753097	0.898388	0.818999	0.870512	0.9633	0.945455	1.31203	0.917225	0.791527	1.08239	1.28238	1.2989
NAFACFDEEASGFIHEDHLR	29	W5Q2S8	N-Term(TMT6plex); C5(Carbamidomethyl)	2.355e-13	104.1	3.85155e-10	72.57	5.4505e-07	81.15	7.98056e-08	2594.19	0	0.925427	0.926875	0.928965	0.853338	0.943688	0.909782	1.06629	1.06815	1.08475	1.29135	1.06684	1.06673
YLFNQLFGEEDADQEVSPDR	7	W5P353	N-Term(TMT6plex)	3.178e-13	103.97	5.71235e-10	28.11	0.020011	28.49	0.0188301	2601.23	0	0.961122	0.925058	0.950166	0.845926	1.04577	0.958858	1.10085	1.01469	1.04965	1.05957	1.05182	1.06415
NLISPDLGVVFLNVPENLK	9	W5P564;W5P563	N-Term(TMT6plex); K19(TMT6plex)	2.364e-11	103.95	8.41679e-10	96.76	4.36486e-09	98.47	3.14335e-09	2539.49	0
LLGPDAAINLTDPDGALAK	11	W5P8K0	N-Term(TMT6plex); K19(TMT6plex)	1.552e-09	103.93	1.6001e-09	89.28	4.57374e-08	72.79	2.06462e-06	2323.32	0	1.07951	1.05412	1.1257	0.998445	1.01102	1.00241	1.031	0.96683	1.02892	0.92012	0.975304	0.922463
VPGIDATAALDTGVPDVTLK	11	W5Q038	N-Term(TMT6plex); K20(TMT6plex)	1.465e-12	103.9	1.19159e-09	57.53	5.18332e-05	99.86	3.13443e-09	2411.38	0	0.994325	1.03095	0.998122	0.874473	0.936537	0.96903	1.03899	1.08337	1.14191	1.14467	0.931034	0.964255
LLGHWEEAAHDLALACK	18	W5Q8I4	N-Term(TMT6plex); C16(Carbamidomethyl); K17(TMT6plex)	1.65e-14	103.82	1.7926e-09	108.04	6.79967e-10	95.97	1.0661e-08	2392.28	0	0.911893	0.980438	0.906683	0.918061	0.974562	1.00225	1.0504	1.02294	1.03102	1.12777	1.03596	1.08415
LCYVALDFEQEMATAASSSSLEK	151	P60713;Q9MZW1	N-Term(TMT6plex); C2(Carbamidomethyl); M12(Oxidation); K23(TMT6plex)	3.811e-10	103.7	1.1539e-09	116.68	5.3481e-11	114.11	1.00725e-10	3024.48	0
ALIDMYSEGVADLGEMIMHLPLCPPAEK	12	B0LXN9	N-Term(TMT6plex); C23(Carbamidomethyl); K28(TMT6plex)	3.743e-16	103.69	1.34469e-09	93.72	1.33331e-08	108.35	4.7009e-10	3558.82	0	0.780965	0.808397	1.15414	1.5236	1.12047	1.14622	1.09593	1.23308	1.25779	0.513703	0.805934	0.623831
MAQQMLDLEEQLEEEEAAR	24	W5PGT5	N-Term(TMT6plex)	1.964e-14	103.65	6.60224e-10	103.48	6.8658e-10	89.6	2.00107e-08	2492.18	0	1.07382	0.885789	0.980935	0.635957	0.785887	0.796412	1.11337	1.25542	1.37787	1.13193	1.15029	0.953067
NVQFVFDAVTDVIIK	26	W5PKD3;W5QD75;W5Q7G2	N-Term(TMT6plex); K15(TMT6plex)	9.712e-12	103.65	1.41754e-09	102.78	1.73459e-09	90.61	2.90233e-08	2166.26	0
TAFDEAIAELDTLNEESYK	27	W5P303	N-Term(TMT6plex); K19(TMT6plex)	3.098e-13	103.61	1.40235e-09	100.35	2.95684e-09	78.05	5.02144e-07	2617.33	0	1.01102	1.04084	0.947531	0.95409	1.05366	0.985445	1.02994	0.937793	1.04526	1.02757	0.983668	0.980106
DAVPENLPPLTADFAEDK	99	P14639;W5PWE9	N-Term(TMT6plex); K18(TMT6plex)	4.96e-10	103.61	1.82262e-09	94.5	1.4778e-08	63.86	1.72683e-05	2400.27	0
GPAVGIDLGTTYSCVGVFQHGK	8	W5NPN4	N-Term(TMT6plex); C14(Carbamidomethyl); K22(TMT6plex)	2.314e-13	103.53	1.65466e-09	34.96	0.0122715	93.93	1.56773e-08	2721.44	0	1.09195	1.10784	1.09222	1.07953	0.991702	1.04227	0.931952	0.963402	0.888479	0.897099	0.925682	1.00095
IDEAQVEQDAQALFQAGELK	54	W5PZM9;K4P221	N-Term(TMT6plex); K20(TMT6plex)	5.099e-17	103.44	1.8365e-09	120.23	3.85532e-11	84.89	1.33304e-07	2661.42	0
VIVVGNPANTNCLTASK	5	W5QFQ0	N-Term(TMT6plex); C12(Carbamidomethyl); K17(TMT6plex)	1.907e-12	103.42	1.9792e-09	104.41	1.54859e-09	81.68	2.83568e-07	2216.25	0	1.22346	1.11701	1.08169	1.04071	1.06353	1.12347	0.854351	0.837194	0.855177	0.868532	0.974306	0.991407
ALLVTASQCQQPAGNK	6	W5QG16	N-Term(TMT6plex); C9(Carbamidomethyl); K16(TMT6plex)	5.885e-13	103.38	1.84827e-09	93.82	1.67849e-08	91.08	3.03354e-08	2144.19	0	1.14277	1.04109	0.995617	0.856987	0.981962	1.00966	1.05554	0.972204	0.949189	0.995454	1.02184	1.06414
DNSQVNAVTVLTLLDK	8	W5PXP2	N-Term(TMT6plex); K16(TMT6plex)	1.157e-11	103.37	1.33014e-09	87.01	6.13127e-08	27.52	0.0528378	2188.27	0	1.03189	0.930216	0.852662	0.633354	0.822745	0.974455	1.14204	1.18124	1.13991	1.31675	1.08933	1.06427
SEALGVGEVALPGQGGLPK	10	W5PCN1	N-Term(TMT6plex); K19(TMT6plex)	2.592e-12	103.35	1.54666e-09	90.37	2.85142e-08	74.01	1.32861e-06	2237.29	0	0.920105	0.723206	0.804061	0.732513	0.839495	0.917329	1.21287	1.2919	1.19326	1.28316	1.21141	1.09167
AEQINQAAGEASAVLAK	6	W5PRD7	N-Term(TMT6plex); K17(TMT6plex)	3.743e-16	103.25	1.96358e-09	45.44	0.00121162	124.75	1.34991e-11	2129.2	0	1.00559	1.03877	1.13408	1.07284	0.97608	1.02952	0.975714	1.02145	0.879923	0.947791	0.967378	0.980266
NPYYGGESASITPLEDLYK	10	W5PE22	N-Term(TMT6plex); K19(TMT6plex)	1.27e-12	103.12	1.78679e-09	107.27	6.60936e-10	71.67	2.49502e-06	2575.33	0	1.06091	0.994416	1.03632	0.94149	0.996642	0.953847	1.10627	1.00327	0.913085	0.936207	1.03031	1.06023
LQNEVESVTGMLNEAEGK	22	W5PGT5	N-Term(TMT6plex); K18(TMT6plex)	5.824e-14	103.08	2.01982e-09	88.32	6.22052e-08	91.33	3.10679e-08	2406.28	0	0.863625	0.919401	0.739537	0.591818	0.812287	0.744044	1.18734	1.12305	1.35837	1.4736	1.22404	1.12571
SFLENLVTAFDVGSEK	27	W5Q5Q6	N-Term(TMT6plex); K16(TMT6plex)	9.135e-13	103.07	2.03927e-09	89.83	4.28967e-08	103.14	2.01395e-09	2214.21	0	0.897645	1.0543	0.682896	0.86118	0.829974	0.859883	1.2322	0.855959	0.821975	1.0836	1.35	1.48204
FSISSDYNLEDTLSELSIQK	76	W5NXP3	N-Term(TMT6plex); K20(TMT6plex)	3.743e-16	103.04	1.85726e-09	100.44	3.1944e-09	120.77	3.12398e-11	2747.44	0	1.02217	0.917294	0.735767	0.983431	0.933787	0.915523	1.03603	0.998746	1.07008	0.969805	1.21799	1.23873
DFSDSSQDPDFAQVVELDLK	7	W5PZ94	N-Term(TMT6plex); K20(TMT6plex)	1.857e-12	103.02	1.55153e-09	15.27	0.92716			2713.36	0	1.01115	1.03094		0.988393	1.01092		0.956044	0.9431		1.09301	1.02374
IAQLEEELEEEQSNMELLNDR	8	W5NU63	N-Term(TMT6plex)	2.527e-14	103	1.17779e-09	92.24	1.25676e-08	92.03	1.41301e-08	2761.35	0	0.896138	0.890056	0.961628	0.849011	0.916029	0.726771	1.08175	1.07315	1.13232	1.17835	1.16213	1.14852
LVSPGSANETSSILVESVTR	6	W5PT68	N-Term(TMT6plex)	1.912e-15	102.99	2.16007e-09	92.08	2.71005e-08	67.3	8.23043e-06	2275.24	0	0.909266	0.879297	0.993545	0.979166	0.969597	0.943738	1.05607	1.08975	0.992948	1.05771	1.10733	1.07449
NQLDQEVEFLSTSIAQLK	9	W5Q4Z0	N-Term(TMT6plex); K18(TMT6plex)	2.297e-13	102.95	2.09387e-09	47.54	0.000717124	52.13	0.00024892	2521.39	0	1.2471	1.09141	0.988526	0.983781	1.06632	1.04604	0.92274	0.920358	0.960925	0.854759	0.954771	1.01972
SLFPVVLEQLDDYNAK	9	W5PIM5	N-Term(TMT6plex); K16(TMT6plex)	6.341e-12	102.81	2.30646e-09	79.43	4.87457e-07	86.22	1.01124e-07	2309.27	0	0.741709	0.994006	0.817768	0.786001	0.952117	0.808754	1.22181	1.12076	1.00417	1.35122	0.951703	1.29694
SVGGSGGGSFGDSLVTR	6	W5P640	N-Term(TMT6plex)	3.743e-16	102.69	1.47217e-09	116.63	6.52897e-11	135.81	7.63648e-13	1768.9	0	0.712161	0.813803	0.711088	1.07697	0.803866	0.744379	1.01867	1.15388	1.03769	1.22631	1.29962	1.39674
SAAQAAAQTNSNAAGK	9	W5PNR4	N-Term(TMT6plex); K16(TMT6plex)	7.234e-13	102.67	2.27928e-09	100.56	3.64794e-09	70.52	3.77041e-06	1919.04	0	1.06814	0.833144	0.84998	1.06012	1.02853	1.07096	0.960477	1.12724	0.988494	0.877795	1.06277	1.11406
LSTQVATLTSELDTLNTAVQQR	2	W5P0C1	N-Term(TMT6plex)	2.686e-12	102.57	2.19957e-09	49.95	0.000408678			2618.43	0	0.878068	0.944209		1.05233	1.06143		0.985677	1.02627		1.11622	0.989876
GTVVYGEPITASLGTDGSHYWSK	7	W5PJ56	N-Term(TMT6plex); K23(TMT6plex)	2.913e-14	102.56	2.08539e-09	71.32	2.74131e-06	92.62	2.06772e-08	2883.5	0	0.926072	0.824571	0.920228	0.881533	0.899086	0.912979	1.09498	1.2297	0.872965	1.11924	1.08021	1.24805
GTSFEAAATSGGSASSEK	3	W5PKE2	N-Term(TMT6plex); K18(TMT6plex)	3.497e-14	102.52	1.3798e-09	92.8	1.43535e-08	59.99	2.37045e-05	2103.05	0	1.20923	1.30767	1.17352	1.1989	1.15582	1.17844	0.756331	0.681276	0.815989	0.803768	0.831388	0.912384
CQEILEVDCSASSPTQTLLR	4	W5PZI1	N-Term(TMT6plex); C1(Carbamidomethyl); C9(Carbamidomethyl)	4.643e-14	102.52	1.34902e-09			74.95	8.3971e-07	2536.25	0	0.764971		0.800679	0.921794		1.02081	0.988274		0.985413	1.34364		1.18127
ADALQAGASQFETSAAK	7	W5QCG0;W5PGH7	N-Term(TMT6plex); K17(TMT6plex)	1.287e-14	102.5	2.16783e-09	114.31	1.42897e-10	64.21	1.50209e-05	2124.13	0
AAFGLSEAGFNTACVTK	5	W5Q216	N-Term(TMT6plex); C14(Carbamidomethyl); K17(TMT6plex)	3.007e-14	102.5	2.2325e-09	33.82	0.016038	90.43	3.51424e-08	2202.18	0	0.990475	1.00047	1.02679	1.2118	0.940818	1.10817	0.891273	1.07643	0.86446	0.861128	0.989688	1.02977
QLTEMLPSILNQLGADSLTSLR	2	W5Q121	N-Term(TMT6plex)	9.446e-13	102.45	2.1332e-09	81.83	2.39821e-07			2629.44	0	1.17408	1.13414		1.32445	1.18529		0.723437	0.873231		0.716703	0.778813
GICVADPYEVTVMQDFFIDLR	22	W5P5T4	N-Term(TMT6plex); C3(Carbamidomethyl)	4.317e-14	102.41	1.59317e-09	101.64	1.8988e-09	89.62	3.23612e-08	2717.35	0	1.05913	0.993439	0.94681	1.0179	0.956817	0.977583	0.994532	0.961039	0.946825	0.973019	1.11092	1.12715
IQEIIEQLDVTTSEYEK	30	W5Q1L2	N-Term(TMT6plex); K17(TMT6plex)	2.373e-12	102.38	2.40777e-09	102.47	2.3867e-09	80.26	3.95594e-07	2496.35	0	1.17991	1.31334	1.58428	1.17809	1.16966	1.24544	0.758332	0.723749	0.693642	0.793059	0.794262	0.63566
EGTIGDMSILGITESFQVK	8	W5QGG6;W5P7W9	N-Term(TMT6plex); K19(TMT6plex)	4.258e-14	102.18	2.50308e-09	81.93	2.69308e-07	7.04	8.05615	2483.35	0
EVEVIEIIQATVIK	13	W5P5Q2	N-Term(TMT6plex); K14(TMT6plex)	8.331e-11	102.14	1.03555e-09	72.87	8.46923e-07	82.83	8.93849e-08	2042.25	0	1.50135	1.27786	1.07202	0.920206	1.05766	1.10659	0.926894	0.788261	0.926622	0.664471	0.810461	0.980618
LFAQLAGDDMEVSATELMNILNK	4	W5P5G5	N-Term(TMT6plex); K23(TMT6plex)	3.743e-16	102.1	2.42014e-09	105.35	1.1378e-09	131.28	2.88211e-12	2981.57	0	1.00402	0.882583	0.899786	0.772255	0.869919	0.904721	1.14333	1.11564	1.01665	1.16814	1.18934	1.16064
AGALQCSPSDAYTK	7	W5PQK6	N-Term(TMT6plex); C6(Carbamidomethyl); K14(TMT6plex)	1.148e-08	102.1	1.95461e-09	92.31	1.98865e-08	59	3.92155e-05	1927	0	0.883413	1.0853	0.962328	0.859648	0.917748	0.893255	1.01373	0.985479	1.15604	1.3497	1.02205	1.05026
INEAIVAVQAIIADPK	7	W5QHQ1	N-Term(TMT6plex); K16(TMT6plex)	1.009e-11	102.04	1.42852e-09	110.79	1.89246e-10	105.7	6.25782e-10	2123.28	0	0.93232	1.05845	0.963391	1.05279	0.996231	1.01072	1.05954	0.991719	0.96731	0.976811	0.954807	1.06557
GEVPCTVTTASPLDEATLTELK	12	W5PTA0	N-Term(TMT6plex); C5(Carbamidomethyl); K22(TMT6plex)	1.039e-12	102	2.43865e-09	111.39	2.8064e-10	110.45	3.43949e-10	2790.48	0	1.11069	1.0533	1.15844	1.18273	1.0394	1.22063	0.877269	0.983998	0.7996	0.825267	0.926667	0.901211
EEDDVVSEDLVQQDVQDLYEAGELK	20	W5PEC3	N-Term(TMT6plex); K25(TMT6plex)	3.743e-16	101.94	1.47459e-09	59.65	2.56349e-05	105.47	6.86776e-10	3323.65	0	0.926866	1.07629	1.08068	1.02354	0.929495	0.886008	0.965584	0.98809	0.997616	1.11102	1.01902	1.06782
AFMTADLPNELIELLEK	5	W5PUT6	N-Term(TMT6plex); K17(TMT6plex)	7.524e-13	101.91	2.48649e-09	100	3.84e-09	96.06	9.52569e-09	2405.34	0	1.15055	1.40602	1.1305	1.12347	1.02282	1.01187	0.924085	0.701542	0.973793	0.786912	0.827658	0.944765
VEASVQSGAGEGEWEDSDVK	7	W5Q038	N-Term(TMT6plex); K20(TMT6plex)	1.846e-15	101.87	1.50505e-09	102.02	1.45396e-09	79.43	2.78791e-07	2537.24	0	1.04381	0.939745	1.05819	0.990582	0.905929	0.925737	0.873442	1.11995	1.19654	1.12842	1.04042	0.914698
NDVLDALGVDPDLLPEDFVR	6	W5PMQ9	N-Term(TMT6plex)	2.039e-13	101.83	2.78534e-09	95.6	1.19258e-08			2441.28	0	1.02074	0.913993		0.901238	0.999424		1.06623	1.08397		1.06637	1.04201
NTNDANSCQIIIPQNQVNR	6	W5P3E8;W5PE22	N-Term(TMT6plex); C8(Carbamidomethyl)	3.326e-12	101.79	1.93698e-09	103.96	1.17524e-09	92.81	1.51844e-08	2428.23	0
NLQPETQYTVTVVPVYSEGDGGR	9	W5P8W6	N-Term(TMT6plex)	3.242e-14	101.66	2.19713e-09	50.12	0.00030982	77.85	5.63543e-07	2738.38	0	0.757617	1.03798	0.870042	0.817539	1.21093	0.890513	1.14755	0.917017	0.83196	1.33982	0.823524	1.29987
LSSFIGAIAIGDLVK	9	W5QGG6	N-Term(TMT6plex); K15(TMT6plex)	1.229e-11	101.65	1.57984e-09	61.71	1.43337e-05	78.55	3.12787e-07	1962.2	0	1.10007	1.22085	0.915831	1.21416	1.0457	1.04571	0.885134	0.949384	0.917207	0.767352	0.782781	1.1425
AQFGQPEILIGTIPGAGGTQR	6	W5NQC6	N-Term(TMT6plex)	1.211e-14	101.55	2.76438e-09	88.26	5.87415e-08	77.51	6.99918e-07	2340.29	0	1.07477	1.27109	0.952657	1.04085	1.08589	1.01627	0.965319	0.794	0.804457	0.927391	0.815019	1.19723
TTIPEEEEEEEEAAEVAVEEELFHQQGAPR	4	W5Q9T3	N-Term(TMT6plex)	1.521e-16	101.53	8.22595e-10	96.69	2.52861e-09			3654.72	0	0.90524	1.0032		1.10622	0.82636		0.870233	1.04521		1.11688	1.15844
MQNDAGEFVDLYVPR	6	W5PUD2	N-Term(Acetyl)	4.377e-08	101.49	7.45057e-10	96.9	2.33779e-09	87.31	2.19221e-08	1795.83	0
SVNESLNNLFITEEDYQALR	4	W5PUT6	N-Term(TMT6plex)	5.112e-16	101.38	2.39076e-09	98.05	5.15461e-09			2584.31	0	1.11992	1.16422		1.12326	0.998596		0.926264	0.854155		0.819599	0.998434
AGTTPYVQAFDSLLAGPVAEYLK	4	W5QG16	N-Term(TMT6plex); K23(TMT6plex)	3.743e-16	101.36	2.62845e-09	56.58	8.08812e-05	111.4	2.58261e-10	2869.58	0	1.10042	1.02811	0.991438	0.92469	0.854755	0.97468	1.08901	1.07435	0.947719	0.923187	1.05876	1.09186
FYPEDVAEELIQDITQK	4	W5P2V0;W5NXN2	N-Term(TMT6plex); K17(TMT6plex)	4.447e-13	101.31	2.9954e-09	51.94	0.00026421			2496.33	0
SFTTEQVTAMLLSK	4	W5PVL5	N-Term(TMT6plex); K14(TMT6plex)	5.791e-11	101.26	3.20217e-09	74.75	1.45877e-06	83.28	2.12627e-07	2014.13	0	1.17155	1.22574	1.17046	1.13848	1.07923	1.01823	0.870285	0.852159	1.01857	0.797042	0.80796	0.878519
DVLSALAEVEQLSK	14	W5PBD8	N-Term(TMT6plex); K14(TMT6plex)	9.937e-11	101.24	2.62316e-09	95.91	8.91158e-09	87.35	6.26783e-08	1960.14	0	0.822779	0.984747	0.920253	0.886841	0.969948	0.915504	0.913632	1.05499	1.07994	1.44051	0.984333	1.08382
LQGMENLEDVFVQMLDESR	9	W5NY95	N-Term(TMT6plex)	1.122e-15	101.23	1.94366e-09	95.85	6.22738e-09	77.94	4.33071e-07	2482.22	0	1.03166	0.894685	0.878194	0.940165	0.889524	0.734581	1.17618	1.05138	1.14174	0.923263	1.21929	1.20369
GSLESPATDVFGYTEEGEK	7	W5Q2N2	N-Term(TMT6plex); K19(TMT6plex)	9.342e-15	101.2	2.16195e-09	66.84	5.45482e-06	83.94	1.11608e-07	2474.24	0	1.22817	1.0322	1.1417	0.920412	1.0233	1.01224	0.966887	0.974559	1.13108	0.942844	0.980158	0.823413
ADGYVDNLAEAVDLLLQHANK	6	W5PKU1	N-Term(TMT6plex); K21(TMT6plex)	3.024e-14	101.17	3.31887e-09	95.89	1.12199e-08	15.22	1.26706	2727.47	0	0.99251	0.724114	0.968131	0.904484	1.03089	1.15956	1.0718	1.1846	0.942249	1.06613	0.986287	0.992328
FQSSAVMALQEACEAYLVGLFEDTNLCAIHAK	17	W5NTE3	N-Term(TMT6plex); M7(Oxidation); C13(Carbamidomethyl); C27(Carbamidomethyl); K32(TMT6plex)	3.743e-16	101.16	2.36187e-09	81.17	2.40226e-07	102.42	1.76708e-09	4061.03	0	0.667107	1.04414	0.785735	0.97489	0.888608	0.961563	1.28506	1.01085	1.02513	1.12554	1.01791	1.21206
VEESTQVGGDPFPAVFGDFLGR	4	W5NZK9	N-Term(TMT6plex)	1.686e-13	101.16	2.90161e-09	54.52	0.000128735			2553.28	0	0.879009	1.02602		0.903974	1.00547		1.12043	0.974147		1.15955	1.01236
AFVHWYVGEGMEEGEFSEAR	80	C5ISA2;W5PW95;W5NVF9	N-Term(TMT6plex)	8.806e-11	101.03	8.40136e-10	95.34	2.85105e-09	57.29	1.79172e-05	2559.18	0
DAEEVISQTIETITDMIK	41	W5PTE9	N-Term(TMT6plex); K18(TMT6plex)	9.729e-15	100.99	3.46329e-09	91.95	2.77325e-08	96.87	8.90201e-09	2494.34	0	0.626401	0.953479	0.696041	0.92486	0.87504	0.80066	1.25565	1.1056	0.791454	1.15418	1.08952	1.52061
GETGPAGPAGPIGPVGAR	59	W5P481	N-Term(TMT6plex)	1.72e-10	100.98	3.45931e-09	106.5	9.86157e-10	99.69	4.75777e-09	1789.98	0	0.834908	0.899954	0.82287	0.917155	1.00251	0.984843	1.1809	0.86659	0.692121	1.11146	1.34108	1.39658
SATFQIQNFDIVCSPVWTSR	1	W5P8W6	N-Term(TMT6plex); C13(Carbamidomethyl)	2.597e-13	100.93	2.34905e-09					2585.3	0	0.522295			0.885061			1.17451			1.52557
LLEDGEDFSLGDALDSSNSR	4	W5Q5M3	N-Term(TMT6plex)	2.635e-13	100.9	1.28834e-09	67.97	2.22625e-06	67.98	2.38831e-06	2369.14	0	1.55742	0.789071	0.978777	1.45852	1.11872	0.813261	0.508177	1.19693	1.35075	0.347361	0.906327	0.910282
TASGVNQLVDIYEK	8	W5Q466	N-Term(TMT6plex); K14(TMT6plex)	4.199e-11	100.86	3.38805e-09	98.15	6.27746e-09	83.96	1.62926e-07	1995.11	0	0.842476	0.920924	0.925166	0.948369	0.901034	0.978011	1.02198	1.16669	0.974449	1.21929	1.02707	1.1013
MVTEEDIQFYVQEFK	12	W5PIU4	N-Term(TMT6plex); K15(TMT6plex)	1.059e-11	100.84	3.00398e-09	74.55	1.22412e-06	45.51	0.00101369	2364.22	0	1.09292	0.992924	1.17036	1.04701	0.932824	1.20202	0.851074	1.13475	0.886938	1.02722	0.948038	0.846749
LEDLSESIVNDFAYMK	11	W5NUK4	N-Term(TMT6plex); K16(TMT6plex)	2.087e-13	100.73	3.1867e-09	103.71	1.54492e-09	89.79	3.94103e-08	2332.21	0	0.939053	1.22858	0.987458	1.24871	1.04454	1.04115	0.865195	0.815025	1.0141	0.92343	0.957564	1.00507
EIPETESVLQDDGSAGFGER	13	W5NYR6	N-Term(TMT6plex)	1.034e-14	100.73	1.42429e-09	73.36	8.51131e-07	91.12	1.49127e-08	2365.13	0	0.933163	0.828393	0.78103	0.754096	0.976938	0.915352	1.23997	1.18533	1.25539	1.06025	1.00579	1.09748
TLGQWIADNQDSLGSK	2	W5NY53	N-Term(TMT6plex); K16(TMT6plex)	3.82e-13	100.72	3.41433e-09					2191.18	0	1.00129			1.09655			0.952252			0.935147
LYQGGPGGGGGSGASGGPTIEEVD	6	W5NSB0	N-Term(TMT6plex)	3.325e-12	100.71	1.40964e-09	133.96	6.64964e-13	104.32	6.60143e-10	2348.12	0	0.942344	0.965607	0.891244	0.850204	1.01306	1.01395	1.19046	1.03962	1.07554	1.07151	0.990328	1.05116
IAQDLEMYGVNYFNIK	18	W5P4R1	N-Term(TMT6plex); K16(TMT6plex)	1.678e-12	100.64	3.4778e-09	91.34	2.89398e-08	91.64	2.73853e-08	2376.27	0	1.00651	0.970967	0.853381	1.01745	0.944321	0.987575	1.05458	1.04802	0.922653	0.943964	1.0605	1.20853
DYEEVGVDSVEGEGEEEGEEY	76	W5QC38	N-Term(TMT6plex)	1.739e-11	100.58	1.31248e-10	134.86	5.71529e-14	61.81	1.02172e-06	2578.08	0	0.946001	0.909894	0.922677	0.916074	0.974956	0.896591	1.06665	1.0876	1.24129	1.11248	1.06376	0.970784
EQQEAIEHIDEVQNEIDR	12	W5Q4D7	N-Term(TMT6plex)	2.245e-13	100.58	2.00371e-09	103.8	9.35872e-10	62.03	1.16863e-05	2424.18	0	1.00215	0.92244	0.992353	0.975556	1.08534	0.963355	0.963589	1.05034	1.3141	1.09933	0.947091	0.841444
NPYYGGESSSITPLEELYK	12	W5P3E8	N-Term(TMT6plex); K19(TMT6plex)	1.378e-12	100.57	2.88095e-09	92.77	1.79671e-08	67.19	6.48395e-06	2605.34	0	0.938019	0.865499	0.88448	0.919378	0.935494	0.943019	1.08428	1.21798	1.17221	1.08991	1.01929	1.06223
VAGSVTELIQAAEAMK	9	W5PQK6	N-Term(TMT6plex); K16(TMT6plex)	2.957e-13	100.53	3.33689e-09	105.87	1.01717e-09	33.32	0.0182975	2076.18	0	0.920405	1.01268	0.986631	0.879814	0.928289	0.856605	1.02913	1.0667	1.11949	1.24176	0.988855	1.05501
NDGSLMFQQVPMVEIDGMK	18	B0LXN9	N-Term(TMT6plex); K19(TMT6plex)	3.037e-15	100.53	2.82352e-09	82.73	1.86667e-07	67.33	6.28751e-06	2597.31	0	0.830923	0.796836	1.02743	1.35392	1.02264	1.04133	1.08758	1.21315	1.2372	0.640324	0.987693	0.795608
QDLPNAMNAAEITDK	6	C5IWU0;W5PN74	N-Term(TMT6plex); K15(TMT6plex)	2.846e-11	100.49	3.25163e-09	39.42	0.00422865	51.89	0.000237825	2089.1	0
NLVTETVMQMLVDLAK	14	W5P323	N-Term(TMT6plex); K16(TMT6plex)	7.61e-13	100.46	3.46756e-09	102.75	2.06249e-09	98.38	5.64145e-09	2263.28	0	1.01007	1.02935	0.983117	1.03565	1.02904	1.19688	1.06842	1.06686	0.781907	0.930847	0.90063	1.08777
EESQPLVGQQSTVSDVPR	5	W5QDG7	N-Term(TMT6plex)	1.2e-13	100.45	3.13296e-09	81.54	2.43756e-07	84.4	1.27803e-07	2185.13	0	0.915681	1.06812	1.4084	0.940678	1.00431	0.910741	0.931718	0.838683	0.885802	1.19918	1.14033	0.849628
IAQLEEELEEEQGNMEAMSDR	31	W5PGT5	N-Term(TMT6plex); M18(Oxidation)	4.262e-11	100.37	7.39258e-10	98.39	1.31114e-09	78.57	1.16061e-07	2696.22	0	0.961821	0.876778	0.867484	0.661054	0.888313	0.814094	1.21002	1.05057	1.423	1.26585	1.04172	0.958458
EEMGEEAIVELVENGK	15	W5QBQ9	N-Term(TMT6plex); K16(TMT6plex)	5.437e-12	100.24	3.6714e-09	95.23	1.20716e-08	64.07	1.51996e-05	2234.16	0	0.991991	1.04342	1.2342	1.10607	1.12328	0.996479	0.786648	0.915471	1.06353	1.13525	0.938049	0.78917
VAPEEHPVLLTEAPLNPK	88	P60713;Q9MZW1	N-Term(TMT6plex); K18(TMT6plex)	1.159e-13	100.22	2.94687e-09	92.41	1.80273e-08	92.57	1.68772e-08	2412.39	0
LMESITDSLQMLVK	4	W5Q5Y7	N-Term(TMT6plex); K14(TMT6plex)	6.083e-11	100.19	3.70913e-09	95.91	1.04375e-08	67.95	6.36488e-06	2066.18	0	0.858072	0.773742	0.814314	0.551655	0.840382	0.766747	1.08813	1.3333	1.37957	1.67184	1.07059	1.06282
MQAHIQDLEEQLDEEEGAR	7	W5NU63	N-Term(TMT6plex)	8.831e-11	100.13	1.3393e-09	42.09	0.000883763	50.33	0.000141805	2470.17	0	0.949198	0.9562	0.943857	0.956906	0.968217	1.08134	1.06981	1.06157	1.10668	1.10254	1.03528	0.942611
STGGAPTFNITVTMTAK	2	W5P6Q5	N-Term(TMT6plex); K17(TMT6plex)	3.193e-13	100.11	3.90483e-09			96.54	8.73969e-09	2155.18	0	1.07092		0.704751	0.975304		1.20634	1.00882		0.711868	0.976177		1.32474
NMITGTSQADCAVLIVAAGVGEFEAGISK	90	W5PD15;W5PN24	N-Term(TMT6plex); C11(Carbamidomethyl); K29(TMT6plex)	2.616e-14	100.09	4.19711e-09	96.84	8.82915e-09	99	5.43226e-09	3367.77	0
EELQSGVDAANTAAQEYQR	16	W5PU66	N-Term(TMT6plex)	3.743e-16	100.07	2.00246e-09	90.66	1.75668e-08	102.36	1.23993e-09	2309.12	0	0.925888	0.917866	0.977155	0.928251	0.935172	0.966884	1.05735	1.08542	1.08447	1.13734	1.05009	1.01386
AAEEAFVNDIEESSPGTEWER	13	W5PPS6	N-Term(TMT6plex)	6.207e-14	100.06	1.00601e-09	104.63	3.61567e-10	69.31	1.16633e-06	2595.21	0	1.20436	1.24621	1.0693	1.10388	1.09294	1.0261	0.756566	0.817148	0.980219	0.880376	0.833902	0.918488
LYGISLCQAILDETK	7	W5PSZ5	N-Term(TMT6plex); C7(Carbamidomethyl); K15(TMT6plex)	2.763e-12	99.88	4.13263e-09	93.54	1.76371e-08	96.02	9.87636e-09	2182.22	0	0.999641	1.12082	1.06263	1.0567	1.07288	1.05992	0.993766	0.783282	0.847549	1.0178	1.04671	1.04539
LEGDSTDLNDQIAELQAQIAELK	11	W5QBQ9	N-Term(TMT6plex); K23(TMT6plex)	9.401e-12	99.88	3.93216e-09	75.28	1.17556e-06			2972.59	0	1.03367	1.11027		1.07865	1.01095		0.950821	0.947813		0.946581	0.949899
ILAIGLINEALDEGDAQK	13	W5PU66	N-Term(TMT6plex); K18(TMT6plex)	1.604e-12	99.87	3.13237e-09	93.92	1.24694e-08	79.68	3.2886e-07	2341.34	0	0.970858	0.978661	1.01169	0.977612	1.00988	0.944856	1.02482	0.974683	0.981028	1.08201	1.07328	1.08697
VVDYSQFQESDDADEDYGR	10	W5P2B2	N-Term(TMT6plex)	3.015e-14	99.85	4.55463e-10	92.36	2.26498e-09	81.68	3.02246e-08	2467.08	0	0.980843	0.867628	0.812018	0.782978	0.944939	0.987133	1.07581	1.12381	1.45582	1.26365	1.09183	0.863475
STAISLFYELSENDLNFIK	23	W5PN84	N-Term(TMT6plex); K19(TMT6plex)	1.271e-14	99.78	4.20259e-09	99.91	4.10418e-09	90.84	3.30891e-08	2662.44	0	1.05236	1.12554	1.05476	1.09109	1.02207	1.03476	0.979777	0.896039	0.836987	0.89051	0.957963	1.07713
EILVGDVGQTVDDPYATFVK	31	W5Q9P7	N-Term(TMT6plex); K20(TMT6plex)	1.162e-12	99.76	4.43335e-09	105.02	1.32205e-09	102.3	2.45548e-09	2624.43	0	1.04112	0.985687	1.03606	0.936061	0.994949	0.983553	1.00498	0.992784	0.989011	1.06099	1.03557	1.00166
SQVFSTAADGQTQVEIK	7	W5Q4W8	N-Term(TMT6plex); K17(TMT6plex)	2.89e-13	99.75	4.20524e-09	48.65	0.00054174	74.5	1.39264e-06	2267.23	0	1.06379	0.984213	1.2792	1.26642	0.902727	1.22849	0.839779	1.13833	0.809935	0.790159	0.966944	0.787241
LEDTENWLYEDGEDQPK	13	W5PVL5	N-Term(TMT6plex); K17(TMT6plex)	3.526e-13	99.72	2.25052e-09	41.66	0.00144656	84.56	7.40134e-08	2539.23	0	1.19481	1.07612	1.23405	0.972025	1.07963	0.988977	0.925311	0.928012	1.14025	0.902136	0.93562	0.772869
EFEEDLTGIDDR	20	W5PAM5	N-Term(TMT6plex)	2.403e-09	99.67	1.41881e-09	100.44	1.21089e-09	70.04	1.32276e-06	1667.8	0	1.09268	0.950415	1.08564	1.00249	1.05458	1.04606	0.995106	1.03011	0.979674	1.02968	0.91598	0.887391
QADLEKDELAEELASSVSGR	33	W5PGT5	N-Term(TMT6plex); K6(TMT6plex)	3.743e-16	99.67	4.2996e-09	94.04	1.53247e-08	109.18	4.74671e-10	2605.37	1	0.854164	0.83648	0.728591	0.626459	0.805967	0.731296	1.18441	1.20104	1.38199	1.48627	1.25152	1.13186
NLLDVTCSSLSVTQEEAEQLLQALHR	2	W5QCJ4	N-Term(TMT6plex); C7(Carbamidomethyl)	4.373e-13	99.61	4.14609e-09					3183.65	0	1.07713			1.00462			1.02163			0.917231
ELGGESNFGDALLDAGESMK	8	W5PJJ0	N-Term(TMT6plex); K20(TMT6plex)	1.141e-13	99.59	3.12118e-09	90.11	2.61785e-08	74.13	1.06058e-06	2498.25	0	1.08753	1.13172	1.23877	1.07184	1.06846	0.911915	0.900215	0.866131	0.955255	0.947706	0.933175	0.941811
VPTDECCPVCPEGQESTTDQETTGVEGPK	1	Q9MZW3	N-Term(TMT6plex); C6(Carbamidomethyl); C7(Carbamidomethyl); C10(Carbamidomethyl); K29(TMT6plex)	2.804e-10	99.58	7.32524e-10					3665.66	0	0.822793			0.785276			1.3455			1.13815
HQLVEVIEQLEENLPER	6	W5PJT9	N-Term(TMT6plex)	3.857e-10	99.54	4.90274e-09	49.26	0.000527074	94.12	1.71942e-08	2304.24	0	0.931459	0.947267	0.93762	0.809663	0.955159	0.918753	1.11448	1.09352	1.17165	1.2314	1.08756	1.01342
EFLDAGEQVVSSPADVAEK	9	W5PHR0	N-Term(TMT6plex); K19(TMT6plex)	3.743e-16	99.46	4.5749e-09	98.95	5.18953e-09	100.58	3.56556e-09	2449.28	0	1.03632	1.03723	1.04644	0.80476	0.938368	0.997749	1.10555	0.994995	0.991466	1.13067	1.02483	0.960621
GLGEAQLSLAGDVDELK	13	W5Q7E0	N-Term(TMT6plex); K17(TMT6plex)	2.176e-12	99.46	4.7391e-09	40.43	0.00373162	67.13	8.11361e-06	2173.21	0	1.0186	0.973619	1.17169	1.1373	1.04277	0.938713	0.999265	0.90137	0.970431	0.888821	0.983376	0.926798
GAQAAIVVYDITNQETFAR	12	W5PLV3	N-Term(TMT6plex)	1.287e-13	99.35	4.36124e-09	82.99	1.91895e-07	61.79	2.54953e-05	2296.2	0	0.967493	0.811904	0.966283	0.976439	1.3118	0.989522	1.0415	0.922408	1.08635	1.04195	1.06532	1.0544
NTAIGIDLGTTYSCVGVFQHGK	7	W5PG95	N-Term(TMT6plex); C14(Carbamidomethyl); K22(TMT6plex)	2.851e-14	99.35	4.98842e-09	78.63	5.92221e-07	77.31	8.10932e-07	2796.47	0	0.989866	1.03614	0.955029	1.02304	1.0129	1.10643	1.02024	1.09363	0.817141	1.06681	0.827793	1.1412
IVYNNADGTEINEVEVDPVTTFPLK	11	W5Q5Q6	N-Term(TMT6plex); K25(TMT6plex)	4.812e-13	99.25	4.33209e-09	77.71	6.21822e-07	87.93	5.92718e-08	3235.71	0	0.846639	1.0726	0.757569	0.843249	0.948561	0.886553	1.19716	0.909468	0.901823	1.19407	1.10579	1.36378
CAPGVVGPAEADIDFDIIR	15	W5P5A0	N-Term(TMT6plex); C1(Carbamidomethyl)	2.691e-15	99.22	4.27835e-09	78.48	4.76094e-07	104.32	1.37391e-09	2244.16	0	0.909978	0.877496	0.764052	0.818638	0.837657	0.893756	1.11454	1.16498	1.10157	1.2848	1.14216	1.18629
TLFSNIVLSGGSTLFK	4	W5NSM1	N-Term(TMT6plex); K16(TMT6plex)	1.901e-12	99.22	3.18333e-09	44.15	0.00102878	44.15	0.00107493	2142.26	0	1.15307	1.2789	0.963273	1.165	0.96221	1.0932	0.968244	0.960738	0.658395	0.684403	0.728197	1.24101
SVFNGLNQMIVVELGTNPLK	10	Q9TTE2	N-Term(TMT6plex); K20(TMT6plex)	3.743e-16	99.21	3.86839e-09	83.3	1.58562e-07	120.56	2.86561e-11	2631.5	0	0.710197	0.907172	0.737204	1.03951	0.872886	1.02672	1.24074	1.03983	0.693624	1.07726	1.25424	1.39719
IPEISIQDMTAQVTSPSGK	17	W5P5A0	N-Term(TMT6plex); K19(TMT6plex)	5.701e-13	99.19	5.48894e-09	80.8	3.68887e-07	85.01	1.41029e-07	2460.36	0	0.921886	0.935587	0.932965	0.63351	0.90298	0.880623	1.09788	1.07594	1.18445	1.48878	1.09722	0.967614
LNLLDLDYELAEQLDNIAEK	34	W5QCP9	N-Term(TMT6plex); K20(TMT6plex)	1.183e-15	99.18	4.83126e-09	109.28	4.70358e-10	77.27	7.49998e-07	2790.52	0	0.687354	0.958026	0.713725	0.877958	0.886215	0.855354	1.31919	1.07287	0.816479	1.22393	1.11245	1.39265
YDLFVGSQATDFGEALVR	5	W5NYK9	N-Term(TMT6plex)	3.539e-14	99.14	4.12628e-09	87.04	6.50423e-08	79.09	3.96443e-07	2217.15	0	1.10153	0.996049	1.18881	1.03323	1.08666	0.935748	0.959094	0.986313	0.960657	0.908961	0.940283	0.960555
GADCCVLVFDVTAPNTFK	5	B2LYK6	N-Term(TMT6plex); C4(Carbamidomethyl); C5(Carbamidomethyl); K18(TMT6plex)	3.743e-16	99.13	4.78945e-09	104.42	1.33902e-09	106.69	8.18584e-10	2472.28	0	1.04146	1.15347	1.04341	1.12381	1.02437	1.18583	0.937085	0.853781	0.836249	0.89344	0.967884	0.992319
GILSGTSDLLLTFDEAEVR	24	W5PFJ0;W5PFI7	N-Term(TMT6plex)	5.227e-09	99.01	5.14344e-09	83.74	1.72449e-07	79	5.23713e-07	2265.21	0
GDNVAVIGEIDEETDSALDLGNIR	6	W5Q9A3	N-Term(TMT6plex)	2.485e-12	98.98	3.81318e-09	68.35	4.45964e-06	85.94	8.09892e-08	2744.38	0	0.907139	0.842498	0.930494	0.926514	0.934658	0.951778	1.10674	1.12841	1.15712	1.11011	1.14934	0.998449
IVSDISEGQVETVQSSPTTYR	11	W5NXW9	N-Term(TMT6plex)	2.615e-14	98.93	4.37548e-09	81.88	2.27346e-07	78.38	5.1913e-07	2525.28	0	0.888816	0.824656	1.05831	0.967124	1.03384	1.49216	1.26186	1.02437	0.811467	0.954381	1.13174	0.793891
TVAGGAWTYNTTSAVTVK	3	W5Q6M1	N-Term(TMT6plex); K18(TMT6plex)	8.038e-16	98.89	4.8679e-09			54.72	0.000126989	2285.26	0	1.34485		0.950821	0.936435		1.03596	0.956981		0.862688	0.741619		1.14432
GYGESSAPPEIEEYSLEVLSK	11	W5PIU4	N-Term(TMT6plex); K21(TMT6plex)	1.506e-12	98.84	4.31689e-09	98.99	4.08201e-09	34.21	0.0134278	2742.41	0	1.02992	0.94384	1.04893	0.992909	0.852275	1.24652	0.908876	1.27481	0.870735	1.10525	0.887033	0.921351
LLTPITTLTAGQIQQLLASTR	9	W5QCP9	N-Term(TMT6plex)	5.328e-15	98.84	2.84745e-09	97.79	3.36841e-09	97.07	4.20159e-09	2468.47	0	0.903521	1.02791	0.768273	1.05037	0.985438	0.896283	1.18617	1.11142	0.614484	0.913972	0.833937	1.43967
LSGSNPYTTVTPQIINSK	5	W5P707;W5P708	N-Term(TMT6plex); K18(TMT6plex)	3.861e-12	98.8	4.93687e-09	95.26	1.10652e-08	7.19	7.1715	2378.33	0
VGSAADIPINISETDLSLLTATVVPPSGR	33	W5P5A0	N-Term(TMT6plex)	4.359e-14	98.78	4.75439e-09	81.71	2.42156e-07	86.28	7.54793e-08	3122.71	0	0.934952	1.03064	0.927859	0.962195	0.948996	1.05602	1.07647	1.02469	0.955203	1.03152	1.00449	1.08618
ELESLIANLGTGDEMVTDQAFEDR	6	W5QD08	N-Term(TMT6plex)	2.473e-11	98.77	2.6216e-09	95.83	5.44636e-09			2882.39	0	0.859459	0.904758		0.872134	0.880791		1.09532	1.20828		1.25141	1.0186
AQQLSITSQVQELQNLLK	2	W5QIX0	N-Term(TMT6plex); K18(TMT6plex)	2.507e-13	98.76	3.74523e-09					2499.45	0	1.123			1.02805			0.986636			0.87393
EVAEAPGQEGEVEEGTTSDGEK	4	W5NYR6	N-Term(TMT6plex); K22(TMT6plex)	1.339e-15	98.75	2.5937e-09	65.3	5.87291e-06	88.84	2.78214e-08	2706.3	0	0.959615	0.900188	0.664602	0.776244	0.957223	0.834777	1.2552	1.20544	1.33525	1.08328	0.935445	1.16285
VWTSGQVEEYDLDADDINSR	9	P56401	N-Term(TMT6plex)	4.151e-15	98.7	1.88855e-09	111.01	1.13328e-10	43.62	0.000601797	2541.2	0	0.915986	1.16547	0.772168	0.982785	0.98882	0.92985	1.08569	0.873421	1.20541	1.08274	0.912049	1.10912
YTPVQQGPVGINVTYGGDAIPK	4	W5P5A0	N-Term(TMT6plex); K22(TMT6plex)	3.743e-16	98.69	5.13788e-09	71.37	2.73182e-06	122.79	2.12248e-11	2732.5	0	0.913182	0.89358	0.840523	0.586319	0.804854	0.69756	1.23271	1.1875	1.34899	1.41266	1.1543	1.11066
LPGGELNPGEDEVEGLK	13	W5QAS3	N-Term(TMT6plex); K17(TMT6plex)	2.487e-09	98.67	5.84075e-09	95.45	1.26158e-08	85.86	1.09474e-07	2211.19	0	0.992248	1.05505	1.01015	0.849995	0.987302	0.948527	1.13731	0.977225	1.10818	1.06124	1.01011	0.965902
ASVCAEAYNPDEEEDDAESR	5	W5P4F9	N-Term(TMT6plex); C4(Carbamidomethyl)	1.539e-12	98.53	1.68338e-10	84.11	6.40448e-09	54.63	4.99307e-06	2486.04	0	0.871224	0.846787	0.836523	0.809764	0.827583	0.855953	1.19412	1.14144	1.20041	1.20789	1.24914	1.11295
MQQNIQELEEQLEEEESAR	11	W5QBQ9	N-Term(TMT6plex)	4.444e-11	98.52	2.37622e-09	89.78	1.79885e-08	73.27	8.31275e-07	2562.22	0	1.03302	1.25818	1.0595	1.09887	1.04123	0.943778	0.926855	0.871655	1.13665	0.938217	0.851898	0.924687
IFASQASGFSDALTGVVK	12	W5Q5Q6	N-Term(TMT6plex); K18(TMT6plex)	3.743e-16	98.49	5.51452e-09	104.55	1.38021e-09	114.26	1.42302e-10	2256.27	0	1.10108	1.01298	0.838764	0.88356	0.891018	0.983502	1.13748	1.04532	0.699768	0.904213	1.09875	1.36044
AAATGPSFWLGNETLK	4	W5P2V3	N-Term(Acetyl); K16(TMT6plex)	5.934e-07	98.38	5.24212e-09	69.18	4.2817e-06	68.51	5.09458e-06	1934.02	0	1.15732	1.05931	1.13135	1.05286	1.04142	1.07154	0.92941	0.94548	0.877263	0.864885	0.961955	0.972619
SNYELNDILFQLGIK	32	W5Q0X5;W5NVB2	N-Term(TMT6plex); K15(TMT6plex)	1.614e-11	98.29	6.18951e-09	98.44	5.78604e-09	93.49	1.80876e-08	2225.25	0
LYLSHNQLSEIPLNLPK	8	W5PEI2	N-Term(TMT6plex); K17(TMT6plex)	3.743e-16	98.24	3.95167e-09	98.23	3.97581e-09	110.32	2.44783e-10	2437.43	0	0.438406	0.880623	0.682601	0.769279	0.824132	1.03179	1.64948	1.08927	0.717914	1.26303	1.25214	1.5032
WNSPAEEGSSDCEVFSK	5	W5PVL5	N-Term(TMT6plex); C12(Carbamidomethyl); K17(TMT6plex)	1.377e-13	98.23	2.08185e-09	84.57	5.76082e-08	76.9	3.00135e-07	2387.12	0	1.19485	1.09447	1.16297	1.05344	1.03033	1.0266	0.898029	0.95028	1.08542	0.853221	0.919362	0.830494
GMVPDDAVEALAGSLGK	9	C3V6M6	N-Term(TMT6plex); K17(TMT6plex)	2.489e-10	98.17	6.18003e-09	94.94	1.32098e-08	46.14	0.00101301	2088.16	0	1.07122	0.960604	1.0125	0.965654	1.04618	0.935896	1.07018	0.959854	1.06177	0.940347	1.05696	1.02297
VVPVADIITPNQFEAELLTGR	11	P82197;W5PNY4	N-Term(TMT6plex)	2.923e-12	98.11	5.70972e-09	94.44	1.28251e-08	89.64	3.91656e-08	2511.4	0
DVVFLIDGSQSAGPEFQYIR	60	W5QCP9	N-Term(TMT6plex)	1.792e-13	98.1	5.8855e-09	96.4	8.73966e-09	87.11	7.49936e-08	2470.28	0	0.941679	1.03605	0.792334	0.993248	0.95519	0.919932	1.05909	1.03015	0.9009	1.02985	0.990552	1.30241
GLETIANDVVSLATK	10	W5Q2C5	N-Term(TMT6plex); K15(TMT6plex)	2.516e-12	98.06	5.19747e-09	95.31	9.68715e-09	75.51	8.94184e-07	1989.16	0	1.18279	1.34459	1.17712	1.33496	1.11519	1.17444	0.684921	0.728585	0.789182	0.71501	0.754802	0.893414
LAETQEEISAEVAAK	9	W5PPF3	N-Term(TMT6plex); K15(TMT6plex)	1.917e-12	97.99	6.77515e-09	82.2	2.56389e-07	32.36	0.0249148	2047.13	0	0.910532	0.882696	0.832874	0.923255	0.852124	0.807141	1.06407	1.1863	1.58891	1.12229	1.11472	0.873709
DLDEDEILGALTEEELR	12	W5PNQ1	N-Term(TMT6plex)	1.024e-12	97.98	4.1477e-09	98.19	4.30084e-09	84.4	1.10013e-07	2189.1	0	0.85753	0.948288	0.871285	0.848055	0.989579	0.906368	0.996675	0.996466	1.25698	1.44839	1.14976	1.01626
ANNTFYGLSAGIFTNDIDK	11	P51977	N-Term(TMT6plex); K19(TMT6plex)	6.31e-16	97.94	6.27511e-09	106.66	8.29653e-10	100.13	3.73646e-09	2519.32	0	1.86248	1.66938	1.24172	0.780193	1.24269	1.25644	0.665767	0.49824	0.786774	0.711171	0.444327	0.846994
VWQLGSSSPNFTLEGHEK	3	W5PAX6	N-Term(TMT6plex); K18(TMT6plex)	1.346e-13	97.89	6.85169e-09	48.29	0.000628588	46.17	0.00103623	2474.31	0	1.1362	0.920403	0.920847	1.05181	0.880878	1.05489	1.02221	1.21515	0.855734	0.791304	0.987062	1.15944
TELEDTLDSTATQQELR	45	W5PGT5	N-Term(TMT6plex)	1.359e-12	97.87	4.31942e-09	100.78	2.17257e-09	92.94	1.35424e-08	2179.09	0	0.93473	0.914047	0.831026	0.856238	0.929901	0.802217	1.13531	1.05502	1.36681	1.13887	1.07598	1.03958
ELQAQIAELQEDFESEK	17	W5NU63	N-Term(TMT6plex); K17(TMT6plex)	1.004e-13	97.8	6.19856e-09	85.11	1.14849e-07	75.37	1.07594e-06	2465.28	0	0.807094	1.05593	0.956937	0.827483	0.821421	0.730376	1.16748	0.971282	1.13395	1.27148	1.15977	1.15105
EEQLLLGTTDEDDDLDDLFLEDEPVR	2	W5PYS8	N-Term(TMT6plex)	1.129e-10	97.8	2.43129e-09	67.17	2.7437e-06			3263.55	0	1.0871	0.915798		0.859299	0.99334		1.10876	1.12316		1.00088	0.981293
DTAEGVSQELISAGLVDGR	9	W5NSJ5	N-Term(TMT6plex)	1.633e-14	97.78	6.26885e-09	84.95	1.20758e-07	95.91	1.004e-08	2146.12	0	0.90099	0.899951	0.9754	0.740167	0.919099	0.869531	1.30441	1.11203	1.22297	1.12687	1.08851	0.979598
DATNVGDEGGFAPNILENK	18	W5PIG7	N-Term(TMT6plex); K19(TMT6plex)	1.495e-14	97.64	6.10402e-09	84.26	1.31803e-07	87.9	5.68444e-08	2419.25	0	1.09989	0.956878	0.888642	0.878388	0.93922	0.994804	1.12455	1.07767	0.963581	0.975045	1.06441	1.16214
DMLLELEEQLAESR	4	W5QCH4;W5QCH0	N-Term(TMT6plex)	2.133e-08	97.54	6.29906e-09	46.82	0.000743492	65.12	1.1197e-05	1904.98	0
NADMSEEMQQDSVECATQALEK	2	W5PS90	N-Term(TMT6plex); M4(Oxidation); M8(Oxidation); C15(Carbamidomethyl); K22(TMT6plex)	1.273e-10	97.46	9.33261e-10			37.75	0.000973706	3004.35	0	1.00097		1.02499	1.02228		0.876446	1.00398		1.01451	0.998783		1.08699
VLAVNQENEQLMEDYEK	21	W5QJ62	N-Term(TMT6plex); K17(TMT6plex)	1.849e-12	97.43	6.70462e-09	99.91	3.64986e-09	79.48	4.08609e-07	2510.29	0	0.866116	0.921448	0.935913	0.730672	0.77229	0.842413	1.19803	1.13774	1.05808	1.3167	1.04994	1.14446
TIGGGDDSFNTFFSETGAGK	39	W5NVF9;W5QC38;W5QC30;W5P9C5	N-Term(TMT6plex); K20(TMT6plex)	2.473e-16	97.34	4.77859e-09	122.57	1.44424e-11	106.64	5.67938e-10	2466.22	0
VVVAENFDEIVNNEDK	10	C6JUQ0	N-Term(TMT6plex); K16(TMT6plex)	3.731e-12	97.32	7.98872e-09	47.12	0.000820995	62.61	2.23971e-05	2292.23	0	0.959199	0.901972	1.19277	1.04686	1.11919	0.927706	0.965413	1.00167	1.12051	1.0748	1.02099	0.849907
QTSGGPVDAGPEYQQDLDR	5	W5Q0Q5	N-Term(TMT6plex)	1.572e-12	97.3	3.119e-09	108.33	2.3209e-10	83.17	8.50638e-08	2262.08	0	1.19818	1.09181	1.2236	0.99309	1.11251	1.12331	0.806665	0.859586	0.879843	0.990361	0.924257	0.865887
ELEIDDSASESVLDQVK	309	W5P8F9	N-Term(TMT6plex); K17(TMT6plex)	3.743e-16	97.28	7.49208e-09	88.95	5.31688e-08	108	6.56938e-10	2335.23	0	2.27256	0.591589	1.57163	0.243799	0.557806	0.967169	1.20432	2.0446	1.12465	0.360452	0.684565	0.533802
LEGSEVQLLEYEASAAGLIR	4	W5P6F9	N-Term(TMT6plex)	4.001e-16	97.25	8.59886e-09			78.65	6.29755e-07	2377.28	0	1.04456		1.2247	1.07198		1.15842	0.950417		0.821401	0.89654		0.879086
GLGTDEDAIINVLAYR	16	W5QEU6	N-Term(TMT6plex)	5.452e-12	97.24	7.87292e-09	79.47	4.73384e-07	83.1	2.04238e-07	1949.05	0	0.925502	1.00739	1.07829	0.945524	0.865266	1.11275	1.1133	1.04103	0.720782	1.0563	1.04756	1.06783
TQTVCNFTDGALVQHQEWDGK	3	B9VH00	N-Term(TMT6plex); C5(Carbamidomethyl); K21(TMT6plex)	6.902e-13	97.24	5.18254e-09	38.9	0.0034976			2892.44	0	0.952475	0.878782		1.10196	1.02172		0.977017	0.980593		0.973643	1.19295
VPAATSAIITNDGIGINPAQTAGNVFLK	3	W5PJI9	N-Term(TMT6plex); K28(TMT6plex)	3.743e-16	97.22	4.609e-09	36.38	0.00554647	100.11	2.6081e-09	3211.8	0	1.03157	0.969113	1.14927	1.05879	0.985563	1.12863	1.01465	1.13461	0.773776	0.906616	0.899988	0.993976
VADGLPLAASMQEDEQSGR	9	W5QGX9	N-Term(TMT6plex)	1.448e-12	97.14	4.49183e-09	60.62	2.00702e-05	62.89	1.27483e-05	2203.08	0	1.11829	0.915414	0.978266	1.0006	0.947252	1.07908	0.95787	1.07801	1.09168	0.961285	1.05339	0.971254
DLSMVILLPDDIQDEATGLK	10	D8X187	N-Term(TMT6plex); K20(TMT6plex)	3.157e-10	97.12	7.12305e-09	84.02	1.52765e-07	75.55	9.98824e-07	2644.46	0	1.00304	0.818227	1.03003	0.970267	1.05651	0.845188	1.03628	1.09889	1.2375	1.01151	1.05728	0.922653
AIQNVNDGILEVLSK	2	W5NVQ8	N-Term(TMT6plex); K15(TMT6plex)	1.089e-11	97.1	6.2395e-09					2071.22	0	0.748			0.593688			1.72787			1.0518
MLVDDIGDVTITNDGATILK	8	W5P375	N-Term(TMT6plex); K20(TMT6plex)	4.871e-13	97.08	7.77661e-09	37.01	0.00810204	74.06	1.56469e-06	2562.41	0	1.15501	1.11763	1.0715	1.10121	0.949286	1.03275	0.904544	0.982094	1.00537	0.829142	0.941074	0.953467
NMDPLNDNVTSLLNASSDK	15	W5PGT5	N-Term(TMT6plex); K19(TMT6plex)	3.797e-13	97.07	5.9588e-09	104.24	1.19227e-09	91.9	2.09515e-08	2506.28	0	0.897079	0.856315	0.798788	0.649582	0.710623	0.763015	1.13813	1.23281	1.35356	1.42203	1.26732	1.13235
AGGTSQVNSSGGTQAK	4	C5ISB1	N-Term(TMT6plex); K16(TMT6plex)	3.777e-13	97.06	7.2615e-09	57.63	6.39423e-05	52.24	0.000219709	1908.02	0	1.00836	0.857652	0.801478	0.965705	0.9438	0.862957	0.972361	1.1783	1.25245	1.09652	1.04884	1.0982
IEVPLYLLMEQTQLK	4	W5PQ75	N-Term(TMT6plex); K15(TMT6plex)	3.169e-11	97.02	5.77954e-09	72.19	1.79675e-06	25.61	0.0708957	2276.34	0	1.13366	1.06841	0.991831	1.22653	1.18632	1.37081	0.793745	0.874264	0.789102	0.812576	0.857459	0.941429
APSAATVGSICDLNLK	4	W5PT68	N-Term(TMT6plex); C11(Carbamidomethyl); K16(TMT6plex)	1.249e-12	97.01	9.09738e-09	112.21	2.83153e-10	96.55	1.02577e-08	2075.16	0	0.879968	0.94915	0.915873	0.977583	0.960552	0.954588	1.06144	1.0426	1.0259	1.12954	1.08041	1.10994
EYGGLDVLVNNAGIAFK	5	W5PW57	N-Term(TMT6plex); K17(TMT6plex)	3.743e-16	96.89	7.47976e-09	35.58	0.0102238	102.57	2.05016e-09	2238.25	0	0.940881	0.954983	1.05084	0.951239	0.989834	1.09774	1.14594	1.06998	0.882584	1.00325	1.00271	1.00385
DASGMLYNLASAIK	3	W5PLE0	N-Term(TMT6plex); K14(TMT6plex)	1.44e-09	96.87	8.86089e-09			39.03	0.0053136	1912.06	0	0.93773		0.730852	1.0827		0.825066	1.07631		0.848917	0.912373		1.46261
YRDLDEDEILGALTEEELR	2	W5PNQ1	N-Term(TMT6plex)	4.292e-13	96.8	6.48726e-09	36.29	0.0073426			2508.26	1	0.862722	1.05278		0.819095	0.941129		1.09901	1.02383		1.3121	0.987128
ETTDTDTADQVIASFK	32	W5P707	N-Term(TMT6plex); K16(TMT6plex)	4.584e-13	96.79	7.28751e-09	100.76	2.91712e-09	90.45	3.20058e-08	2200.14	0	0.922681	0.962154	0.946556	0.928765	0.874418	0.870467	1.06374	1.11809	0.998491	1.13743	1.04759	1.13697
QVIQQNPALLPALLQQLGQENPQLLQQISR	3	W5PJ55	N-Term(TMT6plex)	7.124e-13	96.79	3.16211e-09			56.03	3.47996e-05	3608.05	0	0.878997		0.755352	1.13166		1.2099	1.02796		0.699185	0.967218		1.29274
AGTLSITEFADMLSGNASGFR	7	W5Q2U7	N-Term(TMT6plex)	3.743e-16	96.78	6.24435e-09	97.94	4.90117e-09	99.91	3.11387e-09	2374.19	0	0.872845	1.24118	0.856177	1.08195	0.988882	1.0823	1.01836	0.88769	0.830456	1.02297	0.889298	1.20586
EGICALGGTSELSSEGTQHSYSEEEK	2	W5Q6H1	N-Term(TMT6plex); C4(Carbamidomethyl); K26(TMT6plex)	1.698e-15	96.78	3.12742e-09					3243.53	0	0.957243			1.0663			0.968875			1.00755
TEWETAAPAVAETPDIK	15	W5P114	N-Term(Acetyl); K17(TMT6plex)	2.841e-08	96.76	7.79138e-09	96.14	8.91403e-09	55.68	0.000101534	2100.07	0	1.08045	1.13957	1.11337	1.08281	1.02862	0.948728	0.913704	0.866231	1.08131	0.932222	0.969907	0.924116
IYDAVSGIDTQIIYHK	7	W5PIM5	N-Term(TMT6plex); K16(TMT6plex)	4.511e-12	96.73	8.3125e-09	37.92	0.00654622	41.56	0.00275453	2294.29	0	0.798724	0.914088	0.963016	0.797886	0.921257	1.00786	1.24554	1.16949	0.97216	1.25334	1.0012	1.08069
LSDLQESLDQALNHVR	7	W5PIM5	N-Term(TMT6plex)	1.807e-09	96.68	7.98993e-09	60.96	2.98224e-05	80.99	2.95773e-07	2067.1	0	0.889693	0.876112	0.897552	0.860287	1.00593	1.01181	1.1424	1.06381	1.03347	1.19256	1.10138	1.07003
EVAEDELVAAEGLLK	6	W5PVY4	N-Term(TMT6plex); K15(TMT6plex)	5.113e-12	96.68	8.51615e-09	31.17	0.0303243	79.78	4.18155e-07	2044.16	0	0.9259	1.09782	0.858349	0.843959	0.89363	0.971088	0.833009	0.933141	1.36222	1.4463	1.10514	0.903415
NPGLQNLLLDDFFK	8	P00349	N-Term(TMT6plex); K14(TMT6plex)	2.817e-10	96.63	8.8103e-09	73.77	1.68533e-06	76.12	9.84703e-07	2092.19	0	1.0622	1.05528	1.05508	1.09284	1.04076	1.07763	0.977895	0.941012	0.918346	0.867796	0.94931	0.98804
QFVQWDELLCQLEAAK	5	W5PHG7	N-Term(TMT6plex); C10(Carbamidomethyl); K16(TMT6plex)	1.871e-12	96.62	8.44951e-09	97.83	6.38663e-09	83.44	1.71195e-07	2436.3	0	1.11396	1.18304	1.01595	1.01282	0.995606	1.06823	0.99963	0.878074	0.905103	0.889982	0.934692	1.04218
FFEHFGDLSNADAVMNNPK	75	Q1A2D1;P02075;W5QCX0	N-Term(TMT6plex); K19(TMT6plex)	1.613e-14	96.61	6.42814e-09	90.89	2.2771e-08	95.35	8.09586e-09	2611.31	0
EQDDLLVLLADQDQK	13	W5Q2I7	N-Term(TMT6plex); K15(TMT6plex)	1.173e-11	96.58	9.08815e-09	109.38	4.8272e-10	69.34	4.89515e-06	2201.21	0	1.13138	1.13381	1.13943	1.23672	1.00567	0.874353	0.830442	0.948626	1.2626	0.811877	0.963439	0.873942
FGIEPNAELIYEVTLK	8	W5PRS4	N-Term(TMT6plex); K16(TMT6plex)	2.194e-12	96.54	7.96333e-09	85.97	9.53545e-08	56.54	8.04096e-05	2294.31	0	1.07477	0.910353	1.05772	0.917046	1.16722	0.855778	1.07516	0.937016	1.28115	0.977074	0.986562	0.887145
LMEPIYLVEIQCPEQVVGGIYGVLNR	3	W5PN84	N-Term(TMT6plex); C12(Carbamidomethyl)	3.743e-16	96.47	8.30687e-09	99.28	4.31997e-09	99.63	4.01815e-09	3218.72	0	0.966443	1.16199	1.00823	1.1524	0.990886	1.03436	0.975765	0.936399	0.849428	0.900196	0.891232	1.11099
VDIDVPDVNIEGPDAK	29	W5Q038	N-Term(TMT6plex); K16(TMT6plex)	3.983e-10	96.45	9.22843e-09	80.17	3.92338e-07	76.74	8.36753e-07	2154.17	0	1.03006	0.845424	0.972769	0.790605	0.876419	0.865923	1.08511	1.17661	1.33001	1.15314	1.10737	0.933766
AVVVNAAQLASYSQSK	2	B2MVX2	N-Term(TMT6plex); K16(TMT6plex)	2.972e-11	96.35	9.99956e-09	39.63	0.00410527			2094.19	0	1.1371	1.15692		1.14175	0.988023		0.860286	0.919049		0.846848	0.92551
NATNVEQSFMTMAAEIK	5	C5IJ85;W5QFH5	N-Term(TMT6plex); K17(TMT6plex)	1.778e-12	96.3	9.35347e-09	53.21	0.00017979	37.37	0.00649555	2343.22	0
DPTFDTITYEWAPPGVTQK	14	W5PCN1	N-Term(TMT6plex); K19(TMT6plex)	6.928e-12	96.27	8.94621e-09	92.78	1.93757e-08	74.32	1.38316e-06	2624.36	0	0.90635	0.676353	0.91627	0.804022	0.829654	0.999562	1.09191	1.35422	1.03327	1.28988	1.20468	1.00399
VQGGALEESQLVAGVAFK	6	W5PQF0	N-Term(TMT6plex); K18(TMT6plex)	1.722e-15	96.26	8.18608e-09	18.87	0.454013	37.91	0.00542866	2261.3	0	1.13307	0.911418	1.10053	1.08442	1.03473	1.03125	0.945638	1.08687	0.961896	0.893501	0.986275	0.962795
ESAFPFQPGSVAEVCVSFNETDLTIK	52	Q6J275	N-Term(TMT6plex); C15(Carbamidomethyl); K26(TMT6plex)	1.39e-12	96.24	7.66531e-09	101.41	2.29479e-09	81.28	2.40548e-07	3330.7	0	0.901669	1.0866	0.876481	0.986796	0.892606	0.94289	1.06363	1.02131	0.958453	1.10196	1.02336	1.21977
ASDVVLGFDELEGYLQK	11	W5PGC5	N-Term(TMT6plex); K17(TMT6plex)	5.497e-14	96.14	9.70449e-09	93.11	1.93995e-08	69.05	4.9905e-06	2341.27	0	1.03008	0.991443	1.05308	1.11169	1.02735	1.08616	0.913166	1.02313	0.891591	0.948981	0.991744	1.01141
GPSVDVEVPDVDLECPDAK	25	W5Q038	N-Term(TMT6plex); C15(Carbamidomethyl); K19(TMT6plex)	2.299e-12	96.12	7.59907e-09	99.13	3.82423e-09	83.58	1.41426e-07	2499.27	0	1.01566	0.872371	0.975493	0.84723	0.879989	0.850147	1.03811	1.16553	1.3557	1.16859	1.07921	0.911403
GTLGGLFSQILQGEDIVR	5	W5NPT5	N-Term(TMT6plex)	1.908e-14	96.1	1.02484e-08	74.49	1.47231e-06	90.69	3.57022e-08	2132.19	0	0.907893	1.03557	0.844726	0.99414	1.13304	0.987101	1.01523	0.976831	0.949081	1.07392	0.840721	1.19677
GVPQIEVTFDIDANGILNVSAVDK	29	W5NPN4	N-Term(TMT6plex); K24(TMT6plex)	1.578e-08	96.08	8.38453e-09	96.4	7.74313e-09	94.58	1.22789e-08	2972.64	0	1.02882	1.1154	0.986448	1.09371	1.09045	1.081	0.932717	0.866167	0.876112	0.99162	0.946623	1.06391
ITGEAFVQFASQELAEK	14	W5P1G7	N-Term(TMT6plex); K17(TMT6plex)	3.743e-16	96	9.90939e-09	47.97	0.000633564	98.45	5.77988e-09	2326.27	0	1.01784	1.04526	1.01966	1.07964	1.05171	0.911354	0.955841	0.934099	1.02321	0.97149	0.952846	1.0488
STGEAFVQFASQEIAEK	19	W5NZJ3;W5PK00	N-Term(TMT6plex); K17(TMT6plex)	3.743e-16	95.99	9.57976e-09	96.22	9.07368e-09	97.74	6.31003e-09	2300.22	0
LVPLLLEDGGEAPAALEAALEEK	4	W5NYP8	N-Term(TMT6plex); K23(TMT6plex)	7.271e-11	95.95	7.52128e-09	47.46	0.000511499	87.03	5.73652e-08	2806.59	0	1.22369	1.17586	1.11624	0.981075	1.0028	0.885355	0.753894	0.892695	1.11975	1.06968	0.916598	0.937081
VVSGMVNCNDDQGVLLGR	10	W5QB02	N-Term(TMT6plex); C8(Carbamidomethyl)	1.008e-13	95.94	7.94611e-09	99.96	3.13373e-09	98.58	4.50002e-09	2162.09	0	0.840208	1.03839	0.854256	0.916264	0.916263	0.908946	0.945572	0.954189	1.0836	1.38581	1.1925	1.14641
QVELALWDTAGQEDYDR	25	B2ZHC0;C5IJ99;W5QER2	N-Term(TMT6plex)	5.267e-10	95.91	5.51364e-09	96.92	4.51183e-09	47.03	0.000419093	2238.09	0
VLQATVVAVGSGSK	16	J9UXY3	N-Term(TMT6plex); K14(TMT6plex)	2.743e-14	95.89	7.17505e-09	95.08	8.4444e-09	97.17	4.66237e-09	1774.09	0	1.17548	1.21516	1.22237	1.20875	1.1543	1.12539	0.774051	0.769557	0.770187	0.755631	0.761087	0.925913
FGPYYTEPVIAGLDPK	7	W5PJC2	N-Term(TMT6plex); K16(TMT6plex)	1.372e-10	95.88	1.15556e-08	87.47	7.97715e-08	85.37	1.28503e-07	2225.23	0	1.19769	1.04334	1.07759	0.912014	0.995354	1.01217	1.06919	0.993777	0.987142	0.837181	0.973723	0.975586
MSATFIGNSTAIQELFK	7	D0VWY9;W5NUI0;W5NSS8	N-Term(TMT6plex); M1(Oxidation); K17(TMT6plex)	4.105e-09	95.87	1.23846e-08	98.15	7.29563e-09	31.83	0.0312653	2332.27	0
VVAPTISSPVCQEQLVEAGR	11	W5PQK6	N-Term(TMT6plex); C11(Carbamidomethyl)	2.31e-11	95.85	1.02446e-08	95.8	1.02186e-08	89.52	4.39486e-08	2369.27	0	0.891793	0.943244	0.938401	0.877261	0.91385	0.969487	1.07964	1.10616	1.02358	1.20749	1.06115	1.08274
VSDAISAQYPVVDHEFDAVVVGAGGAGLR	8	W5Q216	N-Term(TMT6plex)	1.435e-12	95.85	9.59459e-09	38.49	0.00513225	71.9	2.33081e-06	3128.62	0	1.04428	0.97487	1.01902	1.09005	1.03506	1.03935	0.911056	1.05312	1.006	0.960945	0.939007	0.987882
GVLLEIEDLQVNQFK	9	W5PU66	N-Term(TMT6plex); K15(TMT6plex)	5.724e-12	95.83	8.90747e-09	91.31	2.55534e-08	89.82	3.4188e-08	2203.27	0	1.0881	1.0837	1.01371	0.975304	1.01374	1.03071	1.03445	0.925451	0.86204	0.93824	0.991182	1.09987
VLNNMEIGTSLFDEEGSK	19	B7TJ13	N-Term(TMT6plex); K18(TMT6plex)	2.158e-14	95.7	1.07392e-08	97.59	6.76692e-09	102.49	2.23201e-09	2441.27	0	1.13007	1.0775	1.16575	1.05186	1.06254	1.03045	0.907405	0.899742	0.837204	0.919933	0.948309	0.96495
ECVGFGAVQEVPVGLVQPASAVLYDYYNPER	2	W5NUX8	N-Term(TMT6plex); C2(Carbamidomethyl)	1.098e-11	95.69	7.80996e-09					3655.83	0	1.00579			1.03532			1.07928			0.892224
TGSPGSPGAGGVQSTSK	5	W5NVS4	N-Term(TMT6plex); K17(TMT6plex)	5.99e-14	95.68	1.13296e-08	80.61	3.61053e-07	92.81	2.17818e-08	1933.04	0	1.10006	1.0999	1.17976	1.06813	1.08417	1.03025	0.81698	0.909159	0.903788	0.974503	0.901852	0.934022
IAQDLEMYGVNYFEIK	5	W5PUV9	N-Term(TMT6plex); K16(TMT6plex)	4.167e-12	95.68	1.18298e-08			80.49	3.93054e-07	2391.27	0	1.07003		1.00834	0.973861		1.01743	0.985735		0.97315	1.00285		1.03775
TIGTGLVTDTPAMTEEDK	5	W5NWF7	N-Term(TMT6plex); K18(TMT6plex)	3.648e-12	95.64	1.01245e-08	52.26	0.000221077	64.03	1.44309e-05	2337.23	0	0.892031	0.626528	1.29473	1.34255	1.40312	1.14323	0.843767	1.12709	1.00854	0.844206	0.882994	0.705812
SNYELIDILSQLGIEK	91	W5PHI7	N-Term(TMT6plex); K16(TMT6plex)	4.385e-13	95.6	9.95654e-09	91.17	2.70398e-08	95.35	1.00943e-08	2293.3	0	0.813868	0.77674	0.921727	1.17002	1.00542	0.971693	1.038	1.16928	0.922508	0.983331	1.12716	1.17143
TPIVGQPSVPGGPVHLCPGR	9	P29701	N-Term(TMT6plex); C17(Carbamidomethyl)	1.181e-09	95.58	1.10816e-08	93.67	1.71815e-08	83.56	1.75121e-07	2254.23	0	0.871354	0.862047	0.875722	0.947941	0.88734	0.952366	1.17745	1.14199	0.900465	0.984309	1.13607	1.21921
ALQAAYGTSAPSMTSAALR	5	W5PJU2	N-Term(TMT6plex)	3.743e-16	95.56	1.07436e-08	77.75	6.47179e-07	98.72	5.04208e-09	2096.1	0	0.820453	0.98448	1.00833	0.949596	0.911826	1.03517	1.18373	1.09736	0.979383	1.08074	1.01553	1.01851
VESTAVYYLVLDVK	11	W5QH50	N-Term(TMT6plex); K14(TMT6plex)	1.09e-10	95.56	8.79779e-09	21.77	0.216214	71.66	2.13913e-06	2057.19	0	0.916952	0.875247	0.842481	0.944513	0.90677	1.0074	1.7186	0.975678	1.07387	0.433203	1.36148	1.06221
SLEAEILQLQEELASSER	14	W5NU63	N-Term(TMT6plex)	1.57e-12	95.55	1.09634e-08	92.44	2.33197e-08	93.75	1.73317e-08	2274.2	0	0.836834	0.996341	0.957076	0.80892	0.90513	0.717319	1.14375	1.01516	1.04536	1.28457	1.05071	1.22324
DLTLDQAYGYAVENAK	7	W5NVE5	N-Term(TMT6plex); K16(TMT6plex)	8.662e-13	95.51	1.0629e-08	97.39	6.93992e-09			2229.18	0	1.25349	0.850279		0.843819	0.989154		1.19965	1.05648		0.74692	1.19449
KVEEVLEEEEEEYVVEK	9	W5P6E9	N-Term(TMT6plex); K1(TMT6plex); K17(TMT6plex)	3.146e-13	95.42	1.19424e-08	63.26	1.96614e-05	49.91	0.000425221	2796.51	1	0.82098	0.91661	0.828134	0.798396	0.800685	0.82497	1.11292	1.19445	1.2846	1.34233	1.11771	1.06154
EAALVDMVNDGVEDLR	58	W5PUH7	N-Term(TMT6plex)	2.278e-13	95.41	9.13574e-09	112.11	1.94396e-10	75.91	7.437e-07	1975	0	0.972531	0.86852	0.885109	0.807404	0.956219	0.938765	1.08843	1.09844	1.15483	1.1732	1.08033	1.04483
THINIVVIGHVDSGK	11	W5PD15;W5PN24;W5NY84	N-Term(TMT6plex); K15(TMT6plex)	3.743e-16	95.41	9.55296e-09	93.74	1.41594e-08	99.87	3.42088e-09	2047.21	0
AQLQEQVQALEESLK	14	W5P0C1	N-Term(TMT6plex); K15(TMT6plex)	1.119e-11	95.34	1.08047e-08	86.11	9.13501e-08	81.99	2.40949e-07	2172.24	0	0.896019	0.92174	0.924585	0.813	0.885221	0.838033	1.12174	1.2048	1.40897	1.27586	0.981827	0.93679
FFEHFGDLSSADAVMNNAK	58	P02076;Q1KYZ9	N-Term(TMT6plex); K19(TMT6plex)	2.802e-15	95.31	9.34854e-09	95.44	8.40132e-09	94.71	9.53343e-09	2558.29	0
IFQEALVQITLPTLQK	5	W5NZ80	N-Term(TMT6plex); K16(TMT6plex)	1.494e-11	95.28	4.63996e-09	85.16	5.04427e-08	46.62	0.000344078	2300.4	0	0.873719	1.29004	0.788484	1.40942	0.951781	1.1654	0.901792	0.926919	0.749169	0.736871	0.770377	1.26188
IPESGGDNSVFDIFELTGAAR	5	W5QFP0	N-Term(TMT6plex)	9.725e-14	95.28	9.27992e-09			79.6	3.40456e-07	2424.23	0	0.839716		0.830659	0.961953		0.785323	1.02868		0.918037	1.20185		1.3426
SHEAEIVEGENHTYCIR	10	W5P5A0	N-Term(TMT6plex); C15(Carbamidomethyl)	8.734e-11	95.27	5.23013e-09	51.48	0.000119484	64.11	6.90908e-06	2273.08	0	0.95257	1.02276	0.834721	0.637853	1.04648	0.996832	1.11418	0.93734	1.15453	1.38782	1.11904	1.05267
ILPDTPEEPFALWEILNK	19	W5Q5Q6	N-Term(TMT6plex); K18(TMT6plex)	2.59e-10	95.24	1.07422e-08	96.44	8.20556e-09	94.98	1.14685e-08	2583.45	0	0.702465	1.08789	0.649391	0.847037	0.735207	0.787759	1.30745	0.79277	0.789189	1.23745	1.49971	1.597
LSLLEELTLAENQLLK	66	W5PEL2	N-Term(TMT6plex); K16(TMT6plex)	9.878e-13	95.23	5.83337e-09	97.5	3.67215e-09	96.57	4.44991e-09	2285.37	0	0.693655	0.876596	0.66303	0.947447	0.905174	0.925706	1.22335	1.1467	0.689811	1.20308	1.124	1.53519
AAVDAGFVPNDLQVGQTGK	9	W5PKE2	N-Term(TMT6plex); K19(TMT6plex)	3.532e-14	95.19	1.27282e-08	99.67	4.55316e-09	89.64	4.56299e-08	2345.29	0	1.17344	1.02823	1.10213	1.17292	0.960434	1.04709	0.819586	1.07647	0.971731	0.809701	0.929786	0.94445
QAFTDVATGSLGQGLGAACGMAYTGK	2	W5Q5G8	N-Term(TMT6plex); C19(Carbamidomethyl); K26(TMT6plex)	2.663e-13	95.17	9.98931e-09			85.68	8.8825e-08	2990.51	0	1.07163		0.888649	0.887166		1.04101	1.04796		0.871183	1.04688		1.18234
MQQQLDEYQELLDIK	22	W5P640	N-Term(TMT6plex); K15(TMT6plex)	4.186e-12	95.15	1.17003e-08	97.2	7.45035e-09	80.27	3.7495e-07	2352.25	0	0.749199	0.816272	0.737543	0.79806	0.866093	0.868878	1.24308	1.1636	1.07514	1.31946	1.20681	1.26758
TALLDAAGVASLLTTAEVVVTEIPKEEK	23	W5Q1L2	N-Term(TMT6plex); K25(TMT6plex); K28(TMT6plex)	7.119e-15	95.14	2.23523e-09	94.65	2.84497e-09	74.59	2.83242e-07	3556.08	1	1.18602	1.42347	1.37921	1.37293	1.09002	1.32145	0.601635	0.713343	0.673024	0.61356	0.699297	0.769387
CDQWSGFSGGAIECETAENTEECIAK	37	W5PF65	N-Term(TMT6plex); C1(Carbamidomethyl); C14(Carbamidomethyl); C23(Carbamidomethyl); K26(TMT6plex)	3.743e-16	95.12	1.90718e-09	104.6	2.13243e-10	112.61	3.23483e-11	3407.52	0	0.8537	0.877762	0.83585	0.912472	0.954756	1.09156	1.25725	0.987915	1.01171	0.958442	1.27588	1.05941
CTSALGSSEVEEAAQLK	6	W5Q8J3	N-Term(TMT6plex); C1(Carbamidomethyl); K17(TMT6plex)	3.022e-14	95.05	1.1629e-08	93.95	1.50012e-08	77.61	6.14634e-07	2238.17	0	1.26065	1.18047	1.49487	1.04211	1.01021	1.04135	0.902912	0.794766	0.816377	0.82883	1.02492	0.758682
LEEEDEDQEDGESGCTFLVGLIQK	13	A8IF71	N-Term(TMT6plex); C15(Carbamidomethyl); K24(TMT6plex)	2.549e-12	95.04	5.29525e-09	87.33	3.2917e-08	81.54	1.3503e-07	3198.54	0	1.00973	0.941193	0.895403	0.785085	0.911589	0.920212	1.11615	0.994967	1.1138	1.16789	1.22321	1.10545
ETADTDTADQVMASFK	19	W5QJ62	N-Term(TMT6plex); K16(TMT6plex)	5.983e-12	95.01	7.80864e-09	92.65	1.34183e-08	62.08	1.61984e-05	2188.08	0	0.795121	0.92625	0.892092	0.720222	0.8332	0.77626	1.19614	1.1382	1.05992	1.40761	1.14105	1.19279
SWIEEQEMGSFLSVAK	8	W5NZQ2	N-Term(TMT6plex); K16(TMT6plex)	3.743e-16	95.01	1.23361e-08	45.83	0.00106968	99.2	4.94732e-09	2299.21	0	1.13731	0.937515	1.02154	0.970475	1.05759	1.0342	1.01516	0.906204	0.947456	0.873498	1.16624	1.03166
KDLYANNVLSGGTTMYPGIADR	15	W5PZK7	N-Term(TMT6plex); K1(TMT6plex); M15(Oxidation)	1.187e-12	94.95	1.19319e-08	61.94	2.38941e-05	75.99	9.41611e-07	2830.48	1	0.800807	0.892242	0.889189	0.768717	0.841442	0.935995	1.11835	1.2122	0.852025	1.38901	1.06823	1.2335
ESDTGLAPPALWDLAADK	10	W5QCP6	N-Term(TMT6plex); K18(TMT6plex)	4.112e-10	94.95	1.25557e-08	60.2	3.78655e-05	58.93	5.03437e-05	2328.25	0	1.08681	1.13439	1.11828	1.03639	1.0964	1.08304	0.937084	0.881448	0.93605	0.948833	0.890793	0.9352
KATQQAEQLSNELATER	9	W5PGT5	N-Term(TMT6plex); K1(TMT6plex)	1.546e-11	94.92	1.35285e-08	49.64	0.000459015	87.18	8.12602e-08	2375.3	1	0.850786	0.942331	0.682249	0.580456	0.854447	0.748483	1.25183	1.11017	1.24439	1.45589	1.13464	1.2781
VPSTEAEALASSLMGLFEK	10	W5PE22	N-Term(TMT6plex); K19(TMT6plex)	3.365e-15	94.91	1.43184e-08	119.66	4.79616e-11	109.75	4.60246e-10	2438.33	0	1.13555	1.05903	1.02784	1.05215	1.05538	1.04258	0.95593	0.980134	0.817734	0.861169	0.90023	1.1108
APSIIFIDELDAIGTK	6	W5P9K6	N-Term(TMT6plex); K16(TMT6plex)	8.428e-15	94.91	1.14127e-08	95.41	9.91264e-09	108.56	4.68797e-10	2161.26	0	1.10843	1.07605	1.23559	0.987997	1.07577	1.01969	0.973349	0.945074	0.993045	0.955881	0.896074	0.845933
GGLPLEEVTLAEVLAAQGYLTGIAGK	2	W5QFH0	N-Term(TMT6plex); K26(TMT6plex)	5.059e-13	94.9	7.87951e-09					3028.74	0	0.943892			1.12543			1.05336			0.875084
MAVTFIGNSTAIQELFK	9	W5PPT6	N-Term(TMT6plex); K17(TMT6plex)	3.743e-16	94.89	1.27303e-08	94.5	1.2791e-08	107.84	6.40483e-10	2328.3	0	0.948126	1.17605	0.82416	1.09008	0.94059	1.03285	1.09482	0.980613	0.892438	0.926093	0.869242	1.24954
AVVYSNTIQSIMAIVK	6	W5PKD3	N-Term(TMT6plex); K16(TMT6plex)	3.743e-16	94.88	1.00615e-08	89.79	3.3323e-08	105.74	8.37394e-10	2195.28	0	0.924084	1.18113	0.811028	1.06626	0.940279	1.00314	1.11259	0.981414	0.811928	0.907792	0.859784	1.30154
EEFASTCPDDEEIELAYEQVAK	14	W5P610	N-Term(TMT6plex); C7(Carbamidomethyl); K22(TMT6plex)	4.76e-13	94.87	5.05047e-09	86.88	3.53825e-08	103.3	8.60633e-10	3031.45	0	0.971648	0.934593	1.11709	0.994191	0.863707	0.925903	1.08474	1.11262	1.02958	0.962346	1.18074	0.987864
YMNSGPVVAMVWEGLNVVK	5	W5NYH2	N-Term(TMT6plex); K19(TMT6plex)	3.743e-16	94.75	1.26952e-08	43.94	0.0016166	104.81	1.30331e-09	2551.38	0	1.15821	1.02764	0.993389	1.12967	1.104	1.2037	1.01617	1.02406	0.731903	0.673389	0.823107	1.07887
ASVSELACIYSALILHDDEVTVTEDK	10	W5QBE7	N-Term(Acetyl); C8(Carbamidomethyl); K26(TMT6plex)	1.021e-10	94.73	8.39596e-09	112.93	1.26314e-10	75.03	8.6364e-07	3149.58	0	1.06761	1.26899	1.00199	1.06651	0.950668	0.963176	0.95402	0.819974	0.981854	0.919579	0.910442	1.06968
LLETIDQLYLEYAK	13	W5QJ62	N-Term(TMT6plex); K14(TMT6plex)	2.53e-10	94.72	1.2429e-08	91.61	2.61601e-08	94.3	1.35053e-08	2170.24	0	0.769578	0.96296	0.822575	0.73057	0.825108	0.766721	1.19989	1.06213	0.958741	1.43814	1.16412	1.35401
GTELWLGVDALGLNIYEHDDK	2	W5PUV9	N-Term(TMT6plex); K21(TMT6plex)	5.115e-13	94.7	1.38757e-08					2816.49	0	1.06591			0.908976			0.974735			1.10214
SSYTCEVTHEGSTVTK	81	W5PSQ7	N-Term(TMT6plex); C5(Carbamidomethyl); K16(TMT6plex)	3.7e-13	94.68	9.39527e-09	94.66	9.50703e-09	100.21	2.62972e-09	2244.12	0	0.745921	0.75961	0.577196	1.04545	1.15762	1.19693	0.987197	0.849166	0.722748	1.28801	1.35298	1.4472
IEDLGAAMEEALILDNK	4	W5NV97	N-Term(TMT6plex); K17(TMT6plex)	2.194e-11	94.6	1.35574e-08	71.98	2.44991e-06			2303.25	0	0.938976	0.977337		0.929428	0.963572		1.09612	1.00465		1.08808	1.08567
ENTLNQLVGAAFGAAGQR	4	W5NS43	N-Term(TMT6plex)	7.845e-13	94.53	1.35839e-08	90.04	3.91874e-08	84.97	1.25139e-07	2046.09	0	0.936792	1.13126	0.934924	0.977384	0.982975	1.01034	1.03533	0.961037	0.891119	1.07731	0.910721	1.15345
EIFLSQPILLELEAPLK	13	W5PNV2;W5Q7U7;W5QE45	N-Term(TMT6plex); K17(TMT6plex)	6.789e-14	94.5	4.98513e-09	94.41	4.89028e-09	90.29	1.20667e-08	2411.46	0
TASNIIDVSAADSQGMEQHEYMDR	1	W5P164	N-Term(TMT6plex)	1.707e-13	94.47	2.66168e-09					2897.32	0	0.98252			0.97722			1.02459			1.05519
VSEGGPAEIAGLQIGDK	4	W5Q7I8	N-Term(TMT6plex); K17(TMT6plex)	2.059e-13	94.46	1.45029e-08	97.2	7.81239e-09	71.27	3.03805e-06	2099.18	0	1.02829	1.00677	0.908602	0.894767	1.05272	0.915496	1.11854	0.970812	1.10981	1.01035	0.953695	1.08228
TGPAASTLSDGAAAEALVESSEVAVIGFFK	35	W5Q9H2	N-Term(TMT6plex); K30(TMT6plex)	3.743e-16	94.45	1.34237e-08	96.88	7.66109e-09	148.51	5.2496e-14	3353.79	0	1.07013	1.23039	1.3856	1.10681	1.05702	1.08091	0.956619	0.821151	0.784905	0.847351	0.936996	0.850586
MSATFIGNSTAIQELFK	5	D0VWY9;W5NUI0;W5NSS8	N-Term(TMT6plex); K17(TMT6plex)	3.743e-16	94.45	1.80538e-08	81.99	3.14309e-07	95.61	1.36296e-08	2316.27	0
QQTEHAVEGDCDIHVLK	36	P29701	N-Term(TMT6plex); C11(Carbamidomethyl); K17(TMT6plex)	5.148e-13	94.44	1.25732e-08	94.53	1.37072e-08	98.16	5.68255e-09	2437.26	0	0.81945	0.841822	0.751121	0.933866	0.915903	0.870058	1.28746	1.10685	0.967027	0.966137	1.1894	1.24361
TFTTQETITNAETAK	13	W5P323	N-Term(TMT6plex); K15(TMT6plex)	7.746e-14	94.35	1.47831e-08	92.5	2.26061e-08	98.47	5.68932e-09	2114.15	0	0.988717	0.898837	1.04862	0.939281	1.01937	1.02332	1.05868	1.0356	0.927664	1.0476	1.05106	1.0445
QVVAVTGDGTNDGPALK	1	W5Q289;W5PGI9;W5Q3L8	N-Term(TMT6plex); K17(TMT6plex)	1.768e-12	94.35	1.42138e-08					2100.17	0
DCEECIQLEPTFIK	12	W5P359	N-Term(TMT6plex); C2(Carbamidomethyl); C5(Carbamidomethyl); K14(TMT6plex)	8.685e-11	94.33	1.21947e-08	91.16	2.48053e-08	49.19	0.000389227	2240.14	0	1.07671	1.04366	0.96903	0.936655	1.06984	1.00543	0.966918	0.895548	1.17091	1.06329	1.05617	0.934719
VYNVTQHAVGIIVNK	4	W5PSS9	N-Term(TMT6plex); K15(TMT6plex)	1.259e-11	94.33	9.9255e-09	30.19	0.0261314	86.17	6.36474e-08	2113.26	0	1.37259	1.22295	0.927403	0.953466	0.918575	1.00181	0.942933	0.871407	0.866028	0.738961	0.982151	1.1758
FAGGSLEMLQQMISK	5	B6UV59	N-Term(TMT6plex); K15(TMT6plex)	1.118e-11	94.32	1.46082e-08	62.73	2.15734e-05	30.29	0.038071	2098.15	0	0.975182	1.20245	0.953253	1.3434	1.07886	1.157	0.86117	0.894242	0.887734	0.764856	0.771135	1.04392
GANECDIESFVLGVWGR	8	W5NTG6	N-Term(TMT6plex); C5(Carbamidomethyl)	2.16e-12	94.31	6.89466e-09	65.44	6.24384e-06	61.05	1.93561e-05	2138.04	0	0.853672	0.936182	0.869207	0.982493	0.825808	0.973965	1.06908	1.24639	1.06294	1.12101	0.984616	1.08319
FLVLDEADGLLSQGYSDFINR	6	W5Q4E3	N-Term(TMT6plex)	1.191e-10	94.26	1.28428e-08	70.85	2.90663e-06	78.43	5.27542e-07	2601.33	0	0.956381	1.08175	0.945788	1.04663	1.00905	0.907721	1.06487	0.918763	1.00957	0.948196	1.00223	1.12297
EEVVAMQSWLQGPLK	10	W5PUH7	N-Term(TMT6plex); K15(TMT6plex)	1.357e-10	94.18	1.58889e-08	92.73	2.22134e-08	44.43	0.00151623	2173.21	0	0.96947	0.780444	0.865418	0.876995	0.961639	1.04063	1.07159	1.2323	0.981327	1.16055	1.05697	1.1228
GFVPSEESYGVDGENYK	11	W5PKX8	N-Term(TMT6plex); K17(TMT6plex)	3.828e-13	94.16	9.3049e-09	82.38	1.30072e-07	76.48	5.06037e-07	2335.15	0	0.797076	0.870232	0.937205	0.716962	0.887355	0.748667	1.19226	1.24746	1.4465	1.41528	0.998543	0.952877
NILAEQLQAETELFAEAEEMR	8	W5NU63	N-Term(TMT6plex)	1.954e-14	94.15	1.02686e-08	90.54	2.37107e-08			2664.34	0	0.857596	1.01229		1.03171	1.01756		1.00239	0.91613		1.11927	1.01248
GGNTMTGEAIDYLIK	9	W5P8W6	N-Term(TMT6plex); K15(TMT6plex)	5.613e-12	94.14	1.60166e-08	75.27	1.24067e-06	74.87	1.37014e-06	2041.11	0	0.695665	0.940787	1.00556	0.940818	0.831669	0.877934	0.857153	1.07211	0.802818	1.59835	1.17236	1.26429
FLDGNELTLADCNLLPK	5	W5P610;W5PSY4	N-Term(TMT6plex); C12(Carbamidomethyl); K17(TMT6plex)	1.841e-12	94.11	1.68845e-08	18.77	0.579408	81.63	3.03341e-07	2391.31	0
DFVDTWTAMEELVDEGLVK	14	W5PC00	N-Term(TMT6plex); M9(Oxidation); K19(TMT6plex)	1.251e-11	94.06	1.22702e-08	90.5	2.54007e-08	69.94	3.21917e-06	2671.36	0	0.945453	0.84225	1.01419	0.880845	0.940946	0.897824	1.19294	1.22908	1.12033	1.09805	1.04253	0.994185
EQSELDQDLDDVEEVEEEETGEETK	2	W5PZN3	N-Term(TMT6plex); K25(TMT6plex)	1.839e-11	94.05	2.77453e-09			78.68	1.07738e-07	3382.54	0	1.1911		1.12091	1.02822		0.828509	0.90508		1.2854	0.88491		0.854386
NAPAIIFIDELDAIAPK	18	W5PRJ4	N-Term(TMT6plex); K17(TMT6plex)	5.847e-13	94.04	1.20507e-08	89.91	2.86374e-08	93.76	1.19907e-08	2269.32	0	1.39024	1.18809	1.29531	1.01898	1.07524	1.04619	0.808342	0.825021	0.899514	0.779034	0.887859	0.831106
SSTTSSVVSSAEQPGK	2	W5QGP7	N-Term(TMT6plex); K16(TMT6plex)	2.276e-12	94.04	1.71392e-08					2010.08	0	1.07894			0.906043			0.981186			1.01682
MDENQFVAVTSTNAAK	11	W5PJ56;W5P0A4	N-Term(TMT6plex); K16(TMT6plex)	3.167e-12	94.01	1.43585e-08	108.52	5.32189e-10	97.81	6.04356e-09	2184.15	0
ETEAVIPDHCVFASNTSALPIGEIATVSK	7	B6UV59	N-Term(TMT6plex); C10(Carbamidomethyl); K29(TMT6plex)	2.487e-14	93.95	1.43971e-08	96.08	8.87774e-09	73.17	1.66754e-06	3514.85	0	1.00207	1.19121	0.967237	1.28099	1.07979	1.2036	0.85038	0.808774	0.946375	0.828804	0.907365	1.00166
NLEAVETLGSTSTICSDK	9	P04074;W5PEP1	N-Term(TMT6plex); C15(Carbamidomethyl); K18(TMT6plex)	6.106e-13	93.92	1.50646e-08	89.63	4.02904e-08	87.49	6.96019e-08	2383.25	0
ACGAPNVVEDEIDQYLSR	5	W5QAL9	N-Term(TMT6plex); C2(Carbamidomethyl)	2.353e-12	93.92	7.66411e-09	78.35	3.13637e-07	40.9	0.00161347	2265.1	0	1.02301	1.07049	1.05303	1.021	1.07859	1.03178	0.973625	0.903638	1.14104	1.00339	0.957428	0.872429
AALDGTPGMIGYGMAK	7	W5PKX5	N-Term(TMT6plex); K16(TMT6plex)	7.381e-12	93.9	1.61119e-08	86.84	8.17706e-08	89.38	4.43503e-08	2011.08	0	1.19126	0.910511	0.943093	0.792366	0.998558	1.07122	1.01971	1.14495	0.985479	1.03201	0.951533	1.03986
YTLPPGVDPTLVSSSLSPEGTLTVEAPLPK	6	A0A1B3B5V3	N-Term(TMT6plex); K30(TMT6plex)	3.813e-12	93.82	1.00211e-08	90.96	1.97614e-08	83.71	1.04059e-07	3523.97	0	0.900618	0.815747	0.913936	0.836457	0.868183	0.927135	1.06201	1.25569	1.10754	1.27794	1.09506	1.01697
DLEVIAATPTSLLISWDAPAVTVR	2	W5QDG7	N-Term(TMT6plex)	3.686e-10	93.81	1.35379e-08			63.87	1.26548e-05	2767.55	0	0.911688		0.781256	1.06707		0.901952	1.09427		0.863527	0.944663		1.3625
CGPIDILFVLDSSESIGLQNFEIAK	20	W5PTE9	N-Term(TMT6plex); C1(Carbamidomethyl); K25(TMT6plex)	1.573e-10	93.78	1.58513e-08	94.7	1.26897e-08	82.38	2.15341e-07	3223.74	0	0.686825	0.969279	0.687927	0.95727	0.903772	0.98487	1.15285	1.01629	0.854979	1.23437	1.17067	1.36726
QLSQSLLPAIVELAEDAK	14	W5Q0B5;W5PZ02	N-Term(TMT6plex); K18(TMT6plex)	3.743e-16	93.71	1.24913e-08	79.59	3.00029e-07	98.27	4.44574e-09	2383.38	0
QTIDNSQGAYQEAFDISK	10	W5Q0Q1	N-Term(TMT6plex); K18(TMT6plex)	3.743e-16	93.62	1.42085e-08	90.94	2.50875e-08	94.27	1.18032e-08	2473.26	0	1.00089	0.927594	1.07337	0.930095	0.988282	0.949487	1.06276	1.10384	1.05929	1.06611	0.997066	0.969353
ILYMMDEINNPSLTVK	4	Q5MA74	N-Term(TMT6plex); K16(TMT6plex)	1.624e-11	93.55	1.90979e-08	93.17	2.06515e-08			2339.28	0	1.13337	1.16798		1.5271	1.17733		0.628928	0.867826		0.582632	0.666585
IPEALSGPPSDFGLFLSDDDPK	9	W5PQK6	N-Term(TMT6plex); K22(TMT6plex)	2.001e-11	93.54	1.73495e-08	100.68	3.34331e-09	72.12	2.37219e-06	2775.45	0	0.912676	0.967094	0.9487	0.980872	0.992939	0.924121	0.952449	1.01605	1.05699	1.201	1.05611	1.08328
YDALEIFAGSGTSGQQLGR	9	W5Q517	N-Term(TMT6plex)	3.51e-12	93.54	1.58225e-08	94.92	1.10644e-08	86.84	7.00743e-08	2199.12	0	0.840175	0.897086	0.990391	1.09067	0.948315	1.13125	1.1839	1.11846	0.828261	0.870924	0.999338	1.03553
QSELAVTADQFILYLGSK	4	W5PIM5	N-Term(TMT6plex); K18(TMT6plex)	2.099e-13	93.54	1.71503e-08			26.14	0.0897483	2441.37	0	0.772656		0.839457	0.888232		0.922644	1.24516		0.956729	1.15529		1.23843
VNAEGSVDNVFSQVCTHLDALK	5	C5IJA8	N-Term(TMT6plex); C15(Carbamidomethyl); K22(TMT6plex)	3.064e-14	93.53	1.77443e-08	85.39	1.14615e-07	64.87	1.30009e-05	2861.49	0	0.921131	0.763135	0.735021	0.876472	0.928609	1.70359	1.02302	1.32802	0.700871	1.24504	0.996904	0.97733
LAQQYYLVYQEPIPTAQLVQR	3	K4P231	N-Term(TMT6plex)	2.13e-14	93.53	1.73007e-08			30.41	0.0359871	2750.51	0	1.12703		1.07634	0.995508		1.14757	0.980038		0.811992	0.905749		1.00992
YSDEGGNMDFDNFISCLVR	10	W5P5G5	N-Term(TMT6plex); C16(Carbamidomethyl)	3.905e-13	93.52	3.46812e-09	91.69	4.70961e-09	64.61	2.55995e-06	2468.11	0	0.940075	0.935853	0.844405	0.847958	0.92402	0.946626	1.16387	1.04766	0.958535	1.11683	1.12754	1.21705
NQDLAPNSAEQASILSLVTK	10	W5NRN6	N-Term(TMT6plex); K20(TMT6plex)	3.423e-15	93.47	1.70467e-08	59.4	4.51798e-05	58.57	5.38607e-05	2557.43	0	1.06342	0.975866	0.878292	0.916182	0.911622	0.950798	1.10366	1.09637	1.00237	0.92571	1.03238	1.17485
GMSLNLEPDNVGVVVFGNDK	8	W5NY50	N-Term(TMT6plex); M2(Oxidation); K20(TMT6plex)	3.412e-10	93.42	1.77445e-08			51.12	0.000302118	2578.37	0	1.05621		1.08243	1.01319		1.16045	1.03326		0.880192	0.893825		0.948458
QVVIDGETCLLDILDTAGQEEYSAMR	1	W5QFK5;W5QFH6	N-Term(TMT6plex); C9(Carbamidomethyl)	2.291e-12	93.41	1.05801e-08					3155.53	0
GAASLSEIDAPLDEDIVSSTEIR	15	W5NXB5	N-Term(TMT6plex)	1.731e-17	93.4	1.46725e-08	132.79	1.7306e-12	79.69	3.62471e-07	2617.34	0	1.07051	0.739344	0.988432	0.933329	1.06111	0.917805	1.00708	1.20609	1.56246	1.00094	1.02873	0.635672
AEEQEPELTSTPNFVVEVTK	18	W5NZL1	N-Term(TMT6plex); K20(TMT6plex)	3.142e-12	93.33	1.80464e-08	99.1	4.77344e-09	83.92	1.57135e-07	2705.43	0	1.17522	1.34841	1.18933	1.25471	1.16362	1.24883	0.71474	0.723938	0.8613	0.833226	0.752622	0.734281
EITGIGPSTTTETETIAK	5	W5P5M7	N-Term(TMT6plex); K18(TMT6plex)	3.743e-16	93.32	1.93917e-08	92.65	2.25177e-08	108.72	5.56576e-10	2307.27	0	1.04492	1.00938	0.969793	0.9276	0.91748	0.949507	1.05037	0.961583	1.01347	1.02038	1.16204	1.07845
ATLQAALCLENFSSQVVER	1	W5P824	N-Term(TMT6plex); C8(Carbamidomethyl)	4.404e-13	93.31	1.79664e-08					2365.24	0	1.04106			0.983734			1.06984			0.933749
VQANLDAPDISIEGPDAK	7	W5Q038	N-Term(TMT6plex); K18(TMT6plex)	2.794e-14	93.29	1.85181e-08	76.61	8.5563e-07	83.93	1.60617e-07	2311.25	0	1.1238	0.858347	1.0096	0.998681	0.93672	0.861155	0.908829	1.17858	1.29332	1.00257	1.05293	0.91185
GLGHQVATDALVAMEK	8	W5Q9D9	N-Term(TMT6plex); K16(TMT6plex)	5.777e-12	93.27	1.90746e-08	93.04	1.98389e-08	89.88	4.13777e-08	2098.17	0	0.986207	0.91057	1.03758	1.01664	1.0528	0.89713	1.02963	1.03921	1.11685	0.983619	1.01957	0.986142
DTNGENIAESLVAEGLATR	10	W5NVT3	N-Term(TMT6plex)	9.39e-14	93.27	1.44826e-08	86.54	6.83204e-08	67.62	5.33648e-06	2189.12	0	0.989523	0.985332	0.862469	1.01175	1.05619	0.905217	1.00961	0.95672	1.46793	0.932294	0.9585	0.87116
ELESLIANLGTGDEMVTDQAFEDR	10	W5QD08	N-Term(TMT6plex); M15(Oxidation)	2.009e-11	93.25	8.46941e-09	105.64	4.98038e-10	77.82	2.92397e-07	2898.39	0	0.861147	0.90984	0.857284	0.885424	1.00047	0.848625	1.10888	1.05953	1.13614	1.22262	1.0685	1.14301
GHYTEGAELVDSVLDVVR	35	W5PPT6;D0VWY9;W5Q039;W5NUI0;W5NSS8;W5P669	N-Term(TMT6plex)	6.598e-11	93.24	1.84243e-08	88.15	5.72627e-08	78.85	5.03022e-07	2188.14	0
LASQANIAQVLAELK	5	W5P1Q0;W5P8Q0	N-Term(TMT6plex); K15(TMT6plex)	1.391e-11	93.24	1.12158e-08	70.58	2.01684e-06	92.71	9.45681e-09	2027.22	0
AELSEEALLSVLPTIR	4	W5P689	N-Term(Acetyl)	3.288e-07	93.17	1.75188e-08	97.75	6.21997e-09	85.49	1.04662e-07	1782.99	0
TNISDEESEQATEMLVHNAQNLMQSVK	11	W5PFI7	N-Term(TMT6plex); K27(TMT6plex)	3.743e-16	93.09	1.31072e-08	90.71	2.23334e-08	119.36	3.08814e-11	3504.74	0	0.961145	0.88515	0.894209	0.688666	0.83902	0.845752	1.13514	1.13566	1.04902	1.3304	1.21381	1.20886
ALDLFSDNAPPPELLEIINEDVAK	19	W5Q282	N-Term(TMT6plex); K24(TMT6plex)	1.677e-13	93.07	1.82967e-08	120.73	3.13176e-11	117.65	6.02986e-11	3081.68	0	1.08164	1.14111	1.29956	1.17553	1.03815	1.05527	0.906211	0.862784	0.904371	0.807161	0.930432	0.838652
KDLYANTVLSGGTTMYPGIADR	15	P60713;Q9MZW1	N-Term(TMT6plex); K1(TMT6plex)	5.854e-16	93.02	2.0105e-08	114.86	1.31452e-10	83.73	1.70304e-07	2801.49	1
EENVGLHQTLDQTLNELNCI	13	W5NRW4	N-Term(TMT6plex); C19(Carbamidomethyl)	1.584e-09	93.02	1.39937e-08	93.79	1.20544e-08	63.23	1.36897e-05	2569.28	0	0.947835	0.94709	0.959972	0.92879	0.988193	0.949032	1.02355	1.00605	0.965208	1.08707	1.02975	1.08902
QLFALSCTAEEQGVLPEDLSGVIR	4	W5PKD3	N-Term(TMT6plex); C7(Carbamidomethyl)	3.137e-13	93.02	1.9656e-08			85.37	1.16016e-07	2861.49	0	0.931359		0.804669	1.05976		0.831599	0.977791		1.08896	1.04404		1.22601
VDIDVPDVDVHGPDWHLK	34	W5Q038	N-Term(TMT6plex); K18(TMT6plex)	8.91e-13	92.99	2.1023e-08	57.91	6.68267e-05	61.26	3.13857e-05	2514.35	0	1.00385	0.811725	0.910951	0.828802	0.886447	0.92437	1.0646	1.22302	1.20308	1.20517	1.10121	0.969857
QQNSQGGFSSTQDTVVALHALSR	1	W5NSA6	N-Term(TMT6plex)	4.805e-13	92.94	1.83446e-08					2660.36	0	0.92836			1.08073			0.999711			1.00901
LAATNALLNSLEFTK	3	W5PF71	N-Term(TMT6plex); K15(TMT6plex)	2.213e-11	92.93	1.7852e-08	56.28	8.50173e-05			2064.21	0	1.0831	1.03703		1.03845	1.12544		0.95144	0.772834		0.924396	1.12573
GLDTVVGLLADVVLHPR	5	W5P1Z5	N-Term(TMT6plex)	1.502e-12	92.87	1.63962e-08	80.46	2.94136e-07	71.92	2.11766e-06	2003.19	0	1.39666	1.46046	1.18509	1.33408	0.860116	1.89867	0.41747	0.631175		0.696106	1.00508	0.999345
VNIIGEVVDQGSTNLK	10	W5PHR3	N-Term(TMT6plex); K16(TMT6plex)	5.249e-12	92.8	1.80271e-08	90.81	2.91693e-08	50.15	0.000334737	2144.24	0	1.10331	0.833981	0.924188	0.777567	0.907704	1.13836	1.12247	1.09354	0.956655	1.06212	1.17096	1.02703
SVPAFIDISEEDQAAELR	6	W5Q519	N-Term(Acetyl)	5.824e-09	92.78	9.41105e-09	41.27	0.00131375	41.74	0.00115555	2031.99	0
ITQTAEGLDPENYLSIK	14	W5QHQ8	N-Term(TMT6plex); K17(TMT6plex)	1.624e-12	92.77	1.9896e-08	45.39	0.00106955	99.24	4.3659e-09	2350.3	0	0.826178	0.985945	0.942631	0.915476	0.951825	0.900487	1.08002	1.09549	0.941058	1.24	0.984128	1.22578
VAEVLFDAADANAIEEVNLAYENVK	4	W5NYP8	N-Term(TMT6plex); K25(TMT6plex)	4.85e-12	92.74	2.04862e-08	31.93	0.024398	72.01	2.40471e-06	3165.67	0	1.1394	1.1032	1.01911	0.926945	0.890671	0.98236	1.02578	0.918717	1.12387	0.943674	1.12081	0.943427
VINQILTEMDGMSTK	8	W5PRJ4	N-Term(TMT6plex); K15(TMT6plex)	4.971e-12	92.72	2.38416e-08	92.8	2.31178e-08	90.67	3.82239e-08	2138.16	0	1.32667	1.1032	1.23709	1.00879	1.11433	1.06552	0.834274	0.860196	0.881306	0.817722	0.933157	0.893169
TIAECLADELINAAK	22	W5P114	N-Term(TMT6plex); C5(Carbamidomethyl); K15(TMT6plex)	7.145e-12	92.69	2.05619e-08	92.77	2.09264e-08	75.31	1.12919e-06	2090.16	0	1.15694	1.20202	1.24981	1.1353	1.02759	1.02515	0.817898	0.823634	0.94199	0.882038	0.926019	0.856288
DGELPVEDDIDLSDVELDDLEKDEL	9	W5Q282	N-Term(TMT6plex); K22(TMT6plex)	4.329e-14	92.63	1.13518e-08	106.25	5.01546e-10	64.38	8.55348e-06	3288.61	1	1.11349	1.18901	1.46817	1.26759	1.04724	1.03971	0.872911	0.822358	0.899779	0.696064	0.907789	0.721171
LEAITDEENDMLDLAYGLTDR	14	P29330	N-Term(TMT6plex); M11(Oxidation)	3.086e-10	92.63	9.41432e-09	94.81	5.55021e-09	62.41	1.04776e-05	2642.27	0	1.08479	0.985978	0.95393	0.995517	1.10231	0.977373	0.952211	0.989502	1.03752	0.994094	0.975088	0.841724
TELEDTLDTTAAQQELR	10	W5NU63	N-Term(TMT6plex)	5.023e-11	92.59	1.77085e-08	75.66	8.06782e-07	99.79	3.3218e-09	2163.1	0	0.85288	0.945515	0.972498	0.846198	0.847212	0.777955	1.11178	1.14312	1.1405	1.30216	1.11264	1.10082
LDYFLLSQSLLPALCDSK	4	W5NUX2;W5QEQ3	N-Term(TMT6plex); C15(Carbamidomethyl); K18(TMT6plex)	2.497e-15	92.56	2.35716e-08	34.22	0.0156675	104.93	1.36741e-09	2541.4	0
STETSADLPEAESAEMLK	13	W5NYR6	N-Term(TMT6plex); K18(TMT6plex)	2.063e-10	92.53	1.73684e-08	89.64	3.48743e-08	91.5	2.28313e-08	2367.19	0	0.932087	0.827581	0.735369	0.679094	0.903479	0.872655	1.28228	1.26567	1.23187	1.16572	1.02092	1.14148
LTESPCALVASQYGWSGNMER	11	W5Q4E1	N-Term(TMT6plex); C6(Carbamidomethyl)	3.743e-16	92.5	8.77252e-09	86.24	3.85048e-08	93.77	5.79267e-09	2585.23	0	0.992748	0.869674	1.07309	1.12596	0.93216	1.06448	1.00482	1.20202	0.885278	0.849192	1.01619	1.0119
IINEPTAAAIAYGLDK	28	W5PTR5;W5NPN4;W5NSB0;W5PGB2	N-Term(TMT6plex); K16(TMT6plex)	2.193e-12	92.5	2.02724e-08	75.66	9.42604e-07	73.93	1.46254e-06	2118.22	0
MQNDAGEFVDLYVPR	1	W5PUD2	N-Term(Acetyl); M1(Oxidation)	1.701e-07	92.49	5.66456e-09					1811.83	0
QLETEDQAAFPLGGASPR	13	W5P1J8	N-Term(TMT6plex)	1.716e-10	92.43	1.80016e-08	98.69	4.70521e-09	85.38	9.34393e-08	2116.1	0	0.921187	0.877992	0.865224	0.876469	0.915014	1.01579	1.20599	1.16731	1.03708	1.04458	1.08118	1.02253
ELGQTLIDGGILDDIISEK	5	W5NUY7	N-Term(TMT6plex); K19(TMT6plex)	2.112e-13	92.42	1.99619e-08	39.83	0.00369172			2487.4	0	0.999047	1.0757		1.08132	1.03497		0.956	0.92849		0.993283	0.968079
DASIILGQEQDAFAGGFDR	35	W5PD71	N-Term(TMT6plex)	1.17e-12	92.4	1.33502e-08	98.4	3.60637e-09	69.09	2.91013e-06	2239.12	0	0.89858	0.892219	0.940397	0.979632	1.00584	1.05694	0.964779	1.09858	0.969377	1.11685	1.0268	1.06731
NADPAELELIVPSPAFILAAESLPK	30	W5QCP9	N-Term(TMT6plex); K25(TMT6plex)	2.75e-13	92.37	1.37035e-08	95.07	7.60815e-09	88.17	3.46722e-08	3063.74	0	0.542517	1.02429	0.631263	0.897768	0.867589	0.77597	1.53343	1.05461	0.779402	1.13901	1.07359	1.62508
DQTNDQVTIDSALATQK	9	W5PR04	N-Term(TMT6plex); K17(TMT6plex)	3.157e-13	92.36	2.48858e-08	76.77	8.97262e-07	67.75	7.31959e-06	2306.22	0	1.03791	1.07915	1.07302	1.00402	1.00727	0.985264	0.974409	0.897663	0.96569	0.994895	1.04025	0.981201
YGINTTDIFQTVDLWEGK	21	W5PE01	N-Term(TMT6plex); K18(TMT6plex)	3.743e-16	92.35	2.44483e-08	98.19	6.39437e-09	104	1.68797e-09	2558.35	0	0.903545	0.879123	0.910893	1.03218	1.00143	0.885115	1.08165	1.13198	0.801297	1.00159	0.984897	1.24719
LGIYDADGDGDFDVDDAK	13	W5Q537	N-Term(TMT6plex); K18(TMT6plex)	5.353e-13	92.3	9.71592e-09	64.2	6.2161e-06	70.98	1.33664e-06	2359.13	0	0.801047	1.06502	1.03094	1.00524	0.906295	0.911061	1.02847	0.989793	1.20674	1.17287	1.0588	0.989529
ALAGCDFLTISPQLLGELVK	5	B0FZM7;W5P7X3	N-Term(TMT6plex); C5(Carbamidomethyl); K20(TMT6plex)	6.392e-12	92.21	1.75242e-08	34.79	0.00970791			2603.49	0
LEGPFNIESVMDPIDVK	2	W5PRR2	N-Term(TMT6plex); K17(TMT6plex)	2.503e-10	92.21	2.74436e-08					2361.28	0	0.832973			1.11138			0.995091			1.07713
ILSISADIETIGEILK	39	W5PGN1;W5P9L9	N-Term(TMT6plex); K16(TMT6plex)	5.393e-12	92.18	1.35596e-08	89.37	2.57235e-08	82.22	1.33154e-07	2173.31	0
VNQIGSVTESLQACK	40	W5PIG7;W5P663	N-Term(TMT6plex); C14(Carbamidomethyl); K15(TMT6plex)	3.743e-16	92.17	2.66054e-08	92.11	2.75292e-08	94.42	1.61008e-08	2092.15	0
VELSEQELALWPNDVDK	9	K4GWI0	N-Term(TMT6plex); K17(TMT6plex)	3.13e-11	92.15	2.48082e-08	80.6	3.49692e-07	73.13	1.90672e-06	2443.31	0	0.994785	1.13582	1.05913	1.17751	1.05088	1.13457	0.877486	0.838083	0.905246	0.939968	0.972747	0.94587
GITNLCVIGGDGSLTGANIFR	2	W5PQK3	N-Term(TMT6plex); C6(Carbamidomethyl)	1.07e-13	92.12	2.48574e-08					2364.25	0	1.10468			1.03443			0.971395			0.889173
QNLDQLQASLAPYAEELQATVNQR	6	W5NWM2	N-Term(TMT6plex)	7.573e-12	92.1	2.14267e-08	52.26	0.000208299	85.39	1.05654e-07	2929.52	0	0.913017	0.928527	0.735726	0.999817	1.03044	0.988781	1.16288	1.08041	1.02094	0.954388	0.976177	1.22238
VLALSVETDYTFPLAEK	10	W5PQC5	N-Term(TMT6plex); K17(TMT6plex)	9.922e-13	92.04	2.26313e-08	38.99	0.00476971	91.98	2.4816e-08	2354.34	0	1.07252	1.18423	1.05632	1.0248	1.0191	1.04268	0.997889	0.879824	0.904251	0.870915	0.891415	1.02428
ESYPVFYLFQDGDFENPILYSGAVK	8	B2LYK8	N-Term(TMT6plex); K25(TMT6plex)	4.625e-11	92.02	2.25159e-08	56.71	7.47632e-05	53.18	0.000174064	3356.72	0	0.913789	0.993239	0.915913	1.17165	1.04526	1.06889	1.04077	0.997666	0.845939	0.897397	0.972961	1.15954
QVLGQMVIDEELLGDGHSYSPK	5	W5QIL2	N-Term(TMT6plex); K22(TMT6plex)	4.796e-14	92.01	2.4236e-08			90.36	3.52532e-08	2873.51	0	1.2744		1.03403	0.899623		1.04018	0.99801		0.995006	0.856911		0.984528
SSSAMPDVPAPLTNLQFK	11	P51977	N-Term(Acetyl); K18(TMT6plex)	6.979e-06	91.95	2.34881e-08	78.59	5.09152e-07	79.36	4.29327e-07	2174.14	0	1.64878	1.38638	1.19215	0.818275	1.15429	1.24712	0.812998	0.728094	0.730847	0.742247	0.658442	0.882079
EGCLEAYTGIVQGLK	12	W5PF71	N-Term(TMT6plex); C3(Carbamidomethyl); K15(TMT6plex)	6.4e-13	91.94	2.75726e-08	87.55	7.42723e-08	51.46	0.000309734	2096.15	0	1.1382	1.05221	1.09969	0.923039	1.00673	1.03534	0.965457	0.978005	0.919178	0.989553	0.953085	0.985373
MIAGQVLDINLAAEPK	9	W5PKR1	N-Term(TMT6plex); K16(TMT6plex)	1.977e-11	91.94	1.91281e-08	84.83	9.99709e-08	58.18	4.55404e-05	2141.24	0	0.954879	0.933702	0.908776	0.946056	0.923975	1.0461	1.04813	1.05214	1.02725	1.07521	1.1165	1.01923
ILATPPQEDAPSVDITNIR	12	W5Q5G8	N-Term(TMT6plex)	3.159e-09	91.93	2.69949e-08	68.53	5.94092e-06	73.57	1.83948e-06	2279.25	0	1.10383	0.808948	0.963476	0.917857	0.856204	1.05955	1.00878	1.30512	0.960316	1.01657	1.08896	1.0318
HTQVVEELTEQLEQFK	33	W5PGT5	N-Term(TMT6plex); K16(TMT6plex)	1.055e-12	91.9	2.66655e-08	88.3	6.26402e-08	58.47	5.93111e-05	2416.32	0	0.82074	0.891885	0.750777	0.520335	0.768321	0.708368	1.21233	1.16557	1.27825	1.58886	1.2121	1.1043
EGGLGPLNIPLLADVTR	15	C8BKC5	N-Term(TMT6plex)	1.043e-12	91.9	2.32436e-08	58.38	5.06787e-05	59.68	3.79454e-05	1964.14	0	1.12653	0.934747	1.0217	1.03843	1.07837	1.01026	0.992555	1.01291	0.970029	0.895908	1.02392	1.04902
NEAIQAAHDAVAQEGQCR	15	W5PUL3	N-Term(TMT6plex); C17(Carbamidomethyl)	4.871e-13	91.88	1.05079e-08	36.91	0.00361575	85.86	4.42308e-08	2197.06	0	0.900218	0.905376	0.92464	1.0221	1.05734	1.00613	1.11053	0.914151	1.04791	1.0107	1.1314	0.9953
DLYANTVLSGGTTMYPGIADR	55	P60713;Q9MZW1	N-Term(TMT6plex); M14(Oxidation)	1.432e-12	91.84	1.83953e-08	81.47	2.06015e-07	93.7	1.26907e-08	2460.24	0
VDQIQEIVTGNPTVIK	3	W5PU66	N-Term(TMT6plex); K16(TMT6plex)	2.861e-11	91.84	1.61368e-08			74.17	9.80031e-07	2212.3	0	0.925181		1.03824	1.00704		0.988922	1.05051		0.961572	1.05167		1.03919
EDPSDNWEEGGGGGGGVEK	4	W5PFT0	N-Term(TMT6plex); K19(TMT6plex)	6.216e-14	91.82	6.93829e-09	45.42	0.000305738	50.27	0.00010055	2334.09	0	1.25998	1.08483	1.12545	1.04992	1.07342	0.94866	0.791309	0.925328	1.2011	0.867586	0.914248	0.830266
DINTTEEQVLEEIVK	16	W5Q0R0	N-Term(TMT6plex); K15(TMT6plex)	3.743e-16	91.81	2.82456e-08	89.47	4.84118e-08	102.17	2.55133e-09	2218.23	0	1.08601	0.921112	1.05553	0.950518	1.1138	0.923581	0.942843	1.06189	1.07892	1.10928	0.876082	0.999888
TFAEVTDLDNEVNNMLK	16	W5QD08	N-Term(TMT6plex); K17(TMT6plex)	6.377e-13	91.81	2.52464e-08	83.23	1.73022e-07	91.32	2.81142e-08	2411.25	0	0.720824	0.923774	0.735443	0.772024	0.916909	0.736141	1.13625	1.08236	1.13767	1.49298	1.0877	1.31131
ETVVEVPQVTWEDIGGLEDVK	12	W5PRJ4	N-Term(TMT6plex); K21(TMT6plex)	2.156e-12	91.79	2.69522e-08	40.27	0.00381998	72.54	2.23153e-06	2800.51	0	1.19541	1.10404	1.18222	1.0416	0.967379	1.01066	0.859088	0.951405	0.968171	0.897109	0.981307	0.921235
HSLPTDEDSVLEELEQK	21	W5NXB5	N-Term(TMT6plex); K17(TMT6plex)	4.509e-13	91.78	2.66161e-08	105.36	1.16283e-09	66.34	9.60452e-06	2427.27	0	1.0537	0.864329	0.972272	0.855854	1.00454	0.864929	1.08655	1.09769	1.34598	1.08703	1.05287	0.913992
DDWENGLNAMECALCLER	9	K4PF69	N-Term(TMT6plex); C12(Carbamidomethyl); C15(Carbamidomethyl)	9.95e-14	91.78	3.6174e-09	91.61	3.69278e-09	84.95	1.99931e-08	2425.08	0	0.855512	0.933417	0.798322	0.783165	1.05382	0.944917	0.824002	0.982766	1.1007	1.66191	1.03198	1.1515
AGGGAHIEPR	7	W5PVD7	N-Term(TMT6plex)	1.667e-06	91.78	2.33306e-08	25.72	0.0964501	40.65	0.00304361	1193.66	0	1.00319	1.09288	1.10475	1.25613	0.967164	1.19852	0.789607	0.905253	0.943868	0.934105	1.06016	0.848207
EAGAGGLAIAVEGPSK	29	W5P5A0	N-Term(TMT6plex); K16(TMT6plex)	1.798e-12	91.74	2.76662e-08	98.82	5.39314e-09	94.63	1.4015e-08	1885.08	0	0.914794	0.901317	0.908406	0.803446	0.92469	0.876108	1.11151	1.11252	1.11823	1.299	1.12694	1.06457
EFLPEGQDVSAFVTAQK	6	W5QHD4	N-Term(TMT6plex); K17(TMT6plex)	1.733e-12	91.74	2.76997e-08	59.09	5.18521e-05	48.71	0.000563915	2324.25	0	1.18112	1.18905	1.16499	1.20782	1.05604	1.0516	0.795235	0.839918	0.980592	0.745698	0.903425	0.887247
SLEADLMQLQEDLAAAER	21	W5PGT5	N-Term(TMT6plex); M7(Oxidation)	9.558e-09	91.71	2.0708e-08	92.55	1.63992e-08	56.76	6.53675e-05	2248.13	0	0.919953	0.867625	0.824745	0.571842	0.863519	0.820645	1.20481	1.1448	1.32775	1.42037	1.1593	1.04903
LQNELDNVSTLLEEAEK	20	W5NU63	N-Term(TMT6plex); K17(TMT6plex)	2.139e-13	91.68	2.95793e-08	64.69	1.48756e-05	64.61	1.49965e-05	2403.31	0	0.861852	0.97904	0.98863	0.789607	0.909419	0.704396	1.14006	1.02493	1.05649	1.30282	1.14256	1.19671
LAALNPESNTAGLDIFAK	6	W5P610	N-Term(TMT6plex); K18(TMT6plex)	3.743e-16	91.66	2.54171e-08	66.92	7.70263e-06	104.18	1.43611e-09	2303.3	0	0.97092	0.852805	1.14638	1.03859	0.899236	0.96338	1.07058	1.21181	0.877206	0.933466	1.06455	1.03332
MASVGLSDVAMDTTVTYATSHGR	3	W5PEL7	N-Term(TMT6plex)	1.073e-11	91.65	1.60377e-08	63.59	1.15943e-05	64.73	7.94167e-06	2599.27	0	0.957371	0.855371	1.02942	0.929267	0.975241	0.94488	1.20142	1.1616	0.951472	0.956906	1.03635	1.08246
EAQQALGNAAADATEAR	11	W5QD08	N-Term(TMT6plex)	7.414e-14	91.62	1.92823e-08	99.79	2.90723e-09	90.13	2.73684e-08	1915.97	0	0.778454	0.886571	0.914529	0.789645	0.908658	0.888532	1.13312	1.14045	0.998846	1.37583	1.03439	1.15875
VGSLDNVGHLPAGGAVK	5	W5NXB5	N-Term(TMT6plex); K17(TMT6plex)	1.636e-13	91.57	2.41729e-08	85.31	1.04969e-07	37.83	0.00615589	2049.2	0	1.01629	0.865462	0.933597	0.936945	0.979892	0.932991	1.06093	1.14783	1.13241	1.02781	1.02874	1.03556
LQVTNVLSQPLTQATVK	3	W5Q8Q7	N-Term(TMT6plex); K17(TMT6plex)	3.743e-16	91.56	1.27777e-08			94.76	6.76745e-09	2298.38	0	1.09816		0.942699	1.04659		1.0525	1.0051		0.874476	0.855646		1.13113
LQQELDDLLVDLDHQR	22	W5NW47;W5NU63	N-Term(TMT6plex)	9.635e-12	91.55	2.87985e-08	92.43	2.45736e-08	55	0.000135345	2179.15	0
ESDTPLQQVSIEEILEEQR	6	W5NT81	N-Term(TMT6plex)	1.205e-13	91.54	2.66202e-08	98.6	4.90727e-09	62.48	1.99423e-05	2472.27	0	0.940571	0.947196	0.817254	0.55216	0.93047	0.918843	1.28091	1.10891	1.2767	1.35457	1.03328	1.03171
NTGIEAPDYLATVDVNPK	14	W5QIK8	N-Term(TMT6plex); K18(TMT6plex)	1.32e-13	91.53	3.07243e-08	72.97	2.18014e-06	79.36	5.02909e-07	2375.28	0	0.777666	0.736226	0.84551	0.777285	0.825395	0.778246	1.28336	1.45973	0.902132	1.29217	0.976187	1.34329
QLETIDQLHLEYAK	16	W5P707;W5P708	N-Term(TMT6plex); K14(TMT6plex)	3.704e-11	91.49	2.80283e-08	25.24	0.117297	80.95	3.15384e-07	2159.21	0
EEDGSLNLDGGDSTGVVAK	6	W5P1C0	N-Term(TMT6plex); K19(TMT6plex)	4.844e-14	91.39	2.86812e-08	63.18	1.96182e-05	84.89	1.28601e-07	2321.19	0	0.955682	0.87841	1.04364	0.808198	0.988166	0.88907	1.08538	1.12903	1.3405	1.23727	1.02162	0.865259
ILDDDTIITTLENLK	14	W5NYP8	N-Term(TMT6plex); K15(TMT6plex)	6.238e-11	91.37	2.60416e-08	91.07	2.81777e-08	50.77	0.000292298	2175.25	0	1.1513	1.14381	1.0757	0.95689	1.01041	0.984495	1.04914	0.94234	1.08319	0.920349	0.904253	0.920659
TANQASEAFSGFGK	2	W5NRG9	N-Term(TMT6plex); K14(TMT6plex)	1.853e-11	91.35	2.40366e-08	33.26	0.0155073			1872.99	0	0.885865	0.912647		0.8362	0.993077		1.27543	1.1395		1.07715	0.96382
AGNLGGGVVTIER	8	W5PU40	N-Term(TMT6plex)	1.846e-08	91.28	2.76296e-08	50.8	0.000308584	90.79	3.05961e-08	1471.84	0	1.11287	1.04123	1.0497	1.04043	1.03542	1.05087	0.948971	0.943096	1.00598	0.901988	0.99311	0.957444
EDQSILCTGESGAGK	35	W5NU63;W5QBQ9;W5PWH2;W5PGT5	N-Term(TMT6plex); C7(Carbamidomethyl); K15(TMT6plex)	3.743e-16	91.24	2.38264e-08	93.35	1.47268e-08	98.43	4.55768e-09	2010.02	0
GSYGDLGGPIITTQVTIPK	13	W5PGN1;W5P9L9	N-Term(TMT6plex); K19(TMT6plex)	9.512e-13	91.18	2.52629e-08	105.31	1.05705e-09	41.65	0.0024997	2375.36	0
IYLTADNLVLNLQDESFTR	9	W5P4M1	N-Term(TMT6plex)	1.091e-11	91.14	3.2765e-08	84.55	1.4679e-07	80.57	3.90265e-07	2454.31	0	0.9429	1.04579	1.12799	1.21857	0.925125	1.05624	0.961658	1.02291	0.884941	0.946887	0.998681	0.998473
WSIENVSFGSGGALLQK	1	W5P316	N-Term(TMT6plex); K17(TMT6plex)	2.323e-11	91.11	3.43087e-08					2251.25	0	1.54455			1.26213			0.565491			0.552716
TSTVDLPIENQLLWQIDR	8	W5PVL5	N-Term(TMT6plex)	6.718e-14	91.1	3.31846e-08	91.31	3.11744e-08	72.3	2.53792e-06	2370.29	0	1.12109	1.08538	1.04524	1.04599	1.04399	1.03913	0.876163	0.95187	1.04882	0.970609	0.923953	0.933128
DPVQEAWAEDVDLR	80	W5QC41	N-Term(TMT6plex)	1.593e-09	91.1	1.79701e-08	78.94	3.09536e-07	82.28	1.41679e-07	1871.93	0	1.01671	0.887635	0.95599	0.784239	1.00155	0.92988	1.03124	1.08959	1.13912	1.22794	1.01507	0.991604
YEAAGTLVTLSSAPTAIK	5	W5PAH6	N-Term(TMT6plex); K18(TMT6plex)	1.536e-12	91.09	2.58697e-08	83.77	1.402e-07	79.12	4.09634e-07	2251.3	0	1.17069	1.12248	0.994403	1.12722	1.03517	1.06979	0.954442	0.929787	0.865193	0.72821	0.895175	1.0754
DLADEIALVDVMEDK	19	W5PIN6	N-Term(TMT6plex); K15(TMT6plex)	2.382e-11	91.07	3.13824e-08	91.58	2.70712e-08	76.81	8.26501e-07	2134.13	0	1.40864	0.946447	1.20193	0.810058	1.04781	0.9912	0.897297	0.887329	0.899331	0.904814	1.17602	1.01953
LPILDIAPLDIGGADQEIR	6	W5NTT7	N-Term(TMT6plex)	2.251e-09	91.01	2.71432e-08	93.77	1.47545e-08	87.18	6.60418e-08	2248.28	0	1.0468	1.17954	1.19901	1.09601	0.877742	0.897465	1.11409	0.830395	0.72225	0.712572	1.14563	1.14417
LVSQDNFGFDLPAVEAATK	9	W5NZX9	N-Term(TMT6plex); K19(TMT6plex)	1.965e-14	90.96	3.45523e-08	95.52	1.21896e-08	85.88	1.12974e-07	2480.35	0	0.925142	1.02797	0.950115	1.01506	0.881035	0.902466	1.12394	1.01939	1.01949	0.9612	1.10204	1.11524
LPGDVTEGEVISLGLPFGK	5	W5PI44	N-Term(TMT6plex); K19(TMT6plex)	1.261e-12	90.9	2.61731e-08	83.98	1.32782e-07	78.12	5.41137e-07	2386.37	0	0.943519	1.01466	0.999604	0.932237	0.986714	0.912988	0.970859	0.977538	1.09477	1.21326	1.04816	1.02514
IDLENTLEQEQEALVNR	6	W5P271	N-Term(TMT6plex)	4.349e-12	90.9	3.08469e-08	83.77	1.62027e-07	66.1	9.52427e-06	2243.16	0	1.02535	0.921628	0.976146	0.83731	1.00451	0.936783	1.04636	1.05621	1.18518	1.19158	1.05058	0.945519
VVSGMVNCNDDQGVLLGR	8	W5QB02	N-Term(TMT6plex); M5(Oxidation); C8(Carbamidomethyl)	3.085e-08	90.88	2.07004e-08	74.13	9.65917e-07	66.41	6.14826e-06	2178.08	0	0.858335	0.958608	1.00667	0.870536	0.910657	0.954703	1.09089	1.06257	0.949625	1.22516	1.12348	1.08261
GFIGPGIDVPAPDMSTGER	8	W5NRK4	N-Term(TMT6plex)	2.573e-11	90.86	2.58821e-08	88.15	3.89662e-08	81.49	2.30968e-07	2145.09	0	1.05155	1.13695	1.15854	0.986477	1.03641	1.006	1.01379	0.908303	0.948212	0.964704	0.925383	0.945353
VVSSGPSTGAVAPANSAR	4	W5Q7N3	N-Term(TMT6plex)	1.242e-11	90.85	3.01763e-08	83.88	1.49176e-07	89.76	3.87324e-08	1857	0	1.02155	0.786278	1.01717	0.913985	0.944297	0.806551	1.00032	1.25559	1.12053	1.118	1.04369	1.06469
DVYIVQDLMETDLYK	5	W5P0M0;W5Q1R8	N-Term(TMT6plex); K15(TMT6plex)	4.677e-11	90.83	3.24633e-08	73.86	1.62199e-06	56.91	8.09724e-05	2303.23	0
GFAVLEYETAEMAEEAQQR	5	W5Q2W4	N-Term(TMT6plex)	3.228e-09	90.82	1.34955e-08	92.17	9.70778e-09	59.87	1.84439e-05	2401.15	0	0.996369	0.893308	0.980906	0.838757	1.00207	0.792151	1.12483	1.02182	1.23826	1.09334	1.14035	1.01873
NFDEAVAEGVTFVK	18	W5Q6N7	N-Term(TMT6plex); K14(TMT6plex)	3.248e-10	90.82	3.52289e-08	79.4	5.01169e-07	90.85	3.64665e-08	1984.07	0	0.899567	1.05968	1.13509	1.14264	1.02433	1.07874	1.03283	0.816756	0.867807	0.921379	1.10805	0.979562
FSDLDSASVDSDMYDLPK	6	W5P4R9	N-Term(TMT6plex); K18(TMT6plex)	5.54e-13	90.81	1.72609e-08	88.86	2.61334e-08	61.67	1.36494e-05	2463.2	0	0.931835	0.842513	0.921619	0.926611	0.928226	0.886772	0.960345	1.15711	1.18948	1.24462	1.11739	1.03522
LQQETAELEESVESGK	7	W5P330	N-Term(TMT6plex); K16(TMT6plex)	1.719e-13	90.76	3.5719e-08	81.63	2.94752e-07	75.37	1.23566e-06	2235.18	0	1.00199	0.996446	1.0811	0.970835	0.974136	0.892171	0.990976	1.06419	1.16096	0.995543	0.966051	0.92515
MDILENQVMDVHLAMAR	30	W5QDD0	N-Term(TMT6plex)	1.141e-12	90.73	2.57387e-08	62.77	1.60647e-05	76.4	6.9986e-07	2215.12	0	0.942219	0.928355	0.935506	0.964632	0.957957	1.08508	0.955911	1.04704	1.01892	1.06164	0.987187	0.987351
IEDLSQQAQLAAAEK	11	W5PEL1	N-Term(TMT6plex); K15(TMT6plex)	3.743e-16	90.71	3.70243e-08	82.78	2.28027e-07	94.66	1.49103e-08	2073.16	0	1.26054	1.11002	1.16782	1.10328	1.00852	0.951999	0.806933	0.924145	1.11119	0.81932	0.919287	0.857794
DVSSVELLMNNHQGIK	7	W5NZX9	N-Term(TMT6plex); K16(TMT6plex)	3.932e-12	90.69	3.12661e-08	39.47	0.00414635			2242.24	0	0.92285	0.952714		0.887673	0.94509		1.08107	1.04832		1.15485	1.08926
VNDTIQIDLETGK	10	W5Q8J9	N-Term(TMT6plex); K13(TMT6plex)	1.536e-09	90.67	4.49088e-08	65.69	1.44464e-05	59.25	6.12673e-05	1904.07	0	1.18715	1.101	1.10909	1.02547	0.943914	1.00623	0.900534	0.943221	0.991978	0.913513	1.01772	0.910468
ELTQQMQDIQAEIDAHNDIFK	3	W5NUY7	N-Term(TMT6plex); K21(TMT6plex)	1.152e-13	90.66	3.2256e-08	79.9	3.88851e-07	63.64	1.64572e-05	2945.52	0	0.931732	1.02962	1.10291	1.15169	0.98671	0.943112	0.960054	1.02746	1.0062	0.956346	0.959111	0.988934
AAAFEEQENETVVVK	25	W5PQK6	N-Term(TMT6plex); K15(TMT6plex)	3.743e-16	90.64	3.74533e-08	87.97	6.91016e-08	94.83	1.43215e-08	2122.14	0	0.913645	0.930918	0.945783	0.864989	0.946838	0.85586	1.12484	1.08853	1.22315	1.20199	1.05498	0.989101
IGVAIGDQILDLSVIK	5	W5Q0Y4	N-Term(TMT6plex); K16(TMT6plex)	3.743e-16	90.64	1.07441e-08	46.75	0.000252562	93.03	6.22171e-09	2112.3	0	1.16158	1.06443	1.03208	0.968272	1.10375	1.11862	0.931898	0.892258	0.980262	0.964931	0.950976	0.941341
VIVDANNLTVEIENELNIIHK	1	W5NYH8	N-Term(TMT6plex); K21(TMT6plex)	5.079e-13	90.64	2.34299e-08					2848.62	0	0.901586			1.05555			1.01419			1.05568
SQDEASAGGLWGFIK	8	W5Q8M1	N-Term(TMT6plex); K15(TMT6plex)	2.098e-14	90.62	3.54154e-08	73.78	1.62283e-06	92.8	2.07037e-08	2024.08	0	1.2002	1.25404	1.17522	1.16668	1.04281	1.00344	0.823993	0.802671	0.905016	0.826188	0.879519	0.944804
EIAEAYDVLSDPR	7	W5P5Y7	N-Term(TMT6plex)	2.253e-06	90.61	2.51999e-08	48.97	0.000379662	64.68	9.95694e-06	1706.88	0	0.908622	0.889197	0.91599	0.887434	0.981372	0.866847	1.09893	1.07822	1.2415	1.10069	1.08247	1.0108
AALSGANVLTLIEK	4	W5PBS4	N-Term(TMT6plex); K14(TMT6plex)	1.623e-10	90.6	1.77241e-08	39.01	0.00219805	13.74	0.665703	1858.14	0	0.950874	1.08053	1.06926	1.05023	1.09678	1.00674	1.0202	0.934176	0.819416	0.997244	0.879711	1.10413
TYFPHFDLSHGSAQVK	18	Q28744	N-Term(TMT6plex); K16(TMT6plex)	2.779e-12	90.59	3.65775e-08	56.08	0.000102464	54.38	0.000153014	2292.21	0	1.92532	0.831887	1.04465	0.536042	0.903821	0.972631	1.08031	1.36683	0.826553	0.483626	0.800332	1.16536
AIEAANAYSSILQAVQAAEGAADQAR	2	W5PVM5	N-Term(TMT6plex)	7.898e-13	90.58	3.21994e-08					2818.46	0	0.81206			0.987886			1.14104			1.10022
DANASGNLVSSSTLEK	5	W5Q096	N-Term(TMT6plex); K16(TMT6plex)	1.597e-12	90.57	3.3633e-08	79.39	4.44784e-07	82.57	2.11103e-07	2051.1	0	0.944905	0.727204	0.751732	0.586448	0.888166	0.851414	1.01558	1.16878	1.1217	1.60776	1.29969	1.23627
WNTDNTLGTEIAIEDQICQGLK	14	W5PG36	N-Term(TMT6plex); C18(Carbamidomethyl); K22(TMT6plex)	6.526e-12	90.53	3.25723e-08	78.51	5.0523e-07	74.56	1.2913e-06	2977.54	0	1.18599	1.18877	1.00902	1.27804	1.03628	1.21197	0.693107	0.866521	0.918989	0.795208	0.88088	0.952069
VISTVTNNIQQIIEIEDTFETLR	4	W5Q0F3	N-Term(TMT6plex)	3.246e-11	90.52	3.3845e-08	87.83	6.2795e-08	79.24	4.34208e-07	2905.58	0	0.770495	0.9939	0.785814	0.955375	0.952858	1.03442	1.11826	1.00542	0.833215	1.21934	1.07773	1.29198
DLLFSDDTECLANLQDR	10	W5PFC9	N-Term(TMT6plex); C10(Carbamidomethyl)	2.46e-12	90.52	1.82754e-08	87.82	3.38652e-08	73.81	8.58855e-07	2254.09	0	1.27383	0.78018	1.13929	0.493104	0.805773	0.985942	1.49312	1.01312	1.10198	0.548188	1.45183	0.845861
TALALAIAQELGSK	5	W5P4I0	N-Term(TMT6plex); K14(TMT6plex)	2.427e-10	90.46	2.20827e-08	85.33	7.01949e-08	54.35	9.07187e-05	1844.12	0	1.07086	1.02799	0.953337	0.993302	0.999245	1.02287	1.02256	1.0098	0.990542	0.937295	0.967704	1.06076
GNFGGSFAGSFGGAGGHAPGVAR	2	W5P1D7;W5P1D8	N-Term(TMT6plex)	6.812e-15	90.46	2.5141e-08	38.52	0.00395099			2264.12	0
VDDDLGTIESLEEAK	16	W5NU63	N-Term(TMT6plex); K15(TMT6plex)	5.932e-12	90.45	3.71447e-08	52.24	0.000237023	77.17	7.62671e-07	2092.11	0	0.842888	0.979003	1.00746	0.776352	0.939775	0.742246	1.14388	0.968384	1.10226	1.29945	1.18604	1.10736
GVMLAVDAVIAELK	29	W5Q1L2	N-Term(TMT6plex); K14(TMT6plex)	8.515e-11	90.44	2.44889e-08	109.74	2.95151e-10	94.98	8.78406e-09	1887.14	0	1.16024	1.36909	1.21693	1.19065	1.11438	1.19565	0.849205	0.703892	0.783127	0.742189	0.764602	0.874666
EQVDAALGAEEMVETLTDR	6	W5PSJ3	N-Term(TMT6plex)	9.847e-13	90.43	2.30962e-08	52.38	0.000156664	86.5	6.68258e-08	2306.13	0	1.04059	0.911469	1.14052	0.933586	1.03698	0.895799	1.08502	1.11767	1.13341	0.977566	0.936051	0.901934
GLGAGAGAGEESPAASLPR	6	W5Q0U6	N-Term(TMT6plex)	1.18e-13	90.42	3.38163e-08			101.99	2.37471e-09	1897	0	0.871818		0.867656	0.899667		1.01458	1.0957		1.11776	1.16276		1.04169
TAGIDEQENWHEGK	12	W5NZQ2	N-Term(TMT6plex); K14(TMT6plex)	1.052e-11	90.41	2.79343e-08	73.86	1.26223e-06	52	0.000199067	2072.05	0	1.12141	0.914348	1.08184	0.981396	1.10281	1.03465	0.981339	0.944791	1.00988	0.922535	1.10027	0.929609
CIPALESITPANEDQK	7	W5P2C3;W5Q1L2	N-Term(TMT6plex); C1(Carbamidomethyl); K16(TMT6plex)	3.103e-10	90.4	3.71644e-08	48.33	0.000604463	52.62	0.000220994	2244.2	0
AQQVSQGLDVLTAK	13	W5PFJ0;W5PFI7	N-Term(TMT6plex); K14(TMT6plex)	2.301e-11	90.34	3.45837e-08	64.4	1.36699e-05	73.92	1.52674e-06	1916.12	0
FALGIFAINEAVEK	5	W5PU66	N-Term(TMT6plex); K14(TMT6plex)	2.076e-10	90.32	3.20958e-08	89.23	3.92822e-08	50.33	0.000319756	1980.16	0	0.945845	0.963971	0.900869	1.00308	1.29977	1.03254	1.15666	0.847854	0.855911	0.921884	0.839648	1.18948
QLQNVSQAAASGGAK	5	W5NYP8	N-Term(TMT6plex); K15(TMT6plex)	1.305e-11	90.32	3.95275e-08	88.26	6.45634e-08	39.41	0.00497153	1888.07	0	1.04259	1.02579	0.95288	0.983664	1.01957	1.1065	1.05337	0.967802	0.949112	0.946286	0.992536	1.03455
GPMVSAQESQAQAILQQAR	10	W5NVR8	N-Term(TMT6plex)	3.743e-16	90.29	3.47036e-08	95.17	1.15402e-08	105.9	9.43335e-10	2242.18	0	0.996174	0.830843	0.963808	0.941608	0.988415	0.968225	1.09918	1.10644	0.757894	0.930086	1.11607	1.19931
LTDQVMQNPQVLAALQER	3	W5NW82	N-Term(TMT6plex)	1.944e-13	90.26	3.82878e-08					2283.23	0	1.08915			0.994208			1.05003			0.885402
GSNATSSLYQAVAK	8	W5Q0F9	N-Term(TMT6plex); K14(TMT6plex)	2.059e-11	90.22	3.65508e-08	82.06	2.48298e-07	89.05	5.04651e-08	1855.04	0	1.19491	1.23931	1.35957	1.34687	1.122	1.35628	0.736522	0.76116	0.683688	0.650919	0.763403	0.745285
IGADGTQVAMVQFTDDPR	4	W5Q5Q6	N-Term(TMT6plex); M10(Oxidation)	3.455e-08	90.19	2.25898e-08			63.63	1.02309e-05	2166.07	0	0.896659		1.01022	0.869968		0.7665	1.19975		1.01703	1.08969		1.1551
QLEESVDSLSEELVQLR	6	W5PVU0	N-Term(TMT6plex)	7.267e-11	90.14	4.18296e-08	86.19	1.03267e-07	82.7	2.30655e-07	2203.17	0	1.13598	1.00942	1.02245	1.03502	1.06255	0.943541	0.922575	0.964778	1.22742	0.931886	2.21774	0.893611
LYIGLAGLATDVQTVAQR	7	W5PJC2	N-Term(TMT6plex)	4.436e-10	90.14	3.56326e-08	78.86	4.77812e-07	73.54	1.62651e-06	2118.21	0	1.16835	1.04247	0.920744	0.975376	1.00521	1.09065	0.985452	1.05278	0.853438	0.883503	0.883252	1.12486
LGEIVTTIPTIGFNVETVEYK	5	C5IWU0;C5IWS9;C5IWT0;W5PN74	N-Term(TMT6plex); K21(TMT6plex)	2.114e-13	90.11	3.14434e-08	89.69	3.28104e-08	90.1	2.95614e-08	2781.57	0
SDGGYTYDTSDLAAIK	4	W5PYS9	N-Term(TMT6plex); K16(TMT6plex)	1.179e-11	90.11	3.24184e-08	87.78	5.79368e-08			2135.09	0	1.10571	1.14877		1.03511	1.02176		0.945099	0.912437		0.902038	0.904766
GVNLPGAAVDLPAVSEK	23	W5QC41	N-Term(TMT6plex); K17(TMT6plex)	5.367e-12	90.1	3.19557e-08	99.9	3.15174e-09	83.42	1.51284e-07	2095.23	0	1.09643	0.927543	1.04275	0.906388	1.00214	1.02938	1.00918	1.0547	0.983521	0.996221	1.00348	0.994338
VLAVNQENEHLMEDYER	12	W5P707;W5P708	N-Term(TMT6plex)	4.091e-12	90.1	1.95936e-08	77.77	3.02467e-07	62.55	1.12571e-05	2318.13	0
DCPVSSFNEWDPLEEVIVGR	5	W5QIR6	N-Term(TMT6plex); C2(Carbamidomethyl)	1.369e-12	90.03	2.09547e-08	96.57	5.55137e-09			2577.26	0	0.639639	0.851705		1.1005	1.13347		0.882363	0.932019		1.41089	1.12281
AAVLQQVLER	6	W5P9L8	N-Term(Acetyl)	2.98e-05	89.99	2.67114e-08	77.64	4.37355e-07	75.2	8.01797e-07	1168.67	0
AQILVADTWSVLEGK	6	W5PGP8	N-Term(TMT6plex); K15(TMT6plex)	1.034e-11	89.98	3.29514e-08	68.25	4.87025e-06	87.96	5.27054e-08	2088.21	0	1.13335	0.962415	0.96549	1.00804	1.02317	1.13423	0.874096	1.02621	0.971378	1.0077	1.01034	0.989497
DLDEDELLGNLSEIELK	5	W5QIH2	N-Term(TMT6plex); K17(TMT6plex)	3.148e-10	89.96	4.51641e-08	56.59	9.93341e-05	66.1	1.09112e-05	2403.29	0	0.986375	0.885716	0.973149	0.928233	0.989503	0.869284	1.03365	1.11463	1.16637	1.12478	1.04006	1.02395
LQPEDITQIQPQQLVLQLR	7	B0FYY4	N-Term(TMT6plex)	3.743e-16	89.94	2.9809e-08	93.87	1.18754e-08	97.35	5.98251e-09	2489.42	0	1.01597	1.13385	1.0195	1.02247	0.985696	0.995523	0.983533	0.921353	0.953118	1.00357	0.930946	1.03029
QLLQANPILEAFGNAK	12	W5QBQ9;W5PGT5	N-Term(TMT6plex); K16(TMT6plex)	1.109e-12	89.92	3.01503e-08	84.61	1.10009e-07	81.95	1.89245e-07	2185.28	0
EGPYSISVLYGDEEVPR	22	W5P5A0	N-Term(TMT6plex)	5.169e-14	89.86	3.09828e-08	88.72	4.00144e-08	77.81	5.166e-07	2139.08	0	0.910326	0.890624	0.910722	0.839072	0.889372	0.883278	1.08459	1.10521	1.2048	1.29836	1.16711	1.04618
VIESTQDLGNDLAGVMALQR	15	W5NZX9	N-Term(TMT6plex)	2.287e-12	89.8	4.29846e-08	86.55	8.90771e-08	93.65	1.7757e-08	2359.25	0	0.966639	0.946249	0.974734	0.876959	0.983977	0.972983	1.13752	1.0664	1.0147	1.09211	1.0162	1.06472
IAEFTTNLMEEEEK	19	W5QBQ9	N-Term(TMT6plex); K14(TMT6plex)	4.218e-10	89.78	3.81862e-08	63.77	1.48385e-05	88.07	5.5832e-08	2142.12	0	1.02441	1.23741	1.16901	1.1216	0.98674	0.93356	0.868682	0.843649	1.00489	0.962448	0.94924	0.931871
ASISPMDEPVPDSESPIEK	11	W5P564;W5P563	N-Term(TMT6plex); K19(TMT6plex)	3.751e-10	89.77	3.36877e-08	92.6	1.74204e-08	75.61	8.99935e-07	2486.27	0
QVLLSAAEAAEVILR	9	W5QGG6;W5P7W9	N-Term(TMT6plex)	1.169e-08	89.74	2.89843e-08	79.32	3.26875e-07	71.61	1.87745e-06	1812.08	0
FQMPDQGMTSADDFFQGTK	9	W5PJ56	N-Term(TMT6plex); K19(TMT6plex)	3.743e-16	89.69	2.0728e-08	94.75	5.81165e-09	98.71	2.36871e-09	2609.25	0	1.00483	0.766673	0.932742	0.861708	0.891288	0.849198	1.06186	1.22479	1.03343	1.13899	1.17799	1.15995
GLEEGQAQAGQCPSLEGR	11	W5QCQ3	N-Term(TMT6plex); C12(Carbamidomethyl)	3.743e-16	89.69	2.80848e-08	92.96	1.32526e-08	98.63	3.58486e-09	2116.03	0	0.701561	0.900939	0.804229	0.810072	0.922981	0.776132	1.07651	1.13186	1.23324	1.50404	1.05743	1.19639
EDEEESLNEVGYDDIGGCR	5	W5PRJ4	N-Term(TMT6plex); C18(Carbamidomethyl)	1.975e-13	89.69	3.32937e-09	54.8	8.60941e-06	22.93	0.0216466	2415.05	0	1.17709	0.912815	0.968902	0.906379	1.03139	0.92067	0.953519	1.08777	1.12003	0.985966	0.946033	1.02562
DDLSGYVDPGLALQDAQDLYAAGEK	7	W5NS06	N-Term(TMT6plex); K25(TMT6plex)	9.828e-12	89.67	3.19908e-08	93.8	1.25478e-08	72.55	1.68161e-06	3082.57	0	1.38491	1.51033	1.57426	1.54294	1.11939	1.31169	0.450567	0.587342	0.629417	0.491918	0.690298	0.649754
NQGGYGGSSSSSSYGSGR	4	W5P4X4	N-Term(TMT6plex)	1.268e-13	89.67	5.93421e-09	93.51	2.29513e-09	63.53	2.8391e-06	1923.86	0	1.01185	1.08717	1.06721	0.995042	0.845674	0.913384	0.898178	0.919991	1.01273	1.11901	1.19673	1.03139
AEDGSVIDYELIDQDAR	34	A2SW69	N-Term(TMT6plex)	2.102e-11	89.65	2.20579e-08	89.62	2.15559e-08	80.26	1.97326e-07	2138.04	0	0.888735	0.961167	0.876011	0.965859	0.978806	0.83897	1.0527	1.01191	1.01001	1.1317	1.09205	1.19064
SADESGQALLAAGHYASDEVR	6	W5PJ75	N-Term(TMT6plex)	3.743e-16	89.64	2.54224e-08	74.49	8.32177e-07	92.2	1.41903e-08	2376.16	0	0.907808	0.859407	0.942608	0.891613	0.99255	0.91051	1.14147	1.08829	1.12762	1.11581	1.10542	1.0447
AEGGGATTSAQVMVIK	3	W5P722	N-Term(TMT6plex); K16(TMT6plex)	3.743e-16	89.58	4.83576e-08			95.76	1.16139e-08	1978.1	0	0.667766		0.827442	0.754595		0.870527	1.29158		1.41769	1.40699		0.934425
ALEEQNELLSAELGGLR	10	W5P881	N-Term(TMT6plex)	1.613e-13	89.56	4.56482e-08	73.25	1.93755e-06	66.08	1.01108e-05	2071.12	0	0.85272	0.949435	0.924101	0.915934	0.959288	0.977588	0.991148	1.09319	1.02282	1.26551	1.00963	1.10192
TELEDTLDSTAAQQELR	17	W5QBQ9	N-Term(TMT6plex)	6.034e-13	89.48	2.8349e-08	92.54	1.42082e-08	88.41	3.86487e-08	2149.08	0	1.03972	1.09703	1.07124	1.0562	1.05481	0.966717	0.904061	0.915343	1.09245	1.01452	0.943319	0.913683
IPSAVGYQPTLATDMGTMQER	9	W5PEP7	N-Term(TMT6plex)	2.227e-14	89.48	3.09979e-08	88.68	4.45857e-08	80.19	2.99123e-07	2495.24	0	1.05445	1.13882	1.08053	1.15224	1.07923	1.16245	0.876132	0.868591	0.852056	0.889015	0.842309	0.931464
SLAELGDCNEELEQVEK	19	W5PBA6	N-Term(TMT6plex); C8(Carbamidomethyl); K17(TMT6plex)	3.887e-13	89.43	3.59179e-08	82.95	1.57674e-07	82.55	1.7511e-07	2421.23	0	0.870107	0.840427	0.694423	0.795932	0.795954	0.794635	1.32876	1.0734	1.18507	1.1022	1.38033	1.26984
TPMGLLLEALGQEQEAGS	6	W5PN02	N-Term(TMT6plex)	1.773e-08	89.42	3.87436e-08	30.9	0.0261731	101.54	2.37793e-09	2073.08	0	0.91823	1.0505	0.915613	1.13104	1.0267	0.931912	1.01508	1.00816	1.07956	0.93943	0.907031	1.05447
DGFFGNPLAPNPADK	7	W5QD08	N-Term(TMT6plex); K15(TMT6plex)	5.436e-10	89.41	4.85125e-08	76.22	1.00885e-06	75.05	1.27388e-06	2018.08	0	0.774933	0.944351	0.729499	0.783546	0.864819	0.762882	1.16244	1.18429	1.08979	1.41546	1.01468	1.32849
VCVETVESGAMTK	4	W5PR04	N-Term(TMT6plex); C2(Carbamidomethyl); K13(TMT6plex)	4.409e-10	89.41	4.04366e-08	75.16	1.05914e-06	34.17	0.0137625	1868.99	0	1.00661	1.1193	0.996955	1.00145	1.05205	1.12656	0.977454	0.795163	0.897147	1.04632	1.06899	1.02428
EFNEEGALSVLQQFK	9	W5PCK4	N-Term(TMT6plex); K15(TMT6plex)	6.964e-12	89.39	4.86789e-08	91.88	2.73075e-08	70.58	3.69681e-06	2197.2	0	1.01726	0.961517	0.878518	0.837701	0.75095	0.942249	1.1725	1.24043	1.26351	1.03851	1.04244	0.978233
LFSNAYLMDLGGCIK	7	P51977	N-Term(TMT6plex); C13(Carbamidomethyl); K15(TMT6plex)	6.682e-14	89.35	4.66322e-08	88.05	6.37668e-08	89.93	4.09548e-08	2160.16	0	1.65689	1.58273	1.20744	0.911389	1.14506	1.44481	0.709045	0.602112	0.603613	0.725362	0.522527	0.847378
SLPASLAEPDFVMTDFAK	12	W5PVT6	N-Term(TMT6plex); K18(TMT6plex)	2.572e-11	89.35	5.16264e-08	87.45	7.90604e-08	88.52	6.26394e-08	2397.3	0	1.08139	0.985633	1.08351	0.998595	1.03121	1.0146	1.01011	1.01363	1.03114	0.950828	0.992451	0.934404
TTGFGMIYDSLDYAK	9	W5PIY3	N-Term(TMT6plex); K15(TMT6plex)	2.58e-11	89.34	4.61576e-08	87.47	6.6521e-08	85.93	9.48329e-08	2140.12	0	1.24194	1.26639	1.0726	1.06619	0.90776	1.0678	0.848172	0.855245	0.932256	0.841326	0.944279	0.976847
IAQLEEELEEEQSNMELLNDR	6	W5NU63	N-Term(TMT6plex); M15(Oxidation)	1.238e-11	89.34	2.33407e-08	65.29	6.96612e-06	72.07	1.29141e-06	2777.34	0	0.898211	0.920344	0.936543	0.820382	1.02407	0.824949	1.09356	1.01548	1.28449	1.20509	1.07372	0.997965
IIHSPLTICFPEYTGANK	5	W5PKD3	N-Term(TMT6plex); C9(Carbamidomethyl); K18(TMT6plex)	1.018e-11	89.28	4.83341e-08	29.07	0.0503571	35.25	0.0123893	2519.38	0	0.911381	1.4684	1.12258	1.0287	1.0126	1.14366	1.09231	0.707116	0.731096	0.996305	0.744554	1.03446
SALFAQLNQGEAITK	4	W5PQG5	N-Term(TMT6plex); K15(TMT6plex)	5.41e-12	89.27	4.94511e-08	81.16	3.12746e-07			2049.18	0	0.960641	0.829672		0.731872	0.824609		1.2534	1.30238		1.08209	1.06511
NQAFIEMHTEEAANTMVNYYTSVTPVLR	2	W5PI44	N-Term(TMT6plex)	4.476e-15	89.27	2.57903e-08					3458.7	0	0.907288			1.00121			1.1001			1.02218
AEGEWEDQEVLDYFSDK	7	W5NPI1	N-Term(TMT6plex); K17(TMT6plex)	2.421e-12	89.26	1.98023e-08	58.57	2.17528e-05	66.06	4.11252e-06	2518.21	0	1.04658	1.0868	1.00181	0.995108	1.10989	0.849165	0.895056	0.999773	1.51701	1.09818	0.811552	0.76701
LMNETTAVALAYGIYK	4	W5Q334;W5PVL5	N-Term(TMT6plex); K16(TMT6plex)	2.482e-12	89.23	5.18788e-08	36.7	0.00900082	35.99	0.0104484	2216.24	0
EQADFAVEALAK	66	W5NU63;W5PGT5	N-Term(TMT6plex); K12(TMT6plex)	2.625e-09	89.18	5.12717e-08	74.86	1.38637e-06	88.93	5.43737e-08	1749.98	0
LQPDGEASWTDAVDSTQDAAGAR	4	W5PGH4	N-Term(TMT6plex)	8.92e-13	89.17	1.94906e-08	51.76	9.90208e-05			2590.22	0	0.957562	0.897885		0.8035	0.876258		1.10747	1.08258		1.15023	1.205
AMGIMNSFVNDIFER	92	W5QFQ8;W5NTP1	N-Term(TMT6plex)	4.272e-11	89.13	2.85901e-08	80.34	2.21003e-07	78.01	3.78709e-07	1972.98	0
IAQDLEMYGINYFEIK	11	W5P2V0;W5NXN2	N-Term(TMT6plex); K16(TMT6plex)	3.514e-12	89.06	4.87349e-08	71.49	2.81702e-06	64.82	1.29372e-05	2405.28	0
QEAGISEGQGTAGEEEEK	4	W5PFB4	N-Term(TMT6plex); K18(TMT6plex)	4.25e-15	89.04	3.21825e-08	88.78	3.3241e-08	50.82	0.000209883	2307.14	0	1.12547	1.1752	0.926955	1.02538	0.868486	0.945389	0.898392	1.02546	1.08145	0.956642	0.901001	1.06836
ISMQDVDLSLGSSK	10	W5Q038	N-Term(TMT6plex); K14(TMT6plex)	3.289e-11	89.02	5.39477e-08	78.66	5.80656e-07	80.03	4.25054e-07	1938.07	0	1.1358	0.881712	1.04052	0.98669	0.838568	0.875696	0.984073	1.27873	1.17729	0.946837	1.06127	0.943487
IQQLTTLGAAQATAK	3	W5Q4Z0	N-Term(TMT6plex); K15(TMT6plex)	6.137e-11	89.02	3.38348e-08	61.68	1.84743e-05			1973.18	0	1.1523	1.09045		1.0883	0.89131		0.899867	1.08109		0.85085	0.916924
VNPTVFFDIAVDGEPLGR	19	K4P1S5	N-Term(Acetyl)	1.107e-08	89.01	3.40384e-08	83.26	1.33358e-07	68.73	3.84487e-06	1988.01	0
NIELICQENEGENNPVLQR	11	W5P3N0	N-Term(TMT6plex); C6(Carbamidomethyl)	5.071e-14	88.98	3.78156e-08	85.72	8.60013e-08	65.67	8.00862e-06	2498.25	0	1.01414	0.973954	0.981938	0.913047	0.987673	0.956618	1.01751	1.08145	1.05816	1.10988	1.00273	1.01458
DLEVITSWFQSTVSK	2	W5NYI9	N-Term(TMT6plex); K15(TMT6plex)	7.181e-10	88.98	5.3941e-08	10.91	3.43037			2198.2	0	0.867446	0.904414		1.02936	0.999183		1.10389	1.14099		1.03197	0.965935
GCPAALPLSNLYETLGVVGATTTQLYTDR	5	W5Q0F3	N-Term(TMT6plex); C2(Carbamidomethyl)	1.803e-15	88.95	4.50183e-08	112.4	2.03706e-10	103.98	1.4258e-09	3310.72	0	0.86776	1.02939	0.827392	0.988198	0.990882	0.948143	1.10894	0.926225	0.789991	1.07906	1.08363	1.34246
EDLIWELLNQAQEHFGK	8	W5PFC9	N-Term(TMT6plex); K17(TMT6plex)	3.743e-16	88.93	5.27745e-08	91.84	2.71019e-08	96.31	9.6594e-09	2528.36	0	1.44144	0.914329	1.19882	0.239631	0.834768	0.955	2.07306	1.04089	1.35845	0.358962	1.13912	0.658872
QLSSSVTGLTNIEEENCQR	7	W5PU66	N-Term(TMT6plex); C17(Carbamidomethyl)	1.791e-13	88.9	3.25283e-08	95.5	6.91913e-09	93.78	1.00929e-08	2394.18	0	0.945189	0.910333	1.06275	0.907752	0.970573	0.988042	1.06245	1.0268	1.08415	1.14064	1.139	0.93444
VENQENVSNLVIEDTELK	20	W5QG16	N-Term(TMT6plex); K18(TMT6plex)	8.053e-13	88.81	5.68177e-08	110.07	4.22633e-10	79.85	4.48217e-07	2531.36	0	1.24786	0.957809	0.977785	0.791842	1.00732	1.02949	1.02	1.00833	1.03422	1.0269	1.04217	0.994528
TMQALPYNTQGNSNNYLHLSVPR	1	W5NRI1	N-Term(TMT6plex)	1.913e-12	88.81	4.43888e-08					2847.44	0	1.01351			1.01577			1.08771			0.904309
TFTDCFNCLPIAAIVDEK	7	W5PNV2;W5QE45	N-Term(TMT6plex); C5(Carbamidomethyl); C8(Carbamidomethyl); K18(TMT6plex)	6.893e-14	88.78	4.72128e-08	104.01	1.40606e-09	72.94	1.61595e-06	2572.33	0
YVQLPADEVDTQLLQDAAR	6	W5P396	N-Term(TMT6plex)	2.064e-12	88.77	5.26976e-08	86.55	8.70853e-08	85.23	1.19217e-07	2374.25	0	1.21715	0.872081	0.820419	0.772674	0.963632	1.00432	1.02162	1.07373	1.06193	1.06002	1.18476	1.12403
EAYMGNVLQGGEGQAPTR	3	W5PN85	N-Term(TMT6plex)	4.648e-13	88.76	3.06005e-08			78.18	3.78616e-07	2107.04	0	0.953511		1.09054	1.23494		1.46148	0.851544		0.857549	0.908051		0.75723
GSIFAVFDSIESAK	5	W5NY43	N-Term(TMT6plex); K14(TMT6plex)	1.175e-10	88.75	5.4141e-08	79.57	4.50464e-07	43.14	0.00194601	1929.08	0	1.26039	1.07476	1.01951	0.920829	1.02625	1.06292	0.902475	1.00493	0.990353	0.94689	0.875813	0.983701
LDQDDALLGSYPVDDGCR	9	W5P5F6	N-Term(TMT6plex); C17(Carbamidomethyl)	1.937e-11	88.73	1.98942e-08	76.78	3.1694e-07	52.22	9.53668e-05	2238.05	0	0.978258	1.01943	0.950737	0.956605	0.986003	1.00991	1.03682	0.995237	1.1539	1.03503	1.01511	0.954254
GYGYGQGAGTLNMDR	4	A0A0R5Z2R2	N-Term(TMT6plex)	4.183e-11	88.73	1.6478e-08	31.65	0.0084805	71.47	9.48095e-07	1788.85	0	0.781473	0.740688	0.674022	0.801759	0.707075	0.6287	1.26648	1.51543	0.750421	1.24547	1.04429	1.70671
NPDGTMNLMNWECAIPGK	3	W5PZM3;W5PZM2	N-Term(TMT6plex); C13(Carbamidomethyl); K18(TMT6plex)	1.34e-11	88.73	3.16834e-08			44.03	0.000871783	2506.23	0
TLTGTVIDSGDGVTHVIPVAEGYVIGSCIK	7	W5PQ98	N-Term(TMT6plex); C28(Carbamidomethyl); K30(TMT6plex)	5.34e-16	88.66	3.99584e-08	31.63	0.0215396	88.1	4.84005e-08	3516.92	0	1.01659	1.04991	0.918081	0.990001	0.953471	0.97901	1.06595	0.998061	0.823025	0.957041	1.01116	1.21739
GELGPVGNPGPAGPAGPR	4	W5NTT7	N-Term(TMT6plex)	3.743e-16	88.64	5.27259e-08	96.63	8.51699e-09	98.44	5.54257e-09	1828.98	0	0.709025	0.810628	0.810298	0.663441	0.94631	1.21733	1.89321	0.870149	0.89017	0.839354	1.53172	1.10767
TIECISLIGLAVGK	4	W5NXX1	N-Term(TMT6plex); C4(Carbamidomethyl); K14(TMT6plex)	1.148e-10	88.57	3.90577e-08	28.17	0.0435117	68.19	4.30842e-06	1932.16	0	1.11215	1.12278	0.970446	1.09412	0.943763	1.03818	0.912186	0.971196	0.929465	0.880563	0.956795	1.07592
LQNEVESVTGMLNEAEGK	23	W5PGT5	N-Term(TMT6plex); M11(Oxidation); K18(TMT6plex)	1.691e-10	88.53	5.19742e-08	99.28	4.53243e-09	80.51	3.44565e-07	2422.26	0	0.831207	0.857324	0.78065	0.627044	0.902687	0.754878	1.18862	1.21162	1.33065	1.4919	1.02085	1.13015
LGFSEVELVQMVVDGVK	5	W5NSF7	N-Term(TMT6plex); M11(Oxidation); K17(TMT6plex)	1.267e-10	88.49	5.9251e-08			37.73	0.00704136	2323.3	0	0.894235		1.00504	0.648629		1.02452	1.07882		1.08461	1.47222		0.953743
DQFPEVYVPTVFENYIADIEVDGK	5	W5QER2	N-Term(TMT6plex); K24(TMT6plex)	5.636e-10	88.48	5.03056e-08	86	8.81672e-08	54.72	0.000122435	3245.67	0	0.919221	0.979839	1.00626	0.918951	0.978485	1.08664	1.07419	0.973963	0.872945	1.14392	1.11226	1.02341
APVPTGEVYFADSFDR	17	W5NYZ5	N-Term(TMT6plex)	2.087e-08	88.48	3.63988e-08	65.53	7.06743e-06	79.13	3.21944e-07	2000	0	0.887084	0.952113	1.10828	1.05614	0.992312	1.06466	0.965347	1.00622	1.05124	1.05019	1.02156	0.850038
EVYEGEVTELTPCETENPMGGYGK	2	W5P4I0	N-Term(TMT6plex); C13(Carbamidomethyl); K24(TMT6plex)	2.804e-12	88.48	2.32725e-08	64.89	5.31917e-06			3147.49	0		0.971619			0.90229			1.02013			1.15417
SDPIQELHDLAEITTPDR	15	W5PMM5	N-Term(TMT6plex)	1.887e-12	88.46	4.71163e-08	112.92	1.75614e-10	69.39	3.83792e-06	2279.17	0	0.993799	1.01472	1.01836	1.11155	1.09097	0.993312	0.92204	0.977712	1.09718	1.00187	0.913901	0.963488
ECPGTETVCVDLADWEATEQALR	6	W5Q7J4	N-Term(TMT6plex); C2(Carbamidomethyl); C9(Carbamidomethyl)	4.313e-12	88.43	1.7513e-08	72.99	5.34995e-07	79.96	1.29184e-07	2879.34	0	0.801908	0.884093	0.821207	1.06592	1.15173	0.925539	1.06284	1.02408	1.08967	1.06487	0.967259	1.12008
AYLESEVAISEELVQK	30	W5NY29	N-Term(TMT6plex); K16(TMT6plex)	5.654e-11	88.41	5.63146e-08	85.63	1.06539e-07	49.47	0.000445704	2266.26	0	0.875893	0.994501	1.00895	0.997168	1.03601	0.920314	1.05242	0.953201	0.981794	1.05397	1.07444	1.08814
ESESEDASPAAPQAVK	1	B7TJ12	N-Term(TMT6plex); K16(TMT6plex)	1.782e-11	88.41	4.74456e-08					2074.07	0	0.968652			0.904695			1.01413			1.17473
DVLILGGGDGGILCEIVK	8	W5Q413;W5PGR4	N-Term(TMT6plex); C14(Carbamidomethyl); K18(TMT6plex)	2.513e-14	88.37	4.87579e-08	93.28	1.60234e-08	58.25	4.94506e-05	2286.32	0
GEELLSPLNLEQAAYAR	6	W5PSC5	N-Term(TMT6plex)	1.654e-12	88.34	6.01607e-08	89.86	4.24465e-08	50.71	0.000351561	2103.13	0	0.974023	1.00884	0.910092	0.712385	0.876166	0.903899	1.15192	1.06041	1.07786	1.25337	1.0812	1.11147
DFLSQEGADPDSIEMVATR	6	W5PYU4	N-Term(TMT6plex)	3.609e-10	88.31	2.56035e-08	64.1	7.21679e-06	54.23	7.55144e-05	2310.11	0	0.814792	0.750666	0.496661	0.770501	0.924968	0.902974	1.23792	1.02578	1.11855	1.25969	1.41077	1.377
YLGDQDATMSILDISMMTGFSPDIDDLK	17	W5NPK5;W5P5T4	N-Term(TMT6plex); M16(Oxidation); K28(TMT6plex)	1.899e-11	88.3	3.37237e-08	89.14	2.92558e-08	53.71	9.68236e-05	3566.76	0
VQVQDNEGCPVEATVK	24	W5P5A0	N-Term(TMT6plex); C9(Carbamidomethyl); K16(TMT6plex)	1.635e-12	88.29	5.58168e-08	98.92	4.93697e-09	61.55	2.70489e-05	2231.18	0	0.916422	0.958127	0.83223	0.732367	0.838005	0.819298	1.14493	1.06933	1.28694	1.35962	1.1838	1.04834
APEVSQYIYQVYDSILK	9	W5P8Q0	N-Term(TMT6plex); K17(TMT6plex)	1.459e-12	88.29	5.84853e-08	90.95	3.16188e-08	79.37	4.57242e-07	2474.36	0	0.934297	1.13635	0.965469	1.12502	0.94786	0.959539	1.00601	0.958916	0.934826	0.94286	0.964697	1.13318
DLDQDTVFALVNYISFK	54	I1WXR3	N-Term(TMT6plex); K17(TMT6plex)	1.815e-15	88.28	6.31523e-08	88.73	5.77401e-08	91.45	3.00422e-08	2446.33	0	0.934814	0.858435	0.830313	1.01602	0.902601	0.981216	1.15429	1.19713	0.94597	0.879276	1.06171	1.21097
VLDSFSNGVQHLDDLK	23	P68057	N-Term(TMT6plex); K16(TMT6plex)	8.2e-13	88.26	6.05328e-08	79.63	4.50273e-07	82.82	2.1366e-07	2245.23	0	1.36248	0.634674	0.425335	0.899691	0.656723	0.935187	1.26796	1.66419	0.716681	0.467444	1.04283	1.70932
IEDELITFVCETASATCPLVHK	7	W5Q5Q6	N-Term(TMT6plex); C10(Carbamidomethyl); C17(Carbamidomethyl); K22(TMT6plex)	9.906e-13	88.26	5.41884e-08	78.75	4.83402e-07	82.43	2.07161e-07	2991.55	0	0.694723	1.01463	0.708681	0.763171	0.805816	0.816689	1.25964	0.857651	0.934836	1.33151	1.42106	1.39932
TQLDSLAQEVALLK	15	W5PN97	N-Term(TMT6plex); K14(TMT6plex)	1.803e-10	88.22	4.1733e-08	84.77	9.40262e-08	82.53	1.56092e-07	1987.18	0	0.83458	0.892396	0.831751	0.912385	0.833983	1.01945	1.31391	1.16472	0.818256	0.991162	1.13681	1.26358
AANSLEAFIFETQDK	7	W5PSK1	N-Term(TMT6plex); K15(TMT6plex)	1.035e-11	88.2	5.7818e-08	41.51	0.00270166	72.84	1.93959e-06	2142.15	0	1.02322	1.10518	1.16499	1.16624	0.98465	1.00328	0.913267	0.978788	1.01943	0.884733	0.921293	0.876103
AGTFQAFEQFGQQLLAHGHYASPEIK	1	W5PJ75	N-Term(TMT6plex); K26(TMT6plex)	7.037e-13	88.19	5.27175e-08					3333.74	0	0.705738			1.06299			1.19523			1.07155
GDPQYLLDSNSWIEEMPSER	6	W5NUX8	N-Term(TMT6plex)	7.271e-14	88.17	2.05747e-08	87.57	2.34479e-08			2595.22	0	1.04617	0.996237		1.04252	0.845847		1.16198	0.882485		0.754867	1.27053
GELCLDLPEAPEDPGTLETR	8	W5Q8Q6	N-Term(TMT6plex); C4(Carbamidomethyl)	3.318e-12	88.17	4.34355e-08	58.82	3.45765e-05	52.33	0.000161694	2441.21	0	0.951004	0.800776	0.951031	0.890364	0.935169	0.96481	0.990304	1.33351	1.24817	1.21206	0.977756	0.915623
VLELSIPASPEQIQQLAGEIAER	6	W5PYU4	N-Term(TMT6plex)	4.692e-09	88.15	5.81813e-08	88.32	5.24879e-08			2720.51	0	0.922677	0.940339		0.957215	0.979583		1.03039	1.02979		1.10614	1.08527
LEICNLTPDTLTSDTYK	10	A8IF71	N-Term(TMT6plex); C4(Carbamidomethyl); K17(TMT6plex)	3.869e-10	88.07	5.41165e-08	52.99	0.000175318	54.54	0.000121464	2442.28	0	1.02486	0.938091	0.950546	0.817047	0.944337	0.907268	1.0765	1.07289	1.03087	1.16462	1.07757	1.11159
EGPYDVVVLPGGNLGAQNLSESAAVK	11	W5PK66	N-Term(TMT6plex); K26(TMT6plex)	8.05e-09	88.05	5.77348e-08	87.86	6.0153e-08	70.93	2.90605e-06	3042.65	0	0.95875	0.84591	1.00645	0.955482	0.956323	1.04005	1.09994	1.22346	1.0283	1.02775	1.03897	1.01005
HSQAVEELAEQLEQTK	21	W5QBQ9	N-Term(TMT6plex); K16(TMT6plex)	3.743e-16	88.04	6.44634e-08	57.94	6.65274e-05	110.17	3.94261e-10	2298.23	0	1.01461	1.02481	1.07862	1.10743	0.982429	0.959944	0.95463	0.978498	0.977956	0.957093	0.993064	0.979412
VLQALGSEPIQYAVPVVK	3	W5PSC5	N-Term(TMT6plex); K18(TMT6plex)	1.273e-13	88.04	2.92087e-08			35.98	0.00445394	2369.42	0	0.901441		0.868296	0.839099		1.07432	1.20322		0.790301	1.12341		1.23278
QAAPCVLFFDELDSIAK	9	W5PRJ4	N-Term(TMT6plex); C5(Carbamidomethyl); K17(TMT6plex)	8.27e-13	88.02	5.83716e-08	36.47	0.00828433	71.99	2.36206e-06	2382.28	0	1.29032	1.12692	1.13051	1.04097	1.02149	1.06136	0.851316	0.889717	0.889646	0.801946	0.899233	0.963261
SIPAYLAETLYYAMK	5	W5PZM9;K4P221	N-Term(TMT6plex); K15(TMT6plex)	1.566e-11	88	6.64863e-08	85.65	1.15306e-07	77.12	8.21965e-07	2192.21	0
AGNSLAASSAEETAGSAQDR	5	W5PYU4	N-Term(TMT6plex)	2.271e-09	87.99	2.61316e-08	65.84	4.69108e-06	73.78	6.84727e-07	2122.01	0	0.788004	0.893378	0.847492	0.786694	0.973585	0.751449	1.21175	1.10721	1.13273	1.30334	1.05881	1.21476
QGQSEAQAQAAELK	6	W5P0C1	N-Term(TMT6plex); K14(TMT6plex)	1.225e-10	87.98	6.32903e-08	91.05	3.06635e-08	52.71	0.000209229	1917.04	0	0.851359	0.807455	0.679832	0.792851	0.86306	0.871675	1.14283	1.2869	1.34127	1.25951	1.07053	1.12234
KPLVIIAEDVDGEALSTLVLNR	45	W5P2C3;W5Q1L2	N-Term(TMT6plex); K1(TMT6plex)	1.158e-13	87.96	2.35935e-08	87.38	2.6416e-08	87.29	2.67825e-08	2823.66	0
VFLDPNILSDDGTVALR	9	W5PNX6	N-Term(TMT6plex)	1.244e-10	87.96	6.43022e-08	77.88	6.63123e-07	70.03	4.01715e-06	2074.14	0	1.09936	1.03686	1.04976	1.05049	1.0268	1.03773	0.90391	0.981734	0.947585	0.903048	0.956817	0.988173
TETGQELECLQDHLDDLAVECR	7	W5P6V4	N-Term(TMT6plex); C9(Carbamidomethyl); C21(Carbamidomethyl)	3.743e-16	87.96	1.92747e-08	75.75	3.60528e-07	96.85	2.61271e-09	2860.33	0	0.957501	1.10006	1.03941	1.00628	0.927849	0.965702	1.09185	0.974874	1.1614	0.974307	1.00332	0.915135
EVQGFESATFLGYFK	64	W5P627;F2YQ13	N-Term(TMT6plex); K15(TMT6plex)	3.743e-16	87.91	6.42378e-08	75.34	1.16089e-06	94.86	1.30798e-08	2181.16	0
ILEPDDFLDDLDDEDYEEDTPK	2	W5PY56	N-Term(TMT6plex); K22(TMT6plex)	2.639e-11	87.91	1.93361e-08	51.3	9.22931e-05			3099.45	0	0.887415	0.951666		0.916472	0.968598		0.986292	0.979215		1.27943	1.15695
TVLGSPEVLLGILPGAGATQR	4	B6UV59	N-Term(TMT6plex)	2.686e-10	87.89	4.68971e-08	22.49	0.165146	79.79	3.1014e-07	2278.34	0	0.960956	1.03483	0.95287	1.23771	0.972495	1.1546	0.940419	1.14	0.758873	0.834398	0.815899	1.13529
SQNVMAAASIANIVK	2	W5P375	N-Term(TMT6plex); K15(TMT6plex)	1.578e-11	87.88	6.98968e-08			70.06	4.34456e-06	1975.14	0	1.19606		1.00578	1.10198		0.961253	0.885592		0.879053	0.805479		1.14074
AIETYQEAASLPDAPTDLVK	7	W5Q537	N-Term(TMT6plex); K20(TMT6plex)	4.667e-12	87.86	6.87463e-08	97.14	8.20121e-09	69.72	4.46904e-06	2590.4	0	0.892633	1.06088	0.915938	0.980736	0.961474	0.886024	1.08485	0.953921	1.13486	1.08242	1.07549	1.07653
VDVSVPDVSIEGPEGK	12	W5Q038	N-Term(TMT6plex); K16(TMT6plex)	4.022e-10	87.85	7.02172e-08	89.6	4.58876e-08	85.16	1.27554e-07	2085.15	0	0.936501	0.854636	0.846047	0.840682	0.887788	0.827938	1.09566	1.18604	1.14985	1.17489	1.11012	1.1209
ATVLQTVFEDYVHSSEETVSSAK	7	W5P7B0	N-Term(TMT6plex); K23(TMT6plex)	1.009e-12	87.85	5.98815e-08	56.74	7.73202e-05			2985.54	0	0.839269	0.897791		1.00175	0.905634		1.05314	1.23115		1.14122	0.989276
EQAGGDATENFEDVGHSTDAR	1	C9E8M7	N-Term(TMT6plex)	8.424e-13	87.82	9.33358e-09					2435.08	0	0.838564			0.862441			1.11604			1.26526
VEQIAAIAQELNELDYYDSPSVNAR	14	W5QJ62	N-Term(TMT6plex)	3.743e-16	87.81	5.13289e-08	88.07	4.74884e-08	118.3	4.77012e-11	3037.54	0	0.867862	0.980964	0.909934	0.894925	0.974204	0.839497	1.125	1.02063	1.03282	1.1688	1.02353	1.1954
IAELEEEQSQGSTTNSDWMK	4	W5P564;W5P563	N-Term(TMT6plex); K20(TMT6plex)	2.262e-10	87.79	3.85912e-08			69.85	2.32389e-06	2741.34	0
LVVTQEDVELAYQEAMMNMAR	1	W5P7C2	N-Term(TMT6plex)	4.536e-10	87.78	3.9347e-08					2670.31	0	0.948296			0.984287			1.04367			1.06389
AIAELGIYPAVDPLDSTSR	11	W5PEP7	N-Term(TMT6plex)	2.994e-11	87.76	6.71652e-08	78.56	5.53083e-07	63.71	1.68324e-05	2217.2	0	1.00279	1.24009	1.09141	1.03258	1.02696	1.05875	0.922021	0.828712	0.89374	1.03097	0.874013	0.996905
CEAFGWNAVIVDGHSVEELCK	6	W5Q5G8	N-Term(TMT6plex); C1(Carbamidomethyl); C20(Carbamidomethyl); K21(TMT6plex)	4.758e-12	87.74	4.18145e-08	67.5	4.27676e-06	89.65	2.88867e-08	2878.44	0	1.0907	0.951728	0.936449	0.831118	0.966359	1.05121	1.01994	1.07017	1.06254	1.12293	1.06356	1.00381
NMNCIEMGGNPLENSGFEPGAFDGLK	8	O46390	N-Term(TMT6plex); C4(Carbamidomethyl); K26(TMT6plex)	4.297e-10	87.74	2.67545e-08			90.7	1.58312e-08	3256.57	0	0.66196		0.615419	1.02545		0.868759	1.21312		0.591842	1.14933		1.70315
ENDAVTIQVLNQLIQK	4	W5Q1R1	N-Term(TMT6plex); K16(TMT6plex)	2.345e-11	87.72	5.62917e-08	34.73	0.0114414	52.13	0.00021371	2284.33	0	0.958919	1.06388	0.971855	1.01546	1.03001	1.00532	1.00191	0.942275	0.920601	1.05574	0.973829	1.10781
LALQQDLTSMAPGLVIQAVR	6	W5NRD1	N-Term(TMT6plex)	3.743e-16	87.69	5.97458e-08	74.16	1.37751e-06	96.1	8.14963e-09	2353.36	0	0.811005	0.916758	0.782087	1.05835	0.918709	0.985647	1.07511	1.22718	0.936608	1.08154	0.914677	1.24839
DYNASASTISPPSSMEEDK	5	W5P564;W5P563	N-Term(TMT6plex); K19(TMT6plex)	9.107e-13	87.68	3.09654e-08			46.52	0.000387748	2487.2	0
LQASVSPVTPPVVSGK	7	W5QCP9	N-Term(TMT6plex); K16(TMT6plex)	3.195e-09	87.6	4.09252e-08	99.16	2.77259e-09	83.69	9.10709e-08	2024.22	0	0.785427	1.00024	0.631458	0.968759	0.863879	0.709952	1.21935	1.07209	0.74361	1.02599	1.09001	1.68971
AAAAPSNFQLLYDLK	4	W5QJ32	N-Term(TMT6plex); K15(TMT6plex)	5.34e-11	87.56	7.77846e-08	6.41	10.2966	87.12	8.7534e-08	2080.19	0	0.749631	0.788353	1.19811	0.430552	1.00968	1.11994	1.4159	1.20363	1.10484	1.51967	1.03156	0.728519
GNAMVEEGHFAAEDVK	12	W5PJ75	N-Term(TMT6plex); K16(TMT6plex)	3.743e-16	87.52	5.00941e-08	70.73	2.72602e-06	104.54	1.13378e-09	2162.1	0	0.88966	0.951983	0.92912	0.913726	0.967474	0.875938	1.09599	0.971307	1.10123	1.12287	1.0648	1.11854
NVFDEAILAALEPPEPK	25	M4WED3	N-Term(TMT6plex); K17(TMT6plex)	4.998e-11	87.51	6.30724e-08	83.55	1.60732e-07	66.51	8.05203e-06	2311.3	0	0.868836	0.998231	0.991892	1.00942	1.00856	0.969132	1.06066	0.970419	1.00546	1.07527	1.03519	1.04604
VIPATDLSEQISTAGTEASGTGNMK	2	Q5MIB5	N-Term(TMT6plex); K25(TMT6plex)	7.427e-11	87.5	7.28205e-08			85.29	1.1906e-07	2936.53	0	1.10416		1.17212	1.02042		1.13794	0.94268		0.92901	0.951588		0.86061
ASGEMASAQYITAALR	6	W5PH25	N-Term(TMT6plex)	5.381e-12	87.49	5.79273e-08	74.08	1.35817e-06	67.87	5.25843e-06	1868.97	0	1.10127	0.8695	0.920883	0.913372	0.952446	1.08634	1.11136	1.15786	0.953182	0.910193	1.04316	1.06857
NMITGTSQADCAVLIVAAGVGEFEAGISK	44	W5PD15;W5PN24	N-Term(TMT6plex); M2(Oxidation); C11(Carbamidomethyl); K29(TMT6plex)	1.598e-09	87.47	7.72646e-08	76.03	9.03043e-07	71.56	2.98494e-06	3383.77	0
SGNTATLTISGLQAEDEADYYCSSYK	17	W5Q9W2	N-Term(TMT6plex); C22(Carbamidomethyl); K26(TMT6plex)	3.743e-16	87.46	2.89849e-08	77.08	3.0558e-07	104.66	5.69396e-10	3302.58	0	0.961403	1.1213	0.930349	0.993194	1.02124	1.14775	1.06141	0.903366	0.897585	0.967947	1.03722	1.05352
NALLNLVGSDL	3	W5NS06	N-Term(TMT6plex)	1.16e-05	87.46	7.35841e-08	52.41	0.00023424	57.32	7.64582e-05	1357.79	0	1.16573	1.21991	1.68722	1.28939	0.964951	1.34671	0.763852	0.874843	0.463788	0.728052	0.925051	0.657326
YMNPAIVAPDAFDIIDLSAGGQLTTDQR	3	W5PU66	N-Term(TMT6plex)	1.327e-10	87.44	5.88685e-08					3221.65	0	1.0283			0.968857			0.977333			1.03375
SALASVIMGLSPILGK	5	W5Q0B5	N-Term(TMT6plex); K16(TMT6plex)	3.743e-16	87.43	3.78603e-08	49.76	0.000220346	89.76	2.14534e-08	2015.24	0	1.19741	1.35651	0.878183	1.01046	0.980823	1.10474	0.929101	0.881622	0.703116	0.86808	0.703661	1.26524
EGTGSSAASSSSTTGAAGK	3	W5PLY1	N-Term(TMT6plex); K19(TMT6plex)	4.775e-11	87.43	5.40345e-08	44.16	0.00120676	64.94	9.9234e-06	2072.04	0	1.28125	1.08427	1.091	1.17987	1.04781	0.986092	0.771864	0.919232	0.939626	0.731674	0.954655	1.01637
TTTTNTQAEGDDEAALLER	10	W5PD82	N-Term(TMT6plex)	4.718e-15	87.42	3.59551e-08	126.26	5.06307e-12	103.54	1.02681e-09	2265.11	0	1.16973	0.917342	0.994672	0.901294	0.995567	0.873004	0.974115	1.15369	1.18395	0.984007	0.930712	0.997551
ALYLSDNDFEILPPDIGK	14	C7BDX2	N-Term(TMT6plex); K18(TMT6plex)	5.513e-12	87.39	7.31382e-08	91.75	2.67338e-08	73.09	1.998e-06	2478.35	0	0.891539	0.959384	0.890906	0.763994	0.903198	0.973168	1.07865	1.06537	1.03045	1.35827	1.08778	1.10656
QETEVELYNEFPEPIK	8	B2LYK6	N-Term(TMT6plex); K16(TMT6plex)	1.734e-12	87.39	8.58143e-08			62.87	2.46589e-05	2423.28	0	0.979332		1.02689	1.0611		1.01764	0.954476		1.12593	0.988331		0.908417
ACGDSTLTQITAGLDPVGR	8	W5Q438	N-Term(TMT6plex); C2(Carbamidomethyl)	4.686e-13	87.38	6.66343e-08	101.08	2.745e-09	65.42	1.10669e-05	2161.11	0	1.11161	0.96143	0.891457	0.803856	0.951243	0.98602	1.02329	1.03455	1.04931	1.13551	1.01613	1.09075
VGNVQELSELSEQVLETLHDAMHETLCPGMTDVSK	2	W5QCP9;Q9MZW2	N-Term(TMT6plex); M22(Oxidation); C27(Carbamidomethyl); K35(TMT6plex)	4.604e-12	87.35	3.54349e-08			48.49	0.000294485	4371.14	0
TMLELLNQLDGFEATK	8	W5PW97	N-Term(TMT6plex); K16(TMT6plex)	1.262e-11	87.31	7.43122e-08	85.49	1.13701e-07	84.98	1.28505e-07	2281.26	0	1.1526	1.12405	1.14809	1.00657	1.05084	1.05772	0.956746	0.919025	0.927528	0.861703	0.894779	0.956106
DLSAAGIGLLAAATQSLSMPASLGR	2	W5Q648	N-Term(TMT6plex)	6.341e-12	87.3	8.20249e-08	81.31	3.08415e-07			2600.43	0	0.987398	1.01787		1.07539	1.09126		0.984386	1.02987		0.966538	0.844573
GAAQNIIPASTGAAK	18	D7R7V6	N-Term(TMT6plex); K15(TMT6plex)	6.048e-14	87.29	6.92427e-08	85.25	1.08668e-07	100.34	3.4445e-09	1828.07	0	1.10492	0.983621	1.15859	0.906418	1.0616	1.1154	0.958412	0.955609	0.912114	0.970413	0.963847	0.921226
SQTEEDCTEELFDFLHAR	14	B9VH04	N-Term(TMT6plex); C7(Carbamidomethyl)	1.634e-10	87.22	1.5553e-08	88.86	1.04664e-08	54.38	2.99098e-05	2456.12	0	1.06908	1.05042	1.02653	1.1354	1.05353	1.01812	0.816632	0.923661	1.03638	1.03804	0.965328	0.960567
ETACTTGVLQTLTLFK	5	W5QG01	N-Term(TMT6plex); C4(Carbamidomethyl); K16(TMT6plex)	1.198e-13	87.22	7.33077e-08	25.56	0.107158	105.39	1.17506e-09	2241.25	0	1.08006	0.837047	0.86612	0.897977	0.984256	1.08902	1.05517	1.26525	0.894923	0.995265	0.910041	1.14399
LTLLEGDILDEQCLK	40	B5TQZ6	N-Term(TMT6plex); C13(Carbamidomethyl); K15(TMT6plex)	5.674e-11	87.2	7.71712e-08	87.72	6.93926e-08	84.56	1.39978e-07	2218.23	0	1.53241	1.52329	1.68893	1.81684	1.19419	1.95645	0.132121	0.627971	0.350897	0.202151	0.598273	0.375677
GCTVWLTGLSGAGK	3	W5PG10;W5PX58	N-Term(TMT6plex); C2(Carbamidomethyl); K14(TMT6plex)	4.24e-10	87.2	7.58373e-08	56.94	8.15277e-05	79.12	4.99031e-07	1865.03	0
ENNAVYAFLGLTAPPGSK	3	W5NSY8	N-Term(TMT6plex); K18(TMT6plex)	5.348e-12	87.18	7.95373e-08			83.73	1.75388e-07	2307.27	0	0.994856		0.794163	0.952571		0.884965	1.10809		0.905732	0.970205		1.33417
GIYQSLEGAVQAGQLK	4	W5Q2U7	N-Term(TMT6plex); K16(TMT6plex)	7.411e-13	87.17	7.31972e-08	83.52	1.74518e-07			2120.22	0	0.918392	1.11624		0.993657	0.940608		1.01448	0.937017		1.11521	0.995305
SGDRGETGPAGPAGPIGPVGAR	15	W5P481	N-Term(TMT6plex)	3.743e-16	87.17	7.60752e-08	82.79	2.05936e-07	90.98	3.06031e-08	2205.16	1	0.798019	1.09195	0.735793	0.820336	0.920594	0.811376	1.36464	0.819007	0.689679	1.18012	1.21659	1.59493
TGQATVASGIPVGWMGLDCGPESSK	6	B7TJ13	N-Term(TMT6plex); C19(Carbamidomethyl); K25(TMT6plex)	1.88e-14	87.16	5.9712e-08	52.1	0.000213958	91.7	2.20403e-08	2963.5	0	1.00477	0.901719	0.992724	0.973801	0.996451	1.00386	1.02409	1.11832	0.916446	1.02118	1.00216	1.08841
ETADTDTADQVMASFK	6	W5QJ62	N-Term(TMT6plex); M12(Oxidation); K16(TMT6plex)	2.049e-08	87.13	4.83137e-08	14.84	0.820238	86.51	5.41641e-08	2204.08	0	0.854589	0.927447	0.810851	0.730613	0.941109	0.986368	1.20837	1.0639	1.01596	1.31269	1.10899	1.17072
ADHDFVVQEDFMK	2	W5Q805	N-Term(TMT6plex); K13(TMT6plex)	1.718e-09	87.13	5.55753e-08					2039.03	0	1.14025			0.977936			0.969583			0.934639
SWDTNLIECNLDQELK	6	W5P564	N-Term(TMT6plex); C9(Carbamidomethyl); K16(TMT6plex)	1.241e-12	87.07	6.66561e-08	85.45	9.89303e-08	44.38	0.00124746	2436.24	0	0.943566	0.986019	0.984359	1.01307	1.01533	1.05789	1.03393	0.916834	0.940741	1.04257	1.13566	1.08101
ILLQGTPVAEMAEDAIDGER	18	O46544	N-Term(TMT6plex); M11(Oxidation)	3.874e-12	87.06	6.82857e-08	90.01	3.38719e-08	96.02	8.6887e-09	2373.22	0	1.05187	0.866512	0.81541	1.01305	1.04319	0.870399	1.06827	0.998138	1.1376	0.920646	1.17447	1.08228
GHVFEETQVAGTPMFVVK	12	W5PN84	N-Term(TMT6plex); K18(TMT6plex)	5.887e-13	87.04	8.11546e-08	111.52	2.93152e-10	85.15	1.24488e-07	2434.32	0	1.14132	1.05283	1.10971	1.05096	0.9874	0.9685	0.955715	1.01857	0.910526	0.812976	0.928668	1.02771
AEVQNLGGELVVSGVDSAMSLIQAAK	3	W5Q5C7	N-Term(TMT6plex); K26(TMT6plex)	1.504e-13	87.04	6.77112e-08	85.34	1.01322e-07	80.5	3.04808e-07	3044.67	0	0.887509	1.07727	1.00023	1.03487	0.94445	0.889618	1.11404	0.974119	1.06162	0.991836	1.0162	1.06377
NADMSEDMQQDAVDCATQAMEK	9	W5PEV7	N-Term(TMT6plex); C15(Carbamidomethyl); K22(TMT6plex)	8.777e-12	87.03	8.71872e-09	92.2	2.59101e-09	74.22	1.77868e-07	2946.3	0	0.883226	0.988207	0.904475	0.891669	0.863198	0.876602	1.03878	1.12378	1.20262	1.26791	1.04838	1.02575
YVTSSPAPEPQDPSAYFVHSILTVTEEDWSK	9	W5NXW9	N-Term(TMT6plex); K31(TMT6plex)	2.158e-12	86.97	5.69578e-08	84.82	9.5422e-08			3938.97	0	0.728172	0.846711		1.2092	1.27387		1.49219	0.909645		0.576261	1.01351
TVMENFVAFVDK	218	P14639;W5PWE9	N-Term(TMT6plex); K12(TMT6plex)	1.304e-08	86.97	8.53864e-08	84.51	1.50803e-07	86.84	8.8188e-08	1858.02	0
IPSDTFYDNEDTTTDK	13	W5PVZ9	N-Term(TMT6plex); K16(TMT6plex)	1.229e-10	86.94	3.4189e-08	87.79	3.09395e-08	69.44	2.35489e-06	2320.13	0	1.0072	0.953804	1.11468	0.869321	0.984954	0.951409	0.950291	1.06404	0.847414	1.22111	1.02436	1.10581
FEAHGDINTIVCNSK	52	Q6J275	N-Term(TMT6plex); C12(Carbamidomethyl); K15(TMT6plex)	6.109e-12	86.94	7.45483e-08	73.73	1.70728e-06	86.79	7.85292e-08	2163.13	0	0.959574	1.02303	0.880955	0.909839	0.893227	0.957942	1.07399	1.04916	0.962758	1.08184	1.01404	1.1553
APVVLQPELTASEEETPPPLLTK	3	W5QDK8	N-Term(TMT6plex); K23(TMT6plex)	8.826e-09	86.93	6.07291e-08	21.44	0.203136	30.35	0.0253246	2917.65	0	0.978304	0.941232	0.914764	0.99539	0.974689	0.931632	0.984413	1.06257	1.34072	1.07922	1.05072	0.903572
AAASFFSASCVPCADQSSFPK	14	W5PF65	N-Term(TMT6plex); C10(Carbamidomethyl); C13(Carbamidomethyl); K21(TMT6plex)	4.517e-14	86.91	3.83982e-08	105.09	7.03114e-10	60.7	1.74909e-05	2693.32	0	0.926456	0.924277	0.861348	0.922785	0.96338	0.923708	1.27185	1.02821	0.93394	0.851523	1.18338	1.22703
DQEGQDVLLFIDNIFR	18	W5PEP7	N-Term(TMT6plex)	7.68e-12	86.85	7.47668e-08	86.27	8.59214e-08	76.08	9.06269e-07	2151.13	0	1.09565	1.28839	1.18972	1.21804	1.07094	1.20579	0.761884	0.790021	0.796311	0.933787	0.870855	0.877089
SALTVQFVQGIFVEK	12	W5NSD5;W5QED8	N-Term(TMT6plex); K15(TMT6plex)	3.178e-11	86.85	6.89837e-08	76.2	7.26846e-07	73.12	1.56497e-06	2124.24	0
AIGVSNFNHLQVEK	6	W5PC00	N-Term(TMT6plex); K14(TMT6plex)	6.718e-11	86.84	9.01547e-08	73.32	2.00202e-06	67.85	7.04633e-06	2014.15	0	0.877382	0.848639	0.973771	0.775074	0.881064	0.894888	1.29991	1.26777	0.989703	1.13754	1.00931	1.12824
TVQSNSPAPASAAAGK	4	W5Q6Q7	N-Term(TMT6plex); K16(TMT6plex)	1.26e-14	86.84	9.86422e-08	35.01	0.0148758	88.47	6.79873e-08	1915.07	0	1.14285	0.936771	1.15187	1.28857	1.01264	1.26223	0.66994	1.01284	0.866196	0.832795	1.07832	0.837437
SPAGLQVLNDYLADK	21	W5QB95	N-Term(TMT6plex); K15(TMT6plex)	1.571e-11	86.81	8.57768e-08	84.67	1.39889e-07	71.15	3.19606e-06	2062.17	0	1.12707	1.11484	1.15528	1.07573	1.01499	1.05516	0.879002	0.899371	0.941513	0.919699	0.925434	0.913302
GVGDGTVSWGLEDDEDMTLTR	17	W5PUR8;W5PTM9	N-Term(TMT6plex)	5.586e-13	86.73	2.59036e-08	76.48	2.55268e-07	50.95	0.000102048	2482.16	0
FFEHFGDLSNADAVMNNPK	23	Q1A2D1;P02075;W5QCX0	N-Term(TMT6plex); M15(Oxidation); K19(TMT6plex)	4.145e-13	86.7	5.38766e-08	63.23	1.16219e-05	65.45	6.47181e-06	2627.3	0
TDSFEYVDPVDGTVTK	7	W5PUA9	N-Term(TMT6plex); K16(TMT6plex)	9.236e-12	86.7	7.32252e-08	41.98	0.00215516	38.39	0.00484614	2231.15	0	0.963818	0.941332	0.852033	0.630373	0.83586	0.8532	1.12317	1.14564	1.07812	1.41209	1.10724	1.1967
NVGVSFYADKPEVTQEQK	17	W5P7S6	N-Term(TMT6plex); K10(TMT6plex); K18(TMT6plex)	5.722e-15	86.7	8.14564e-08	33.93	0.0149289	76.85	7.8691e-07	2726.5	0	0.33403	0.836322	0.274728	0.65375	0.830279	1.44736	1.06338	0.326851	1.14998	2.10425	2.42676	1.18245
AISSYFVSTMSSSIK	2	W5PZ59	N-Term(TMT6plex); K15(TMT6plex)	1.013e-11	86.69	8.98943e-08					2066.12	0	0.858437			1.0063			1.12692			1.03744
THLPGFVEQAGALK	5	L0CSP6	N-Term(TMT6plex); K14(TMT6plex)	2.075e-10	86.66	7.12056e-08	89.29	3.72712e-08	86.48	7.8492e-08	1926.13	0	1.09444	0.912321	1.0556	0.907349	1.19821	1.02192	1.05363	0.988544	0.940978	0.989638	0.904984	1.01796
MLPTIIADNAGYDSADLVAQLR	15	W5QGG6;W5P7W9	N-Term(TMT6plex)	1.387e-12	86.64	8.24811e-08	95.68	1.04238e-08	94.42	1.37336e-08	2576.37	0
DLVAAASAVTEAVK	5	W5QIZ3	N-Term(TMT6plex); K14(TMT6plex)	1.18e-10	86.64	7.48942e-08	27.67	0.0656646	45.32	0.00102671	1803.07	0	1.06332	0.891941	1.20801	0.939555	0.862787	0.886952	1.13763	1.10849	1.02812	0.892841	1.15954	0.930818
DYLDFLDDEEDQGIYQSK	3	W5PXK4	N-Term(TMT6plex); K18(TMT6plex)	3.027e-13	86.63	4.64958e-08	67.32	3.87388e-06	79.9	1.78565e-07	2651.29	0	1.0378	1.07095	1.19479	1.122	0.979515	0.947962	0.898493	0.869441	1.02304	0.941948	1.12477	0.903743
LLPVGQTVFISIETPDGVLVK	6	W5NRI1	N-Term(TMT6plex); K21(TMT6plex)	3.743e-16	86.62	2.96169e-08	60.45	1.16753e-05	111.19	1.06066e-10	2683.6	0	1.09807	1.01746	0.781052	1.03401	0.910368	0.886697	1.17426	0.809775	0.983564	0.677571	1.36605	1.28306
RIPLAEWESR	5	W5Q5G6	N-Term(TMT6plex)	4.994e-07	86.61	7.42128e-08	39.54	0.00377433	69.43	3.84834e-06	1485.84	1	1.1016	1.24916	1.18876	1.10249	1.06747	1.35184	0.943181	0.822467	0.785955	0.848633	0.829724	0.806186
LNLEAINYLAAGGDFK	83	Q6J275	N-Term(TMT6plex); K16(TMT6plex)	2.237e-11	86.59	8.91375e-08	102.53	2.24505e-09	87.86	6.56363e-08	2167.21	0	0.861082	1.0687	0.843274	0.974598	0.872063	0.903744	1.09854	1.06477	0.937421	1.10819	0.998719	1.2519
VDIDTPDIDIHGPEGK	15	W5Q038	N-Term(TMT6plex); K16(TMT6plex)	3.394e-08	86.59	9.23171e-08	60.47	3.85446e-05	77.6	7.92437e-07	2179.16	0	0.990432	0.847799	0.989053	0.948773	0.904706	0.867192	1.09575	1.1737	1.34266	1.06497	1.11681	0.899111
AVGHLDDLPGTLSDLSDLHAHK	78	Q28744	N-Term(TMT6plex); K22(TMT6plex)	3.743e-16	86.56	8.77682e-08	78.32	5.84508e-07	101.85	2.59293e-09	2769.5	0	1.37135	0.697585	1.06046	0.726245	0.976974	0.931256	1.05647	1.39215	0.795984	0.827802	0.861555	1.2173
TATVPQHSAPGPGPTDASK	14	W5P5A0	N-Term(TMT6plex); K19(TMT6plex)	8.437e-12	86.54	9.42733e-08	80.61	3.74087e-07	69.22	5.25967e-06	2277.22	0	1.13294	0.888606	0.932336	0.939073	1.13167	0.787115	0.892866	0.955956	1.23515	1.05858	1.08125	1.03911
VGGVQCLGGTGALR	3	W5PS88	N-Term(TMT6plex); C6(Carbamidomethyl)	5.653e-11	86.54	8.42915e-08	79.44	4.4595e-07	72.56	2.16027e-06	1573.87	0	1.68	1.09414	1.20683	0.950268	1.05214	1.2438	0.662378	0.948691	0.781638	0.699368	0.895314	0.867619
VDIEAPDVSLEGPEGK	44	W5Q038	N-Term(TMT6plex); K16(TMT6plex)	1.247e-13	86.51	9.88356e-08	87.3	8.31422e-08	95.43	1.30034e-08	2113.15	0	0.974528	0.861513	0.979482	0.815649	0.842295	0.860513	1.08896	1.2261	1.32797	1.18378	1.09314	0.926857
DLQGAMDDLDADLK	10	W5NUY7	N-Term(TMT6plex); K14(TMT6plex)	1.191e-10	86.43	7.75808e-08	74.94	1.1783e-06	70.31	3.21232e-06	1978.02	0	0.941992	1.13472	1.0028	1.08301	0.933055	0.925735	0.984104	0.998366	1.14769	1.00751	0.947736	0.984994
TLTTVQGIADDYDK	7	W5Q7J3;W5NX86	N-Term(TMT6plex); K14(TMT6plex)	1.311e-10	86.43	9.00939e-08	40.64	0.0032146	88.56	5.37062e-08	1998.08	0
DTWVELWPEAEECQDEENQK	35	W5P5T4	N-Term(TMT6plex); C13(Carbamidomethyl); K20(TMT6plex)	1.053e-12	86.39	2.43392e-08	81.06	8.57855e-08	65.8	3.07741e-06	2993.39	0	1.0889	0.798398	0.908954	0.949854	1.07346	0.917635	1.04624	0.906787	1.16539	0.908243	1.33733	1.03045
SIPMSTVFYPSDGVATEK	11	W5Q5G8	N-Term(TMT6plex); K18(TMT6plex)	5.541e-13	86.38	9.0907e-08	87.94	6.36349e-08	69.29	4.66921e-06	2387.26	0	1.08347	0.934635	1.1	0.86016	0.896516	1.0101	1.11613	1.12362	0.923261	0.965725	1.06265	1.00405
DAVSGMGVIVHIIEK	8	W5PJC2	N-Term(TMT6plex); K15(TMT6plex)	9.365e-11	86.38	7.74435e-08	38.92	0.00443045	47.17	0.000678249	2026.19	0	1.25635	1.07755	1.02205	0.91623	1.045	1.12389	0.92028	0.991814	0.834178	0.901709	0.868738	1.04403
ITDIEEGAFEGASGVNEILLTSNR	3	W5P3Y8	N-Term(TMT6plex)	1.396e-12	86.3	9.36519e-08	72.05	2.48246e-06			2764.43	0	0.944035	0.935508		0.889106	0.87865		1.00172	1.1091		1.23525	1.10906
QETFDAGLQAFQQEGIANITALK	6	W5PJ75	N-Term(TMT6plex); K23(TMT6plex)	1.611e-12	86.3	8.79086e-08	54.81	0.000123889	51.93	0.000242377	2951.59	0	0.861302	0.999484	0.862678	0.935494	0.970913	1.04252	1.10582	1.01541	0.973937	1.15568	1.03431	1.12576
SIVDYKPNLDLLEQQHQLIQEALIFDNK	4	W5P707;W5P708	N-Term(TMT6plex); K6(TMT6plex); K28(TMT6plex)	5.574e-17	86.3	4.92288e-08	15.43	0.61723	80.14	2.09148e-07	4012.24	0
AVIYNPATQADWTAK	4	W5NU63	N-Term(TMT6plex); K15(TMT6plex)	1.162e-10	86.27	1.03271e-07	86.7	9.58876e-08	77.82	7.21081e-07	2107.16	0	0.832292	1.12402	0.979937	0.928715	0.890192	0.699534	1.12914	0.908203	1.04485	1.17332	1.10098	1.21805
AAVEEGIVLGGGCALLR	19	W5P2C3;W5Q1L2	N-Term(TMT6plex); C13(Carbamidomethyl)	3.561e-13	86.21	9.32196e-08	82.07	2.47727e-07	73.68	1.69062e-06	1914.07	0
KIEDELITFVCETASATCPLVHK	10	W5Q5Q6	N-Term(TMT6plex); K1(TMT6plex); C11(Carbamidomethyl); C18(Carbamidomethyl); K23(TMT6plex)	1.081e-13	86.21	8.31677e-08	41.4	0.00247033	78.88	4.39379e-07	3348.81	1	0.751023	1.10093	0.772344	0.845001	0.917488	0.923613	1.22659	0.846108	0.833409	1.26456	1.19588	1.35646
EYQLNDSASYYLNDLDR	9	W5QD75	N-Term(TMT6plex)	2.154e-11	86.18	3.75945e-08	27.48	0.0252788	79.46	1.76654e-07	2308.1	0	0.781052	0.900371	0.840726	0.983558	0.936379	0.866599	1.10955	1.05558	1.09953	1.19357	1.12024	1.13956
GLGTDEDTLNEILASR	22	W5PSZ5	N-Term(TMT6plex)	4.145e-12	86.17	9.0459e-08	82.84	1.95518e-07	82.66	2.00269e-07	1933.01	0	0.934564	1.04278	1.07398	1.1026	1.06443	0.981867	0.980476	0.884923	0.948139	1.01129	1.00959	1.01052
LPLMECVQMTQEVQK	4	W5PWG1	N-Term(TMT6plex); C6(Carbamidomethyl); K15(TMT6plex)	9.604e-11	86.17	1.03865e-07	30.07	0.0408365	40.55	0.00359908	2292.23	0	1.02167	0.912145	0.986063	0.958512	1.04254	1.24915	1.10782	0.998566	0.865508	0.944979	1.09594	0.973071
MELSPDLISACLALEK	7	W5Q8Q6	N-Term(TMT6plex); C11(Carbamidomethyl); K16(TMT6plex)	2.556e-12	86.15	9.9127e-08	42.24	0.00239411	52.05	0.00025043	2248.24	0	0.905007	0.966387	0.908245	0.952353	0.950198	1.02145	1.02404	1.01818	1.05356	1.17379	1.10504	1.05027
AIAVDPIQGNLYWTDWNR	6	W5QHQ8	N-Term(TMT6plex)	3.743e-16	86.12	8.86965e-08	73	1.83184e-06	87.09	6.95745e-08	2361.22	0	0.74891	0.97713	0.858862	0.962529	0.913383	0.930563	1.08382	1.20121	0.82256	1.24925	0.880843	1.30254
SVIELDSPSVTAEQVAAIER	2	W5P212	N-Term(TMT6plex)	1.698e-13	86.08	1.10355e-07	58.86	5.77925e-05			2343.26	0	1.09777	0.920459		1.02689	1.01526		0.947934	1.01635		0.94482	1.09336
GTGLDEAMEWLVETLK	6	B2LYL2	N-Term(TMT6plex); K16(TMT6plex)	2.303e-13	86	9.53261e-08	72.24	2.30754e-06	65.93	1.03384e-05	2250.21	0	1.0275	1.242	1.13782	1.20256	1.06797	1.05708	0.893555	0.759965	0.925944	0.837373	0.923848	0.94026
IVSNASCTTNCLAPLAK	4	D7R7V6;W5P448	N-Term(TMT6plex); C7(Carbamidomethyl); C11(Carbamidomethyl); K17(TMT6plex)	3.433e-12	86	1.08137e-07	32.99	0.0211486	80.86	3.53161e-07	2278.24	0
EEYDGVIEEFLATGEK	7	W5NQ97	N-Term(TMT6plex); K16(TMT6plex)	1.475e-11	86	8.81672e-08	31.83	0.0235884	61.46	2.57576e-05	2287.17	0	1.03312	0.902839	1.05113	0.952407	1.00992	0.908303	1.02184	1.07081	1.17329	1.03573	1.05058	0.932262
GGHFAAFEEPELLAQDIR	11	W5Q7Q6	N-Term(TMT6plex)	9.41e-10	85.98	8.41581e-08	62.24	2.1344e-05	40.75	0.0028944	2229.15	0	0.91068	0.936226	0.815678	0.908168	1.05447	0.895768	1.165	0.992596	1.0929	1.13582	0.958231	1.17353
GVDIVMDPLGGSDTAK	15	W5P363	N-Term(TMT6plex); K16(TMT6plex)	2.93e-12	85.96	1.09137e-07	89.43	5.17673e-08	71.89	2.78918e-06	2033.11	0	0.949647	0.833139	0.836666	0.887711	0.837586	0.909542	1.19727	1.19829	0.971856	1.01652	1.14021	1.21929
QVIPGLEQSLLDMCVGEK	9	W5QCM9	N-Term(TMT6plex); C14(Carbamidomethyl); K18(TMT6plex)	8.71e-13	85.95	1.04815e-07	84.91	1.32045e-07	64.45	1.48773e-05	2474.34	0	0.857794	1.17567	1.16698	1.36645	0.982758	1.04489	0.845331	0.813309	0.933798	0.896982	1.04704	0.917001
VDATEESDLAQQYGVR	34	W5Q9H2	N-Term(TMT6plex)	3.743e-16	85.95	6.7971e-08	84.75	8.75935e-08	86.32	6.45201e-08	2010	0	0.980145	1.02804	1.10339	1.04419	1.06696	1.09697	1.01182	0.912122	0.947106	1.01085	0.991483	0.883192
GFNEGLWEIENNPGVK	18	W5PXI2	N-Term(TMT6plex); K16(TMT6plex)	1.674e-11	85.94	9.42327e-08	102.02	2.28299e-09	67.06	7.29102e-06	2261.19	0	0.903929	0.691319	0.804712	0.786774	0.835522	0.828792	1.17317	1.3408	1.32058	1.25248	1.15793	1.02279
LLLAGYDDFNCNIWDAMK	8	W5Q438	N-Term(TMT6plex); C11(Carbamidomethyl); K18(TMT6plex)	5.78e-13	85.92	7.66296e-08	91.74	2.13023e-08	80.78	2.59873e-07	2617.33	0	0.786993	1.09372	0.798622	0.994213	0.892795	1.02254	1.10936	0.997424	0.871831	1.16064	1.02621	1.25939
VDIDVPDVDVQGPDWHLK	24	W5Q038	N-Term(TMT6plex); K18(TMT6plex)	3.239e-12	85.87	1.09481e-07	93.38	1.92404e-08	75.05	1.31452e-06	2505.34	0	1.01276	0.932994	1.04585	0.745281	0.88975	0.850563	1.04866	1.12946	1.19188	1.3366	1.04146	0.945356
GDQPAASDSDDDEPPPLPR	5	A0A097GTW7	N-Term(TMT6plex)	5.078e-09	85.87	2.82115e-08	85.12	3.53751e-08	74.9	3.86694e-07	2208.03	0	0.892158	1.07978	1.12262	1.12304	1.07801	1.01529	0.939701	0.912913	1.04485	1.057	0.92725	0.89838
AAGVEAAAEVAATEPK	32	W5P1D8	N-Term(Acetyl); K16(TMT6plex)	4.053e-08	85.84	8.90001e-08	87.31	6.22364e-08	77.37	6.294e-07	1755.93	0	0.878644	0.897436	0.875712	0.942282	0.961786	0.896004	1.11343	1.11475	1.18625	1.21153	1.12124	1.04143
ISDLTTNLAEEEEK	36	W5PGT5	N-Term(TMT6plex); K14(TMT6plex)	4.531e-10	85.84	1.05549e-07	86.43	9.47578e-08	64.58	1.4456e-05	2050.1	0	0.867554	0.886279	0.704709	0.67184	0.775873	0.735534	1.18294	1.18125	1.37719	1.44442	1.19564	1.09058
GLVALITGGASGLGLATAER	5	W5PF12	N-Term(TMT6plex)	1.44e-10	85.84	8.91305e-08	70.89	2.79444e-06	73.35	1.5351e-06	2056.2	0	0.956035	1.10885	0.909655	1.12989	0.95599	1.15509	0.911336	1.03199	0.829118	0.996584	0.878734	1.11685
LLYPADTPVGNDQLLEILNK	7	W5PK03	N-Term(TMT6plex); K20(TMT6plex)	3.743e-16	85.83	8.0324e-08	61.41	2.30202e-05	118.37	4.46098e-11	2684.53	0	0.806584	1.06322	0.869745	1.17685	0.925586	0.922985	0.788663	0.960345	0.735711	1.24508	1.07784	1.34241
NVDKEFYLFPTVFDENESLLLDDNIK	6	Q9XT27;W5P4S5	N-Term(TMT6plex); K4(TMT6plex); K26(TMT6plex)	4.039e-14	85.83	8.24137e-08	18.44	0.454004	36.94	0.00648378	3805.02	1
GFFDPNTEENLTYLQLMER	9	W5Q2U7	N-Term(TMT6plex)	5.582e-14	85.81	5.65519e-08	50.45	0.000202403	66.86	3.80186e-06	2546.24	0	0.908524	1.10145	0.969109	1.05244	0.942871	0.994039	0.960528	1.01098	0.923003	1.10064	0.933809	1.08778
FNALFAQGNYSEAAK	6	W5PUT6	N-Term(TMT6plex); K15(TMT6plex)	1.694e-11	85.8	9.98187e-08			73.77	1.60978e-06	2089.11	0	1.13262		1.0653	1.00725		1.01328	1.02774		0.983799	0.837827		0.986399
GMTTVDDFFQGTK	7	W5P0A4	N-Term(TMT6plex); M2(Oxidation); K13(TMT6plex)	1.238e-08	85.79	7.64536e-08	69.69	4.12949e-06	66.94	6.0994e-06	1920.98	0	0.957767	0.783794	0.865687	0.766311	0.957765	0.867228	1.25528	1.15993	1.07202	1.10333	1.16099	1.18754
LAALADQWQFLVQK	7	W5PJ75	N-Term(TMT6plex); K14(TMT6plex)	4.636e-16	85.76	8.72038e-08	85.36	9.57626e-08	90.65	2.66047e-08	2089.23	0	0.77436	1.03827	0.861743	1.02019	0.93105	0.988021	1.13274	1.08772	0.898002	1.11526	0.932464	1.2392
YLGDQDATMSILDISMMTGFSPDIDDLK	3	W5NPK5;W5P5T4	N-Term(TMT6plex); K28(TMT6plex)	1.841e-12	85.75	5.37466e-08			65.89	6.63403e-06	3550.73	0
AMGIMNSFVNDIFER	65	W5QFQ8;W5NTP1	N-Term(TMT6plex); M2(Oxidation)	8.931e-09	85.73	6.2281e-08	69.57	2.58354e-06	70.96	1.83985e-06	1988.98	0
LVEALPYNTSLVELK	5	W5PNQ1	N-Term(TMT6plex); K15(TMT6plex)	5.168e-11	85.72	6.1353e-08	75.58	7.49841e-07			2147.29	0	0.881577	0.941378		0.821969	0.990046		1.0544	1.03482		1.34569	1.06829
TDMIQALGGVEGILEHTLFK	1	W5PV05	N-Term(TMT6plex); K20(TMT6plex)	7.156e-13	85.68	1.0221e-07					2630.46	0	0.99528			1.03447			1.10246			0.884905
AEEYEFLTPMEEAPK	25	W5Q9B2	N-Term(TMT6plex); K15(TMT6plex)	4.593e-11	85.56	8.47813e-08	76.78	6.47523e-07	69.55	3.53827e-06	2242.14	0	0.962205	0.880294	0.947966	0.895731	0.932209	0.913212	1.07256	1.10399	1.07227	1.12717	1.12888	1.04573
STAGDTHLGGEDFDNR	17	W5NPN4;W5NSB0	N-Term(TMT6plex)	2.319e-11	85.55	2.82791e-08	74.81	3.51844e-07	75.62	2.85124e-07	1920.89	0
EILVGDVGVTITDPFK	34	W5Q831	N-Term(TMT6plex); K16(TMT6plex)	1.775e-10	85.54	8.89425e-08	72.5	1.93445e-06	74.09	1.3141e-06	2161.26	0	0.984294	0.988258	0.886213	0.828124	0.915609	0.899309	1.06811	1.04876	1.01486	1.14315	1.05453	1.14582
DGPLNMILDDGGDLTNLIHTK	9	W5PHX1	N-Term(TMT6plex); K21(TMT6plex)	1.505e-13	85.52	1.19511e-07	63.86	1.75355e-05	44.4	0.00153582	2710.45	0	1.05891	0.931737	0.888952	0.914715	0.94598	0.905547	0.952177	1.07841	1.14177	1.12909	1.07888	1.08131
QAIPLDENEGIYVQDVK	4	W5P5Q2	N-Term(TMT6plex); K17(TMT6plex)	2.784e-12	85.51	1.10929e-07	95.16	1.22373e-08	51.06	0.000311022	2389.31	0	1.38288	1.24966	1.11457	0.938995	1.09289	0.976866	0.964821	0.873176	1.03735	0.71524	0.728891	0.935479
VNPTVFFDIAVDGEPLGR	81	K4P1S5	N-Term(TMT6plex)	4.587e-13	85.51	1.10929e-07	85.88	1.01483e-07	78.59	5.39591e-07	2175.17	0	1.00254	1.02714	1.00723	0.989036	1.00534	1.00691	1.01044	0.995537	0.96931	1.04067	0.974409	1.02424
AVELLADIVQNCSLEDSQIEK	10	W5Q5G6	N-Term(TMT6plex); C12(Carbamidomethyl); K21(TMT6plex)	2.055e-11	85.49	1.10453e-07	84.07	1.57088e-07	79.89	4.12825e-07	2832.51	0	1.10849	1.22804	1.25428	1.18922	1.07176	1.30354	0.802262	0.838805	0.609236	0.830484	0.865501	0.856279
IIDGILGTDEGQQILQQPVPER	7	W5P0C1	N-Term(TMT6plex)	2.679e-13	85.48	1.06036e-07			89.11	4.56607e-08	2648.45	0	1.10171		0.84158	0.960629		0.952381	1.03051		1.20057	0.960375		1.04193
VDAILCVAGGWAGGNAK	6	W5PKX5	N-Term(TMT6plex); C6(Carbamidomethyl); K17(TMT6plex)	7.047e-13	85.47	1.18909e-07	97.32	7.74776e-09	84.52	1.49043e-07	2117.16	0	1.08869	0.991596	0.885587	0.925695	1.00054	1.11391	1.01009	1.10077	0.904868	1.0057	0.89526	1.11188
GTTQEDTEPSSAAGSLK	9	W5NZ80	N-Term(TMT6plex); K17(TMT6plex)	5.693e-15	85.43	9.96734e-08	89.22	4.18261e-08	99.19	4.20558e-09	2137.1	0	1.22587	1.25383	1.05791	1.42699	0.930551	1.06387	0.605907	0.931023	1.02238	0.678048	0.816528	0.907413
GLEELLVGGSHLK	34	W5PTE9	N-Term(TMT6plex); K13(TMT6plex)	2.315e-09	85.43	8.20587e-08	73.66	1.33463e-06	76.48	7.21947e-07	1810.09	0	0.867538	0.910676	0.798615	0.911687	0.901877	0.888421	1.21693	1.13125	0.86463	1.11031	1.02963	1.31051
EAGFPPGVVNIIPGFGPTAGAAIASHEDVDK	12	W5PLV2	N-Term(TMT6plex); K31(TMT6plex)	7.015e-15	85.41	1.06608e-07	104.49	1.31228e-09	99.95	3.78837e-09	3491.85	0	0.943284	1.06182	0.982607	0.980327	1.09584	1.01833	1.04929	0.983353	0.92918	1.06839	0.836197	1.04952
VQIALAQYSGDPR	6	W5P8W6	N-Term(TMT6plex)	3.433e-07	85.4	1.13919e-07	34.93	0.012469	36.12	0.00941942	1646.91	0	0.720762	0.878209	1.0157	1.04346	0.908359	0.861977	1.0211	1.14462	1.12049	1.20487	1.10904	1.02882
GEETPIIVGSALCALEQR	13	W5NWF7	N-Term(TMT6plex); C13(Carbamidomethyl)	3.277e-14	85.39	1.06088e-07	87.9	5.96015e-08	65.38	1.06333e-05	2172.15	0	1.10238	1.16442	1.12436	1.04395	1.0296	0.998707	0.90814	0.859292	0.989896	0.919833	0.853302	0.925556
TPESQLFSIEDIQEVR	11	W5NRL0	N-Term(TMT6plex)	1.789e-10	85.37	1.01205e-07	52.8	0.000180796	46.99	0.00072095	2120.11	0	0.955639	0.867775	0.81892	0.82269	0.948087	0.809014	1.0585	1.11087	1.02128	1.25013	1.09085	1.17588
AAVEDELLLPR	3	W5Q0H0	N-Term(Acetyl)	1.542e-06	85.36	9.3434e-08	71.13	2.4746e-06			1267.69	0
AQQEDALAQQAFEEAR	4	W5NXE1	N-Term(TMT6plex)	5.447e-12	85.34	7.17879e-08	67.44	4.04777e-06			2034.02	0	0.879702	0.891064		1.07358	1.01212		0.967898	1.06068		1.10602	1.05489
LVPLLDIGDIIIDGGNSEYR	16	P00349	N-Term(TMT6plex)	1.755e-12	85.32	1.18828e-07	85.63	1.11599e-07	71.79	2.69853e-06	2401.32	0	1.06734	1.0667	1.02512	1.0285	1.06851	1.09336	0.986708	0.949133	0.936133	0.896417	0.905676	0.994496
SDVEEDGDTVSQEEEDR	4	W5NYZ5	N-Term(TMT6plex)	2.071e-12	85.3	9.00119e-09	83.84	1.3011e-08	69.5	3.59046e-07	2167.93	0	0.912448	1.18832	1.20483	1.32875	1.12162	1.18011	0.848535	0.84901	0.927501	0.869067	0.813198	0.785898
VGDTSLDPNDFDFTVTGR	6	W5P722	N-Term(TMT6plex)	1.614e-09	85.29	6.21183e-08	86.55	4.50365e-08	56.75	4.4806e-05	2185.06	0	0.776228	0.837739	0.761841	0.788485	0.845283	0.824244	1.13149	1.28003	1.40881	1.4044	1.04002	1.04252
QAADMILLDDNFASIVTGVEEGR	6	P04074;W5PEP1	N-Term(TMT6plex); M5(Oxidation)	2.643e-11	85.27	9.30131e-08	93.51	1.43056e-08	27.45	0.0670979	2709.36	0
DFPLNDLLSATELDK	12	W5NYP8	N-Term(TMT6plex); K15(TMT6plex)	9.644e-12	85.26	1.248e-07	92.11	2.56221e-08	68.79	5.48998e-06	2149.18	0	1.14802	1.11922	1.10475	0.972459	0.986373	0.957526	0.979482	0.918267	1.07104	0.895197	0.921424	0.930275
GFLGVMPAYSAAEDALTTK	5	W5PYW4	N-Term(TMT6plex); K19(TMT6plex)	5.868e-14	85.26	1.33289e-07	90.74	3.80766e-08	21.45	0.321906	2400.3	0	1.03885	0.741605	0.70409	0.555005	0.857205	0.844568	1.65403	1.37111	1.29163	0.863384	1.05037	1.15704
GLGTDEDSLIEIICSR	79	A2SW69	N-Term(TMT6plex); C14(Carbamidomethyl)	5.917e-12	85.26	8.74195e-08	76.26	7.35801e-07	82.52	1.73805e-07	2007.02	0	0.942299	0.983366	0.840253	0.96935	0.983002	0.964392	1.0531	0.95496	1.00455	1.06177	1.11473	1.14095
ADLSGMSGASDLFISK	10	D8X187	N-Term(TMT6plex); K16(TMT6plex)	1.144e-14	85.26	1.13928e-07	31.78	0.02572	107.48	6.81545e-10	2057.1	0	1.04094	0.864346	1.03474	1.02347	0.948304	0.905707	1.0293	1.13763	1.05819	0.955647	1.08927	0.999922
EPLGPALAHELR	8	W5QIK8	N-Term(TMT6plex)	1.14e-07	85.25	1.28521e-07	92.43	2.43164e-08	80.6	3.44466e-07	1531.88	0	0.944579	0.832361	0.918816	0.815541	0.917365	0.761414	1.11691	1.33961	1.0254	1.18999	0.851256	1.23519
EIVVLETLEDIDK	14	W5Q420	N-Term(TMT6plex); K13(TMT6plex)	4.585e-10	85.24	1.21935e-07	69.26	4.86758e-06	35.45	0.0117462	1974.14	0	1.16231	1.08098	1.2133	1.02968	1.04766	0.757475	0.899776	0.946291	1.13097	0.920102	0.921061	0.940557
LVSIGAEEIVDGNVK	52	W5QJ62;W5P0L8	N-Term(TMT6plex); K15(TMT6plex)	4.389e-10	85.21	9.98811e-08	57.31	6.16791e-05	68.08	5.08801e-06	2001.16	0
LGQSDPAPLQHQMDVYQK	9	W5Q5G8	N-Term(TMT6plex); K18(TMT6plex)	5.632e-14	85.12	1.25197e-07	53.29	0.000191745	71.41	2.93445e-06	2513.33	0	1.23184	0.913356	1.04716	0.805207	0.944214	1.06876	0.989734	1.11144	0.940299	1.01702	1.05899	0.973379
SQETDCPYFSTPLLLGK	15	W5PW05	N-Term(TMT6plex); C6(Carbamidomethyl); K17(TMT6plex)	4.832e-11	85.08	1.18905e-07	81.62	2.6823e-07	83.4	1.72094e-07	2414.27	0	1.22639	1.50783	1.22583	1.23897	1.10975	1.19783	0.715463	0.666585	0.819528	0.737894	0.622845	0.850657
LDGETTDLQDQIAELQAQIDELK	6	W5NU63	N-Term(TMT6plex); K23(TMT6plex)	1.222e-11	85.01	1.15631e-07	86.96	7.37023e-08	63.18	1.76708e-05	3044.61	0	0.880348	1.01481	0.971685	0.910605	0.935519	0.739003	1.08996	1.01585	1.26606	1.1842	1.08454	1.04161
ADCTITMADSDLLALMTGK	5	W5P7N5	N-Term(TMT6plex); C3(Carbamidomethyl); K19(TMT6plex)	2.373e-10	84.96	1.22555e-07	72.56	2.09649e-06			2485.28	0	1.06663	1.24497		1.26018	1.21898		0.821564	0.702094		0.81435	0.813807
TGENVEDAFLEAAK	14	W5P645	N-Term(TMT6plex); K14(TMT6plex)	1.246e-10	84.96	1.26864e-07	67.99	6.21916e-06	73.45	1.80742e-06	1952.04	0	1.04525	1.13549	1.10821	1.12472	1.02345	0.992799	0.939526	0.901579	0.947768	0.895712	0.927866	0.975817
ILAQATSDLVNAIK	6	W5PQK6	N-Term(TMT6plex); K14(TMT6plex)	1.93e-10	84.95	8.02923e-08	79.01	3.02075e-07	84.69	8.37176e-08	1915.16	0	0.855265	0.883001	0.793296	0.984116	1.23597	1.18697	1.10831	0.927637	0.921799	1.09105	0.900761	1.0707
STLLDSDEPLVYFYDDVR	1	W5PCL4	N-Term(TMT6plex)	5.581e-12	84.94	8.46455e-08					2376.17	0	1.12362			1.45796			0.670807			0.657404
VCEMGGLLVNTPEEPTLSK	7	W5PIU4	N-Term(TMT6plex); C2(Carbamidomethyl); K19(TMT6plex)	4.12e-11	84.92	1.29165e-07	43.83	0.00161667	72.44	2.20939e-06	2532.35	0	1.02552	0.953968	1.06773	0.979055	0.886212	1.19043	0.929866	1.18114	0.939669	1.02736	0.979494	0.897602
YAICSALAASALPALVMSK	4	W5Q9Z9	N-Term(TMT6plex); C4(Carbamidomethyl); K19(TMT6plex)	3.743e-16	84.91	1.14773e-07	97.54	6.29906e-09	100.08	3.49011e-09	2395.35	0	1.29469	1.45592	0.964353	1.08194	0.940599	1.15285	0.921598	0.788035	0.747839	0.683378	0.719375	1.13712
DTLTISGTPEVTCVVVDVGQDDPEVQFSWFVDNVEVR	6	W5PH95	N-Term(TMT6plex); C13(Carbamidomethyl)	7.602e-09	84.91	5.37544e-08			63.82	8.85927e-06	4381.12	0	1.10525		0.814605	1.03919		0.952602	1.05303		0.781056	1.20861		1.35612
VLAQNSGFDLQETLVK	7	W5PJX0	N-Term(TMT6plex); K16(TMT6plex)	4.4e-12	84.9	1.35748e-07	82.63	2.27854e-07	41.62	0.00290611	2220.27	0	0.98295	1.08953	0.952044	1.07121	1.00677	1.05352	0.978924	0.952093	0.927057	0.980993	0.944713	1.08615
HVDLLEVAQETDGFSGSDLK	2	W5PXE5	N-Term(TMT6plex); K20(TMT6plex)	4.26e-11	84.87	1.2838e-07			34.89	0.0132493	2618.37	0	1.01738		1.11335	1.31327		1.22342	0.823676		0.804777	0.798729		0.93614
LTTDFNVIVEALSK	10	W5NY43	N-Term(TMT6plex); K14(TMT6plex)	1.614e-10	84.85	1.08513e-07	82.71	1.7467e-07	68.36	4.95997e-06	2008.17	0	1.16006	1.04778	0.899898	0.939249	1.0068	1.03834	0.981814	1.03985	0.951238	0.96207	0.884353	1.11212
LFSASELEDPLIGEDTER	11	W5Q0X2	N-Term(TMT6plex)	1.697e-12	84.84	9.94129e-08	94.93	9.8338e-09	79.49	3.53688e-07	2250.14	0	1.1336	1.24106	1.81514	1.67213	1.38661	1.73424	0.509179	0.524344	0.411442	0.589111	0.665343	0.337975
MDENQFVAVTSTNAAK	9	W5PJ56;W5P0A4	N-Term(TMT6plex); M1(Oxidation); K16(TMT6plex)	6.925e-10	84.84	1.09912e-07	36.5	0.00741017	70.44	3.00463e-06	2200.13	0
ASSHSSQTQSGSSVAK	8	W5P640	N-Term(TMT6plex); K16(TMT6plex)	5.178e-09	84.83	1.1888e-07	88.37	5.24693e-08	85.11	1.1377e-07	2007.05	0	0.682278	0.786131	0.632029	0.833628	0.867029	0.737321	1.13928	1.1202	1.05915	1.38907	1.32275	1.46788
MLSAVSQQVQCIQEALR	5	W5NYP8	N-Term(TMT6plex); C11(Carbamidomethyl)	3.086e-13	84.82	1.28877e-07	88.13	6.06802e-08	82.63	2.10663e-07	2190.16	0	1.09997	1.05013	0.92151	1.04034	0.974827	1.08252	1.0521	1.09073	0.968224	0.80932	0.845051	1.06096
NSLISSLEEEVSILNR	9	W5P0C1	N-Term(TMT6plex)	1.308e-09	84.82	1.35634e-07	69.94	4.16211e-06	69.83	4.27927e-06	2032.11	0	0.981075	0.864961	0.831245	0.816379	0.90137	0.847279	1.18995	1.17261	1.25272	1.06027	1.07068	1.07577
MSASDPNSSIFLTDTAK	5	W5NVE5	N-Term(TMT6plex); K17(TMT6plex)	2.1e-12	84.82	1.24098e-07	35.9	0.00981891	27.28	0.0719277	2243.16	0	1.12512	0.936092	0.956967	0.882453	1.00178	1.03539	1.12981	1.01971	0.980969	0.900599	1.08322	1.0564
LDLDFPNLPYLMDGK	47	W5QDF4	N-Term(TMT6plex); K15(TMT6plex)	8.544e-11	84.81	1.3446e-07	84.72	1.40312e-07	75.59	1.1691e-06	2209.2	0	0.86138	0.767934	0.753408	0.846206	0.803947	1.12654	1.08082	1.35986	1.16266	1.32147	1.11695	1.04349
LNPQTGLIDYDQLALTAR	5	W5PB83	N-Term(TMT6plex)	7.131e-13	84.81	1.34295e-07	83.65	1.77139e-07	85.27	1.21244e-07	2231.23	0	1.20668	1.11751	1.18118	1.15435	1.00152	1.34408	0.808732	0.898294	0.731704	0.777436	0.972119	0.855497
EADIDGDGQVNYEEFVQMMTAK	69	W5P5I7	N-Term(TMT6plex); K22(TMT6plex)	4.229e-17	84.79	5.57583e-08	129.6	1.99011e-12	98.69	2.67034e-09	2948.41	0	1.15771	1.04927	0.959752	0.915006	1.0507	0.975474	0.978828	0.982066	0.974766	1.01659	0.914184	1.11157
YYTSASGDEMVSLK	29	A8DR93	N-Term(TMT6plex); K14(TMT6plex)	1.409e-11	84.77	1.06196e-07	84.04	1.25832e-07	77.71	5.34564e-07	2009.03	0	1.06466	0.917663	1.04822	0.941126	0.996099	0.95401	1.09158	1.06857	1.07451	0.943748	1.03441	0.971469
NSWQEGDTYACVVMHEALHNHYTQK	42	W5PH95	N-Term(TMT6plex); C11(Carbamidomethyl); K25(TMT6plex)	3.743e-16	84.76	5.41396e-08	89.97	1.67151e-08	111.68	1.07993e-10	3476.66	0	0.844563	0.880743	0.647157	0.927138	0.828694	1.07512	1.18462	1.01665	0.749871	1.08154	1.3497	1.41792
SPFSVGVSPSLDLSK	8	W5P5A0	N-Term(TMT6plex); K15(TMT6plex)	2.723e-09	84.75	1.46715e-07	40.4	0.00373924	84.04	1.70997e-07	1978.12	0	0.971845	0.937717	0.812133	0.853285	0.906704	0.872462	1.14038	1.08927	1.08975	1.10308	1.07722	1.19708
DDDIAALVVDNGSGMCK	57	P60713	N-Term(Acetyl); C16(Carbamidomethyl); K17(TMT6plex)	3.819e-07	84.74	4.02885e-08	81.59	8.25177e-08	77.25	2.27922e-07	2050.96	0	0.87723	0.974578	0.989203	0.941793	0.979815	0.900182	1.02221	0.95753	1.02196	1.17983	1.14301	1.08642
MAQQMLDLEEQLEEEEAAR	23	W5PGT5	N-Term(TMT6plex); M5(Oxidation)	6.894e-10	84.72	5.36287e-08	78.49	2.15201e-07	68.17	1.67646e-06	2508.19	0	1.05576	0.875465	0.912271	0.729996	0.909449	0.895726	1.12058	1.1356	1.30902	1.1079	1.05935	0.954052
AIQLSGAEQLEALK	7	W5NVD7	N-Term(TMT6plex); K14(TMT6plex)	1.761e-13	84.69	1.05284e-07	86.44	6.7642e-08	93.74	1.32507e-08	1929.14	0	1.09566	0.941101	1.06284	0.960652	1.15901	1.03708	1.05343	0.953283	0.980637	0.93302	0.942712	0.974121
LGELVVGPYDNTVVLEELR	9	W5P8W6	N-Term(TMT6plex)	5.147e-07	84.69	1.38397e-07	80.11	3.95358e-07	86.07	9.51614e-08	2344.31	0	0.795106	0.961451	1.08303	0.941483	0.865736	0.919008	0.89604	1.10639	0.843128	1.37273	1.05178	1.14218
EVSEAVVDTLESEYLK	40	W5PEL7	N-Term(TMT6plex); K16(TMT6plex)	3.743e-16	84.65	1.31109e-07	76.34	9.04706e-07	95.37	1.10353e-08	2269.23	0	0.896982	0.945642	0.931486	0.748731	0.882033	0.779052	1.10939	1.13283	1.25258	1.31801	1.05821	1.10522
VAPEEHPTLLTEAPLNPK	37	W5PZK7;W5NYJ1	N-Term(TMT6plex); K18(TMT6plex)	1.152e-13	84.64	1.14577e-07	95.74	9.08065e-09	53.41	0.000157105	2414.37	0
DVQDSVTVSNEAQTAK	15	W5Q694	N-Term(TMT6plex); K16(TMT6plex)	1.448e-11	84.62	1.33571e-07	78.42	5.5106e-07	75.4	1.119e-06	2150.14	0	1.05825	1.0237	1.06601	0.965922	1.00853	0.962361	1.01131	0.910205	1.00182	1.00753	1.03806	1.02246
LEFGSFWELIGEAAK	6	W5NWK8	N-Term(TMT6plex); K15(TMT6plex)	9.842e-12	84.62	1.40819e-07	46.32	0.000936883	84.41	1.47071e-07	2155.18	0	0.710671	0.883548	1.08644	0.868717	0.890398	0.890101	1.18647	1.13696	0.962859	1.32377	1.13381	1.06697
IPAFLNVVDIAGLVK	6	W5NQL2	N-Term(TMT6plex); K15(TMT6plex)	1.185e-10	84.61	4.47991e-08	76.78	2.52922e-07	84.45	4.68393e-08	2027.26	0	1.11856	1.27104	1.30451	1.25905	1.05881	1.12727	0.779298	0.853106	0.790519	0.800777	0.766855	0.863104
NILAEQLQAETELFAEAEEMR	11	W5NU63	N-Term(TMT6plex); M20(Oxidation)	1.972e-10	84.59	7.99333e-08	89.77	2.71505e-08	57.77	4.06911e-05	2680.34	0	0.973361	0.945299	1.05604	0.974883	0.98806	0.995095	1.09536	1.03589	0.974822	0.945185	1.04644	1.01213
TVTNAVVTVPAYFNDSQR	14	W5NPN4	N-Term(TMT6plex)	2.348e-10	84.58	1.42296e-07	77.34	7.49076e-07	84.89	1.32493e-07	2211.16	0	1.02348	0.90042	1.04361	1.02144	0.99975	1.00136	1.04282	1.03293	0.954575	0.917772	0.96123	0.923431
EIVQEGDHMIIR	22	W5PAM5	N-Term(TMT6plex)	1.386e-07	84.57	1.2796e-07	85.4	1.07719e-07	63.69	1.58412e-05	1668.89	0	1.09437	1.04298	1.10598	1.01323	1.04346	1.07921	0.877398	0.98381	0.926594	0.984211	0.974214	0.959267
QMQLENVSVALEFLDR	23	W5PT68;W5P5A0	N-Term(TMT6plex)	9.649e-12	84.57	1.3826e-07	72.09	2.45353e-06	70.57	3.39399e-06	2121.12	0
GSPFPEVAESVQQELESYR	8	W5P5N6	N-Term(TMT6plex)	7.709e-12	84.55	8.85648e-08	97.09	4.97379e-09	58.84	3.3242e-05	2381.18	0	1.11689	1.04707	1.05841	0.981823	1.02351	1.0863	1.02225	0.919128	0.999838	0.902486	1.03357	0.931722
LPSGVFSLEFQDFVNK	2	W5Q9X5	N-Term(TMT6plex); K16(TMT6plex)	5.04e-11	84.54	1.33241e-07			69.8	3.97385e-06	2285.26	0	1.07685		1.14588	1.30465		1.07153	0.811696		0.769779	0.756423		1.03752
EGEHVIDQGDDGDNFYVIDR	10	W5P4F9	N-Term(TMT6plex)	6.888e-13	84.53	3.38276e-08	74.87	2.83478e-07	88.31	1.45357e-08	2522.17	0	0.841515	1.11319	0.835046	1.00951	1.10534	0.984344	1.0937	0.911519	1.23846	1.11298	0.945134	1.00955
IEWLESHQDADIEDFK	40	W5PTR5	N-Term(TMT6plex); K16(TMT6plex)	1.208e-12	84.52	1.1708e-07	84.25	1.14818e-07	84.71	1.09026e-07	2433.24	0	0.958395	1.04675	1.0872	1.12743	1.03754	0.983516	0.978491	0.946391	1.01671	0.928169	0.985843	0.948359
DNPQTHYYAVAVVK	24	W5PF65	N-Term(TMT6plex); K14(TMT6plex)	1.521e-10	84.51	1.56821e-07	83.08	2.15513e-07	82.17	2.73031e-07	2063.13	0	0.927282	0.842549	0.904489	0.877984	0.921483	0.993193	1.30747	1.1051	0.875847	0.906732	1.21907	1.18211
FFVADTASEALEAAK	9	W5PL67	N-Term(TMT6plex); K15(TMT6plex)	2.554e-14	84.5	1.49199e-07	84.38	1.53561e-07	103.12	2.08662e-09	2028.11	0	1.11201	1.13432	1.20898	1.27003	1.10211	1.09804	0.732573	0.860316	0.967527	0.852403	0.881591	0.830771
ACQGLVASNLNLKPGECLR	13	Q6J275	N-Term(Acetyl); C2(Carbamidomethyl); K13(TMT6plex); C17(Carbamidomethyl)	5.846e-09	84.48	1.54343e-07	84.82	1.42556e-07	71.64	2.99216e-06	2371.25	0	0.864757	1.13796	0.803259	0.894376	0.823196	0.987571	1.12904	0.981131	0.94366	1.18014	1.04625	1.23414
MTDQEAIQDLWQWR	14	W5QIQ4;W5P602	N-Term(TMT6plex)	5.58e-11	84.48	8.41225e-08	68.86	3.0684e-06	82.77	1.25506e-07	2049	0
EYFGGFGEVESIELPMDNK	11	W5NR04	N-Term(TMT6plex); K19(TMT6plex)	1.746e-14	84.47	1.0218e-07	94.54	1.06874e-08	93.7	1.35439e-08	2619.31	0	0.952547	0.877791	0.946183	0.885615	0.906193	0.924314	1.0759	1.12252	1.15045	1.14252	1.1359	1.00379
DICEAQVNSLGPSITK	10	W5NPK5;W5P5T4;O46544	N-Term(TMT6plex); C3(Carbamidomethyl); K16(TMT6plex)	5.581e-10	84.47	1.52198e-07	27.3	0.0801629	74.15	1.63836e-06	2190.18	0
VFTQEADLSGITDDHK	18	W5Q124	N-Term(TMT6plex); K16(TMT6plex)	3.743e-16	84.43	1.46034e-07	65.63	1.10095e-05	98.62	5.56487e-09	2234.17	0	0.700418	0.863766	0.98363	1.05797	0.977355	0.864578	0.966231	1.05703	1.01029	1.2968	1.12326	1.08861
VEEVNLPDCVNEGQVQVR	13	W5NRG0	N-Term(TMT6plex); C9(Carbamidomethyl)	4.49e-14	84.42	1.32095e-07	71.66	2.54171e-06	60.51	3.24558e-05	2313.17	0	0.904584	0.872517	0.875707	0.95065	0.913679	0.956739	1.07264	1.16406	1.1998	1.1162	1.07157	1.023
QAVLYVDSQEAALK	4	W5PYW4	N-Term(TMT6plex); K14(TMT6plex)	9.675e-11	84.41	1.49787e-07	82.35	2.39535e-07	71.89	2.63387e-06	1993.13	0	1.06571	0.71719	0.824391	0.619475	0.926616	0.724686	1.52931	1.38847	1.53544	0.88579	0.981852	0.955537
HTFSGVASVESASGEAFHVGK	10	P29701	N-Term(TMT6plex); K21(TMT6plex)	3.743e-16	84.41	1.25155e-07	67.27	7.18123e-06	118.25	5.31912e-11	2562.33	0	0.835268	0.842809	0.670164	0.970332	1.03559	0.959432	1.20984	1.1264	0.821488	1.01053	1.07976	1.43852
TGCTDINECEIGAHNCDR	1	W5QIN8	N-Term(TMT6plex); C3(Carbamidomethyl); C9(Carbamidomethyl); C16(Carbamidomethyl)	1.481e-12	84.41	9.41832e-09					2351	0	0.88825			0.95634			0.941028			1.27542
KELEIDDSASESVLDQVK	17	W5P8F9	N-Term(TMT6plex); K1(TMT6plex); K18(TMT6plex)	1.006e-12	84.39	1.42837e-07	56.57	8.63547e-05	76.77	7.24752e-07	2692.48	1	1.65487	0.637167	1.34621	0.609235	0.623151	0.996503	1.17148	1.80219	1.05314	0.638958	0.690177	0.697612
ADDSDPVGGEFLAEGGGVR	15	P68214	N-Term(TMT6plex)	1.592e-12	84.37	7.25706e-08	97.98	3.07296e-09	92.97	9.73996e-09	2077	0	0.8188	0.880309	0.699367	0.977169	0.840609	0.984481	1.04395	1.13668	1.21875	1.19159	1.15809	1.08617
LQAVEVVITHLAPGTK	6	W5P5P6	N-Term(TMT6plex); K16(TMT6plex)	2.256e-11	84.32	6.4535e-08	90.52	1.3263e-08	73.55	7.79372e-07	2134.31	0	0.878929	0.912796	0.867355	1.00795	0.991808	1.04961	0.984671	1.14969	0.852705	1.17221	0.947009	1.20577
VPTAHLEDVLPLAEDITTILSK	59	W5PTG9	N-Term(TMT6plex); K22(TMT6plex)	3.743e-16	84.3	1.02544e-07	88.19	4.1643e-08	98.23	4.12612e-09	2833.63	0	1.00402	0.835782	0.800683	0.862537	0.898052	0.991604	1.328	1.08112	0.990918	0.847733	1.27818	1.19603
YADLTEDQLPSCESLK	20	W5PK04;W5P2R0	N-Term(TMT6plex); C12(Carbamidomethyl); K16(TMT6plex)	6.216e-12	84.27	1.27011e-07	95.29	1.01016e-08	71.92	2.24298e-06	2327.18	0
IDGQQTIIACIESHQFQAK	3	W5NPQ6	N-Term(TMT6plex); C10(Carbamidomethyl); K19(TMT6plex)	3.084e-12	84.27	1.49457e-07	85.05	1.29732e-07	81.52	2.79763e-07	2645.41	0	1.03902	0.979383	0.918035	0.941437	0.952044	0.963182	1.10832	1.07414	0.946986	0.949414	1.00884	1.15833
DMLEAGVLDTYLGK	9	W5PYM5	N-Term(TMT6plex); K14(TMT6plex)	5.42e-11	84.27	1.49457e-07	74.33	1.46853e-06	53.53	0.000176556	1983.09	0	1.20519	1.07683	1.08272	1.06631	1.00544	1.11431	0.846735	0.954585	0.894492	0.862932	0.968058	0.980471
GLDVDSLVIEHIQVNK	26	W5PPE7;Q30B84	N-Term(TMT6plex); K16(TMT6plex)	1.428e-12	84.25	1.25718e-07	49.69	0.000375359	71.76	2.15712e-06	2237.29	0
TPEQVAEEEYLLQELR	2	W5NRN7	N-Term(TMT6plex)	3.833e-11	84.2	1.48844e-07			94.24	1.46914e-08	2176.14	0	0.918353		0.841477	0.883098		0.893373	1.14901		1.41866	1.11511		0.929903
QDLMNIAGTTLSSK	8	W5QGG6;W5P7W9	N-Term(TMT6plex); K14(TMT6plex)	3.898e-10	84.19	1.67097e-07	67.4	7.8975e-06	62.93	2.19776e-05	1937.08	0
NPGNQAAYEHFETMK	7	W5PFJ0;W5PFI7	N-Term(TMT6plex); K15(TMT6plex)	3.7e-12	84.14	1.07163e-07	27.48	0.0540412	52.69	0.000152599	2195.09	0
VHQYFNVGLIQPGAVK	9	W5NPK5;W5P5T4	N-Term(TMT6plex); K16(TMT6plex)	3.743e-16	84.13	1.19194e-07	86.41	7.64533e-08	88.18	5.07863e-08	2228.29	0
EEQEEDEEEVEEAPGQAAK	5	W5PWQ4	N-Term(TMT6plex); K19(TMT6plex)	1.467e-12	84.1	4.90197e-08	86.61	2.85938e-08	64.81	4.34436e-06	2604.22	0	1.18811	0.917532	1.02658	0.974855	0.780991	0.676107	0.831999	1.35504	1.98936	1.03242	0.914689	0.530472
VLVTVEEDDTIMEELVENHGK	5	W5PNC2	N-Term(TMT6plex); K21(TMT6plex)	9.428e-12	84.09	1.43889e-07	98.02	5.86083e-09			2857.49	0	1.17794	1.03392		0.892896	1.08957		1.0797	0.836363		0.86783	0.959085
SSSAMPDVPAPLTNLQFK	7	P51977	N-Term(Acetyl); M5(Oxidation); K18(TMT6plex)	1.303e-05	84.09	1.46618e-07	27.03	0.0762888	21.71	0.247215	2190.14	0	1.2654	1.06745	1.1559	0.889248	1.08705	1.12065	0.903372	0.927076	0.883342	0.885732	0.915237	0.915762
EAATQAQQTLGSSIDK	3	W5Q0S2	N-Term(TMT6plex); K16(TMT6plex)	8.442e-13	84.07	1.64336e-07			109	5.31896e-10	2106.15	0	1.23932		1.3357	1.07043		1.0304	0.922171		0.922399	0.759052		0.808525
TSIDAYDNFDNISLAQR	6	W5PUT6	N-Term(TMT6plex)	1.743e-13	84.05	1.07439e-07	83.07	1.26992e-07	87.48	5.03789e-08	2172.08	0	1.04323	1.33254	1.02726	1.0785	0.97498	0.955961	0.984394	0.809291	1.05938	0.900506	0.843122	0.995209
GNLLELSAAASAPAEK	4	W5NZR6	N-Term(TMT6plex); K16(TMT6plex)	3.019e-11	84.04	1.49894e-07					2000.14	0	0.926308			0.860871			1.05282			1.1917
ELDDALDQLSDSLGQR	10	C3V6M6	N-Term(TMT6plex)	1.362e-07	84.03	1.07737e-07	74.35	1.01186e-06	76.23	6.68241e-07	2004.01	0	0.972806	1.03052	1.03559	0.891561	1.06637	0.895354	1.05179	0.979857	1.0543	1.01097	0.992288	1.00805
TVENVTVFGTASASK	9	W5P363	N-Term(TMT6plex); K15(TMT6plex)	3.743e-16	84.02	1.58511e-07	95.51	1.12757e-08	101.09	3.10826e-09	1969.1	0	0.901782	0.894783	0.916424	0.946155	0.862929	1.03675	1.2216	1.1341	0.825478	0.942103	1.16843	1.19631
LLIYAILPDGEVVGDSAR	14	W5NSA6	N-Term(TMT6plex)	3.868e-09	83.99	1.52428e-07	73.49	1.79757e-06	77.84	6.56104e-07	2130.21	0	1.09302	0.941467	1.06991	1.19927	0.96983	1.1919	0.900855	1.04939	0.787598	0.832996	1.00709	0.997467
EFADSLGIPFLETSAK	14	C5IJ85;W5QFH5	N-Term(TMT6plex); K16(TMT6plex)	1.601e-11	83.96	1.60716e-07	83.33	1.86735e-07	71.59	2.80837e-06	2183.2	0
ADLSLADALTEPSPEIEEEIKR	12	W5NXB5	N-Term(Acetyl); K21(TMT6plex)	1.642e-10	83.94	1.5278e-07	76.38	8.87206e-07	57.82	5.88098e-05	2697.41	1	0.819263	0.890073	0.745626	0.747743	1.03542	0.904377	1.15225	1.02726	1.28179	1.30518	1.02689	1.09809
GELGEIGLDGLNGEDGDK	7	W5QCP9	N-Term(TMT6plex); K18(TMT6plex)	7.25e-14	83.94	1.33405e-07	34.9	0.0112449	68.39	4.74473e-06	2246.15	0	0.631591	0.903236	0.728401	0.961209	0.948131	0.902704	1.22559	1.15431	0.95865	1.22845	1.00658	1.29769
EQLWLANEGLITK	9	W5PU66	N-Term(TMT6plex); K13(TMT6plex)	1.808e-09	83.93	1.28857e-07	69.71	3.52788e-06	67.55	5.9242e-06	1973.16	0	0.952328	0.973902	1.03799	0.921528	0.927943	1.05668	1.0695	1.05235	0.869993	1.12081	1.06044	1.04981
VDIEGPDVSLEGPEGK	30	W5Q038	N-Term(TMT6plex); K16(TMT6plex)	3.362e-13	83.92	1.64231e-07	77.22	7.78598e-07	85.08	1.27287e-07	2099.13	0	1.00367	0.89611	0.990825	0.867349	0.921101	0.922948	1.06696	1.15058	1.29696	1.13393	1.07893	0.91176
AAADLMAYCEAHAK	3	W5QHP9	N-Term(TMT6plex); C9(Carbamidomethyl); K14(TMT6plex)	1.303e-10	83.92	1.16178e-07			34.54	0.0116367	1980.01	0	0.863178		0.918474	0.958465		1.11148	1.14104		0.846534	1.07971		1.12996
DSAQAATGECTVTVAK	10	W5QH46	N-Term(TMT6plex); C10(Carbamidomethyl); K16(TMT6plex)	6.063e-12	83.91	1.40629e-07	85.73	9.23524e-08	54.75	0.000115731	2067.08	0	0.92366	0.950745	0.828617	1.02981	0.967511	1.01168	1.1267	0.985205	0.986059	0.941393	1.14269	1.16385
ELEGHISDLQEDLDSER	11	W5PGT5	N-Term(TMT6plex)	4.542e-12	83.86	7.27735e-08	72.89	9.61262e-07	52.53	0.000102759	2214.07	0	0.902492	0.850583	0.726557	0.834518	0.925831	0.755722	1.13922	1.14783	1.34595	1.20906	1.11731	1.12285
VEEEIQTLSQVLAAK	11	W5PEN2	N-Term(TMT6plex); K15(TMT6plex)	3.8e-11	83.84	1.5386e-07	75.32	1.0414e-06	80.41	3.28479e-07	2116.22	0	1.09557	0.986967	1.05327	0.917005	1.08052	1.00616	1.02103	0.959547	0.970248	1.04171	0.968415	1.00683
DLGEELEALKTELEDTLDSTATQQELR	11	W5PGT5	N-Term(TMT6plex); K10(TMT6plex)	2.241e-11	83.82	1.45026e-07	80.75	2.98275e-07	78.99	4.31545e-07	3505.81	1	0.810968	1.05031	0.704713	0.806125	0.556076	0.80016	1.17176	1.12348	1.10497	1.24063	1.29801	1.31463
MATEVAADALGEEWK	12	W5PXV8	N-Term(TMT6plex); K15(TMT6plex)	5.402e-12	83.79	1.47703e-07	42.59	0.00196363	54.82	0.000117341	2079.08	0	1.28678	0.967954	1.15699	1.02705	0.964734	1.11848	0.894794	1.00403	0.963454	0.768897	1.11549	0.886828
ESINNLDTSSSDFTILQEIEEPSLEPENEK	4	W5PCR3	N-Term(TMT6plex); K30(TMT6plex)	1.366e-12	83.77	9.96928e-08	79.21	2.95077e-07	40.02	0.00239893	3865.91	0	1.2269	0.995118	1.02568	1.03185	1.10299	0.981892	0.745004	0.955322	1.29658	1.01042	0.957909	0.816646
YSQWAGSVTDLPEVIK	9	W5PH81	N-Term(TMT6plex); K16(TMT6plex)	2.359e-12	83.75	1.88709e-07	93.47	2.01052e-08	77.72	7.61544e-07	2251.24	0	0.780795	0.910625	1.13181	1.34503	0.962073	0.872403	1.07518	0.9961	0.856738	0.806046	1.17944	1.08945
AFADAMEVIPSTLAENAGLNPISTVTELR	2	W5QFZ3;W5PHP4	N-Term(TMT6plex)	1.777e-11	83.72	1.63266e-07	61.09	2.98377e-05			3259.71	0
AHQVVEDGYEFFAK	9	W5PNV2;W5QE45;W5Q7U7	N-Term(TMT6plex); K14(TMT6plex)	3.743e-16	83.71	1.46619e-07	88.11	5.27704e-08	91.09	2.69979e-08	2098.1	0
LTSAVSSLPELLEK	6	W5P5N6	N-Term(TMT6plex); K14(TMT6plex)	3.705e-08	83.68	1.16994e-07	68	4.95279e-06	83.93	1.12674e-07	1945.17	0	1.01929	1.03826	1.09848	1.20621	1.0042	1.03019	0.875496	0.953778	0.903373	0.8757	1.02586	1.00684
ENYAELLDDGFLK	61	W5PTE9	N-Term(TMT6plex); K13(TMT6plex)	5.207e-09	83.67	1.58284e-07	84.32	1.36467e-07	83.39	1.70429e-07	1985.06	0	0.734664	0.946885	0.711522	0.942216	0.917547	0.843862	1.19695	1.08282	0.857844	1.15782	1.1089	1.43088
TEPEGSELQALQAEVSR	13	W5P0C1	N-Term(TMT6plex)	3.037e-12	83.67	1.36807e-07	72.82	1.77615e-06	80.97	2.53547e-07	2073.06	0	0.954889	0.821736	0.916326	0.804395	0.836046	0.903326	1.17946	1.27011	1.32037	1.08865	1.12571	0.928491
ASLEPGAEPEMVINSGLISPEGLAIDHFR	5	W5QHQ8	N-Term(TMT6plex); M11(Oxidation)	1.233e-13	83.67	1.3874e-07	68.91	4.06151e-06	62.51	1.83743e-05	3294.69	0	0.91659	1.00148	0.983154	0.849202	1.00543	1.08134	1.14815	1.02608	0.992724	1.14662	0.977794	0.996376
LVEALCAEHQINLIK	6	W5PYQ7	N-Term(TMT6plex); C6(Carbamidomethyl); K15(TMT6plex)	3.743e-16	83.65	1.35497e-07	83.61	1.48292e-07	85.7	9.16468e-08	2209.28	0	1.04514	1.17933	1.05898	1.09871	1.03899	0.986591	0.906269	0.83617	0.915486	0.95272	0.944231	1.05317
SLPAVQQGSLDEDLIR	13	W5PVT6	N-Term(TMT6plex)	1.146e-11	83.65	1.62683e-07	75.63	1.02436e-06	51.84	0.000247452	1970.07	0	0.98704	0.917287	0.954759	0.980085	0.977412	0.941755	1.00643	1.08859	1.12202	1.05572	0.991995	1.02783
DVDIIDHHDNTYTVK	25	W5P5A0	N-Term(TMT6plex); K15(TMT6plex)	4.057e-11	83.64	1.66734e-07	72.08	2.40653e-06	64.71	1.31169e-05	2243.17	0	0.937488	0.947046	0.855607	0.716457	0.907308	0.744965	1.11192	1.0741	1.28438	1.30462	1.13523	1.09364
TITLEVEPSDTIENVK	50	P0C276;W5NX91	N-Term(TMT6plex); K16(TMT6plex)	2.168e-11	83.62	1.75542e-07	71.54	2.81985e-06	58.83	5.29564e-05	2246.26	0
LQDFASTVELLEEGK	39	W5PGT5	N-Term(TMT6plex); K15(TMT6plex)	1.535e-11	83.6	1.81591e-07	91.8	2.77491e-08	85.98	1.04851e-07	2137.18	0	0.95198	0.911796	0.725882	0.842559	0.844921	0.675431	1.10982	1.11565	1.48531	1.17247	1.18411	1.14065
FLQDCQELSLWINEK	9	W5NZX9	N-Term(TMT6plex); C5(Carbamidomethyl); K15(TMT6plex)	1.905e-11	83.59	1.91635e-07	86.33	1.01738e-07	51.5	0.000309726	2381.26	0	0.894922	1.05698	0.942169	0.960018	0.925998	1.00806	1.07193	0.995093	0.928714	1.11668	1.03468	1.11569
DGDDVIIIGVFK	10	W5QC35	N-Term(TMT6plex); K12(TMT6plex)	2.551e-08	83.59	1.80915e-07	83.95	1.64711e-07	70.29	3.78372e-06	1749.02	0	0.964725	1.02531	1.17914	1.09623	1.01012	0.91327	1.00224	0.935972	0.970647	0.944677	1.03697	0.948741
SLGYDLPMVEEGEPDPEFEAILDTVDPNR	3	W5NV97	N-Term(TMT6plex); M8(Oxidation)	1.112e-12	83.59	5.46903e-08			52.1	9.55722e-05	3492.65	0	0.822805		0.846615	1.17114		1.01626	0.942262		1.15855	0.972878		1.02778
IGGILANELSVDEAALHAAVIAINEAIDHR	5	W5PU66	N-Term(TMT6plex)	3.743e-16	83.58	1.48881e-07	79.19	4.308e-07	87.26	6.48364e-08	3324.81	0	0.943698	0.999504	1.00653	1.01401	0.97803	1.00436	1.01292	1.03608	0.965827	1.06352	0.996869	1.04943
FPDATETDLQELVAK	13	W5PTG9	N-Term(TMT6plex); K15(TMT6plex)	8.671e-12	83.58	1.85279e-07	61.09	3.36501e-05	65.38	1.23137e-05	2135.16	0	1.00076	0.745773	0.898441	0.863626	0.872892	1.00342	1.30688	1.1296	1.08829	0.910764	1.37436	1.08669
NYTDEAIETDDLTIK	12	W5PZ65	N-Term(TMT6plex); K15(TMT6plex)	8.388e-12	83.57	1.63949e-07	96.04	9.2461e-09	88.3	5.50228e-08	2199.14	0	1.29663	0.982981	0.946859	0.904754	0.967426	1.03559	0.919493	1.07222	1.12405	0.899822	1.0129	0.962998
VSWQSLYDDIEAGEK	8	W5P8W6	N-Term(TMT6plex); K15(TMT6plex)	4.931e-12	83.56	1.44061e-07	88.24	4.95646e-08	55.53	9.26463e-05	2198.14	0	0.709606	0.962731	1.04389	0.904614	0.907682	0.8307	0.810177	1.02598	0.706552	1.67809	1.15554	1.31631
TVIIEQSWGSPK	10	W5Q1L2	N-Term(TMT6plex); K12(TMT6plex)	7.517e-09	83.56	1.81949e-07	80.82	3.37386e-07	80.59	3.55736e-07	1803.04	0	1.25417	1.18625	1.29869	1.22292	1.02501	1.0969	0.755949	0.938895	0.816701	0.719946	0.804349	0.861682
VSEIEEEQEDPYLNDR	8	W5QDP8	N-Term(TMT6plex)	1.388e-10	83.56	6.47616e-08	49.63	0.000141016	68.88	1.74069e-06	2194.04	0	0.984958	1.01767	0.957136	0.974934	0.946842	0.779023	0.987631	1.03328	1.06379	1.09465	1.01681	1.16726
SVSTPSEAGSQDSGDGAVGSR	3	W5NUZ1	N-Term(TMT6plex)	2.732e-07	83.56	6.29993e-08	32.13	0.0090934	88.82	1.79115e-08	2180.02	0	1.19879	1.09042	1.10765	0.996438	0.910074	1.02131	0.942393	0.969124	1.12712	0.877518	1.04648	0.84762
HYFQNTQGLIFVVDSNDR	3	C5IWU0;C5IWS9;C5IWT0;W5PN74	N-Term(TMT6plex)	1.349e-12	83.55	1.4329e-07			30.68	0.0246687	2382.21	0
ECCHGDLLECADDR	72	P14639;W5PWE9	N-Term(TMT6plex); C2(Carbamidomethyl); C3(Carbamidomethyl); C10(Carbamidomethyl)	3.234e-10	83.53	6.21052e-09	92.23	8.67697e-10	69.08	1.79212e-07	1978.83	0
KYTLPPGVDPTLVSSSLSPEGTLTVEAPLPK	18	A0A1B3B5V3	N-Term(TMT6plex); K1(TMT6plex); K31(TMT6plex)	3.743e-16	83.51	4.47885e-08	79.88	1.11026e-07	106.64	2.23274e-10	3881.22	1	0.801724	0.876177	0.829579	0.799437	0.812486	0.905992	1.08898	1.29025	1.07994	1.40595	1.0735	1.14728
LSEMETLQSQLMAEK	13	W5QBQ9	N-Term(TMT6plex); K15(TMT6plex)	3.216e-12	83.5	1.92744e-07	95.63	1.16249e-08	59.42	4.85152e-05	2196.16	0	1.05732	1.20119	1.10053	1.1593	0.987975	0.955042	0.851321	0.885037	0.991028	0.91493	0.907306	0.97424
GQELCADYSENTFTEYK	30	W5PTG9	N-Term(TMT6plex); C5(Carbamidomethyl); K17(TMT6plex)	1.825e-13	83.5	5.2262e-08	79.95	1.25436e-07	79.23	1.41488e-07	2513.19	0	1.04695	0.753475	0.769527	0.866793	0.816831	0.895616	1.1791	1.08773	1.13196	0.9172	1.30001	1.19098
EKPYFPIPEDYTFIQNVPLEDR	15	W5P4I9	N-Term(TMT6plex); K2(TMT6plex)	5.33e-09	83.46	1.69282e-07	63.97	1.47519e-05	69.22	4.39204e-06	3168.68	0	0.97487	1.01384	0.959536	0.985483	0.940403	0.913493	1.05524	1.02709	1.13489	1.04097	1.00575	1.03521
GCITIIGGGDTATCCAK	6	B7TJ13	N-Term(TMT6plex); C2(Carbamidomethyl); C14(Carbamidomethyl); C15(Carbamidomethyl); K17(TMT6plex)	3.743e-16	83.45	1.41431e-07	52.38	0.000180655	91.79	2.00983e-08	2213.12	0	0.994746	1.0113	1.04198	0.960816	1.00468	1.13727	1.04884	1.04349	0.926357	1.0527	0.941156	0.957049
LSIIATDHTYR	11	W5PTE9	N-Term(TMT6plex)	1.157e-05	83.43	1.96557e-07	83.43	1.96103e-07	67.22	8.12738e-06	1518.85	0	0.813106	0.89807	0.795171	0.948938	0.963874	0.880153	1.09594	1.10431	0.81683	1.19285	1.08102	1.3714
MEEEILLLEDQNSK	11	W5NU63	N-Term(TMT6plex); K14(TMT6plex)	5.284e-10	83.42	1.83588e-07	78.5	5.86203e-07	35.83	0.0106576	2149.15	0	0.906891	1.00384	0.907358	0.876743	0.891261	0.788678	1.01675	1.00444	1.19185	1.22307	1.15204	1.10477
ISVGSDSDLVIWDPDAVK	8	W5P0A4	N-Term(TMT6plex); K18(TMT6plex)	2.443e-13	83.42	2.0065e-07	77.36	8.00731e-07	65.91	1.09632e-05	2374.3	0	0.958641	0.755973	0.847318	0.76234	0.944719	0.878078	1.19852	1.10615	1.04897	1.21863	1.28682	1.20784
IAQLEEQVEQEAR	35	W5PGT5	N-Term(TMT6plex)	9.788e-07	83.42	1.67436e-07	70.66	3.16976e-06	52.8	0.000193654	1771.94	0	0.920329	0.829721	0.84982	0.701727	0.825147	0.784107	1.17284	1.24165	1.3409	1.33079	1.1876	1.03627
FMATNDLMTELQK	12	W5NVQ4	N-Term(TMT6plex); K13(TMT6plex)	2.721e-10	83.39	1.83486e-07	60.3	3.76101e-05	51.36	0.000292456	2000.06	0	1.08791	1.0026	1.01892	1.00726	1.0017	1.0862	1.014	1.01687	0.929118	0.90614	0.954468	1.03087
IVEMGDENATLDGTDVLFTGR	2	W5P671	N-Term(TMT6plex); M4(Oxidation)	2.699e-08	83.39	1.14994e-07					2498.23	0	1.04356			0.783788			1.16719			1.07559
DIDDDLEGEVTEECGK	6	W5Q3Z7	N-Term(TMT6plex); C14(Carbamidomethyl); K16(TMT6plex)	1.618e-12	83.38	7.39309e-08	84.11	5.60877e-08	79.48	1.67389e-07	2282.08	0	0.969463	1.05559	1.00295	0.990377	0.966796	0.873902	0.989041	0.980848	1.25403	1.08937	1.00972	0.934664
ENAEVDGDDDAEEMEAK	6	W5QJ50	N-Term(TMT6plex); K17(TMT6plex)	1.297e-12	83.38	2.93887e-08	79.74	6.52943e-08	69.71	6.7885e-07	2325.05	0	1.08036	1.17547	1.11876	1.10879	0.979008	1.03011	0.9133	0.836683	0.98281	0.87922	1.00697	0.932625
QQPAQFINPETPGYVGFANLPNQVHR	2	W5Q8S1	N-Term(TMT6plex)	1.808e-13	83.38	1.73806e-07	70.72	3.2237e-06			3151.63	0	0.952938	0.886695		0.992885	0.905964		1.0745	1.19968		1.01498	1.02502
ANNNDNTFNQVSEDLR	14	W5Q5H8	N-Term(TMT6plex)	8.065e-16	83.37	7.27205e-08	62.75	8.78614e-06	85.37	4.87876e-08	2079.99	0	0.8874	0.913301	1.12102	1.01218	0.917848	0.945345	0.990047	1.16764	0.99313	1.18443	1.09166	0.989999
MYAPAWVAPEALQK	9	H9CH14	N-Term(TMT6plex); K14(TMT6plex)	8.928e-10	83.33	2.14374e-07	49.5	0.00051164	73.73	1.92546e-06	2033.13	0	0.860897	0.9399	0.914595	0.872209	0.915352	0.936526	1.10164	1.16135	1.01257	1.23722	0.983318	1.15065
TVTLIPGDGIGPEISAAVMK	3	W5NR14	N-Term(TMT6plex); K20(TMT6plex)	1.433e-10	83.31	1.46298e-07	88.59	4.19221e-08			2427.4	0	1.05242	1.12696		1.18038	1.13329		0.86729	0.884618		0.882949	0.837022
TPELGDDDFLGGAECSLGQIVSSR	2	W5PYR3	N-Term(TMT6plex); C15(Carbamidomethyl)	1.315e-12	83.31	9.51985e-08			78.66	2.91349e-07	2752.32	0	0.972459		0.844185	0.878478		0.984499	1.11172		1.20341	1.10052		1.01913
SICTTVLELLDK	21	W5Q0Q1	N-Term(TMT6plex); C3(Carbamidomethyl); K12(TMT6plex)	1.512e-08	83.3	1.8686e-07	77.44	7.3473e-07	78.32	5.99967e-07	1850.07	0	1.03543	0.982472	1.00453	0.977501	1.03386	0.99344	0.972326	1.03846	0.96286	1.06787	0.940402	1.05487
DQMQQQLNDYEQLLDVK	9	W5Q9T3;Q307F3	N-Term(TMT6plex); K17(TMT6plex)	1.804e-09	83.29	1.78852e-07	79.61	4.26643e-07	61.86	2.54461e-05	2566.32	0
MVGSQNIFCSENK	4	W5PDE5	N-Term(TMT6plex); C9(Carbamidomethyl); K13(TMT6plex)	4.522e-10	83.29	1.30096e-07	77.77	4.65399e-07	13.27	1.2787	1972.01	0	0.96585	1.01946	0.970095	1.36955	0.997703	1.03706	0.855614	0.98728	0.916436	0.748376	1.01472	1.0909
AAVQQLQAEGLSPR	3	W5PW57	N-Term(TMT6plex)	5.364e-10	83.28	1.77385e-07	51.54	0.000256733			1696.95	0	1.0188	1.07329		0.97561	0.862384		0.865413	1.07623		1.17749	0.983129
VLQLTSWDEDAWASK	27	W5PFJ0;W5PFI7	N-Term(TMT6plex); K15(TMT6plex)	3.743e-16	83.24	1.8448e-07	85.25	1.14042e-07	94.19	1.48235e-08	2207.18	0
EQLGPVTQEFWDNLEK	53	O02762	N-Term(TMT6plex); K16(TMT6plex)	2.388e-11	83.24	2.05821e-07	79.15	5.24784e-07	67.62	7.61984e-06	2391.26	0	1.17035	1.05998	0.808274	0.920135	0.918634	1.2551	1.09427	0.94504	1.07466	0.840795	1.11229	0.921586
ATEDGEEEDMIESVENLEDLK	4	W5PAN5	N-Term(TMT6plex); K21(TMT6plex)	4.11e-10	83.24	7.11363e-08	73.35	8.09167e-07			2853.36	0	1.07195	1.06952		1.04078	0.939122		0.907161	0.967728		0.997545	1.03473
DDLPAALESTIDCYEK	8	W5P995	N-Term(TMT6plex); C13(Carbamidomethyl); K16(TMT6plex)	1.465e-10	83.22	1.3745e-07	55.55	7.92651e-05	60.33	3.23e-05	2298.15	0	1.24129	1.26938	1.13342	1.33311	1.08638	1.231	0.641111	0.847882	1.11302	0.65377	0.743457	0.702542
IHFPLATYAPVISAEK	15	C5ISA2;W5QC38;Q9MZB0;W5QC30	N-Term(TMT6plex); K16(TMT6plex)	1.923e-11	83.21	1.47557e-07	87.67	5.1215e-08	85.5	8.45515e-08	2215.29	0
AMGAAQVVVTDLSASR	4	P07846	N-Term(TMT6plex)	1.358e-10	83.21	2.04383e-07	56.7	9.17186e-05	57.11	8.31641e-05	1804.98	0	1.02945	0.941128	0.942613	0.949385	1.02081	1.00918	1.08121	1.07622	1.05091	0.972127	0.975875	1.03542
LSDLLAPISEQIQEVVTFR	14	W5QG16	N-Term(TMT6plex)	3.743e-16	83.19	1.67427e-07	85.79	9.21398e-08	86.33	8.12504e-08	2387.34	0	1.06114	1.00315	1.00771	0.902253	0.985946	0.982675	1.04228	1.06113	0.93919	0.966007	0.961136	1.11581
ENPSVIDFALAPITDLVR	10	W5PGT6	N-Term(TMT6plex)	1.669e-09	83.18	1.94019e-07	71.94	2.51736e-06	76.89	8.18578e-07	2199.22	0	0.893848	0.963491	0.83907	1.05662	0.993036	0.996438	1.08242	1.01627	1.08774	1.00444	1.01437	1.09931
VADLGPAADAEGGLASTVR	10	W5Q7E0	N-Term(TMT6plex)	2.209e-13	83.17	1.82417e-07	82.99	1.84862e-07	59.67	4.0946e-05	1999.07	0	1.00181	0.998193	1.20287	1.16128	0.981397	0.777904	0.937864	0.97015	0.93898	0.908327	1.04403	1.04938
ALTVPELTQQMFDSK	6	D0VWY9	N-Term(TMT6plex); K15(TMT6plex)	6.568e-10	83.14	1.93387e-07	99.78	4.27097e-09	82.3	2.37598e-07	2166.2	0	0.861951	0.936776	0.939951	0.940665	0.88612	0.975247	1.18037	1.15801	0.946732	1.06889	1.03369	1.12562
IAVGSDADLVIWDPDSVK	32	W5PJ56	N-Term(TMT6plex); K18(TMT6plex)	6.654e-12	83.14	1.85623e-07	89.99	3.83382e-08	75.79	1.05849e-06	2358.3	0	0.9797	0.925077	0.962962	0.854415	0.994346	0.914007	1.15719	1.04759	1.00021	1.0735	1.03461	1.08489
AWGPGLEGGVVGK	10	W5P5A0	N-Term(TMT6plex); K13(TMT6plex)	1.03e-07	83.14	1.69851e-07	67.12	6.7931e-06	55.31	0.000104821	1684.98	0	0.965258	0.923515	0.815667	0.740496	0.858124	0.9905	1.10499	1.05313	0.984128	1.27564	1.08157	1.10366
YESSALPAGQLTSLLDYASR	1	W5NW44	N-Term(TMT6plex)	2.004e-13	83.13	2.04777e-07					2371.23	0	1.20433			1.35038			0.653127			0.724486
ALVQNDTLLQVK	9	W5PY64	N-Term(TMT6plex); K12(TMT6plex)	1.372e-08	83.12	1.07013e-07	83.01	1.07257e-07	80.67	1.8812e-07	1800.1	0	0.921268	0.826105	0.814614	0.884392	0.871027	0.943009	1.1343	1.20498	1.12447	1.17418	1.14201	1.08894
EAIVTSEELGQDLEHVEVLQK	18	W5PJ75	N-Term(TMT6plex); K21(TMT6plex)	2.311e-15	83.12	1.94768e-07	82.17	2.46335e-07	84.19	1.52045e-07	2824.54	0	0.871911	0.911299	0.908842	0.870612	0.932929	0.908943	1.13813	1.05729	1.09413	1.19942	1.1555	1.0841
GSTLTEILEGLK	90	W5Q124	N-Term(TMT6plex); K12(TMT6plex)	3.458e-09	83.12	1.75266e-07	81.52	2.60032e-07	84.07	1.44161e-07	1719.03	0	0.840436	0.865545	0.941148	1.07395	0.993646	1.01864	1.06344	1.159	0.890308	1.03636	1.02592	1.14907
TLASLNPESSLFIIASK	7	W5P323	N-Term(TMT6plex); K17(TMT6plex)	2.077e-13	83.11	1.59545e-07	76.22	7.55742e-07	27.58	0.057263	2249.31	0	1.06506	0.993579	0.911402	0.945672	1.08216	1.16876	1.04173	1.03572	0.766159	0.984295	0.882565	1.15024
IEDGVPQHLVLFLGGR	10	W5QCP9	N-Term(TMT6plex)	1.153e-10	83.08	1.88697e-07	76.85	7.90008e-07	71.45	2.77147e-06	1979.13	0	0.587364	1.02345	0.71515	0.901061	0.839307	0.817523	1.45301	1.113	0.753646	1.11445	1.01575	1.52308
AGNELLESSAGDDASSLR	5	W5QFK2	N-Term(TMT6plex)	8.262e-14	83.07	9.76484e-08	31.16	0.0151971	22.68	0.0990002	2021	0	0.93487	0.946277	0.898811	0.865487	1.00379	0.916798	1.1124	1.03144	1.12694	1.13957	1.04322	1.07676
FGVEQDVDMVFASFIR	4	W5QC41	N-Term(TMT6plex); M9(Oxidation)	8.201e-08	83.05	1.44424e-07	47.07	0.000571338	67.99	4.61473e-06	2105.06	0	1.03121	1.00859	1.03439	1.10463	1.10746	1.08725	0.954102	0.988338	0.928693	0.887104	0.894392	0.999693
DDGLFSGDPNWFPK	20	W5PE01	N-Term(TMT6plex); K14(TMT6plex)	7.69e-10	83.02	1.45924e-07	86.88	6.10221e-08	80.1	3.02944e-07	2053.05	0	0.975587	0.867775	1.09842	1.00474	1.03036	0.792452	1.02722	1.10035	0.852322	1.01651	1.00645	1.19357
AAAANLCPGDVILAIDGFGTESMTHADAQDR	3	W5PDJ3	N-Term(TMT6plex); C7(Carbamidomethyl)	3.743e-16	83.02	6.85966e-08			87.41	3.13176e-08	3416.64	0	1.00275		1.01567	0.919011		0.991074	1.02405		0.883698	1.10794		1.09783
VDVEVPDVNIEGPDAK	29	W5Q038	N-Term(TMT6plex); K16(TMT6plex)	8.373e-10	83	2.0248e-07	74.79	1.34583e-06	74.96	1.28619e-06	2154.16	0	1.00412	0.804656	0.94129	0.811956	0.908714	0.887771	1.05831	1.27996	1.26779	1.22621	1.01848	0.936542
AWGPGLETGQVGK	3	W5NZK9	N-Term(TMT6plex); K13(TMT6plex)	4.67e-10	83	1.96215e-07	48.52	0.000543437	62.24	2.36127e-05	1758	0	0.919064	1.04543	0.866846	0.853582	0.898596	0.811532	1.13336	1.0415	1.08641	1.1688	1.02545	1.20009
ADAEETLEDVMEEVR	2	W5PMV4	N-Term(TMT6plex)	2.781e-09	83	6.56555e-08	42.67	0.000689462			1964.93	0	1.12969	1.34128		1.39441	1.08059		0.692577	0.742102		0.709066	0.793125
GVGIISEGNETVEDIAAR	16	P04074;W5PEP1	N-Term(TMT6plex)	4.01e-09	82.99	1.83857e-07	79.98	3.66182e-07	78.67	4.92389e-07	2059.08	0
GPGDTSNFDDYEEEEIR	3	Q9MZD9	N-Term(TMT6plex)	3.455e-13	82.96	2.27621e-08	79.98	4.52077e-08	76.78	9.23534e-08	2201.97	0	0.920526	0.880684	1.00535	0.927931	1.01555	0.925319	1.01462	1.03195	1.37588	1.19787	1.12788	0.813873
VWLDPNETNEIANANSR	7	Q8HXS2	N-Term(TMT6plex)	4.937e-11	82.91	1.47876e-07	80.5	2.60245e-07	79.75	3.06124e-07	2172.09	0	1.1	1.21801	1.09119	1.05197	0.995124	1.06006	0.814055	0.816999	0.957293	1.01968	0.969597	0.953664
GMTTVDDFFQGTK	14	W5P0A4	N-Term(TMT6plex); K13(TMT6plex)	9.211e-10	82.91	1.80624e-07	71.76	2.51386e-06	83.48	1.58183e-07	1904.98	0	0.866409	0.831345	0.855506	0.773	0.9405	0.811272	1.20524	1.14924	1.08757	1.25435	1.15909	1.21726
ICDQWDNLGALTQK	11	W5QJ62	N-Term(TMT6plex); C2(Carbamidomethyl); K14(TMT6plex)	1.07e-09	82.91	1.95462e-07	49.95	0.000383894	77.48	6.65467e-07	2120.12	0	0.912786	1.01109	0.89309	0.783738	0.999989	0.962868	1.1481	0.925882	0.971108	1.34452	1.09321	1.145
QGFSYQCPHGQVVVAVR	5	W5PHI8	N-Term(TMT6plex); C7(Carbamidomethyl)	3.683e-10	82.89	2.03818e-07	54.26	0.000146614	72.2	2.27768e-06	2161.12	0	0.70174	0.945393	0.713957	0.940283	1.00299	0.912224	1.25146	0.995671	0.759157	1.12992	1.10134	1.46109
VVLNTEVMAPEAIK	9	W5P131	N-Term(TMT6plex); K14(TMT6plex)	1.591e-08	82.88	1.60751e-07	67.49	5.56993e-06	67.65	5.71205e-06	1972.17	0	1.44163	1.44522	1.79193	1.55205	1.31531	1.97611	0.456562	0.691244	0.273313	0.403751	0.422733	0.286092
DECLEAGALFQDPSFPALPSSLGFK	8	A8IF71	N-Term(TMT6plex); C3(Carbamidomethyl); K25(TMT6plex)	3.743e-16	82.87	1.82037e-07	85.89	9.26187e-08	87.04	6.91939e-08	3154.62	0	0.936632	0.969955	0.954594	0.850193	0.946718	0.909601	1.11625	1.01974	1.04781	1.16544	1.1026	1.08389
TMADSSYNLEVQNILSFLK	3	W5QIT7	N-Term(TMT6plex); K19(TMT6plex)	9.538e-12	82.85	2.13486e-07	35.35	0.0123699			2631.4	0	0.842514	0.976244		0.903477	0.873734		1.20879	1.12023		1.10687	1.04627
VGEVTYVELLMDAEGK	14	W5P1D7;W5P1D8	N-Term(TMT6plex); K16(TMT6plex)	1.809e-11	82.84	2.25938e-07	89.27	5.34735e-08	71.16	3.44901e-06	2211.2	0
AVFVDLEPTVIDEVR	83	W5QC38;W5QC30	N-Term(TMT6plex)	1.987e-10	82.82	2.20451e-07	79.21	5.12186e-07	81.51	2.99125e-07	1931.07	0
VNYVVQEAIVVIK	3	W5P1Q0	N-Term(TMT6plex); K13(TMT6plex)	9.201e-10	82.82	1.03696e-07	70.9	1.57283e-06	68.26	2.8587e-06	1932.2	0	1.30698	0.994897	0.957742	1.0798	1.30967	1.53178	0.842983	0.880547	0.736271	0.75592	0.813212	0.897252
ADGEYWLGLQNMHLLTLK	16	W5QA42	N-Term(TMT6plex); K18(TMT6plex)	1.309e-13	82.82	2.18362e-07	20.88	0.336024	74.77	1.34871e-06	2560.4	0	0.663342	1.06968	0.722851	0.944249	0.924932	0.915314	1.17687	1.08386	0.872832	1.22391	0.775977	1.3469
ETLLNSAATSLNSK	6	W5QFZ3;W5PHP4	N-Term(TMT6plex); K14(TMT6plex)	2.072e-15	82.82	1.95115e-07			84.92	1.18535e-07	1907.09	0
ISFDEFVYIFQEVK	4	W5Q6H1	N-Term(TMT6plex); K14(TMT6plex)	1.282e-10	82.81	2.20959e-07	67.67	7.35307e-06	73.74	1.79e-06	2222.22	0	0.935493	0.901566	1.05258	1.05383	0.928424	0.995925	0.947133	1.14015	0.875791	1.09141	1.05763	1.08366
QTNPSAMEVEEDDPVPEIR	4	W5PRJ4	N-Term(TMT6plex)	7.155e-14	82.81	1.05767e-07	52.81	8.32525e-05			2385.15	0	1.19117	0.933081		0.923977	1.03476		0.93844	1.06394		0.9713	0.986025
SITIANQTNCPLYITK	5	W5PJ56	N-Term(TMT6plex); C10(Carbamidomethyl); K16(TMT6plex)	2.898e-10	82.78	2.15373e-07	81.23	2.99459e-07	82.81	1.95827e-07	2295.27	0	0.877944	0.795039	0.877049	0.841851	0.908252	0.929246	1.18379	1.15231	0.912496	1.17361	1.21604	1.22869
FLCTGGVAPYADPNTCK	7	W5NY95	N-Term(TMT6plex); C3(Carbamidomethyl); C16(Carbamidomethyl); K17(TMT6plex)	8.942e-12	82.78	1.81103e-07	78.05	5.42879e-07	82.47	1.94786e-07	2329.17	0	1.04653	0.825849	0.91422	0.933113	0.909184	0.867574	1.17853	1.00877	1.01534	0.914407	1.35368	1.16934
IFAQDGDGQPIDIQMK	6	W5PT68	N-Term(TMT6plex); K16(TMT6plex)	3.726e-12	82.77	2.24589e-07	89.68	4.44042e-08	58.62	5.61296e-05	2234.19	0	1.00955	0.879121	0.926995	0.978966	0.998813	0.943576	1.05228	1.09603	1.03089	1.0344	1.0633	1.10005
QLDTLQAEAESLDNTVK	10	W5PBD8	N-Term(TMT6plex); K17(TMT6plex)	1.369e-12	82.76	2.30139e-07	83.25	2.05584e-07	67.94	6.97413e-06	2333.27	0	1.01277	0.942922	0.92868	0.808124	0.894802	0.973203	1.03533	1.1625	1.06283	1.19918	1.00996	1.018
IASLPQEVQDVSLLEK	8	W5QAP8	N-Term(TMT6plex); K16(TMT6plex)	1.789e-11	82.75	1.65901e-07	79.87	3.26632e-07	52.56	0.000168052	2227.29	0	0.861179	0.913458	0.947178	0.917702	0.924788	0.950191	1.02797	1.12019	1.05818	1.26275	1.07248	1.06358
DGFIDKEDLHDMLASLGK	25	W5PL19	N-Term(TMT6plex); K6(TMT6plex); K18(TMT6plex)	9.582e-14	82.75	2.15805e-07	78.91	5.17971e-07	77.84	6.70904e-07	2691.46	1	0.843055	0.915663	0.88855	0.853873	0.875692	0.84386	1.03255	1.1117	1.08044	1.36151	1.10446	1.16258
SATQSAEITIPVTFQAR	22	W5PWA8;A0A1B3B5V3	N-Term(TMT6plex)	4.353e-12	82.73	2.38667e-07	86.23	1.03631e-07	84.62	1.50138e-07	2049.12	0
FGDLLNIDDTAK	4	W5P7U3	N-Term(TMT6plex); K12(TMT6plex)	7.073e-09	82.73	2.24534e-07	52.21	0.000248886	37.43	0.00736423	1779.99	0	0.817244	0.901843	0.956003	0.751479	0.797785	0.819267	1.12029	1.1952	1.16065	1.4264	1.14204	1.07447
NSLQEQLDEEIEAK	64	W5PGT5	N-Term(TMT6plex); K14(TMT6plex)	1.549e-11	82.69	2.0535e-07	82.87	2.02693e-07	63.8	1.60495e-05	2104.12	0	0.880176	0.851365	0.743848	0.703954	0.78148	0.730685	1.19457	1.20441	1.43189	1.33531	1.22652	1.11998
VELLYNPAFCSLATAK	6	W5NPK5;W5P5T4;W5NXM1	N-Term(TMT6plex); C10(Carbamidomethyl); K16(TMT6plex)	9.484e-12	82.68	2.16614e-07	69.65	4.36281e-06	76.47	9.01696e-07	2255.25	0
MVEYEEAQAYADDNSLLFMETSAK	1	W5PLV3	N-Term(TMT6plex); K24(TMT6plex)	4.693e-11	82.68	9.87304e-08					3213.56	0	0.954982			0.903507			1.10463			1.09535
ANSHFATAFYQHLADSK	6	P32262	N-Term(TMT6plex); K17(TMT6plex)	3.001e-13	82.67	1.80071e-07	82.37	1.92081e-07	32.04	0.0208808	2366.23	0	0.970596	0.925965	0.816402	0.883338	0.916417	0.95424	1.25168	1.12264	1.0039	0.947764	1.06131	1.20156
ELESQISELQEDLESER	14	W5QBQ9	N-Term(TMT6plex)	2.472e-12	82.67	1.23833e-07	75.59	6.61158e-07	79.49	2.55848e-07	2263.12	0	1.0244	1.11497	1.22368	1.13261	0.974439	0.953567	0.903754	0.938122	1.01804	0.954642	0.999661	0.869687
VQVDEDDFVHIR	37	Q10994	N-Term(TMT6plex)	8.635e-08	82.66	1.65852e-07	76.07	7.53876e-07	63.97	1.22465e-05	1700.88	0	0.975453	0.856456	0.890166	0.843172	0.876328	0.920319	1.05885	1.16501	1.24457	1.13112	1.12899	0.973917
AITGASLADIMAK	9	W5QAY7	N-Term(TMT6plex); K13(TMT6plex)	3.708e-09	82.66	2.15987e-07	64.63	1.27926e-05	81.81	2.63999e-07	1720.01	0	1.35583	1.20928	1.11282	1.03946	1.00425	1.06877	0.844466	0.867813	0.914632	0.748377	0.91147	0.962065
FDLGQDVIDFTGHALALYR	6	W5P3E8;W5PE22	N-Term(TMT6plex)	3.094e-12	82.66	2.14361e-07	64.45	1.39441e-05	75.5	1.0879e-06	2380.25	0
FDVQFPENNWINPDK	7	W5Q354	N-Term(TMT6plex); K15(TMT6plex)	4.875e-13	82.66	2.22491e-07	27.6	0.0681218	99.63	4.48095e-09	2321.2	0	0.9631	0.969699	1.01934	1.07545	0.978283	1.01156	0.982879	1.06988	0.979809	0.99346	0.996206	1.02356
MSVQPTVSLGGFEITPPVVLR	6	W5QIQ4;W5P602	N-Term(TMT6plex)	3.743e-16	82.65	2.14041e-07	82.74	2.0699e-07	88.18	6.1202e-08	2456.38	0
ASTNIQDTEGNTPLHLACDEER	3	W5NY88	N-Term(TMT6plex); C18(Carbamidomethyl)	1.907e-12	82.64	7.45969e-08	82.8	7.74091e-08	66.93	3.1936e-06	2700.27	0	0.974992	0.92288	1.1549	0.983245	0.937491	0.898204	0.995921	1.08722	0.951124	1.08626	1.08855	1.01822
DVESSIESDMALVK	14	W5NXB5	N-Term(TMT6plex); K14(TMT6plex)	2.958e-10	82.61	2.11087e-07	71.14	3.05729e-06	76.37	9.12319e-07	1981.05	0	1.04278	0.996483	0.934209	0.896455	1.04973	0.86756	1.04124	1.0856	1.32056	0.980696	0.904617	0.86886
LNVAEVTQSEIAQK	7	W5PEP0	N-Term(TMT6plex); K14(TMT6plex)	3.743e-16	82.6	2.15695e-07	67.51	6.93708e-06	88.23	5.98251e-08	1988.14	0	0.913518	0.930779	0.923684	0.89729	0.827158	0.820745	1.06002	1.17901	1.05006	1.19521	1.08574	1.14766
DGSGYIDENELDALLK	11	W5P1A7	N-Term(TMT6plex); K16(TMT6plex)	3.049e-11	82.56	2.0022e-07	83.72	1.54986e-07	71.23	2.55388e-06	2210.16	0	2.02255	0.926888	1.22565	1.03957	1.56594	1.4043	0.474951	0.796886	0.794271	0.367643	0.647093	0.755217
SQVSLSLSSVTTEDTAVYYCAR	57	W5NVM6;W5NV16	N-Term(TMT6plex); C20(Carbamidomethyl)	4.637e-11	82.54	1.5434e-07	93.7	1.11764e-08	59.03	3.05688e-05	2666.32	0
AGLSGVPADACAAAQK	3	W5QG47	N-Term(TMT6plex); C11(Carbamidomethyl); K16(TMT6plex)	2.35e-12	82.54	2.35411e-07			43.47	0.00188908	1945.06	0	1.03619		1.04947	0.923669		1.03487	1.05708		0.94738	1.02976		1.00505
AEGSDVANAVLDGADCIMLSGETAK	25	W5QC41	N-Term(TMT6plex); C16(Carbamidomethyl); M18(Oxidation); K25(TMT6plex)	3.173e-11	82.51	1.50361e-07	87.36	4.38933e-08	88.41	3.72066e-08	2968.47	0	1.0866	0.934592	1.0265	0.945867	0.994542	1.00623	1.00515	1.05501	1.02107	0.999095	1.00437	0.992387
EAGAGGLSIAVEGPSK	3	W5NZK9;W5PT68	N-Term(TMT6plex); K16(TMT6plex)	3.743e-16	82.49	1.90228e-07			101.37	2.45827e-09	1901.08	0
SAVPAVAAAASAEPADK	2	C3V6M6	N-Term(TMT6plex); K17(TMT6plex)	2.106e-11	82.48	2.34449e-07	59.41	4.75388e-05			1984.11	0	1.21252	0.958562		1.15021	1.09326		0.831677	0.912399		0.782566	1.08575
APLATGEEDDDEVPDLVENFDEASK	9	W5Q121	N-Term(TMT6plex); K25(TMT6plex)	5.48e-10	82.47	1.23723e-07	77.86	3.47824e-07	99.75	2.28269e-09	3163.52	0	1.30344	1.12434	1.31126	1.13489	1.18001	1.07413	0.773358	0.776752	1.0564	0.763111	0.894071	0.699954
LQPQTTYDITVLPVYK	7	W5P8W6	N-Term(TMT6plex); K16(TMT6plex)	1.5e-12	82.44	1.97847e-07	68.52	5.24456e-06	69.17	4.52158e-06	2337.36	0	0.828947	0.984064	0.922176	0.932408	0.880064	0.947744	0.922949	1.02109	0.718239	1.364	1.15077	1.32066
TGDFQLHTNVNDGTEFGGSIYQK	4	W5PG36	N-Term(TMT6plex); K23(TMT6plex)	2.533e-15	82.44	1.68198e-07	23.91	0.114211	34.86	0.00927509	2986.5	0	1.05483	1.00966	0.93581	1.10652	0.935857	1.03714	0.939105	1.06148	0.909234	0.886939	1.00314	1.12207
GQFSTDELVAEVEK	12	W5PUT6	N-Term(TMT6plex); K14(TMT6plex)	2.149e-10	82.43	2.4745e-07	77.84	7.08724e-07	77.26	8.09986e-07	2010.08	0	1.19134	1.23053	1.18226	1.14337	1.08441	1.22808	0.932736	0.827069	0.89017	0.729822	0.809118	0.816458
EELALLDGSNVVFK	9	D0EP88	N-Term(TMT6plex); K14(TMT6plex)	6.488e-11	82.41	2.43425e-07	35.22	0.0121896	50.15	0.000400911	1992.14	0	1.29745	1.07776	1.1462	0.920745	1.02952	1.06303	0.911318	0.945643	0.99935	0.909097	0.913902	0.879896
FDQLFDDESDPFEVLK	14	W5PNR4	N-Term(TMT6plex); K16(TMT6plex)	1.317e-11	82.4	1.78099e-07	64.94	9.90737e-06	77.45	5.96326e-07	2402.21	0	1.29333	0.929194	0.954931	0.968404	1.09361	0.948186	0.851666	0.983959	1.13298	0.904759	1.00898	0.963649
LLLEAQAATGFLLDPVK	5	W5Q2U7	N-Term(TMT6plex); K17(TMT6plex)	3.056e-12	82.36	1.11507e-07	45.14	0.000610862	38.92	0.00257107	2257.36	0	0.817654	1.13474	0.928107	1.1704	1.05613	1.06232	0.935157	0.904024	0.810517	1.09981	0.893983	1.1809
NSDQASMPDNTAAQK	7	W5QBQ9	N-Term(TMT6plex); M7(Oxidation); K15(TMT6plex)	2.311e-07	82.35	1.301e-07	45.22	0.000736489	54.25	9.20802e-05	2052	0	0.988548	1.2902	1.21235	1.1992	1.04481	1.06582	0.843757	0.772329	0.915877	0.979952	0.867791	0.885598
TQLGAIYIDASCLTWEGQQFQGK	10	W5NZ10	N-Term(TMT6plex); C12(Carbamidomethyl); K23(TMT6plex)	9.349e-12	82.34	2.15583e-07	70.63	3.14848e-06	67.13	7.20349e-06	3072.59	0	1.03166	0.862007	0.819173	0.917899	0.986289	1.096	1.07379	1.10835	0.882849	1.01001	1.04652	1.15629
TCDGVQCAFEELVEK	5	W5Q3W4	N-Term(TMT6plex); C2(Carbamidomethyl); C7(Carbamidomethyl); K15(TMT6plex)	6.501e-12	82.31	1.53041e-07	31.59	0.0177864	70.2	2.56416e-06	2243.11	0	1.04465	1.10915	0.954886	1.02475	1.09464	1.20895	0.95611	0.801693	0.95157	0.996545	1.02234	0.961715
AGAGSATLSMAYAGAR	6	W5PW05	N-Term(TMT6plex)	3.224e-12	82.3	1.7577e-07	79.5	3.338e-07	82.32	1.74962e-07	1683.87	0	1.32609	1.37477	1.14358	1.25644	1.027	1.28081	0.665271	0.800707	0.59765	0.696234	0.69111	1.02013
WESLNAVTSSWQK	1	W5NUY7	N-Term(TMT6plex); K13(TMT6plex)	2.42e-09	82.3	2.35832e-07					1994.07	0	0.891442			1.1075			1.06209			0.949473
ENQESLGSLAEWNTENLQSLEEAAK	3	W5P881	N-Term(TMT6plex); K25(TMT6plex)	1.243e-11	82.28	1.95215e-07	62.55	1.84282e-05	64.47	1.18257e-05	3248.64	0	1.08622	1.02963	1.00917	0.87347	0.967941	0.746732	0.941559	1.01903	1.23247	1.16119	0.993526	1.03162
DLSTVEALQNLK	8	W5QHX6	N-Term(TMT6plex); K12(TMT6plex)	8.501e-09	82.25	1.97164e-07	33.78	0.0129617	72.9	1.82835e-06	1789.05	0	0.903227	0.959518	0.885657	0.941183	0.914393	1.08274	1.02654	1.12665	1.07811	1.18004	1.01073	1.00187
DAGEGGLSLAIEGPSK	30	W5P5A0	N-Term(TMT6plex); K16(TMT6plex)	2.577e-12	82.24	2.64785e-07	96.14	1.07625e-08	62.76	2.29874e-05	1959.08	0	0.912554	0.909604	0.927043	0.81575	0.905438	0.858464	1.09049	1.07575	1.22812	1.2353	1.13313	1.03141
AVAGNISDPGLQK	14	W5PFJ0;W5PFI7	N-Term(TMT6plex); K13(TMT6plex)	1.785e-09	82.24	2.0747e-07	60.2	3.1467e-05	65.53	9.51654e-06	1728.01	0
ELLLPNWQGSGSHGLTITQR	3	W5Q038	N-Term(TMT6plex)	2.218e-10	82.23	2.31884e-07	67.38	7.10217e-06	63.16	1.91533e-05	2436.32	0	0.958657	0.894984	0.829636	1.00305	0.967472	0.964825	1.08462	1.20658	0.895415	0.984847	0.928709	1.26108
LLIHQSLAGGIIGVK	5	W5PGN1;W5P9L9	N-Term(TMT6plex); K15(TMT6plex)	6.337e-12	82.17	5.88534e-08	33.63	0.00418338	46.14	0.000238356	1977.26	0
MQQQLDEYQELLDIK	16	W5P640	N-Term(TMT6plex); M1(Oxidation); K15(TMT6plex)	6.577e-11	82.16	2.35956e-07	81.82	2.47937e-07	87.07	7.60802e-08	2368.26	0	0.677561	0.790575	0.750685	0.803135	0.894528	0.828195	1.24805	1.18706	1.1271	1.39781	1.1821	1.26189
ETSGNLEQLLLAVVK	52	W5PZM9;K4P221	N-Term(TMT6plex); K15(TMT6plex)	3.903e-14	82.15	1.6427e-07	83.77	1.14174e-07	83.7	1.09844e-07	2072.24	0
LDPQTLDTEQQWDTPCPR	10	W5QFB2	N-Term(TMT6plex); C16(Carbamidomethyl)	1.452e-12	82.09	1.13097e-07	52.41	0.000104202	82.83	9.53786e-08	2429.16	0	0.893861	0.997157	0.7787	0.938078	1.03106	0.938875	1.14225	1.00464	0.964264	1.06079	0.981758	1.27587
VFLLGEEVAQYDGAYK	9	W5PRM8	N-Term(TMT6plex); K16(TMT6plex)	6.572e-12	82.08	2.55829e-07	84.18	1.60035e-07	64.29	1.56218e-05	2260.23	0	1.11711	1.35488	1.14208	1.21313	1.01566	1.07628	0.785302	0.750296	0.896306	0.846854	0.822053	0.946837
TIEYLEEVAITFAK	21	B6UV59	N-Term(TMT6plex); K14(TMT6plex)	4.18e-09	82.08	2.43131e-07	77.88	6.28908e-07	76.7	8.2846e-07	2085.19	0	1.03327	1.20203	1.15186	1.32814	1.05416	1.2564	0.769272	0.796133	0.805126	0.777148	0.948356	0.879105
QLGGSVELVDIGTQK	6	W5P3I5	N-Term(TMT6plex); K15(TMT6plex)	3.225e-11	82.08	2.62024e-07			80.69	3.47638e-07	2002.15	0	1.07321		1.09096	1.10797		1.01649	0.939402		0.92087	0.838885		1.01082
SQEATEAAPSSAGDMADTPR	3	W5P889	N-Term(TMT6plex)	5.149e-15	82.07	7.04686e-08	69.82	1.27684e-06	50.77	9.75722e-05	2221.03	0	0.932453	1.0297	1.04637	0.886888	1.06834	0.816238	1.03691	0.967398	1.15231	1.2136	0.940972	1.0135
ICDPGLTAFEPEALGNLVEGMDFHR	6	W5QAM4	N-Term(TMT6plex); C2(Carbamidomethyl)	4.89e-11	82.07	1.31624e-07	46.67	0.000472536	78.3	3.30581e-07	3017.46	0	0.928664	1.02041	0.935733	0.855934	1.00493	0.945538	1.14899	0.936743	1.06213	1.1436	1.07336	1.07356
NLASVGLNLIASGGTAK	5	W5QDE5	N-Term(TMT6plex); K17(TMT6plex)	7.402e-13	82.03	1.88297e-07	23.63	0.13092	37.44	0.00566148	2044.21	0	0.940948	0.986005	0.921676	1.20502	1.25555	1.17252	0.98464	0.902722	0.885865	0.844182	0.861747	1.05807
GFTLNDAANSLLIITQVR	3	W5P995	N-Term(TMT6plex)	8.224e-13	81.97	2.37296e-07	33.76	0.0157562			2175.23	0	1.01826	0.951064		1.26616	1.05153		0.801014	1.06763		0.798192	0.935996
QGLYELSAGNFELHVAQGDHFIK	7	W5Q6N7	N-Term(TMT6plex); K23(TMT6plex)	5.986e-13	81.96	2.42937e-07	81.34	2.74708e-07	51.48	0.00026386	3031.62	0	0.921804	0.99996	1.03316	1.17281	0.990967	1.04318	0.967912	1.02162	0.825331	0.908278	0.996389	1.10313
ATSSALEGEPQPQVR	4	W5Q1F6	N-Term(TMT6plex)	8.657e-12	81.94	2.22948e-07			60.85	2.86552e-05	1798.95	0	0.931224		1.09918	1.53176		1.23791	0.587947		0.885658	0.67309		0.843796
ALVDELEWEIAQVDPK	11	W5PI22	N-Term(TMT6plex); K16(TMT6plex)	1.273e-11	81.93	2.66743e-07	84.86	1.3684e-07	72.17	2.40571e-06	2313.27	0	0.937558	1.00217	1.06606	1.14092	1.06582	1.02569	0.952079	0.94957	1.11446	0.957181	0.990461	0.883691
SLFSSIGEVESAK	4	C8BKE5	N-Term(TMT6plex); K13(TMT6plex)	2.038e-09	81.93	2.46224e-07	56.73	8.23819e-05			1812.01	0	0.987311	1.03795		0.97389	0.911874		1.07528	1.03772		1.03078	1.02491
HIDCAHVYQNESEVGLALQAK	17	W5PC00	N-Term(TMT6plex); C4(Carbamidomethyl); K21(TMT6plex)	3.743e-16	81.91	2.58956e-07	64.18	1.58125e-05	92.85	2.1608e-08	2840.48	0	0.920959	0.870963	0.963203	0.837375	0.880071	0.947186	1.19098	1.17265	1.08032	1.09768	1.08232	1.04307
FGLVFDNVVGIVEVINSK	3	W5PQG5	N-Term(TMT6plex); K18(TMT6plex)	1.7e-11	81.88	2.00752e-07	92.28	1.77173e-08	37.73	0.0049416	2407.4	0	1.10434	0.915976	0.719691	0.711731	0.840049	0.900629	1.26377	1.38972	1.01501	1.00644	0.805537	1.30324
SVEDAQEASMALTQR	23	W5QCP9;Q9MZW2	N-Term(TMT6plex)	2.526e-11	81.86	1.6193e-07	89.41	2.82369e-08	70.43	2.28245e-06	1864.92	0
IFQNLDGALDEVVLK	9	W5Q989	N-Term(TMT6plex); K15(TMT6plex)	4.609e-09	81.85	2.12594e-07	84.35	1.25611e-07	72.43	1.9516e-06	2132.24	0	1.09724	1.27339	1.33423	1.2305	0.987511	1.0196	0.848164	0.822276	0.896277	0.834867	0.891407	0.835893
LEDDILVMDDQNNK	16	W5PGT5	N-Term(TMT6plex); K14(TMT6plex)	9.811e-11	81.85	2.139e-07	73.81	1.34963e-06	52.48	0.000183322	2120.1	0	0.794417	0.851456	0.73898	0.574522	0.730692	0.664408	1.21038	1.20312	1.54568	1.61947	1.28221	1.07406
SNTSPEELGPLANQLTSDYGR	5	W5PQK6	N-Term(TMT6plex)	5.248e-08	81.83	1.97828e-07	72.97	1.43576e-06	32.69	0.0166594	2478.24	0	1.05819	0.967272	0.918785	0.818315	0.95128	0.961193	1.03914	1.06572	1.25629	1.14047	1.03831	0.918945
AQQDLGYEPLYTWEEAK	26	B5TQZ6	N-Term(TMT6plex); K17(TMT6plex)	4.772e-13	81.82	2.28536e-07	81.84	2.11775e-07	69.6	3.77737e-06	2499.28	0	1.22559	1.84449	1.67696	1.75646	1.37858	1.69557	0.374409	0.341852	0.420231	0.420235	0.329974	0.466172
VVSSVLQFGNISFK	6	W5NU63	N-Term(TMT6plex); K14(TMT6plex)	3.042e-10	81.82	2.03874e-07	70	2.98e-06	81.71	2.06406e-07	1983.16	0	0.797945	1.12423	0.861913	1.01611	0.902134	1.02909	1.19479	0.998668	0.795336	1.02864	0.965253	1.24486
LDALAAEFSSSWQK	6	W5Q366	N-Term(TMT6plex); K14(TMT6plex)	2.508e-10	81.82	2.61748e-07	34.4	0.0144505	31.7	0.0268405	2011.09	0	0.86509	0.987824	0.762712	0.909926	0.934332	0.908069	1.09783	1.08628	0.963298	1.16972	1.00205	1.30203
IGDSSIVVAGGMENMSK	4	W5P358	N-Term(TMT6plex); K17(TMT6plex)	2.987e-13	81.8	2.67581e-07	57.6	7.13367e-05			2153.14	0	1.14165	1.07797		1.07755	1.21755		0.887364	0.825336		0.842438	0.852736
VDLLSFTGSTQVGK	5	W5QAE8	N-Term(TMT6plex); K14(TMT6plex)	6.426e-10	81.79	2.51311e-07	82.14	2.29714e-07	67.55	6.55706e-06	1910.1	0	1.07765	0.999606	0.933095	0.915733	0.962358	1.00443	1.06181	1.03403	0.874116	0.987924	1.00412	1.17081
MIQMEPQFGGAPCPETVQR	4	W5PBA6	N-Term(TMT6plex); C13(Carbamidomethyl)	1.879e-14	81.79	1.20855e-07			86.93	3.77149e-08	2405.16	0	0.797876		0.71248	0.789291		0.860119	1.46546		1.08161	1.03334		1.32236
GAPAPASAPAPAAHK	13	W5PY64	N-Term(TMT6plex); K15(TMT6plex)	6.556e-11	81.78	2.3762e-07	73.7	1.55275e-06	87.38	6.636e-08	1772.02	0	0.774409	0.890616	0.769584	0.895196	0.907355	0.861185	1.15091	1.0594	1.26119	1.31498	1.1632	1.11753
GLAEDIENEVVQITWNR	6	W5PH31	N-Term(TMT6plex)	3.687e-08	81.77	2.33511e-07	71.78	2.28991e-06	41.05	0.00283077	2215.16	0	1.01008	0.981639	0.960981	0.878164	0.901049	0.906074	1.05994	1.04874	1.1921	1.11173	1.1026	0.990465
AQAALQAVNSVQSGNLALAASAAAVDAGMAMAGQSPVLR	1	W5PI44	N-Term(TMT6plex)	1.111e-12	81.76	2.27715e-07					3910.05	0	0.830082			1.03439			1.24492			0.917313
AAASAELDAALEELAAR	3	W5NXJ8	N-Term(TMT6plex)	2.093e-08	81.75	2.55976e-07					1901.02	0	1.11614			1.02468			0.856687			0.974532
AGGAGVPAFYTSTGYGTLVQEGGAPIK	3	W5PGM1	N-Term(TMT6plex); K27(TMT6plex)	3.357e-10	81.74	2.62595e-07	74.85	1.28481e-06			3027.62	0	1.02682	0.948236		1.01339	0.958487		1.10121	1.09944		0.875499	1.01045
GLSPAQADSQFLENAK	8	W5PWQ4	N-Term(TMT6plex); K16(TMT6plex)	1.276e-13	81.73	2.83679e-07	91.41	3.079e-08	77.84	7.0708e-07	2134.15	0	1.07906	1.07386	0.891593	0.910682	0.924888	0.974501	1.09348	1.0302	1.01113	0.930309	0.959527	1.14087
FDENDVITCFANFESDEVELSYAK	4	W5P4I9	N-Term(TMT6plex); C9(Carbamidomethyl); K24(TMT6plex)	1.907e-10	81.73	8.56072e-08	73.62	6.88699e-07			3300.56	0	1.02484	1.04298		0.967339	1.03799		0.95211	0.923071		1.0978	1.00455
DNENVVNEYSSHLEK	22	W5NQ46	N-Term(TMT6plex); K15(TMT6plex)	1.727e-11	81.7	2.2446e-07	71.37	2.36344e-06	78.53	4.44692e-07	2235.13	0	0.848758	1.01527	1.242	1.124	0.88993	1.04811	0.966411	1.11278	0.81423	1.08432	1.01479	0.946862
VAEQTPLTALYVANLIK	4	W5PLV2	N-Term(TMT6plex); K17(TMT6plex)	1.554e-13	81.7	1.53133e-07	42.91	0.00105662	38.2	0.0031255	2302.37	0	0.991138	1.19528	1.01092	0.998873	1.04511	0.938525	1.14819	0.974109	0.87093	0.885648	0.726594	1.15775
AAVPSGASTGIYEALELR	55	W5PIG7;W5P5C0;W5P663	N-Term(TMT6plex)	6.289e-15	81.68	3.02246e-07	90.06	4.31004e-08	97.12	8.7534e-09	2034.11	0
LLDEEEATDNDLR	5	W5Q3T9	N-Term(TMT6plex)	7.404e-09	81.68	1.52481e-07	32.2	0.0135576	42.9	0.00125651	1761.87	0	1.07	0.891817	1.00783	1.06664	1.14462	0.890019	0.877337	0.957456	1.13106	0.999104	1.05577	1.00057
QIGVEHVVVYVNK	5	W5NWF7	N-Term(TMT6plex); K13(TMT6plex)	1.129e-09	81.68	2.05119e-07	28.81	0.0386018	81.79	2.01645e-07	1942.15	0	1.17018	1.10309	1.20943	1.35709	0.980501	1.17046	0.688213	0.994979	0.933323	0.706665	0.907275	0.801211
SVQLDGLVWGSSK	12	W5NPL9	N-Term(TMT6plex); K13(TMT6plex)	7.414e-10	81.65	2.70145e-07	81.29	2.92378e-07	81.24	2.98394e-07	1834.05	0	1.06803	1.04071	1.06573	1.03798	0.999424	1.01465	0.985325	1.04397	0.839176	0.900707	0.90216	1.05865
DSSTCPGDYVLSVSENSR	5	W5Q4Z9	N-Term(TMT6plex); C5(Carbamidomethyl)	1.427e-11	81.64	7.40327e-08	76.36	2.3005e-07	62.45	6.88312e-06	2202.02	0	0.934321	0.906514	0.835048	0.919828	0.920486	1.27536	1.12231	1.15318	0.989911	1.07248	1.04226	0.982757
QFLLAAEAIDDIPFGITSNSDVFSK	22	W5Q9H2	N-Term(TMT6plex); K25(TMT6plex)	2.059e-11	81.61	2.59185e-07	74.22	1.42862e-06	70.78	3.16694e-06	3156.68	0	1.04272	1.07018	1.02776	1.06134	1.04185	1.0969	1.0428	0.954095	0.813923	0.916506	0.936928	1.05814
ALLVEVQLLESK	4	W5PLB9	N-Term(TMT6plex); K12(TMT6plex)	1.634e-08	81.58	1.19544e-07	61.56	1.32664e-05			1800.13	0	1.20405	1.02782		1.04252	1.01329		0.935473	0.99952		0.81916	0.965258
HFCPNVPIILVGNK	5	C5IJ99;W5QER2	N-Term(TMT6plex); C3(Carbamidomethyl); K14(TMT6plex)	1.53e-07	81.57	2.30235e-07	17.52	0.577056	23.69	0.125276	2066.2	0
DDGVFVQEVMQNSPAAR	9	W5Q038	N-Term(TMT6plex)	1.543e-11	81.56	1.78747e-07	71.01	1.99314e-06	72.01	1.50137e-06	2092.04	0	0.967257	0.808295	0.890075	0.869938	0.977916	0.941998	1.08147	1.20896	1.11848	1.11161	1.03061	1.0439
SVGDGETVEFDVVEGEK	20	W5QIC7;A4UTS9	N-Term(TMT6plex); K17(TMT6plex)	3.743e-16	81.55	2.27449e-07	78.63	4.59931e-07	88.91	4.33142e-08	2254.15	0
TIEEYAICPDLHVDLGVLGK	11	W5PJB6	N-Term(TMT6plex); C8(Carbamidomethyl); K20(TMT6plex)	6.857e-10	81.52	2.67431e-07	50.44	0.000333898	69.86	3.90384e-06	2700.47	0	1.20665	0.998002	0.978805	0.963964	1.02635	1.13695	0.847902	1.02264	0.903192	1.01244	0.959204	1.06076
QLEVYTSGGDPESVAGEYGR	4	W5PYG7	N-Term(TMT6plex)	3.743e-16	81.51	1.20427e-07	77.45	2.89618e-07	91.89	1.10338e-08	2343.13	0	1.16778	1.04012	1.11643	1.0893	0.928843	0.998828	0.916394	0.969395	1.02431	0.820476	1.05627	0.928614
EASDPQPEEVDGGLK	15	W5Q694	N-Term(TMT6plex); K15(TMT6plex)	1.052e-10	81.51	2.29553e-07	70.58	2.8437e-06	57.97	5.41003e-05	2029.05	0	0.857441	0.954605	1.00661	0.942245	0.996221	0.974524	1.22274	0.990225	1.0182	1.0591	1.07729	1.0337
MPCTEDYLSLILNR	100	P14639;W5PWE9	N-Term(TMT6plex); C3(Carbamidomethyl)	7.008e-10	81.48	2.58171e-07	79.56	4.01704e-07	77.68	6.25279e-07	1954	0
LAVNNIAGIEEVNMIK	6	W5P4F0	N-Term(TMT6plex); K16(TMT6plex)	1.305e-12	81.46	2.21137e-07	42.3	0.00186958	76.86	6.96493e-07	2186.27	0	1.02276	1.04806	1.09269	0.943625	1.06475	0.901621	0.962856	0.948652	1.05772	1.05908	0.944975	0.986545
SLAYLTAATHGLDEEAESLK	7	W5PFV7	N-Term(TMT6plex); K20(TMT6plex)	1.515e-12	81.45	2.93977e-07	74.15	1.64221e-06	69.42	4.73152e-06	2577.38	0	1.13681	1.02348	1.13599	1.11878	0.984335	1.03275	0.899936	0.896351	1.04352	0.833238	1.13565	0.928523
ATAIELGYLTAEQFDEWVKPK	8	C5IWV1	N-Term(TMT6plex); K19(TMT6plex); K21(TMT6plex)	3.743e-16	81.45	2.1914e-07	41.03	0.00259141	90	3.295e-08	3096.72	0	1.26009	1.27288	1.29067	1.23449	1.08741	1.18236	0.725433	0.788682	0.825224	0.751167	0.811108	0.813655
LQSIGTENTEENRR	12	W5P1X9	N-Term(TMT6plex)	1.81e-07	81.43	2.33461e-07	81.39	2.46513e-07	66.87	6.73304e-06	1875.97	1	1.11508	0.946443	1.05786	0.899769	0.969519	1.05302	1.03692	1.07009	0.969997	0.926154	1.00079	0.984615
GFGTDEQAIIDVVANR	9	W5PCN2	N-Term(TMT6plex)	1.937e-11	81.43	2.51447e-07	65.51	9.94007e-06	41.7	0.00240347	1934.01	0	0.912678	1.0315	1.00433	1.00214	1.00764	0.949105	0.995613	0.953903	1.1104	1.07263	1.00723	0.984258
GLTSSEPVSIMEK	9	W5P8W6	N-Term(TMT6plex); K13(TMT6plex)	9.063e-10	81.4	2.86877e-07	82.08	2.48086e-07	81.4	2.90137e-07	1836.02	0	0.803796	0.943268	1.07696	0.956219	0.836817	0.882323	0.887122	1.08316	0.853454	1.33369	1.18773	1.17803
ISTPLNPGNPVNNQMFIQEYVANLLK	2	W5QG19	N-Term(TMT6plex); K26(TMT6plex)	1.814e-07	81.39	2.62124e-07			75.72	9.28332e-07	3372.83	0	0.91379		0.840283	1.13781		1.02827	1.02949		0.751029	0.920375		1.31266
WEAAEGVLQEALDK	10	W5PL65	N-Term(TMT6plex); K14(TMT6plex)	1.444e-10	81.38	3.08215e-07	61.38	3.07487e-05	52.16	0.000257849	2017.1	0	1.19679	1.08849	1.32271	1.11644	1.08925	1.03898	0.84251	0.868165	0.970342	0.844453	0.967559	0.766412
GWDQGLLGMCEGEK	5	W5P5G6	N-Term(TMT6plex); C10(Carbamidomethyl); K14(TMT6plex)	4.591e-10	81.36	1.68528e-07	53.7	0.00011283	55.05	8.28411e-05	2038	0	1.08666	1.12422	1.0631	1.14579	0.972664	1.18409	0.861493	0.946497	0.916728	0.896423	0.952635	0.920919
EGVQGPLNVSLSEEGK	3	W5P9L8	N-Term(TMT6plex); K16(TMT6plex)	3.743e-16	81.33	3.05526e-07	26.82	0.0884911	83.09	2.07899e-07	2101.15	0	0.858725	1.00506	0.941572	0.95623	0.975969	0.808185	1.09279	1.04754	1.25981	1.14725	0.979566	1.02278
SWIEGLTGLSVGPDFQK	5	W5PLD5	N-Term(TMT6plex); K17(TMT6plex)	4.924e-14	81.33	3.17673e-07			90.87	3.53168e-08	2292.26	0	0.797989		0.95582	0.922765		0.833522	1.11596		0.950587	1.23306		1.21054
GVESVFDIMEMEDEER	5	W5PWZ8	N-Term(TMT6plex)	8.978e-12	81.26	5.16237e-08			56.01	1.57885e-05	2143.97	0	0.995204		0.875331	0.941295		0.8763	1.0762		1.33116	1.04469		0.965522
LTLYDIAHTPGVAADLSHIETR	18	W5PW05	N-Term(TMT6plex)	1.717e-10	81.24	3.09669e-07	84.71	1.39959e-07	83.8	1.72584e-07	2622.41	0	1.11527	1.26444	1.17502	1.16168	1.05033	1.22726	0.890078	0.852099	0.806193	0.838096	0.832742	0.89628
DGPNALTPPPTTPEWVK	9	P04074;W5PEP1	N-Term(TMT6plex); K17(TMT6plex)	6.48e-09	81.24	3.16057e-07	63.76	1.74391e-05	54.7	0.000140451	2278.24	0
SPCIVFADADLDNAVEFAHQGVFYHQGQCCIAASR	1	P51977	N-Term(TMT6plex); C3(Carbamidomethyl); C29(Carbamidomethyl); C30(Carbamidomethyl)	2.64e-15	81.23	8.85193e-08					4182.98	0	1.15568			0.876453			1.13795			0.87169
IGDQEFDSLPALLEFYK	12	W5PRS6	N-Term(TMT6plex); K17(TMT6plex)	3.572e-12	81.19	3.11354e-07	56.92	8.15991e-05	34.47	0.0144874	2443.31	0	0.963389	1.00563	0.896624	0.904099	0.953514	0.910699	1.05977	1.06677	1.0838	1.12032	0.994598	1.11286
FEETGQELAELLEEEK	6	C5IWU4	N-Term(TMT6plex); K16(TMT6plex)	4.34e-13	81.17	2.7078e-07	85.24	1.07273e-07	25.52	0.10324	2352.23	0	0.936553	0.85069		0.889772	0.913805		1.0216	1.19958		1.22098	1.08114
LLDNWDTLASTLSK	54	W5NX51	N-Term(TMT6plex); K14(TMT6plex)	1.976e-12	81.12	3.09459e-07	81.91	2.59278e-07	83.49	1.70131e-07	2035.15	0	1.12237	1.05785	0.796224	0.980325	0.887967	1.2223	1.13208	0.953654	0.999085	0.739894	1.08088	1.04386
NENLAANFLLQQNFDED	6	W5PB94	N-Term(TMT6plex)	2.88e-07	81.11	1.45212e-07	41.46	0.00129681	40.36	0.00162459	2224.07	0	1.06104	0.954118	1.05489	1.01609	1.00765	1.15868	0.971599	1.03115	0.956505	0.974345	1.03823	0.916695
VFIMDNCEELIPEYLNFIR	10	A8DR93	N-Term(TMT6plex); M4(Oxidation); C7(Carbamidomethyl)	6.226e-11	81.07	2.41132e-07	73.78	1.23963e-06	65.71	7.89491e-06	2660.33	0	0.976549	0.97716	1.0067	0.988346	1.06254	1.14173	1.06629	1.04986	0.933045	0.987014	0.947782	0.974531
SCTNPTEDFVQELLAK	11	W5P696	N-Term(TMT6plex); C2(Carbamidomethyl); K16(TMT6plex)	4.186e-12	81.05	2.94856e-07	61.8	2.48751e-05	57.02	7.49751e-05	2310.21	0	0.921469	0.920243	0.735715	0.640323	0.970618	0.77332	1.12784	1.15258	1.06487	1.44882	0.986667	1.32952
SQGMASLNLPAVSWK	4	W5Q5C7	N-Term(TMT6plex); K15(TMT6plex)	6.499e-12	81.03	3.39604e-07	45.88	0.00108713	23.31	0.19483	2047.13	0	0.890323	1.00172	0.984528	1.05486	0.875301	1.1047	1.05989	1.18095	0.860318	1.02057	0.914323	1.07438
VNHAVLAVGYGEEK	3	W5PZ48	N-Term(TMT6plex); K14(TMT6plex)	1.476e-10	81.01	3.18586e-07	81.88	2.59454e-07			1944.1	0	0.957512	0.880494		0.99829	0.983989		1.0154	1.04169		1.06084	1.15348
FLANVSTVLTSK	74	Q28744	N-Term(TMT6plex); K12(TMT6plex)	6.71e-09	81	2.20029e-07	74.93	9.04645e-07	77.09	5.51124e-07	1738.05	0	1.84316	0.824391	1.01508	0.595445	0.994116	1.0214	0.968402	1.40981	0.750788	0.604995	0.745568	1.19146
LGSTVFVANLDYK	6	W5P1D7;W5P1D8	N-Term(TMT6plex); K13(TMT6plex)	1.611e-09	80.96	3.20671e-07	74.51	1.39121e-06	76.51	9.20232e-07	1885.09	0
VNDDTIVNWVNETLK	11	W5PDD0	N-Term(TMT6plex); K15(TMT6plex)	4.551e-11	80.94	3.47521e-07	91.8	2.82116e-08	49.71	0.000454883	2218.22	0	0.736195	0.795881	0.971087	0.951808	1.11121	0.975371	1.17135	0.839056	0.901926	1.21611	1.3174	1.13325
GEIEEDSEVLMMIK	21	W5PJA0	N-Term(TMT6plex); K14(TMT6plex)	3.015e-10	80.92	3.18784e-07	45.47	0.00113942	55.3	0.000119229	2081.09	0	1.05866	0.900667	0.859039	0.829119	0.980941	0.941605	1.0686	1.15368	1.10989	1.08804	1.02975	1.08179
VLVEPDAASGVAVMK	6	W5Q9G8	N-Term(TMT6plex); K15(TMT6plex)	1.804e-10	80.9	2.97496e-07	37.27	0.00651561	42.74	0.00189431	1944.12	0	1.08264	1.08079	1.03866	0.902627	0.951638	0.985407	1.06086	0.974032	1.04497	0.973755	1.00255	0.982264
TAHSFEQVLTDITDAIK	9	W5PA16	N-Term(TMT6plex); K17(TMT6plex)	3.664e-14	80.88	3.45414e-07	102.62	2.28653e-09	93.33	1.94167e-08	2347.29	0	0.898149	0.979377	0.956246	1.02724	0.883133	0.973022	1.03594	1.01484	1.01777	1.17879	1.17267	1.0747
SPASDTYIVFGEAK	8	W5PEL1	N-Term(TMT6plex); K14(TMT6plex)	4.718e-11	80.86	3.41266e-07	63.87	1.69414e-05	55.77	0.00011084	1943.05	0	1.20139	1.06113	1.14745	1.09372	1.02695	1.00086	0.806563	1.03295	1.00612	0.821226	0.857976	0.914151
WNTDNTLGTEITVEDQLAR	11	W5PW62	N-Term(TMT6plex)	1.312e-13	80.84	2.30347e-07	73.7	1.24561e-06	53.54	0.000126359	2405.21	0	1.0507	0.950494	0.897529	0.967277	0.997587	1.04902	0.969993	1.03545	1.10538	0.985009	1.03089	0.991212
AELADQAASWLTGQGSFQGGFR	3	W5NUX8;W5NUJ7;W5NU00;W5NXJ3	N-Term(TMT6plex)	3.94e-11	80.83	2.09814e-07	58.5	3.54547e-05	58.94	3.1911e-05	2526.26	0
DDMIFEDCGNVPSELK	12	P05028	N-Term(TMT6plex); C8(Carbamidomethyl); K16(TMT6plex)	1.046e-10	80.82	1.80491e-07	57.88	4.07324e-05	49.92	0.000255666	2327.13	0	0.897137	0.98974	1.10864	1.08289	0.923089	1.13584	0.923086	1.01752	1.01262	1.11243	1.04636	0.830123
TSDSGELHGLTTEDK	15	P12303	N-Term(TMT6plex); K15(TMT6plex)	6.541e-11	80.8	2.57015e-07	24.91	0.101859	53.35	0.000148193	2048.05	0	1.24868	0.959075	0.652002	0.759947	1.082	1.31393	1.3262	0.919736	0.897469	0.717174	1.11369	1.10105
VIDFDENTALDDAEEESFR	10	W5NTZ8	N-Term(TMT6plex)	3.287e-13	80.79	8.71197e-08	70.58	8.1811e-07	73.73	4.25761e-07	2444.13	0	1.01023	0.94796	1.02815	0.947659	1.05244	0.933096	1.03468	1.08117	1.22723	1.04522	0.913906	0.897299
VSCLGVTDDGMAVATGSWDSFLK	4	W5NUV1;W5Q438	N-Term(TMT6plex); C3(Carbamidomethyl); M11(Oxidation); K23(TMT6plex)	4.903e-11	80.79	2.21759e-07	56.58	5.45069e-05	27.56	0.0538441	2890.44	0
NVLLDPQLVPGGGASEMAVAHALTEK	2	W5P765	N-Term(TMT6plex); K26(TMT6plex)	5.49e-11	80.79	3.0346e-07					3075.69	0	1.12979			0.949153			1.13671			0.758359
VVDVPGLYCSGWVK	3	W5PQT9	N-Term(TMT6plex); C9(Carbamidomethyl); K14(TMT6plex)	7.757e-10	80.78	3.497e-07	81	3.30838e-07			2037.13	0	1.12506	1.51956		1.69955	1.11352		0.527603	0.667709		0.497959	0.561897
FLCFGSEGGTYYIK	2	W5PI89	N-Term(TMT6plex); C3(Carbamidomethyl); K14(TMT6plex)	3.662e-10	80.78	2.60708e-07	67.41	5.79149e-06			2100.08	0	1.01915	0.970233		0.976285	0.964596		1.10366	1.12371		0.931751	0.93889
VDVLENQATDTVNDFIMLCYNPEFEK	1	W5QDB4	N-Term(TMT6plex); C19(Carbamidomethyl); K26(TMT6plex)	2.257e-11	80.76	2.11544e-07					3562.75	0	0.73002			1.35536			1.36156			0.492975
LQQELDDLVVDLDNQR	52	W5PGT5	N-Term(TMT6plex)	1.751e-11	80.74	3.04444e-07	77.92	5.75519e-07	67.82	6.04618e-06	2142.12	0	0.910871	0.902613	0.706125	0.762836	0.858308	0.893737	1.13583	1.18382	1.29414	1.28817	1.15796	1.03972
FIPCSPFSDYVYK	2	W5P0A4	N-Term(TMT6plex); C4(Carbamidomethyl); K13(TMT6plex)	1.051e-06	80.73	3.20361e-07					2081.09	0	0.85124			0.940306			1.1962			1.05524
MAEAIAQGLIQAGK	7	W5Q5E7	N-Term(TMT6plex); K14(TMT6plex)	1.203e-09	80.69	3.1778e-07	72.04	2.40379e-06	80.84	3.16057e-07	1859.08	0	1.00566	0.905642	0.961907	0.906874	1.03289	0.986931	1.14741	1.10098	1.00722	1.00127	0.977475	1.06548
IGNTGGMLDNILASK	3	Q2TCH3	N-Term(TMT6plex); K15(TMT6plex)	1.293e-10	80.67	3.2696e-07	61.25	3.00708e-05			1962.11	0	1.0818	1.14593		1.13485	1.18621		0.904685	0.870303		0.867382	0.765042
GLGTDEESILTLLTSR	27	W5PZM9	N-Term(TMT6plex)	1.984e-10	80.65	3.45258e-07	63.47	1.78563e-05	76.64	8.68165e-07	1934.06	0	0.871819	0.984879	0.969632	1.05183	0.972324	0.904793	1.06717	0.999077	1.01929	1.06987	1.03931	1.12334
FDVPGDENAEMDAR	6	W5PU66	N-Term(TMT6plex)	3.827e-10	80.64	6.60179e-08	65.43	2.21974e-06			1794.81	0	0.894968	0.936736		0.834619	0.940262		1.06947	1.0409		1.21276	1.13942
EPGQDLVVLPLTITSDFIPSFR	11	W5NRI1	N-Term(TMT6plex)	3.416e-14	80.62	3.35081e-07	89.24	4.61011e-08	79.57	4.34455e-07	2673.47	0	1.08638	0.865386	0.877071	1.05435	1.04629	0.937258	1.12193	1.01893	1.03532	0.857965	1.10977	1.14409
AITIAGIPQSIIECVK	6	W5Q4P4	N-Term(TMT6plex); C14(Carbamidomethyl); K16(TMT6plex)	1.933e-11	80.61	2.35054e-07	78.62	4.01907e-07	80.33	2.63683e-07	2171.29	0	0.965676	1.06229	0.920611	0.991552	0.983856	0.935808	1.02033	0.999151	0.93461	1.05694	0.950644	1.17831
SEYASGMETGGAK	5	W5P7B0	N-Term(TMT6plex); K13(TMT6plex)	1e-11	80.59	2.261e-07	20.25	0.286522	86.76	5.41917e-08	1745.88	0	1.04341	0.823888	0.9171	1.51053	0.91091	0.846838	0.546275	1.14298	1.42385	0.811311	1.1848	0.899659
AGVLSQADYLNLVQCETLEDLK	3	W5NYE0	N-Term(TMT6plex); C15(Carbamidomethyl); K22(TMT6plex)	8.416e-11	80.58	3.43869e-07	55.97	9.99073e-05	64.19	1.4309e-05	2937.56	0	1.06728	1.24047	1.09798	1.11518	1.09768	1.11075	0.9142	0.768878	0.937464	0.901266	0.87802	0.929317
VFANAPDSACVIGLQK	5	W5PQK3	N-Term(TMT6plex); C10(Carbamidomethyl); K16(TMT6plex)	1.028e-11	80.57	4.01666e-07	75.15	1.39304e-06	26.95	0.0915329	2148.19	0	1.12135	1.01106	0.938625	0.934206	1.00049	1.09633	1.0736	1.00135	0.915867	0.892877	0.992276	1.0757
SVLVDFLIGSGLK	8	W5PQG6	N-Term(TMT6plex); K13(TMT6plex)	3.205e-09	80.57	2.15304e-07	73.83	1.05156e-06	81.44	1.83755e-07	1806.11	0	0.884228	0.804622	0.761539	0.854064	0.912872	0.87947	1.13838	1.3918	1.11132	1.19748	0.892491	1.23413
LPAAGVGDMVMATVK	10	W5NQ87	N-Term(TMT6plex); K15(TMT6plex)	1.135e-10	80.56	3.1469e-07	79.61	3.86714e-07	57.98	5.65234e-05	1918.1	0	1.20004	1.08548	0.961733	1.08617	0.995218	1.03291	0.890951	0.992667	0.964692	0.815655	0.885005	1.06593
KEDLVFIFWAPECAPLK	16	W5Q9P7	N-Term(TMT6plex); K1(TMT6plex); C13(Carbamidomethyl); K17(TMT6plex)	7.132e-10	80.54	2.8965e-07	75.72	8.53315e-07	43.91	0.00138597	2750.56	1	0.955432	1.07533	0.946329	1.02651	0.993922	1.08878	1.01725	0.952636	0.83685	1.0034	0.916166	1.13441
EVWSEGLGYADVENR	3	W5QI00	N-Term(TMT6plex)	2.986e-10	80.53	1.74368e-07	64.64	6.90551e-06			1952.95	0	1.03284	1.05895		1.1845	0.905415		0.859045	0.980285		0.909164	1.0534
DQNESLDEEMFYK	10	W5QIT7	N-Term(TMT6plex); K13(TMT6plex)	9.223e-10	80.52	1.37066e-07	80.19	1.28264e-07	65.32	4.56805e-06	2106.01	0	0.940243	0.881547	0.93881	0.756458	0.901337	0.867737	1.05187	1.10064	1.20867	1.34794	1.17946	1.02281
ASASAQSAALSAEQAK	1	W5P502	N-Term(Acetyl); K16(TMT6plex)	1.807e-07	80.52	3.03851e-07					1761.92	0	0.920301			1.05534			1.04188			1.00577
NQEDDLTETNLEQIDPIFGSK	2	W5Q8K4	N-Term(TMT6plex); K21(TMT6plex)	3.755e-10	80.51	3.07664e-07					2864.45	0	0.909447			1.1494			0.947061			0.994632
QAVTNPNNTFYATK	6	W5Q4W8	N-Term(TMT6plex); K14(TMT6plex)	3.152e-10	80.5	3.45805e-07	67.66	6.59017e-06	67.52	6.81492e-06	2027.1	0	1.04713	1.1761	1.18728	1.37271	1.0998	1.23195	0.704903	0.836372	0.824055	0.791361	0.790682	0.837673
EEGSEQAPMNEDELINLIDGVLR	5	W5P677	N-Term(TMT6plex)	1.088e-12	80.48	2.26527e-07	100.71	2.34798e-09	74.35	1.07246e-06	2800.39	0	1.01818	1.05391	1.05598	0.937394	1.04041	0.942829	0.965625	0.931339	1.1209	1.12925	0.988237	0.943819
LEEEEDRGQQLQAER	8	W5PGT5	N-Term(TMT6plex)	1.549e-10	80.48	2.43092e-07	75.75	7.14405e-07	62.22	1.66742e-05	2059.03	1	0.802393	0.909252	0.658871	0.688529	0.747379	0.759041	1.24232	1.17875	1.28512	1.38652	1.19947	1.25323
AEGLDEDGEEEAK	2	W5PV43	N-Term(TMT6plex); K13(TMT6plex)	5.342e-10	80.48	1.9519e-07			67.51	3.86773e-06	1849.9	0	0.869897		1.05426	1.07628		0.79354	1.0151		1.25451	1.06334		0.950393
NSVSQISVLSGGK	2	W5QBL7	N-Term(TMT6plex); K13(TMT6plex)	2.074e-09	80.48	3.81425e-07			33.18	0.0204838	1734.02	0	1.06925		1.17599	1.06559		1.0152	0.962182		0.847344	0.91174		0.997365
TSTILGDITSIPELADYIK	17	W5QIT7	N-Term(TMT6plex); K19(TMT6plex)	2.9e-11	80.47	3.16344e-07	93.34	1.63365e-08	81.9	2.26625e-07	2508.43	0	0.983381	0.996425	0.877447	0.844805	0.900229	0.90992	1.076	1.02725	1.04136	1.16305	1.07083	1.13715
TDITYPAGFMDVISIDK	10	W5Q8J9	N-Term(TMT6plex); K17(TMT6plex)	2.638e-13	80.47	3.65254e-07	52.88	0.000212017	80.7	3.51094e-07	2344.26	0	1.21669	1.11008	1.14732	1.04071	0.965651	1.06635	0.918614	0.942457	0.925094	0.83073	0.983403	0.940799
MAETGGATDVSGK	7	W5NRR3	N-Term(TMT6plex); K13(TMT6plex)	4.509e-09	80.46	2.79744e-07	66.05	7.85912e-06	79.29	3.76245e-07	1681.88	0	0.861026	0.939136	0.877588	0.983605	0.985944	0.930821	1.00474	1.00433	1.08125	1.19278	1.11693	1.11587
ETAAVIFLHGLGDTGHSWADALSTIR	2	W5PB50	N-Term(TMT6plex)	5.051e-11	80.4	3.73012e-07	52.4	0.000238808			2967.56	0	0.952176	1.07494		1.14459	1.08296		1.02166	0.988872		0.877349	0.830013
DALSSVQESQVAQQAR	9	W5NWX6	N-Term(TMT6plex)	8.618e-12	80.34	3.29655e-07	84.33	1.31909e-07	70.29	3.31134e-06	1946.01	0	1.00734	0.920728	0.624929	0.931245	0.92942	0.797529	1.10243	0.981164	1.37005	0.992039	1.22229	1.2374
GSGDTSNFDDYEEEDIR	2	W5PWI1	N-Term(TMT6plex)	3.743e-16	80.34	2.45045e-08			81.55	1.85458e-08	2177.93	0	0.876385		0.870451	0.728925		0.933759	1.17182		1.24801	1.33528		1.00147
LTGFNIWDGVLSNEEIR	6	W5NXM6	N-Term(TMT6plex)	3.404e-13	80.33	3.68415e-07	71.49	2.67156e-06	86.36	9.2945e-08	2192.16	0	1.05356	1.28391	1.31866	1.39864	1.08122	1.15744	0.712522	0.789502	0.736856	0.723072	0.751552	0.818253
QGFDLNAPGGEIDASLK	3	W5Q038	N-Term(TMT6plex); K17(TMT6plex)	3.889e-12	80.32	3.97598e-07			69.18	5.12113e-06	2190.18	0	1.02591		0.981723	0.922385		0.917095	0.983705		1.10557	1.11985		1.02846
EILQEEEDLAEIVQLVGK	9	W5QDY5	N-Term(TMT6plex); K18(TMT6plex)	4.333e-14	80.31	3.46372e-07	103.68	1.6092e-09	74.02	1.39886e-06	2513.41	0	1.18692	1.23567	1.25133	1.04955	1.10008	1.15286	0.870419	0.776606	0.849596	0.890016	0.885615	0.823073
NMDPLNDNVTSLLNASSDK	13	W5PGT5	N-Term(TMT6plex); M2(Oxidation); K19(TMT6plex)	7.721e-14	80.31	2.91437e-07	87.88	4.90418e-08	95.59	8.69582e-09	2522.29	0	0.918358	0.838895	0.83965	0.827065	0.850533	0.866468	1.15188	1.19746	1.18772	1.17983	1.19443	1.10647
SIQADGLVWGSSK	5	W5QB95	N-Term(TMT6plex); K13(TMT6plex)	4.39e-09	80.3	3.929e-07	26.41	0.0961094	44.55	0.00144159	1806.02	0	1.19103	1.00749	1.06386	1.08007	1.06958	1.00611	0.864037	0.947098	0.991979	0.860391	0.998438	0.985693
VNVDAPNVNIGGLAGNLK	4	W5Q038	N-Term(TMT6plex); K18(TMT6plex)	3.743e-16	80.28	3.26272e-07	106.01	8.59595e-10	111.52	2.4629e-10	2223.29	0	1.02456	0.873908	0.989912	0.838142	0.685627	0.840269	1.09199	1.3312	1.34257	1.11531	1.11326	0.905997
YLYHGQTLDTLGGK	7	W5Q0F3	N-Term(TMT6plex); K14(TMT6plex)	1.255e-10	80.26	3.6404e-07	43.74	0.0016315	80.46	3.53952e-07	2024.13	0	0.632395	1.00491	0.942709	0.882419	0.962264	1.02611	1.18425	1.03818	0.787395	1.37654	1.00927	1.18935
ATAGDTHLGGEDFDNR	10	W5PGB2;W5PG95;W5PC31;I6YID3	N-Term(TMT6plex)	6.501e-11	80.26	1.20562e-07	34.89	0.00457319	68.71	1.8371e-06	1904.89	0
NLVDPFVEVSFAGK	6	W5NW35;W5PPG2	N-Term(TMT6plex); K14(TMT6plex)	2.562e-10	80.21	4.03033e-07	52.57	0.00022881	68.8	5.71464e-06	1980.12	0
TVSYNGILGPECGTK	5	W5QB02	N-Term(TMT6plex); C12(Carbamidomethyl); K15(TMT6plex)	9.292e-10	80.21	3.73496e-07	39.63	0.00435028			2054.09	0	0.859982	0.94593		0.977229	0.933436		0.980142	1.06339		1.22895	1.09343
AGPGTLSVTIEGPSK	4	W5PT68	N-Term(TMT6plex); K15(TMT6plex)	3.743e-16	80.19	3.23532e-07	99.08	4.1775e-09	104.85	1.16697e-09	1872.09	0	0.887655	0.918319	0.929879	1.07981	0.955645	0.942754	1.01649	1.10082	0.938115	1.03761	1.05426	1.16845
TIDDLEETLASAK	84	W5PQL4	N-Term(TMT6plex); K13(TMT6plex)	1.245e-13	80.17	4.22629e-07	76.76	8.88787e-07	89.69	4.65574e-08	1864.03	0	0.994115	0.859917	0.855466	0.67603	0.877408	0.809322	1.02686	1.20325	1.08402	1.41721	1.06732	1.21376
EIVHIQAGQCGNQIGAK	12	W5PPT6;D0VWY9;W5Q039	N-Term(TMT6plex); C10(Carbamidomethyl); K17(TMT6plex)	4.057e-13	80.16	3.89869e-07	68.68	5.41398e-06	67.14	7.81481e-06	2281.25	0
QVAEAYEVLSDAK	3	W5PC44	N-Term(TMT6plex); K13(TMT6plex)	1.553e-09	80.15	3.96564e-07	69.97	4.04787e-06	47.31	0.000744051	1881.03	0	0.971902	0.88843	0.987946	0.894425	1.24505	0.879365	1.05454	0.906062	1.23435	1.14139	1.00772	0.95788
TLYDEQGTVDEDSDVLSQDR	2	W5PCB1	N-Term(TMT6plex)	3.954e-12	80.15	1.10613e-07			49.65	0.00014091	2514.16	0	0.784634		0.999501	0.825768		0.89908	1.15195		1.22784	1.3341		0.940504
VLDFEHFLPMLQTVAK	19	B0FZM4;W5PK27	N-Term(TMT6plex); K16(TMT6plex)	3.743e-16	80.14	3.60684e-07	93.12	1.88674e-08	95.58	1.04175e-08	2346.33	0
EDEILEAVEIINK	13	W5PK12	N-Term(TMT6plex); K13(TMT6plex)	1.475e-08	80.13	3.77043e-07	82.35	2.27311e-07	73.5	1.7711e-06	1973.12	0	1.32163	1.25464	1.28926	1.07935	1.1039	1.35008	0.771785	0.741223	0.685134	0.815819	0.853529	0.772847
TVDNFVALATGEK	30	W5QHU9	N-Term(TMT6plex); K13(TMT6plex)	8.452e-14	80.13	3.93057e-07	77.96	6.49421e-07	85.26	1.2197e-07	1823.03	0	0.971132	1.11928	1.16808	1.13686	1.05995	1.11912	0.924067	0.876792	0.825414	0.946798	0.910898	0.960859
TISGGYAEYALAADHTVYTLPEK	7	W5PSF8	N-Term(TMT6plex); K23(TMT6plex)	3.743e-16	80.13	3.73646e-07	65.79	1.01894e-05	84.99	1.22821e-07	2928.54	0	1.12843	0.948595	0.951303	0.925726	0.942201	1.08113	1.01468	1.12589	0.926611	0.963135	0.981542	1.06786
ETEVGGSGAPEMDTETLR	3	W5Q2L9	N-Term(TMT6plex)	2.671e-12	80.1	1.4512e-07	76.91	2.99445e-07	80.17	1.43761e-07	2108	0	0.938093	0.960663	0.960693	0.855291	0.932723	0.907109	1.18088	1.08285	1.22159	1.09502	1.04701	0.969146
GAGAYICGEETALIESIEGK	5	W5PUX0	N-Term(TMT6plex); C7(Carbamidomethyl); K20(TMT6plex)	1.259e-09	80.09	3.50657e-07	75.48	1.00656e-06	62.96	1.80326e-05	2526.32	0	1.24583	1.316	1.20684	1.26991	1.01583	1.46558	0.701929	0.787975	0.757177	0.727672	0.841764	0.736783
LAMQEFMILPVGAENFR	7	W5PIG7	N-Term(TMT6plex)	1.36e-10	80.06	3.86128e-07	33.63	0.0174922	37.71	0.00673499	2195.16	0	0.967471	1.30089	1.02957	0.966946	1.01534	1.09559	1.0825	0.801416	0.872849	0.990971	0.844625	1.03505
EGMNIVEAMER	35	K4P1S5	N-Term(TMT6plex)	3.062e-05	80.05	2.00676e-07	71.87	1.31001e-06	57.99	3.23269e-05	1507.75	0	0.988283	1.02352	1.06398	0.961173	1.0018	0.985073	1.01981	1.00444	1.10292	1.06079	0.999756	0.921861
ELAQQVQQVADDYGK	4	W5Q1M9	N-Term(TMT6plex); K15(TMT6plex)	9.348e-12	80.03	4.05191e-07			80.16	3.99025e-07	2150.15	0	1.00965		0.994515	0.923964		0.807577	1.07541		1.21626	1.07558		1.01361
ADIYCEVCEYVVK	5	W5PAJ2	N-Term(TMT6plex); C5(Carbamidomethyl); C8(Carbamidomethyl); K13(TMT6plex)	8.316e-10	80.03	2.90983e-07			51.64	0.000210788	2106.06	0	0.94899		0.918191	0.878266		0.945354	0.769159		1.24163	1.49054		0.942878
NEIIILANTVNTELK	5	W5QEH0	N-Term(TMT6plex); K15(TMT6plex)	3.021e-10	80	2.08e-07	50.35	0.000226953	40.38	0.00233178	2143.29	0	1.14156	1.13127	1.08071	1.15755	1.05372	1.05172	0.870118	0.917441	0.993922	0.810545	0.880362	0.941996
AYHEQLSVAEITNACFEPANQMVK	42	C5ISA2;W5NVF9;W5QC38;Q9MZB0;W5QC30	N-Term(TMT6plex); C15(Carbamidomethyl); K24(TMT6plex)	1.033e-12	79.98	3.32026e-07	77.06	6.12997e-07	78.71	4.26638e-07	3208.63	0
IPMPDIDLNLTGPK	5	W5Q038	N-Term(TMT6plex); K14(TMT6plex)	1.546e-08	79.97	3.922e-07	74.03	1.536e-06	93.18	1.76949e-08	1982.14	0	1.045	0.614722	0.434669	1.37209	0.598768	1.10249	1.02128	1.27684	1.42198	0.474286	1.67936	1.09277
LDAFLVLEQLR	27	W5PGT5	N-Term(TMT6plex)	1.599e-05	79.97	3.92703e-07	59.18	4.65008e-05	71.24	3.02528e-06	1545.92	0	0.816609	0.921081	0.780229	0.669413	0.909324	0.935838	1.20271	1.143	1.12633	1.40582	1.08343	1.14527
DIGSALQANPSLTELSLR	10	W5PBY5	N-Term(TMT6plex)	7.96e-12	79.95	4.22334e-07	72.02	2.58446e-06	85.59	1.1553e-07	2114.17	0	1.04203	0.904054	1.02829	0.913871	0.916567	0.997954	1.07812	1.13326	0.946305	0.943169	1.07382	1.05126
IQEGVESLAGYADIFLR	4	W5PDK7	N-Term(TMT6plex)	8.699e-10	79.95	4.24863e-07	61.61	2.88175e-05	56.17	0.000100362	2110.14	0	0.982558	1.02988	0.995665	1.0408	1.10548	1.11053	1.00263	0.872338	0.980286	0.995703	1.02473	0.977195
IFGTDSQFNAYNEK	2	W5Q3M8	N-Term(TMT6plex); K14(TMT6plex)	2.93e-10	79.95	3.4242e-07			63.23	1.62089e-05	2092.07	0	1.00602		1.40852	1.85163		1.41503	0.460226		0.608892	0.506692		0.7216
SIEEACFTLQYLNK	10	W5P564;W5P563	N-Term(TMT6plex); C6(Carbamidomethyl); K14(TMT6plex)	1.549e-10	79.93	3.96337e-07	79.57	4.23414e-07	65.51	1.09383e-05	2174.16	0
DELHIVEAEAMNYEGSPIK	15	W5QIQ4	N-Term(TMT6plex); K19(TMT6plex)	4.966e-11	79.93	3.53655e-07	58.8	4.56776e-05	50.95	0.000294091	2603.34	0	0.976685	1.01707	1.05278	0.881517	1.02857	0.950078	1.00564	0.946581	1.12996	1.187	1.08388	0.930983
SGSGTMNLGGSLTR	3	W5PJ98	N-Term(TMT6plex)	8.669e-11	79.93	2.9268e-07	41.22	0.00223885			1566.81	0	1.03375	0.844263		1.03523	0.835446		0.981605	1.28889		0.967172	1.04964
HGEYGFQNALIVR	218	P14639;W5PWE9	N-Term(TMT6plex)	1.582e-07	79.92	3.89102e-07	85.03	1.27034e-07	74.99	1.21236e-06	1732.94	0
EIQEAEFLDEAAK	17	W5PWQ4	N-Term(TMT6plex); K13(TMT6plex)	9.301e-10	79.91	4.00208e-07	74.54	1.39394e-06	55.4	0.000112766	1951.04	0	0.965613	0.96651	1.0123	0.909496	0.948376	0.903678	1.0503	1.13409	1.10849	1.10398	0.986747	1.00572
LQWMGGGTFTGEALQYTR	11	W5PTE9	N-Term(TMT6plex)	3.743e-16	79.88	2.98125e-07	84.24	1.10751e-07	85.04	8.94553e-08	2245.13	0	0.717066	0.952519	0.608264	0.998937	0.92412	0.909473	1.24906	1.1376	0.668868	1.03924	0.9246	1.60644
NLDPEQMSQVLDAMFEK	14	W5P4F9	N-Term(TMT6plex); K17(TMT6plex)	2.102e-13	79.87	3.40543e-07	87.83	5.54607e-08	70.51	2.99216e-06	2453.25	0	0.870547	0.77097	0.935711	0.799378	0.926858	0.952958	1.28569	1.16342	1.03745	1.11836	1.19122	1.04697
RAEDGSVIDYELIDQDAR	33	A2SW69	N-Term(TMT6plex)	1.133e-15	79.87	2.77689e-07	82.88	1.41945e-07	84.88	9.54131e-08	2294.16	1	0.874839	0.980959	0.861452	1.01228	0.976118	0.977097	1.08609	0.983445	1.01644	1.11926	1.11469	1.0924
DLVPDLSNFYAQYK	7	W5PNR7	N-Term(TMT6plex); K14(TMT6plex)	1.824e-09	79.84	4.38875e-07	78.67	5.75246e-07	71.79	2.67204e-06	2131.15	0	1.00802	1.29137	1.21438	1.28095	1.11762	1.1845	0.802951	0.793317	0.806388	0.823411	0.744513	0.883971
GFEVVYMTEPIDEYCVQQLK	7	W5PHW0	N-Term(TMT6plex); C15(Carbamidomethyl); K20(TMT6plex)	3.56e-11	79.83	3.28615e-07			66.07	7.57583e-06	2906.47	0	1.27012		1.30167	1.21607		1.07038	0.739735		0.881985	0.726363		0.797961
DLEPLILTIEEAIQNK	21	W5Q3F9	N-Term(TMT6plex); K16(TMT6plex)	2.825e-11	79.82	2.86116e-07	84.67	9.02455e-08	73.89	1.13513e-06	2297.34	0	1.17782	1.17369	1.3932	0.890143	1.19956	1.3404	1.1315	0.843942	0.779752	0.868703	0.778152	0.67109
DAQVVQVVLDGLSNILK	3	W5NV88	N-Term(TMT6plex); K17(TMT6plex)	7.313e-11	79.81	2.21481e-07	81.11	1.69994e-07	66.65	4.6174e-06	2269.35	0	0.945861	0.992461	1.03981	1.09979	1.17196	1.06726	0.971321	0.945531	1.03767	0.995262	0.896575	0.931869
VLVQGTETETLTQEK	6	W5NYR6	N-Term(TMT6plex); K15(TMT6plex)	1.112e-11	79.81	4.70124e-07	79.43	5.12542e-07	64.32	1.66608e-05	2134.2	0	1.19423	0.779452	0.84612	0.884278	0.946124	0.854159	1.06162	1.30655	1.40624	0.884813	0.969959	0.959451
LDEYLNSPLPDEIDENSMEDIK	7	W5P8X9	N-Term(TMT6plex); K22(TMT6plex)	3.483e-10	79.79	2.54514e-07	88.13	3.80693e-08	52.6	0.000139858	3037.5	0	1.00492	1.04687	1.08144	1.02327	0.925028	0.973754	0.979144	1.02199	0.983195	1.03027	1.01765	0.982222
ADQLTEEQIAEFK	141	W5P5I7	N-Term(Acetyl); K13(TMT6plex)	5.191e-07	79.79	3.19061e-07	79.65	3.38185e-07	78.25	4.6907e-07	1792.92	0	1.15069	0.931837	0.965823	0.870289	1.0453	0.952394	0.982415	1.01194	1.08586	1.02622	1.00176	1.02461
NFESLSEAFSVASAAAALSENR	2	W5Q8Q7	N-Term(TMT6plex)	2.87e-11	79.79	3.08565e-07			79.4	3.22631e-07	2500.25	0	1.00544		1.01669	1.00724		0.944505	1.02141		0.978224	0.994594		1.07351
VAVEYLDPSPEVQK	6	W5PI96	N-Term(TMT6plex); K14(TMT6plex)	3.392e-08	79.78	4.36038e-07	38.75	0.00536076	38.38	0.00576488	2032.13	0	1.22588	0.923085	0.936432	0.797954	0.893914	0.928754	1.06047	1.09634	1.16028	0.976641	1.12912	1.01339
ILLMDMNEEDPTVLELK	8	W5NY46	N-Term(TMT6plex); K17(TMT6plex)	6.323e-13	79.76	4.33824e-07	78.99	5.20504e-07	67.22	7.87133e-06	2461.35	0	1.14563	0.83922	0.65438	1.09287	0.87863	1.30221	1.06746	1.14552	1.05535	0.678699	1.19905	1.05584
MSELPALAIYQTLDDK	7	W5QHR0	N-Term(TMT6plex); K16(TMT6plex)	4.292e-11	79.74	4.24678e-07	84.37	1.45141e-07	38.68	0.00541398	2266.24	0	1.27166	1.30707	1.7342	1.4353	1.21905	0.826902	0.598767	0.728968	0.783118	0.595114	0.689961	0.73906
GTEWVDPEDPTVIAENELLGAAAAIEAAAK	11	W5PQK6	N-Term(TMT6plex); K30(TMT6plex)	1.113e-11	79.74	4.37419e-07	84.2	1.57969e-07	65.67	1.12879e-05	3509.85	0	0.868112	0.995887	0.992129	0.877045	0.93744	0.84923	1.01998	1.08744	1.17254	1.25301	0.982969	1.00021
EDEIPETVSFEMLDAAK	5	W5QFW8	N-Term(TMT6plex); K17(TMT6plex)	2.456e-12	79.74	3.49829e-07	34.08	0.0128782			2382.22	0	1.00902	1.13122		1.12433	0.942022		0.799215	0.908594		1.07633	1.02714
VFVGGLSPDTSEEQIK	12	W5NRR0	N-Term(TMT6plex); K16(TMT6plex)	4.427e-12	79.73	3.8788e-07	82.92	1.86079e-07	70.96	2.93414e-06	2164.2	0	1.0199	0.932701	1.03628	0.901835	0.736528	0.941963	1.07023	1.19686	0.927018	1.08916	1.15346	1.04021
NSDPLVGVILDNGGK	13	W5Q5Q6	N-Term(TMT6plex); K15(TMT6plex)	1.673e-10	79.72	4.05307e-07	76.7	8.00667e-07	73.58	1.6401e-06	1956.11	0	0.850911	1.01393	0.73561	0.896458	0.803186	0.84544	1.17857	0.898016	0.853672	1.143	1.35854	1.41318
EVLGDAVPDDILIEAVLK	3	W5P6M7	N-Term(TMT6plex); K18(TMT6plex)	8.634e-09	79.7	2.94132e-07	52.74	0.000156706			2367.38	0	1.23661	1.02939		0.96281	1.06		0.848016	0.990409		0.977655	0.920268
NLNSDMDSILASLK	11	B6UV59	N-Term(TMT6plex); K14(TMT6plex)	1.024e-10	79.69	4.47854e-07	50.36	0.000392112	77.87	6.80166e-07	1979.09	0	1.03295	1.21582	1.07899	1.26761	1.08041	1.22516	0.848139	0.844923	0.84727	0.820086	0.860841	0.917431
LPIFDSQVITINPALPVEAAAEDYAK	3	W5Q4B6	N-Term(TMT6plex); K26(TMT6plex)	9.414e-12	79.68	3.10022e-07	54.11	0.000127896			3243.81	0	1.16488	1.04103		0.904204	0.958312		1.01951	0.961739		0.951633	1.0601
VSVVALTPSGPVEAFDFAEYQSELFEK	47	W5QCP9;Q9MZW2	N-Term(TMT6plex); K27(TMT6plex)	7.523e-10	79.66	4.00671e-07	95.76	1.00875e-08	95.18	1.13619e-08	3417.78	0
ACADPAAGSVILLENLR	11	B7TJ13	N-Term(TMT6plex); C2(Carbamidomethyl)	3.743e-16	79.66	4.25544e-07	77.44	7.20306e-07	93.35	1.80791e-08	1999.09	0	1.0612	1.0362	1.05742	1.02011	1.03053	1.07722	0.948835	0.939136	0.877266	0.961725	0.991774	1.02989
YPESDLVLQDYLIPAK	17	W5P131	N-Term(TMT6plex); K16(TMT6plex)	1.804e-10	79.64	4.28052e-07	79.63	4.31216e-07	74.23	1.48008e-06	2322.3	0	1.4631	1.63543	1.48424	1.66073	1.19174	1.70399	0.303235	0.558125	0.451209	0.35595	0.437987	0.564247
DKDDDGGEDDDANCNLICGDEYGAETR	3	W5QCQ4	N-Term(TMT6plex); K2(TMT6plex); C14(Carbamidomethyl); C18(Carbamidomethyl)	3.743e-16	79.62	1.47344e-08	68.82	1.70586e-07	82.16	7.90576e-09	3477.47	1	0.944294	1.16235	0.896509	1.02274	0.899838	0.816188	1.03893	0.904282	1.2793	1.02405	1.0458	1.03801
EHALLAYTLGVK	12	W5PD15;W5PN24;W5NY84	N-Term(TMT6plex); K12(TMT6plex)	2.521e-08	79.62	3.65633e-07	45.44	0.000895855	76.93	6.44803e-07	1773.07	0
MGHAGAIIAGGK	3	W5QGQ8	N-Term(TMT6plex); K12(TMT6plex)	1.358e-08	79.62	3.8637e-07	40.21	0.00333002			1540.9	0	1.18615	1.09933		1.1272	1.07196		0.842483	0.892359		0.827099	0.940469
ADLFYDVEASDLETPK	16	W5QH50	N-Term(TMT6plex); K16(TMT6plex)	5.325e-11	79.61	4.39223e-07	75.95	9.74463e-07	72.41	2.35101e-06	2271.18	0	0.912876	0.797215	0.81676	0.92478	0.820453	1.0131	1.78098	0.834417	1.34889	0.46219	1.61169	0.924155
ILTFDQLALDSPK	3	W5PQR5	N-Term(TMT6plex); K13(TMT6plex)	8.756e-10	79.6	3.88153e-07	79.55	3.94312e-07			1919.12	0	1.45633	1.3439		0.980643	0.975648		0.857144	0.754716		0.701516	0.900584
LVAEFTASLTNFQK	5	W5PY17	N-Term(TMT6plex); K14(TMT6plex)	8.356e-11	79.6	4.5778e-07	16.97	0.826742	53.54	0.000181683	2027.16	0	0.930651	1.08611	0.906002	0.941879	0.911831	1.0153	1.13997	1.10199	0.853198	1.034	0.869495	1.19781
LDPFQEVVLESSSVDELR	2	W5PIP3	N-Term(TMT6plex)	3.678e-09	79.59	4.20919e-07					2291.2	0	1.04051			0.930738			1.04594			1.01127
GFCYVEFDEVDSLK	7	W5PQJ1	N-Term(TMT6plex); C3(Carbamidomethyl); K14(TMT6plex)	1.17e-10	79.58	2.80342e-07	51.95	0.00017265	37.55	0.0045706	2166.08	0	1.00456	0.998866	0.988314	0.934511	0.986693	0.974097	1.00842	1.00769	1.01805	1.02801	1.01761	1.04723
LAEWVAIQSVSAWPEK	4	W5P3I5	N-Term(TMT6plex); K16(TMT6plex)	6.511e-11	79.56	3.97278e-07			73.48	1.65811e-06	2272.28	0	1.07489		1.07446	1.13802		1.11038	0.950032		0.750988	0.82485		1.07899
LDEIYVAGLVAHSDLDER	6	W5PUJ4	N-Term(TMT6plex)	1.012e-10	79.55	4.3036e-07	81.62	2.67197e-07	41.3	0.00296153	2244.17	0	1.06958	1.01975	0.93602	1.01811	0.970045	1.05222	1.04047	0.96252	0.954066	0.885152	0.975405	1.08015
QGFGELLQAVPLTDSFR	4	W5NUX2	N-Term(TMT6plex)	2.478e-10	79.54	4.81936e-07	50.74	0.000359261	62.9	2.15658e-05	2107.14	0	0.848011	0.917906	0.884072	0.957749	0.795189	0.981907	1.11179	1.27263	1.14991	1.12415	1.01711	1.02827
IIDTGGGFILEEEEEEEHAVGK	2	W5PNI2	N-Term(TMT6plex); K22(TMT6plex)	1.658e-14	79.54	4.09673e-07			15.02	1.1206	2859.47	0	0.930197		1.0466	0.954318		0.949574	1.01565		1.21431	1.15219		0.880438
ALAPTWEQLALGLEHSETVK	12	W5Q6N7	N-Term(TMT6plex); K20(TMT6plex)	3.743e-16	79.53	3.97246e-07	103.95	1.41354e-09	132.22	2.13226e-12	2651.48	0	0.891179	1.07828	1.06389	1.18006	1.01698	1.08909	0.951578	0.860209	0.828687	0.92831	1.06281	1.05441
SESLVVCDVAEDLVEK	12	W5QIU5	N-Term(Acetyl); C7(Carbamidomethyl); K16(TMT6plex)	1.775e-07	79.53	3.01417e-07	71.88	1.73834e-06	61.76	1.89373e-05	2063.04	0	1.13997	1.11358	1.16512	1.12564	1.11072	1.07522	0.892759	0.846172	0.898296	0.881218	0.882814	0.929918
HHCPNTPIILVGTK	4	C5IJA1	N-Term(TMT6plex); C3(Carbamidomethyl); K14(TMT6plex)	5.917e-06	79.53	4.32346e-07	65.67	9.93285e-06	62.37	1.99323e-05	2045.17	0	0.901937	1.00631	1.04313	0.953591	0.984076	1.01815	1.04584	0.94938	0.87061	1.15247	1.10155	1.07931
AASYFFDGSSYAIVR	2	W5PIM5	N-Term(TMT6plex)	1.133e-11	79.53	3.38746e-07					1882.96	0	0.782865			0.878419			1.25338			1.16052
DEYDDLSDLNAVQMESVR	4	W5Q0U6	N-Term(TMT6plex)	3.906e-11	79.52	1.29556e-07	45.27	0.000365515	66.73	2.4842e-06	2328.08	0	0.856908	0.832316	0.668396	0.905757	0.873874	0.874639	1.0338	1.14978	1.5515	1.27542	1.20894	0.980468
ISELGSQLSDEAVEDGLFHEFK	3	W5QDS3	N-Term(TMT6plex); K22(TMT6plex)	6.691e-11	79.51	3.91803e-07	27.78	0.0591873	58.63	4.88034e-05	2908.49	0	0.785152	0.988902	0.949144	1.00498	0.945317	0.903597	1.08365	0.991338	1.1639	1.17616	1.11637	1.02108
QQLSAEELDAQLDAYNAR	7	W5Q952	N-Term(TMT6plex)	4.528e-13	79.5	3.79242e-07	58.5	4.65431e-05	5.91	8.82183	2264.14	0	0.998777	0.986258	0.957314	0.943352	0.986893	0.958554	0.966903	1.08749	1.15222	1.11453	0.964612	0.986398
EKDILAAIGADLSK	11	W5Q9L8	N-Term(TMT6plex); K2(TMT6plex); K14(TMT6plex)	1.643e-09	79.5	1.99719e-07	51.87	0.000125475	30.27	0.0193583	2131.31	1	0.867598	1.17316	1.13025	1.28961	1.09446	1.07856	0.841495	0.90268	0.938958	1.00152	0.793144	0.925159
SNIDNMFESYINSLR	2	W5Q5N9	N-Term(TMT6plex)	5.414e-11	79.48	2.31075e-07					2032	0	1.14152			1.3151			0.844374			0.623316
EAVAPVQEESDLEK	7	W5NUZ1	N-Term(TMT6plex); K14(TMT6plex)	4.698e-12	79.47	4.41185e-07	45.74	0.00109741	84.95	1.26836e-07	2002.08	0	1.22148	1.03032	1.13105	0.962954	1.01014	0.967706	0.944318	0.960382	1.12381	0.893209	1.02033	0.873093
AVGTQALSGAGLLK	2	W5QHV6	N-Term(TMT6plex); K14(TMT6plex)	1.214e-15	79.46	2.82534e-07			96.82	4.50254e-09	1744.08	0	1.02566		1.03075	1.08309		0.935834	0.921757		0.965235	0.980644		1.07777
HNVEVLGILSDDVETDSVAPGENLK	6	W5PAZ2	N-Term(TMT6plex); K25(TMT6plex)	2.968e-12	79.45	4.57977e-07	67.13	7.7941e-06			3108.65	0	1.13638	0.948032		1.14933	1.00851		0.860032	1.08966		0.836268	0.955938
ILPVGNEVVGIVGYTSK	2	W5PUV3	N-Term(TMT6plex); K17(TMT6plex)	4.13e-12	79.45	2.7524e-07	35.28	0.00637439			2203.31	0	0.975579	1.23738		1.21753	0.959716		1.01466	0.977539		0.76522	0.76696
AAMPPQIIQFPEDQK	10	W5QG43	N-Term(TMT6plex); K15(TMT6plex)	5.53e-09	79.44	4.65858e-07	81.06	3.03187e-07	55.8	0.000103633	2171.2	0	1.00598	0.832255	0.951347	0.951853	0.901309	0.938079	1.08947	1.14353	0.992928	0.999804	1.17536	1.115
ASAELALGENNEVLK	10	W5NUG0	N-Term(TMT6plex); K15(TMT6plex)	3.743e-16	79.44	4.32298e-07	58.43	5.51946e-05	88.07	5.99648e-08	2016.14	0	1.29919	0.977425	1.15123	1.02216	1.07406	1.3446	0.868388	1.01113	0.850444	0.841789	0.948181	0.794054
ELEAQLEDAVAEASK	6	W5P5H6	N-Term(TMT6plex); K15(TMT6plex)	7.925e-16	79.43	4.26453e-07	52.34	0.000221417	84.99	1.19651e-07	2061.12	0	1.09784	1.28947	1.11458	0.964211	0.974859	0.983419	0.887769	0.85534	1.00723	1.08795	0.841343	0.900597
AQSELLGAADEATR	13	W5PP03	N-Term(TMT6plex)	9.619e-08	79.41	3.94056e-07	65.64	9.41497e-06	49.7	0.000368603	1660.87	0	1.08088	1.08153	1.02531	1.09846	1.05471	0.945421	0.856372	0.941631	1.10709	0.950471	0.913865	0.963488
AVFGDLPLGAGTVEK	8	W5PGC5	N-Term(TMT6plex); K15(TMT6plex)	5.656e-11	79.38	3.96211e-07	78.99	4.68769e-07	77.75	5.96815e-07	1932.13	0	1.01895	0.935428	0.986204	1.02363	1.049	1.05744	1.00342	1.07985	0.864753	0.924879	0.944505	1.047
EVAENQQNQTSDPEEEK	3	W5PWQ4	N-Term(TMT6plex); K17(TMT6plex)	1.476e-11	79.37	2.30066e-07			75.75	5.16181e-07	2433.18	0	1.14847		0.953761	0.95743		0.906216	0.962807		1.32285	0.961783		0.899873
LYTLQDGTQVADVVMNR	4	W5Q6U0	N-Term(TMT6plex)	1.5e-08	79.36	4.42653e-07	67.49	6.90672e-06	65.12	1.20737e-05	2152.12	0	1.12633	0.979868	1.04342	1.118	1.05544	1.15278	0.894332	1.03982	0.89678	0.853134	0.928432	0.971028
QGFNVVVESGAGEASK	3	W5PFI3	N-Term(TMT6plex); K16(TMT6plex)	1.251e-15	79.35	4.84324e-07			82.61	2.28631e-07	2037.11	0	1.20197		1.18645	1.48801		1.23755	0.599572		0.785424	0.607438		0.86938
MQDQDEDATLTQLATAWASLAAGGEK	5	W5PL65	N-Term(TMT6plex); K26(TMT6plex)	4.989e-12	79.31	3.30559e-07	42.15	0.0017128			3179.59	0	1.17465	1.22525		1.09073	1.03564		0.892139	0.826105		0.822239	0.897429
IGVLQFSNDVFPEFQLK	19	W5QCP9	N-Term(TMT6plex); K17(TMT6plex)	6.516e-14	79.3	4.26488e-07	71.71	2.47215e-06	83.39	1.7249e-07	2439.37	0	0.74515	1.03979	0.691501	0.978139	0.888117	0.862984	1.24204	1.12225	0.757589	1.04227	0.940849	1.53003
WLLLCNPGLAETIVER	6	Q5MIB6	N-Term(TMT6plex); C5(Carbamidomethyl)	9.351e-11	79.29	5.38166e-07	58.11	7.02318e-05	47.76	0.000763774	2113.17	0	0.911614	1.00802	0.798182	0.957912	1.0361	0.951317	1.08918	1.00742	0.846298	1.08405	0.952645	1.3219
AEDEALLSEEDDPIDR	4	A0A1D9CFF1	N-Term(TMT6plex)	3.991e-09	79.28	1.54622e-07	53.28	6.03814e-05	19.21	0.178725	2045.97	0	0.970675	0.84738	1.14252	0.883489	0.979581	0.761137	1.06411	1.10533	1.19908	1.14076	1.11894	0.943928
FSPLTSNLINLLAENGR	1	W5PTA0	N-Term(TMT6plex)	1.004e-12	79.28	4.7685e-07					2088.16	0	0.985507			1.30548			0.851786			0.814291
AGILFEDIFDVK	2	W5QHC1	N-Term(Acetyl); K12(TMT6plex)	1.326e-05	79.26	5.12845e-07	59.36	5.05227e-05			1637.9	0	0.925094	0.947385		1.00737	0.939119		0.9544	1.05359		1.15484	1.09776
ELQAQLQEQQVQVEMDMSKPDLTAALR	7	W5QG29	N-Term(TMT6plex); K19(TMT6plex)	2.566e-15	79.26	4.41699e-07	40.64	0.0032448	73.44	1.69837e-06	3557.89	0	0.962768	1.00588	0.873568	0.684532	0.796877	0.718157	1.03243	1.14316	1.29541	1.31183	1.06721	1.1305
DDLDVTELSNEDLLDQLVK	5	W5PTN4	N-Term(TMT6plex); K19(TMT6plex)	4.865e-10	79.24	5.1283e-07	60.48	3.76053e-05			2632.4	0	0.769891	0.723671		0.750457	0.890517		1.10892	1.2504		1.52235	1.19274
QLDDEEVSEFALDGLK	5	W5PNV5	N-Term(TMT6plex); K16(TMT6plex)	1.728e-13	79.22	4.5177e-07	74.2	1.3972e-06	93.73	1.59078e-08	2266.2	0	1.1478	1.07924	1.23367	1.06488	1.02609	1.07858	0.909937	0.923459	0.986283	0.878498	0.979805	0.81284
FSTVAGESGSADTVR	6	W5QB36	N-Term(TMT6plex)	2.83e-11	79.22	3.4526e-07	72.02	1.82765e-06	46.03	0.000728422	1712.87	0	1.06333	1.09142	0.854614	1.07813	0.988474	0.999789	0.950539	1.03943	1.12547	0.909534	0.853462	1.05607
AVASAAAALVLK	7	W5PQK6	N-Term(TMT6plex); K12(TMT6plex)	3.72e-08	79.21	1.77526e-07	58.99	1.8675e-05	52.48	8.36107e-05	1543	0	0.912946	0.974963	0.965728	0.963558	1.00726	1.0072	1.05289	1.07615	0.905368	1.11932	0.921658	1.09636
LLLAGYDDFNCNVWDALK	9	W5NUV1	N-Term(TMT6plex); C11(Carbamidomethyl); K18(TMT6plex)	1.602e-13	79.2	4.71889e-07	85.38	1.18936e-07	54.45	0.000141236	2585.35	0	0.792783	1.01609	0.809314	0.952711	0.916792	1.03483	1.11579	1.01171	0.933481	1.19359	1.0175	1.20168
SIVEGIIEEEEEDEEGSESVNK	9	W5PIE3	N-Term(TMT6plex); K22(TMT6plex)	1.077e-11	79.2	2.87942e-07	74.2	9.04851e-07	63.62	1.05369e-05	2908.42	0	1.19275	0.915485	1.1134	1.01688	1.07977	0.938178	0.882754	1.02909	1.24324	0.917887	1.01328	0.830654
YELGTPVAGTCYQAEWDDYVPK	17	W5NYA7	N-Term(TMT6plex); C11(Carbamidomethyl); K22(TMT6plex)	3.144e-11	79.19	3.08489e-07	89.23	2.70438e-08	68.4	3.09324e-06	3020.47	0	1.02794	0.823903	0.878325	0.819384	0.911678	1.06152	1.11832	1.17316	1.05678	1.09699	1.12127	1.06592
TGIEQGSNAGYLSESQR	6	B6UV59	N-Term(TMT6plex)	1.343e-14	79.18	2.74778e-07	69.75	2.34625e-06	79.8	2.40316e-07	2026	0	1.00065	1.0534	1.08629	0.863004	1.09559	1.32465	1.02391	0.847646	0.82297	0.98693	1.02128	0.876304
APEHGHGVEGGNVAEPDADVTER	14	W5QAB1	N-Term(TMT6plex)	3.743e-16	79.16	1.93536e-07	103.89	7.20684e-10	114.25	6.4644e-11	2572.23	0	0.95939	0.98451	0.9123	1.03378	1.11762	0.729909	1.05126	1.12832	0.892626	1.03579	0.734032	1.38749
GLGSTVQEIDLTGVK	5	W5Q691	N-Term(TMT6plex); K15(TMT6plex)	2.958e-12	79.16	5.13263e-07			75.46	1.18045e-06	1975.15	0	1.08719		1.04418	0.892524		0.971522	1.06312		1.0639	0.9955		0.970325
AQDVLVQEMEVVK	6	W5PKH2	N-Term(TMT6plex); K13(TMT6plex)	2.232e-13	79.15	4.89515e-07	85.97	1.01804e-07	87.21	7.63283e-08	1946.1	0	0.960927	0.977442	1.02175	0.952772	0.959015	0.895631	1.06006	1.05808	1.15684	1.06603	1.02147	0.975671
ESYVETELIFALAK	29	W5PUT6	N-Term(TMT6plex); K14(TMT6plex)	2.38e-12	79.15	4.87691e-07	42.33	0.00246197	78.71	5.56513e-07	2071.17	0	0.966838	1.1409	1.10141	1.10212	1.01943	1.01647	0.950165	0.889036	0.976617	0.944901	0.888249	0.975286
AAVYNYYISDGVK	3	W5NPK5;W5P5T4	N-Term(TMT6plex); K13(TMT6plex)	5.598e-10	79.14	6.02181e-07			45.24	0.00149314	1921.05	0
EMSGDLEQGMLAVVK	6	W5PJM4	N-Term(TMT6plex); K15(TMT6plex)	8.714e-11	79.12	5.18013e-07	29.56	0.0466995	78.98	5.36881e-07	2065.11	0	0.859559	1.12976	0.906882	0.892783	1.05896	0.99525	1.10588	0.866058	1.0383	1.21381	0.94924	1.07245
VEPAVSSVVNSIQVLASK	2	W5Q8J3	N-Term(TMT6plex); K18(TMT6plex)	7.931e-12	79.1	2.62047e-07					2285.36	0	1.16153			1.48098			0.686499			0.567506
CIDIQESEIIYTDEK	109	W5P7S6	N-Term(TMT6plex); C1(Carbamidomethyl); K15(TMT6plex)	3.588e-11	79.09	4.48234e-07	79.2	4.44838e-07	73.84	1.53034e-06	2314.19	0	0.686703	0.84391	0.42275	0.815181	0.847217	1.37541	1.08029	0.619343	1.18081	1.5011	1.89879	1.12222
DQVDTAVQDLLQLK	10	W5PQF8	N-Term(TMT6plex); K14(TMT6plex)	2.951e-09	79.08	4.83873e-07	80.23	3.7178e-07	91.11	3.04363e-08	2044.17	0	1.25262	1.22833	1.32476	1.08297	1.06784	1.07435	0.799598	0.812431	0.908335	0.857867	0.884574	0.802354
VIHDHFGIVEGLMTTVHAITATQK	8	D7R7V6	N-Term(TMT6plex); K24(TMT6plex)	2.405e-14	79.08	3.80054e-07	66.58	6.76941e-06	79.47	3.49672e-07	3076.7	0	1.23763	1.2828	0.932427	1.06481	0.928226	1.15411	0.997231	0.96809	0.688361	0.68698	0.756929	1.18217
DGELLFVHSAEGSEFWSALLEK	9	A8IF71	N-Term(TMT6plex); K22(TMT6plex)	2.017e-12	79.05	5.14607e-07	90.83	3.24633e-08	62.95	2.03303e-05	2922.53	0	0.933525	0.955915	0.935579	0.942845	0.948358	0.975446	1.10688	1.03767	0.930252	1.06264	1.11743	1.14859
GATYNIIVEAVK	8	W5QDG7	N-Term(TMT6plex); K12(TMT6plex)	1.857e-12	79.05	4.3558e-07	68.8	4.41616e-06	83.15	1.60745e-07	1736.04	0	1.08915	1.17578	1.41807	1.24108	0.938943	0.910882	0.841488	0.883487	0.74968	0.782644	0.998595	0.929254
QVQSLTCEVDALK	42	A4ZYA6;K4P1S1	N-Term(TMT6plex); C7(Carbamidomethyl); K13(TMT6plex)	4.149e-10	79.03	5.46988e-07	85.18	1.31064e-07	80.51	3.83246e-07	1949.08	0
VILQDFTGVPAVVDFAAMR	4	W5PZ94	N-Term(TMT6plex)	7.043e-12	79.03	5.15732e-07	48.76	0.000553469	86.81	8.59852e-08	2278.25	0	0.947011	0.998158	1.04839	1.04465	1.16067	1.04628	0.983793	0.961919	0.844437	1.05147	0.88002	1.07039
MSPLSIVTALVDK	4	W5Q5F5	N-Term(TMT6plex); K13(TMT6plex)	1.07e-08	79.02	3.92233e-07	70.49	2.88091e-06	70.59	2.7324e-06	1832.1	0	1.38509	1.31041	1.03767	0.991457	0.980323	0.987225	0.890684	0.821362	0.886027	0.669057	0.851376	1.09416
STESSLTPDLLNFK	2	W5NVY9	N-Term(TMT6plex); K14(TMT6plex)	1.003e-06	79.02	5.35718e-07			52.27	0.000249029	2010.11	0	0.943361		1.0374	0.929003		0.835916	1.0504		1.07785	1.13315		1.05983
HHGNEFTPVLQADFQK	43	Q1A2D1;P02075	N-Term(TMT6plex); K16(TMT6plex)	8.821e-09	79.01	5.2188e-07	78.95	5.24683e-07	71.37	3.01995e-06	2326.23	0
AELGGLPDDFVNSLEK	3	W5P7V5	N-Term(TMT6plex); K16(TMT6plex)	1.384e-08	79.01	5.24393e-07			36.9	0.008463	2162.17	0	1.27038		0.977741	0.951672		1.09173	0.90293		0.845566	0.89553		1.09865
LVILDNYDLASEWAAK	2	W5Q0A8	N-Term(TMT6plex); K16(TMT6plex)	1.04e-06	78.99	5.14195e-07			84.76	1.39192e-07	2279.26	0	1.18195		1.03253	0.926785		1.10167	0.983609		0.877941	0.941805		1.02736
MDDSVGCLETAEEAK	4	W5NW47	N-Term(TMT6plex); M1(Oxidation); C7(Carbamidomethyl); K15(TMT6plex)	3.951e-07	78.98	1.97931e-07	45.12	0.000492175	54.75	4.99099e-05	2129.02	0	0.992273	1.14559	1.2664	1.0969	1.08655	0.912203	0.925319	0.846882	1.04893	0.996237	0.913122	0.854725
NLSQILSDREEIAHNMQCTLDDATDDWGIK	3	W5P601	N-Term(TMT6plex); C18(Carbamidomethyl); K30(TMT6plex)	2.256e-10	78.97	2.63672e-07			16.95	0.444041	3946.93	1	0.871991		0.893885	0.70789		0.860541	1.34479		1.05211	1.1835		1.17045
LQEALDAEMLEDEAGGGGAGPGGACK	8	W5Q5S5	N-Term(TMT6plex); C25(Carbamidomethyl); K26(TMT6plex)	3.126e-11	78.96	2.43315e-07	53.64	6.79047e-05	52.75	0.000109097	2961.43	0	0.974245	0.915255	0.808378	0.802581	0.978554	0.97339	1.05691	1.12158	1.3882	1.23611	0.983817	0.923227
IQPSGGTNINEALLR	7	W5PW21	N-Term(TMT6plex)	2.927e-10	78.93	4.97679e-07	73.43	1.7159e-06	74.07	1.52975e-06	1812.02	0	1.35606	0.979515	0.973452	0.719694	0.852011	1.08017	1.35278	1.06589	0.954338	0.622062	1.11319	1.03086
MFVLDEADEMLSR	10	W5QH43;W5PYK0	N-Term(TMT6plex)	1.403e-07	78.93	2.51398e-07	61.55	1.37519e-05	46.75	0.000419528	1784.88	0
DYVAQFEASALGK	94	W5NX51	N-Term(TMT6plex); K13(TMT6plex)	2.726e-09	78.92	5.18062e-07	75.23	1.21316e-06	77.23	7.65453e-07	1857.02	0	1.07026	1.00579	0.849155	0.986326	0.933109	1.2111	1.09322	0.994728	1.03989	0.845817	1.10226	0.940988
VSALTQMESACVSIHEALK	4	W5Q4H1	N-Term(TMT6plex); C11(Carbamidomethyl); K19(TMT6plex)	2.23e-11	78.91	5.30181e-07	36.16	0.00978096	52.1	0.000254962	2532.36	0	0.903833	0.984583	0.86951	1.02429	0.908157	1.00342	1.10608	1.12246	1.09487	0.98215	0.989361	1.06391
CGEEIALQFVDLMK	5	W5QGS4	N-Term(TMT6plex); C1(Carbamidomethyl); K14(TMT6plex)	1.723e-10	78.9	5.04994e-07	15.64	1.02473	14.81	1.23558	2111.13	0	1.09806	1.06653	1.14137	1.11917	1.03319	1.07385	0.896948	0.88875	0.823328	0.880258	1.03907	1.00156
VAGTQPITCTWMK	4	W5QG43	N-Term(TMT6plex); C9(Carbamidomethyl); K13(TMT6plex)	2.494e-14	78.86	5.28519e-07	82.74	2.15504e-07	85.34	1.22961e-07	1951.06	0	0.871851	0.908066	0.818274	0.746274	0.865015	0.872818	1.20799	1.11432	1.05547	1.27966	1.15177	1.21806
SSYYVVSGNDPAAEEPSR	4	W5P563	N-Term(TMT6plex)	1.374e-10	78.84	1.99844e-07			54.27	5.98577e-05	2157.03	0	0.89455		1.01768	1.03268		0.940399	0.979582		0.905148	1.11899		1.12716
VEGFPTIYFAPSGDK	10	W5QC35	N-Term(TMT6plex); K15(TMT6plex)	1.397e-10	78.83	5.06653e-07	70.93	3.19665e-06	73.86	1.6076e-06	2086.13	0	0.951228	1.02062	1.10535	1.0688	1.00313	1.01236	1.0341	0.98647	0.891277	0.931307	0.98808	1.03235
EALELTDTGLLSGSEER	12	W5NYP8	N-Term(TMT6plex)	5.005e-11	78.82	4.26465e-07	82.76	1.70552e-07	69.65	3.56612e-06	2049.05	0	1.01734	1.017	1.04726	0.894243	0.996899	0.967702	1.05754	0.971483	1.14552	1.13192	1.04	0.906378
DMYSFLQDMGLK	12	W5NSA6	N-Term(TMT6plex); K12(TMT6plex)	1.151e-08	78.82	4.49428e-07	78.55	5.17354e-07	71.24	2.62316e-06	1905.98	0	1.20077	0.921255	1.20174	1.22342	0.977833	1.34079	0.930437	1.08908	0.685005	0.56887	1.03758	0.849318
HLAGLGLTEAIDK	20	K4P490	N-Term(TMT6plex); K13(TMT6plex)	1.281e-09	78.82	3.63479e-07	68.08	4.3956e-06	78.04	4.61687e-07	1796.08	0	0.973767	1.09	1.1625	1.45344	0.936522	1.03964	0.796372	0.941116	0.751511	0.764765	1.02399	1.01127
DLPPDTALLDLQNNK	71	Q9TTE2	N-Term(TMT6plex); K15(TMT6plex)	3.886e-10	78.81	5.27405e-07	87.18	7.73359e-08	85.96	1.02166e-07	2125.19	0	0.70487	0.917435	0.6873	0.97819	0.883756	0.923764	1.16709	1.02732	0.774063	1.23571	1.2823	1.48896
GDADQASNILASFGLSAR	5	W5Q648	N-Term(TMT6plex)	9.694e-14	78.8	4.62708e-07	62.81	1.73835e-05			2022.05	0	0.886002	0.904342		1.01761	0.917683		1.10141	1.13159		1.0677	1.07461
GVAALTSDPAVQAIVLDTASDVLDK	9	W5PQK6	N-Term(TMT6plex); K25(TMT6plex)	3.743e-16	78.73	4.43433e-07	76.03	8.40678e-07	110.19	3.09652e-10	2927.64	0	0.933061	1.05687	0.968535	0.903006	0.898448	0.848354	1.00974	1.0229	1.17525	1.21832	0.984407	1.0509
YSNVVFLEVDVDDCQDVAAECEVK	13	P50413	N-Term(TMT6plex); C14(Carbamidomethyl); C21(Carbamidomethyl); K24(TMT6plex)	2.093e-09	78.72	2.70567e-07	46.25	0.000393648			3261.58	0	1.0529	1.06126		0.930455	1.09599		1.05351	0.906239		1.04516	1.03111
LSQALGNVTVVQK	5	W5PA75	N-Term(TMT6plex); K13(TMT6plex)	2.264e-10	78.7	3.50056e-07	43.29	0.00107593	30.69	0.0181284	1815.11	0	1.11209	1.02084	1.0591	0.894403	1.06173	1.08647	1.08261	1.05928	0.82583	0.949821	0.822747	1.05409
VTYHPDGPEGQAYEIDFTPPFR	5	W5PAG0	N-Term(TMT6plex)	2.764e-10	78.69	2.87315e-07			38.92	0.00294936	2765.33	0	1.08046		0.975949	0.952046		1.12064	1.10944		0.864084	0.869976		1.06157
ADIWSLGITAIELAK	4	W5NZ06;W5PSY8	N-Term(TMT6plex); K15(TMT6plex)	2.545e-10	78.68	3.63868e-07	71.51	2.03066e-06	63.44	1.39492e-05	2059.23	0
NQVAMNPTNTVFDAK	13	W5NPN4	N-Term(TMT6plex); K15(TMT6plex)	4.585e-11	78.66	5.35048e-07	76.75	8.34828e-07	65.49	1.12713e-05	2108.12	0	1.14186	1.18326	0.939589	1.14527	1.02355	1.12361	0.896038	0.818424	0.986238	0.815008	0.98171	0.907198
TDMFQTVDLFEGK	67	W5P214	N-Term(TMT6plex); K13(TMT6plex)	3.019e-09	78.65	4.61229e-07	79.21	4.05431e-07	67.96	5.4465e-06	1989.04	0	0.830416	0.844521	0.780146	0.778964	0.917729	0.769282	1.1653	1.18458	0.930446	1.31085	1.04117	1.34995
YDAPFVFAEVNADVVDWIR	20	W5QB02	N-Term(TMT6plex)	5.992e-13	78.63	4.4348e-07	82.39	1.88603e-07	63.2	1.75657e-05	2455.25	0	0.878238	1.05892	0.930867	0.986383	0.911041	0.934011	1.0639	0.974711	0.876205	1.07518	1.12928	1.15851
AFYNNVLGEYEEYVTK	8	W5PK12	N-Term(TMT6plex); K16(TMT6plex)	5.192e-13	78.61	5.21274e-07	74.33	1.39658e-06	65.17	1.15554e-05	2397.24	0	1.33169	1.31401	1.12477	1.13059	1.07307	1.24147	0.771464	0.725182	0.761236	0.738495	0.858272	0.926747
QLCDNAGFDATNILNK	7	W5PQF0	N-Term(TMT6plex); C3(Carbamidomethyl); K16(TMT6plex)	1.923e-09	78.61	5.21274e-07	57.39	6.82137e-05	56.17	9.03382e-05	2252.19	0	1.13416	0.973376	1.07542	1.04041	0.956276	1.06886	0.902671	1.08374	1.00218	0.930434	0.997869	0.94854
VQGSDSDDEVVVATTR	3	W5P3E7	N-Term(TMT6plex)	6.754e-16	78.6	3.45786e-07	72.58	1.42712e-06	79.05	3.32285e-07	1906.96	0	1.15223	0.982162	1.07976	1.07041	0.963993	1.03355	0.933852	1.12141	1.05949	0.843427	0.925935	0.908518
EANSIIITPGYGLCAAK	5	W5PFI3	N-Term(TMT6plex); C14(Carbamidomethyl); K17(TMT6plex)	4.786e-09	78.56	5.5378e-07	27.18	0.073986	66.58	8.84639e-06	2236.25	0	1.14684	0.95483	0.950006	1.19936	0.895787	1.15608	0.822371	1.09674	0.814554	0.745893	1.0815	1.05016
EWTQPENLDLLEVR	15	D8X187	N-Term(TMT6plex)	4.824e-06	78.54	4.66063e-07	59.31	3.8448e-05	67.32	6.18153e-06	1971.04	0	0.96858	0.752991	1.00706	1.0091	1.09288	0.915821	1.07166	1.10417	1.1505	1.00613	1.04262	0.94212
AEEWGVQYVETSAK	7	W5PTW5	N-Term(TMT6plex); K14(TMT6plex)	1.746e-10	78.53	5.07819e-07	77.43	6.1715e-07	43.04	0.00177035	2055.09	0	0.872147	1.14001	0.946294	1.84785	1.01361	1.00866	0.198233	1.01473	0.891316	0.938429	0.753486	1.14506
AQELGSSQDALASTQR	7	W5P0C1	N-Term(TMT6plex)	1.305e-11	78.52	4.26032e-07	44.25	0.00114818	78.07	4.91259e-07	1890.97	0	0.956872	0.928902	0.980406	1.15204	1.02603	1.02874	0.907149	1.04578	1.03382	1.05338	1.0282	0.919429
DIPNMFMDSAGGVGK	3	W5NRD1	N-Term(TMT6plex); K15(TMT6plex)	5.515e-06	78.49	4.79246e-07	70.49	2.85858e-06	40.06	0.00317582	1997.03	0	0.907278	0.932008	0.889212	0.974123	0.923169	0.951464	1.13181	1.14477	1.02071	1.02894	1.01481	1.13602
IFTDAADLSGVTGTR	37	W5Q0X5;W5NVB2	N-Term(TMT6plex)	3.351e-07	78.48	4.77513e-07	78.4	5.21081e-07	67.53	6.05751e-06	1752.93	0
VGEATETALTCLVEK	7	W5Q3Y8	N-Term(TMT6plex); C11(Carbamidomethyl); K15(TMT6plex)	3.282e-11	78.48	6.00261e-07	55.73	0.000115875	73.67	1.85775e-06	2079.13	0	1.0038	1.11932	0.969464	1.12904	0.942644	1.0276	0.913027	0.981239	1.1234	0.954881	0.987911	0.948998
TLTAAAVSGAQPILSK	1	W5PFP5	N-Term(TMT6plex); K16(TMT6plex)	2.852e-10	78.45	3.73656e-07					1986.19	0	1.2385			1.16557			0.81597			0.750684
EGFGHLSPTGNTEFWLGNEK	10	W5Q5A6	N-Term(TMT6plex); K20(TMT6plex)	4.222e-12	78.44	4.78351e-07	47.92	0.000576326	56.3	8.05243e-05	2678.36	0	0.801375	1.09865	1.30161	1.16557	0.931469	1.12577	1.01322	1.05384	0.730321	1.0343	0.893348	0.914713
NTDQASMPDNTAAQK	22	W5PWH2;W5PGT5	N-Term(TMT6plex); K15(TMT6plex)	7.035e-15	78.43	4.58639e-07	92.37	1.89183e-08	103.06	1.57932e-09	2050.03	0
GLFDDEDEESDLFTEAPR	7	W5NX08	N-Term(TMT6plex)	1.643e-09	78.42	1.23017e-07	84.21	3.12935e-08	71.4	5.94037e-07	2314.05	0	1.02107	0.931145	0.987671	0.958383	1.06971	0.872978	0.892014	0.930209	1.33824	1.16426	0.940815	0.858719
MMLDQCLELQLFHR	3	W5PJ75	N-Term(TMT6plex); C6(Carbamidomethyl)	2.469e-07	78.41	4.09561e-07	44.32	0.00102257	45.53	0.000789313	2063.05	0	0.97987	1.04064	0.933037	1.01194	0.978561	0.958438	0.992103	0.930275	1.01162	1.04809	1.08586	1.10438
NVMLLPVGSADDGAHSQNEK	1	W5P3I5	N-Term(TMT6plex); K20(TMT6plex)	1.465e-09	78.41	5.30698e-07					2540.32	0	1.01361			1.03992			1.06568			0.896613
EFGDTGEGWETVEMHPAYTEEELR	4	W5PS94	N-Term(TMT6plex)	2.855e-13	78.4	8.16673e-08	71.65	3.69312e-07	43.65	0.00022439	3041.36	0	0.989667	0.982813	0.794822	1.01464	1.0087	0.857594	0.98018	1.03464	1.22157	1.04641	0.98646	1.12869
SDEAEYVCIAENK	9	W5Q5R2	N-Term(TMT6plex); C8(Carbamidomethyl); K13(TMT6plex)	3.905e-10	78.38	3.4052e-07	72.41	1.31186e-06	58.6	3.32673e-05	1985.99	0	0.805066	0.838444	1.07991	0.921712	0.853948	0.794724	0.98119	1.11264	1.09094	1.40499	1.2738	1.03232
IITIPPFLAYGEDGDGK	6	W5P9G2	N-Term(TMT6plex); K17(TMT6plex)	1.556e-07	78.37	5.87278e-07	91.13	3.09518e-08	25.24	0.121935	2264.26	0	0.97012	1.13042	1.07369	1.19606	0.919367	1.0315	0.982185	0.948536	0.877205	0.846807	1.00671	1.04283
EEEAIQLDGLNASQIR	18	W5Q4E1	N-Term(TMT6plex)	1.259e-07	78.35	5.53434e-07	71.51	2.6381e-06	77.64	6.37952e-07	2015.06	0	1.12287	0.957932	1.06224	0.949739	1.00715	1.03971	1.02829	1.04757	1.07365	0.922685	1.01167	0.949619
GIYTSDVFDLFPGTYQTLEMTPK	6	Q9XT27;W5P4S5	N-Term(TMT6plex); K23(TMT6plex)	3.743e-16	78.35	5.3077e-07	70.63	3.14416e-06	114.25	1.32859e-10	3081.58	0
EGATVYATGTHAQVEDGR	2	W5Q8L1	N-Term(TMT6plex)	1.513e-10	78.34	2.97506e-07			61.65	1.40544e-05	2091.03	0	0.953457		0.969505	1.20707		0.641002	1.01607		0.848615	0.80172		1.40381
TDLSNVQELLQFVK	3	W5QEP1	N-Term(TMT6plex); K14(TMT6plex)	2.706e-11	78.33	5.17797e-07			76.16	8.7036e-07	2092.21	0	0.933152		1.05711	1.05314		0.998067	1.08766		0.989642	0.945133		0.998847
YAFQEALNSAGEK	28	P50413	N-Term(TMT6plex); K13(TMT6plex)	2.502e-09	78.32	5.60951e-07	75.16	1.14144e-06	65.57	1.06218e-05	1886.01	0	0.987083	0.902926	0.996746	0.946967	1.01922	1.00553	1.03133	0.998097	0.976843	1.10752	1.08982	1.03771
FLSQPFQVAEVFTGHLGK	9	W5PEP7	N-Term(TMT6plex); K18(TMT6plex)	1.177e-12	78.3	5.89425e-07	56.31	9.36704e-05	78.02	6.342e-07	2463.38	0	0.914728	1.14055	1.00035	1.3772	0.997557	1.11621	0.898531	0.976041	0.754126	0.733266	0.853468	1.14571
AGTDLLNFLSSFIDPK	12	W5PJ97	N-Term(TMT6plex); K16(TMT6plex)	1.42e-10	78.29	5.72252e-07	70.72	3.27453e-06	77.23	7.27606e-07	2196.23	0	1.27758	1.00149	0.627053	0.849372	0.874859	1.24639	1.39437	1.07056	1.06604	0.498776	1.174	1.09842
FDEILEASDGIMVAR	17	W5QC41	N-Term(TMT6plex)	3.502e-07	78.29	4.69958e-07	62.96	1.62117e-05	70.65	2.74657e-06	1894.98	0	0.998235	0.953457	0.978199	0.926126	1.02406	1.00496	1.01693	1.04508	0.989085	1.08155	1.00651	1.01834
ALVPAAELLESGIIDWDLFR	7	W5Q2U7	N-Term(TMT6plex)	1.265e-13	78.28	6.0329e-07	88.36	5.99573e-08	78.31	5.96185e-07	2457.35	0	0.933351	1.11228	0.831223	1.07164	0.978485	0.911604	0.970939	0.991081	0.98463	1.03976	1.00412	1.21369
VIENADGSEEEVDAR	5	W5PGT5	N-Term(TMT6plex)	7.418e-11	78.28	2.6524e-07	86.97	3.55609e-08	77.07	3.51441e-07	1861.9	0	0.791347	0.833327	1.10674	0.775936	0.834856	0.709782	1.20019	1.2916	1.20898	1.33934	1.08397	0.998512
DAEEVISQTIETITDMIK	20	W5PTE9	N-Term(TMT6plex); M16(Oxidation); K18(TMT6plex)	2.455e-13	78.28	6.28551e-07	84.66	1.44315e-07	73.06	2.02915e-06	2510.33	0	0.599746	1.01271	0.714993	0.952817	0.942481	0.773362	1.28812	1.04482	0.816072	1.21747	1.03047	1.55973
HQILEQAVEDYAETVHQLSK	10	W5NZX9	N-Term(TMT6plex); K20(TMT6plex)	1.449e-11	78.28	6.49354e-07	80.64	3.78848e-07	72.66	2.36583e-06	2796.49	0	0.911239	0.971469	0.897081	0.867516	0.927398	0.949861	1.06749	1.06237	0.98409	1.15032	1.06616	1.15582
DNLTLWTSDMQGDGEEQNK	18	P62262	N-Term(TMT6plex); M10(Oxidation); K19(TMT6plex)	6.439e-12	78.27	2.50213e-07	105.14	5.45029e-10	87.07	3.37698e-08	2655.27	0	1.07606	0.962949	1.04448	0.930925	0.978671	1.0582	1.00597	1.09953	1.06218	1.02376	0.964877	0.95952
ASSGFNAAEDAQTLR	9	W5QEU6	N-Term(TMT6plex)	3.743e-16	78.25	3.50119e-07	64.53	8.56261e-06	97.81	3.89106e-09	1766.89	0	0.887995	0.872542	0.957609	0.859315	0.820556	1.0483	1.11265	1.13719	0.97575	1.10271	1.19479	1.09144
QAQQERDELADEIANSSGK	15	W5QBQ9	N-Term(TMT6plex); K19(TMT6plex)	1.981e-14	78.23	4.91527e-07	91.91	2.15797e-08	71.12	2.58462e-06	2547.3	1	1.01151	1.35742	1.13181	1.05479	0.900028	0.941528	0.936392	0.816863	0.946257	1.04911	0.893648	1.01182
ACNLDVILGFDGSR	44	W5QCP9;Q9MZW2	N-Term(TMT6plex); C2(Carbamidomethyl)	4.467e-10	78.23	4.24638e-07	70.64	2.51127e-06	84.29	1.0818e-07	1765.91	0
WGTDEDAFTDILCLR	5	W5QBI9	N-Term(TMT6plex); C13(Carbamidomethyl)	1.636e-10	78.22	2.96802e-07	48.34	0.000275523	67.56	3.45514e-06	2040.99	0	0.930376	0.981445	1.07031	0.970312	1.05371	0.859126	1.12414	0.962483	1.01051	1.01604	1.033	1.06683
EDLVFIFWAPECAPLK	7	W5Q9P7	N-Term(TMT6plex); C12(Carbamidomethyl); K16(TMT6plex)	1.456e-09	78.17	6.66773e-07	78.81	5.68835e-07	74.87	1.39132e-06	2393.3	0	0.951873	0.998895	0.999334	0.951084	1.01584	0.975052	1.01532	0.967127	0.998538	1.13172	1.01121	1.05166
ASAFALQEQPVVNAVIDDATK	6	W5NTS6	N-Term(TMT6plex); K21(TMT6plex)	2.223e-11	78.16	6.24011e-07	63.19	1.94772e-05	96.29	9.57475e-09	2645.45	0	1.27567	1.14027	1.07926	1.03559	1.03355	1.16995	0.854693	0.921041	0.865552	0.834895	0.890617	0.953766
SFYPEEVSSMVLTK	24	W5NPN4	N-Term(TMT6plex); K14(TMT6plex)	4.466e-10	78.15	5.92531e-07	77.16	7.19236e-07	68.26	5.59052e-06	2075.11	0	1.10315	1.12663	1.15941	1.10313	1.05239	1.06105	0.90355	0.902894	0.967613	0.875166	0.915481	0.916341
VMAIYEGFTVQNEANK	10	W5NQ46	N-Term(TMT6plex); M2(Oxidation); K16(TMT6plex)	1.041e-10	78.13	6.40641e-07	29.57	0.0459849	91.52	2.87515e-08	2288.2	0	0.819337	0.876225	1.06919	1.10617	0.946124	1.02928	1.04206	1.16629	0.772217	1.05255	1.02985	1.06867
LGEWAVVTGSTDGIGK	3	W5NS44	N-Term(TMT6plex); K16(TMT6plex)	4.041e-11	78.11	6.18102e-07	4.62	13.7885	24.35	0.14728	2048.15	0	1.03605	0.888849	1.06524	1.46615	1.00358	1.01222	0.710085	1.0861	0.955704	0.702489	1.05726	1.00719
GLESTTLADKDGEIYCK	19	W5QBH1	N-Term(TMT6plex); K10(TMT6plex); C16(Carbamidomethyl); K17(TMT6plex)	5.757e-13	78.08	6.58173e-07	65	1.34871e-05	70.89	3.4462e-06	2587.39	1	0.914783	0.853158	0.848867	0.571184	0.796514	0.824345	1.13711	1.15016	0.989866	1.51051	1.30158	1.22432
NSLFGSVETWPWQVLSK	2	W5QI36	N-Term(TMT6plex); K17(TMT6plex)	2.463e-12	78.08	6.12272e-07					2436.32	0	0.854999			1.14937			1.1572			0.831864
FETPGVMQFTNEEK	1	W5PZR4	N-Term(TMT6plex); K14(TMT6plex)	5.529e-08	78.08	5.01799e-07					2115.08	0	1.25496			1.14139			0.802577			0.777625
IETVNESWNALAAPSDK	6	W5PZ94	N-Term(TMT6plex); K17(TMT6plex)	5.765e-12	78.07	6.16803e-07	27.15	0.0753662	51.79	0.000260251	2303.23	0	0.983839	0.871261	1.15019	1.04074	1.05436	1.09914	0.962298	1.04673	0.853905	1.03838	1.06951	0.95633
DNYVPEVSALDQEIIEVDPDTK	12	K4P486	N-Term(TMT6plex); K22(TMT6plex)	5.062e-14	78.06	5.4632e-07	128.96	4.84089e-12	57.24	6.82509e-05	2947.54	0	1.11583	1.21571	1.25698	1.09847	1.0945	0.965282	0.850869	0.835751	1.02519	0.858999	0.853922	0.84285
TSPSEVVFLDNFETNLQPAR	6	W5PIU4	N-Term(TMT6plex)	3.743e-16	78.05	5.78915e-07	50.86	0.000324039	88	6.19693e-08	2493.28	0	0.925301	0.905667	1.01205	1.45203	1.49048	1.15825	0.762261	0.820627	0.935092	0.788258	0.799604	0.964513
VEPGLGADNSVVR	15	W5P5A0	N-Term(TMT6plex)	3.997e-07	78.04	5.69257e-07	60.1	3.52783e-05	79.75	3.8345e-07	1541.85	0	0.972624	0.977131	0.910334	0.859078	0.963771	0.901662	1.04763	1.00376	1.17039	1.15263	1.12369	1.04264
AALAHSEEITAAQAAATR	8	W5Q2U7	N-Term(TMT6plex)	3.743e-16	78.04	6.21864e-07	47.72	0.000667724	79.14	4.68702e-07	2011.07	0	0.970722	0.974519	1.02316	0.899819	0.931301	0.97908	1.04764	1.02916	1.02496	1.13776	1.09314	1.0137
MVGGIAQIIAAQEEMLR	10	W5PQK6	N-Term(TMT6plex)	2.517e-12	78.03	6.36676e-07	85.34	1.1565e-07	76.24	9.38852e-07	2059.12	0	1.0147	0.992651	0.924968	0.966109	1.00112	0.915708	0.994149	1.10043	1.03087	1.0638	1.02019	1.05805
IIGYTPDLDPQTVDDAFAR	4	W5Q9H0	N-Term(TMT6plex)	4.653e-08	78.03	5.32793e-07			34.2	0.0126223	2336.2	0	0.923802		0.798794	0.92015		0.855559	1.12405		0.853437	1.08738		1.38725
FPSLLTHNENMVAK	4	W5PQX4	N-Term(TMT6plex); K14(TMT6plex)	7.32e-10	78.01	6.25384e-07	79.32	4.61368e-07	20.14	0.392153	2059.14	0	1.07518	1.15634	1.06759	1.13765	0.9882	1.04051	0.89838	0.913781	0.829836	0.880452	0.933003	1.07548
GPPQEEEEEEEEEEAAK	3	W5P8R3	N-Term(TMT6plex); K17(TMT6plex)	8.53e-14	78	1.80678e-07	97.85	2.05074e-09			2417.13	0	1.11504	0.727347		0.774834	0.976664		0.981821	1.18066		1.21294	1.16472
EYVLPSFEVQLEPEEK	22	W5NRI1	N-Term(TMT6plex); K16(TMT6plex)	2.312e-10	78	6.59316e-07	77.72	7.04069e-07	69.84	4.38875e-06	2394.28	0	1.09135	0.860577	0.955675	0.998041	1.01485	0.828782	1.0721	0.894207	1.18483	0.817313	1.30316	1.03516
LILDEVSLPGSAPGGK	9	W5Q3F9	N-Term(TMT6plex); K16(TMT6plex)	3.598e-09	78	4.39808e-07	55.5	8.03239e-05	80	2.88e-07	2011.19	0	1.16542	1.03011	1.25143	0.925394	1.11854	1.34027	1.04668	0.942702	0.744232	0.895537	0.912617	0.767035
GVIINTASVAAFEGQVGQAAYSASK	3	W5PF12	N-Term(TMT6plex); K25(TMT6plex)	2.846e-12	77.99	5.85379e-07	60.36	3.44248e-05	66.09	9.06645e-06	2897.58	0	1.05899	1.0721	0.871426	0.939575	0.89055	0.943033	1.03788	1.08998	0.91783	1.0044	0.93165	1.22793
ETNLDSLPLVDTHSK	44	A4ZYA6;K4P1S1	N-Term(TMT6plex); K15(TMT6plex)	1.986e-11	77.96	6.42223e-07	72.96	2.04353e-06	69.42	4.67437e-06	2127.18	0
LFVGNLPADITEDEFK	14	W5QDT2	N-Term(TMT6plex); K16(TMT6plex)	9.912e-12	77.92	6.44129e-07	72.47	2.27062e-06	57.62	6.90197e-05	2266.24	0	0.850117	1.00554	1.05746	1.04349	0.946224	0.906211	0.939901	1.03895	1.1515	1.18637	1.0413	0.947194
DIGLPNGLTFDPFSK	1	W5QHQ8	N-Term(TMT6plex); K15(TMT6plex)	8.08e-10	77.92	6.90138e-07					2079.16	0	0.689255			0.938462			1.03745			1.41708
CQEVISWLDANTLAEK	9	W5PG95	N-Term(TMT6plex); C1(Carbamidomethyl); K16(TMT6plex)	9.855e-12	77.9	6.73862e-07	81.94	2.75406e-07	51.92	0.000269929	2335.24	0	0.901871	0.809074	0.890657	0.896691	1.06342	0.969507	1.01279	1.2402	1.05444	1.3278	0.886474	1.098
YSGTYGASVSEEELK	7	B2LYK7	N-Term(TMT6plex); K15(TMT6plex)	3.294e-12	77.9	5.10059e-07	66.89	6.36444e-06	44.1	0.00121382	2078.07	0	1.1023	1.11791	0.985987	1.22033	1.02144	1.04775	0.808587	0.871979	0.805727	0.833908	0.986384	1.1499
AGTTISTLAGLSLK	2	W5PD34	N-Term(TMT6plex); K14(TMT6plex)	4.355e-10	77.86	4.27209e-07	27.46	0.0472015			1791.1	0	1.13203	1.03278		0.963846	0.979494		1.05186	1.08089		0.87727	0.89073
GDEVIVELVENGK	22	W5PGT5	N-Term(TMT6plex); K13(TMT6plex)	3.83e-09	77.83	6.9058e-07	74.2	1.59489e-06	45.92	0.00107716	1859.05	0	0.819883	0.824716	0.78274	0.598054	0.750841	0.797052	1.06749	1.15726	1.37285	1.6833	1.32713	1.0714
NQEQLAAELAEFTAK	7	W5PUV9	N-Term(TMT6plex); K15(TMT6plex)	3.743e-16	77.83	6.71626e-07	47.87	0.00065567	85.5	1.13158e-07	2121.16	0	1.12302	1.09122	1.07252	0.961779	0.991455	1.00578	0.967188	0.927135	1.0442	0.97928	0.993375	0.936901
ISAGAIEESILSLGIVADCAVVGK	2	W5Q0R0	N-Term(TMT6plex); C19(Carbamidomethyl); K24(TMT6plex)	1.572e-10	77.83	4.59013e-07			70.47	2.60703e-06	2830.6	0	1.08895		0.998684	1.02578		1.01141	0.913392		1.0368	0.992706		1.00115
LVSDEMVVELIEK	11	W5QI77	N-Term(TMT6plex); K13(TMT6plex)	6.723e-10	77.82	6.29397e-07	55.95	9.6684e-05	72.57	2.08613e-06	1962.12	0	1.28593	1.26307	1.54292	1.3529	1.15946	1.34411	0.628799	0.765912	0.62504	0.652372	0.774356	0.639828
HESMISELEVR	12	W5PGT5	N-Term(TMT6plex)	1.161e-06	77.82	4.54289e-07	12.78	1.51315	57.23	4.98633e-05	1558.81	0	0.904658	0.889647	0.855977	0.728667	1.12358	0.922673	1.07233	1.03822	1.19538	1.27019	0.97459	1.00452
IYELAAGGTAVGTGLNTR	1	C5IWV1	N-Term(TMT6plex)	8.618e-14	77.81	6.87145e-07					1993.1	0	1.24717			1.17709			0.770359			0.774692
NMFLVGEGDSVITQVLNK	6	B8Y8S3	N-Term(TMT6plex); K18(TMT6plex)	1.917e-12	77.8	6.67984e-07	44.77	0.0014154	39.61	0.0045618	2422.35	0	0.784642	0.839982	0.830795	0.989774	0.837433	0.842721	1.17183	1.25185	1.12863	1.09924	1.10344	1.1769
DPYSGQSVSLFQALK	4	W5Q2U7	N-Term(TMT6plex); K15(TMT6plex)	1.553e-11	77.8	6.64665e-07			33.33	0.0190916	2098.17	0	0.939423		0.891735	1.16807		1.0538	0.883512		0.966419	1.00624		1.10319
VTYCPTEPGNYIINIK	5	W5P5A0	N-Term(TMT6plex); C4(Carbamidomethyl); K16(TMT6plex)	6.526e-09	77.79	6.75346e-07	66.24	9.6262e-06	39.69	0.00445169	2340.27	0	1.03137	0.826858	0.8783	0.492856	0.89227	0.940243	1.0905	1.086	1.0275	1.55189	1.28098	1.14298
NSYVAGQYDDTASYER	5	W5P285	N-Term(TMT6plex)	1.136e-10	77.78	1.53387e-07	84.56	2.86955e-08	71.02	6.48356e-07	2067.94	0	1.0449	1.0422	1.07491	0.994571	1.09097	1.08141	0.95406	0.932768	0.977225	1.03851	0.940595	0.937596
SSAYESLMEIVK	9	W5PF71	N-Term(TMT6plex); K12(TMT6plex)	4.091e-12	77.77	7.41964e-07	78.11	6.88411e-07	79.73	4.74608e-07	1815	0	1.16623	1.24839	1.16467	1.05843	1.04133	1.05984	0.90137	0.817532	0.970698	0.890195	0.869498	0.879017
DSAIQQQVANLQMK	3	W5NYP8	N-Term(TMT6plex); K14(TMT6plex)	3.261e-11	77.75	6.94185e-07	41.83	0.00270004			2032.13	0	1.22931	1.1525		0.945126	1.01599		1.07067	0.965685		0.772958	0.834054
IQGGSVVEMQGDEMTR	4	Q6XUZ5;W5QCD6	N-Term(TMT6plex)	3.268e-12	77.72	3.06815e-07	88.55	2.66008e-08			1965.96	0
SFLLDLLNATGK	6	W5NWP4	N-Term(TMT6plex); K12(TMT6plex)	6.441e-08	77.72	5.29953e-07	77.49	5.59667e-07	77.31	5.64773e-07	1750.05	0	1.04205	1.25489	1.16618	1.2463	1.1228	1.01532	0.781435	0.781893	0.887391	0.901928	0.806147	0.975133
LLLAIVGQ	2	W5PCN2	N-Term(TMT6plex)	0.001261	77.71	1.47407e-07			58.41	1.25464e-05	1055.7	0	0.931833		1.05959	0.941732		1.11646	1.18586		0.77425	0.985811		1.07014
GGVNDNFQGVLQNVR	5	W5QFP0	N-Term(TMT6plex)	1.342e-11	77.7	6.75901e-07	73.33	1.94864e-06	66.7	8.54116e-06	1845.98	0	0.816516	0.864756	0.958149	0.990128	0.788969	0.846297	1.05818	1.18592	0.806313	1.17545	1.21778	1.30525
ISGSILNELIGLVR	3	W5NVQ4	N-Term(TMT6plex)	2.997e-10	77.65	3.5303e-07	73.44	9.57878e-07	70.32	1.90903e-06	1713.05	0	1.09318	1.12916	0.888956	1.04226	1.07133	1.18319	1.11286	0.942632	0.839021	0.755112	0.830694	1.10988
ADGLVSLLTTSEDADEPR	13	W5PIM8	N-Term(TMT6plex)	1.718e-12	77.64	5.84574e-07	75.62	9.34877e-07	67.31	5.59199e-06	2118.08	0	0.941409	0.913388	0.893282	0.884748	0.954272	0.946983	1.05425	1.09371	1.11041	1.1819	1.10198	1.03436
AAELIANSLATAGDGLIELR	11	W5P7Q3	N-Term(TMT6plex)	2.809e-13	77.63	7.04142e-07	70.86	3.30602e-06	35.78	0.01234	2227.24	0	1.02903	1.04685	0.89135	1.08383	0.977612	1.05336	0.93871	0.980379	1.02363	0.949086	0.975403	1.06311
GELLLFEAAAPEDSGR	16	W5PEL7	N-Term(TMT6plex)	2.759e-10	77.62	6.36572e-07	74.51	1.28147e-06	52.7	0.000205146	1904	0	0.961826	1.03428	1.04337	0.935215	0.887021	0.876046	1.0079	1.06736	0.993171	1.15776	0.995313	1.05181
VGLIGSCTNSSYEDMGR	2	W5QAA9	N-Term(TMT6plex); C7(Carbamidomethyl); M15(Oxidation)	1.525e-12	77.61	1.74247e-07			81.04	7.87046e-08	2090.97	0	1.18787		1.20391	1.24219		1.22139	0.740828		0.919307	0.788429		0.787498
AVNDQEENELVILHLR	2	W5Q1Y0	N-Term(TMT6plex)	4.496e-09	77.6	7.14236e-07	9.35	4.75613			2121.15	0	0.959186	0.87028		0.924605	0.890494		1.10697	1.17866		1.06114	1.09572
EAFDLFDADGTGTIDVK	4	C7BDV8	N-Term(TMT6plex); K17(TMT6plex)	1.098e-11	77.58	5.71757e-07	25.62	0.0938989	53.31	0.000159831	2272.17	0	0.972825	0.809593	0.96593	0.901237	1.04561	0.901979	1.05205	1.08157	1.18284	1.13427	1.11858	0.995972
YIAIASTTVETK	7	W5PE22	N-Term(TMT6plex); K12(TMT6plex)	1.928e-08	77.56	5.47211e-07	77.06	6.24804e-07	65.55	9.04096e-06	1755.04	0	1.06328	1.05309	1.04506	1.04632	1.01849	0.977009	1.01255	0.968401	0.915125	0.883557	0.975342	1.07477
FFTFHADICTLPDTEK	265	P14639;W5PWE9	N-Term(TMT6plex); C9(Carbamidomethyl); K16(TMT6plex)	1.538e-10	77.54	6.07001e-07	79.62	3.77093e-07	77.53	6.19879e-07	2400.23	0
EPGLFDLIIVNDSLDK	4	W5P8E4	N-Term(TMT6plex); K16(TMT6plex)	8.811e-11	77.54	6.92457e-07	36.04	0.00975632	12.8	1.96803	2246.27	0	1.03732	1.09779	1.00153	1.08163	0.985882	0.912343	0.918387	0.95828	1.03122	0.96229	0.958145	1.06909
EGVYTVFAPTNEAFQALPR	9	W5Q0F3	N-Term(TMT6plex)	2.738e-12	77.53	7.00234e-07	23.17	0.184345	79.79	3.92004e-07	2339.23	0	0.743669	1.03477	0.749096	0.923635	0.945508	1.07366	1.16063	1.01306	0.824257	1.23842	1.02185	1.26567
AYGPGIEPTGNMVK	10	W5P5A0	N-Term(TMT6plex); K14(TMT6plex)	6.847e-11	77.47	7.71751e-07	49.08	0.000524042	64.48	1.52739e-05	1892.04	0	0.950161	0.996168	0.815089	0.729211	0.783953	0.819055	1.24769	1.06634	1.14265	1.26611	1.1954	1.17934
ILQVAESYLVVSDK	6	W5Q3B4	N-Term(TMT6plex); K14(TMT6plex)	3.045e-09	77.46	5.98544e-07	27.32	0.0592203	28.47	0.0485014	2022.19	0	1.22184	1.0088	1.00214	1.09442	1.09068	1.14503	0.859974	1.04232	0.871409	0.808111	0.874422	1.02619
FQLTDSQIYEVLSVIR	10	W5PJ56	N-Term(TMT6plex)	1.23e-08	77.45	7.73514e-07	52.35	0.000249431	72.3	2.52908e-06	2140.19	0	0.893797	1.18385	1.07283	0.909156	1.0227	1.06982	1.11922	0.875654	0.827779	1.1209	0.904199	1.05336
EEIVDKYDLFVGSQATDFGEALVR	18	W5NYK9	N-Term(TMT6plex); K6(TMT6plex)	1.295e-12	77.45	7.25844e-07	32.89	0.0205617	55.63	0.000110231	3159.68	1	1.0984	1.10893	1.17227	1.05428	1.04973	0.991511	0.938895	0.927369	0.899683	0.919359	0.893755	0.978606
AIHTALDCCGMTGVVEQFFTDTCPEK	8	W5PFL8	N-Term(TMT6plex); C8(Carbamidomethyl); C9(Carbamidomethyl); C23(Carbamidomethyl); K26(TMT6plex)	3.541e-14	77.44	3.06513e-07	56.96	2.43661e-05	69.79	1.38015e-06	3445.65	0	0.742165	0.911636	0.848404	0.871498	0.968332	0.918532	1.09217	0.738306	0.970709	1.35175	1.5418	1.21495
NLEWIAGGTWTPSALK	14	W5PTN6	N-Term(TMT6plex); K16(TMT6plex)	7.197e-12	77.43	7.15641e-07	76.58	8.70353e-07	91.89	2.62416e-08	2202.23	0	0.54999	0.996243	0.676682	1.0159	0.956966	0.921292	1.25087	1.12931	0.706862	1.11098	0.859526	1.54005
KHEALMSDLSAYGSSIQALR	6	W5PJ75	N-Term(TMT6plex); K1(TMT6plex)	8.069e-15	77.43	7.38231e-07	67.75	6.76558e-06	75.55	1.13813e-06	2635.43	1	0.965917	0.914352	0.959094	1.12633	1.02157	1.08381	0.948679	1.0749	0.916613	0.953944	0.989596	1.05712
AFVHWYVGEGMEEGEFSEAR	14	C5ISA2;W5PW95;W5NVF9	N-Term(TMT6plex); M11(Oxidation)	1.473e-10	77.4	1.60134e-07	42.66	0.000501351	38.5	0.00129247	2575.17	0
DTVSTGLTGAVSMAK	2	W5PI20	N-Term(TMT6plex); K15(TMT6plex)	3.563e-10	77.39	7.52357e-07	69	5.33155e-06			1896.06	0	1.16797			0.524116			1.10228			1.34784
YDGQVAVFGSDLQER	13	W5PVT6	N-Term(TMT6plex)	7.288e-11	77.38	4.48799e-07	64.86	7.96874e-06	67.28	4.5364e-06	1912.96	0	1.04589	0.810819	0.977445	1.02724	1.01713	1.03559	0.972885	1.12034	1.02714	1.08416	1.05805	1.00625
VEDMAELTCLNEASVLHNLK	8	W5NU63;W5QBQ9	N-Term(TMT6plex); C9(Carbamidomethyl); K20(TMT6plex)	2.944e-14	77.38	6.78225e-07			77.32	7.24731e-07	2744.44	0
DVPWGVDSLITLAFQDQR	6	W5NY99	N-Term(TMT6plex)	4.418e-13	77.37	7.21932e-07	73.98	1.55778e-06	69.86	4.01744e-06	2289.21	0	0.946014	1.10966	0.859825	1.18734	1.00457	1.03312	0.986405	0.957471	0.741449	0.858874	0.90111	1.29772
GHAAPILYAVWAEAGFLPESELLNLR	4	W5Q5G8	N-Term(TMT6plex)	1.121e-11	77.37	6.7704e-07	59.79	3.78885e-05	67.13	7.17444e-06	3066.66	0	0.86807	1.08682	0.762263	1.09314	1.05601	1.12517	1.07847	0.98915	0.797138	0.96082	0.845836	1.27482
LQAQLSELQAQLSQK	5	W5P0C1	N-Term(TMT6plex); K15(TMT6plex)	3.098e-12	77.36	5.35351e-07	46.34	0.000672432	16.95	0.6923	2143.25	0	0.864938	1.00316	1.11169	0.94493	0.970204	1.08573	1.05802	1.06975	0.930109	1.16988	0.946145	0.940771
EYQLNDSAAYYLNDLER	16	W5PKD3	N-Term(TMT6plex)	3.743e-16	77.35	3.66314e-07	74.61	7.29932e-07	91.18	1.63847e-08	2306.12	0	0.856854	0.961476	0.859799	0.936122	0.920108	0.861662	1.09149	1.04819	1.10603	1.24347	1.13718	1.10868
VDVDVPDVDVEGPDWR	12	W5Q038	N-Term(TMT6plex)	3.317e-06	77.35	4.20616e-07	63.95	9.14168e-06	71.73	1.62486e-06	2041.01	0	0.978287	0.828213	0.907159	0.837573	0.947832	0.905973	1.06638	1.2017	1.34766	1.18373	1.0941	0.918357
SQELCGSEVPMVPEHGR	9	W5NSA6	N-Term(TMT6plex); C5(Carbamidomethyl)	2.782e-11	77.34	3.40405e-07	43.06	0.000894702	75.17	6.44668e-07	2141.03	0	0.958355	0.848876	0.994866	1.17885	0.97122	1.12561	0.89156	0.81304	0.910397	0.880093	1.54107	0.957035
LVGPNCPGVINPGECK	5	W5QGQ8	N-Term(TMT6plex); C6(Carbamidomethyl); C15(Carbamidomethyl); K16(TMT6plex)	8.446e-11	77.32	7.59021e-07	80.1	4.01156e-07			2169.16	0	1.05648	1.13348		1.04875	1.04556		0.928608	0.859862		0.981775	0.937275
FCGLPEPNTVGELGTVLR	4	W5PHQ0	N-Term(TMT6plex); C2(Carbamidomethyl)	1.676e-09	77.3	8.31422e-07	76.18	1.01337e-06	52.54	0.000223431	2188.17	0	0.775005	0.626457	1.59728	2.02894	1.64672	0.931035	0.574695	0.745008	0.730408	0.414416	0.899018	0.81505
LIFPYVDLDLHSYDLSIENR	3	Q6XUZ5;W5QCD6	N-Term(TMT6plex)	2.643e-11	77.28	8.25906e-07	27.84	0.0750656			2651.4	0
LLSDSLPPSTGTFQEAQSR	10	W5PQK6	N-Term(TMT6plex)	1.324e-13	77.27	6.81561e-07	25.99	0.0829575	79.86	3.59917e-07	2263.17	0	1.04679	0.972387	1.03897	1.03635	1.04118	1.00642	1.01502	0.999216	1.00249	0.875686	0.997231	0.99287
QVIDCQLADVNNTGK	8	W5NZQ2	N-Term(TMT6plex); C5(Carbamidomethyl); K15(TMT6plex)	1.881e-11	77.26	7.90253e-07	76.89	8.59507e-07	75.06	1.27251e-06	2133.14	0	1.06782	0.962885	1.06115	0.932864	1.0678	1.07999	1.05197	0.843497	0.92631	0.979054	1.19249	0.982208
YYWGGAYTWDMAK	2	W5NQ46	N-Term(TMT6plex); K13(TMT6plex)	6.984e-10	77.26	3.72105e-07			46.77	0.00040077	2070.02	0	0.707854		0.932603	1.49711		0.992805	0.998355		0.654554	0.721389		1.33415
TPSSDVLVFDYTK	10	W5QIC6;W5PUX7	N-Term(TMT6plex); K13(TMT6plex)	1.133e-07	77.24	7.44813e-07	80.01	3.9908e-07	64.81	1.30826e-05	1930.07	0
DAGTIAGLNVLR	14	W5NPN4	N-Term(TMT6plex)	3.529e-08	77.22	6.94194e-07	65.26	1.10056e-05	66.96	7.40044e-06	1428.84	0	1.15304	1.04059	1.11652	1.00694	1.02735	1.01258	0.930305	0.964545	1.0076	0.85806	1.00278	0.909558
ELETVCNDVLALLDR	9	W5P417	N-Term(TMT6plex); C6(Carbamidomethyl)	1.211e-10	77.2	6.9454e-07	72.56	2.01606e-06	66.81	7.67093e-06	1989.05	0	1.07675	1.04227	1.22616	0.89248	0.990191	0.830781	1.00528	0.917253	1.01557	1.05017	1.06186	0.963365
VEDMAELTCLNEASVLHNLR	13	W5PGT5	N-Term(TMT6plex); C9(Carbamidomethyl)	3.743e-16	77.19	5.14705e-07	49.5	0.000318092	105.2	8.51626e-10	2543.28	0	0.999626	0.838514	0.824208	0.833139	0.92062	0.889062	1.1473	1.24149	1.10475	1.06509	1.01814	1.17829
KVEEDTMTEQALEALSASLGTR	4	C3V6M6	N-Term(TMT6plex); K1(TMT6plex)	1.616e-13	77.17	7.29094e-07			35.54	0.0105279	2837.5	1	1.03887		0.978785	0.84714		1.06434	1.07296		0.931861	1.09069		1.05321
AENNPWVTPIADQFQLGVSHVFEYIR	1	C7BDX2	N-Term(TMT6plex)	4.174e-11	77.17	6.84965e-07					3259.68	0	0.765256			1.08952			1.19899			0.967383
SPDIDVNVAGPDASLK	6	W5Q038	N-Term(TMT6plex); K16(TMT6plex)	1.964e-08	77.15	8.04742e-07	53.62	0.000179018	75.65	1.14081e-06	2056.14	0	1.04831	1.01166	1.10559	0.919707	0.886802	0.864467	1.0077	1.02394	1.14836	1.06392	1.11143	0.938599
LPFTALGSGQDAAIAVLEDR	7	W5NZ57	N-Term(TMT6plex)	3.208e-13	77.14	8.01767e-07	110.45	3.64235e-10	84.54	1.48007e-07	2273.22	0	0.972896	0.995208	1.00437	0.820891	0.938232	1.00178	1.23111	1.01251	0.882811	1.07255	1.06826	1.10629
MELLGEYVGLEGQR	6	W5PVJ7	N-Term(Acetyl)	1.596e-05	77.14	4.08611e-07	81.83	1.28604e-07	58.92	2.64801e-05	1635.8	0
VGLTNYAAAYCTGLLLAR	3	W5PF97	N-Term(TMT6plex); C11(Carbamidomethyl)	4.571e-14	77.11	8.12188e-07			44.51	0.00147971	2156.18	0	1.10589		0.833382	1.16114		1.07628	0.935273		0.786421	0.765088		1.26084
EDLSPSVTQLAAECVQR	12	W5P094	N-Term(TMT6plex); C14(Carbamidomethyl)	6.787e-12	77.1	5.80079e-07	80.65	2.69061e-07	77.44	5.67951e-07	2132.09	0	0.898392	1.02531	0.885833	0.944457	0.952962	0.965093	1.04268	1.01298	1.1448	1.14975	0.994627	1.04178
VNLQNNPGAVEHFHMK	7	W5PB89	N-Term(TMT6plex); K16(TMT6plex)	1.745e-09	77.1	8.16985e-07	53.05	0.000205364	52.04	0.00026101	2293.23	0	0.962785	1.09206	1.2332	1.21638	1.07284	1.12942	0.876526	0.974604	0.872409	0.869422	0.864202	0.859746
MQELLMAHDFTK	7	W5PP28	N-Term(TMT6plex); K12(TMT6plex)	2.244e-09	77.1	7.79938e-07	49.87	0.000432247	29.24	0.0476497	1922.03	0	0.990313	0.970534	0.880639	0.751913	0.905013	0.847825	1.26703	1.08057	1.02804	1.06943	1.02808	1.2053
GNTNVLDQYIFELSR	15	W5PTG9	N-Term(TMT6plex)	3.469e-07	77.09	6.74247e-07	76.89	7.02954e-07	65.37	9.97532e-06	1998.05	0	1.0027	0.862538	0.796252	0.86163	0.848552	0.954595	1.16959	1.1389	1.04769	1.00112	1.2025	1.20747
ALAAAGYDVEK	64	W5NS65	N-Term(TMT6plex); K11(TMT6plex)	9.819e-08	77.08	8.62871e-07	77.04	8.55039e-07	76	1.10649e-06	1565.89	0	0.818265	0.845171	0.869839	0.897108	0.815598	0.907527	1.09387	1.17611	1.429	1.25155	1.15387	0.889662
FADDDLIIDFDNFVR	12	A8IF71	N-Term(TMT6plex)	4.596e-11	77.07	5.42869e-07	73.71	1.14486e-06	68.81	3.75497e-06	2044.02	0	1.00139	0.981905	0.87392	0.791015	0.922525	0.859859	1.11673	1.06649	1.14502	1.17223	1.06341	1.08679
IQAIELEDLLR	15	O46390	N-Term(TMT6plex)	8.7e-06	77.07	6.56744e-07	67.91	5.5662e-06	51.79	0.000222836	1541.91	0	0.642652	0.945881	0.808333	1.01466	0.911475	0.920992	1.22267	1.17201	0.681157	1.20421	0.923637	1.33348
NDQDTWDYTNPNLSGQGDPGSNPNK	4	W5P779	N-Term(TMT6plex); K25(TMT6plex)	2.539e-11	77.06	2.49922e-07	53.73	5.48618e-05	19.59	0.140673	3192.49	0	0.926398	0.913625	0.983143	0.930403	0.827564	0.980472	1.10589	1.16242	1.04745	1.08726	1.13362	1.02613
HVFFVDDFDAFK	31	W5Q5Q6	N-Term(TMT6plex); K12(TMT6plex)	6.691e-08	77.05	7.31769e-07	73.83	1.52766e-06	73.9	1.51342e-06	1945.03	0	0.818354	1.01941	0.726793	0.827692	0.848691	0.801901	1.23037	0.870711	0.861634	1.20436	1.34746	1.46273
HHGSEFTPVLQAEFQK	26	Q1KYZ9	N-Term(TMT6plex); K16(TMT6plex)	1.525e-09	77.04	8.65913e-07	80.09	4.38322e-07	53.71	0.000188966	2313.24	0	1.60867	0.62537	0.401127	0.752321	0.662268	0.905306	1.36264	1.67625	0.771336	0.246701	0.97376	1.70632
AEWADIDPVPQNDGPNPVVQIIYSEK	2	C5IJB1	N-Term(TMT6plex); K26(TMT6plex)	1.769e-08	77.04	6.95893e-07	24.92	0.109838			3352.75	0	1.06885	1.06105		0.967016	1.04461		1.02496	0.9724		0.971973	0.918949
KHPDSSVNFAEFSK	6	W5Q1B3	N-Term(TMT6plex); K1(TMT6plex); K14(TMT6plex)	3.2e-10	77.04	7.93753e-07	20.89	0.323438	45.64	0.00109023	2280.26	1	0.778054	0.960539	0.901642	0.915895	0.931764	0.991596	1.05127	1.06354	0.947513	1.3516	1.07465	1.14972
DLTVILNAVNAECQER	11	W5P7B0	N-Term(TMT6plex); C13(Carbamidomethyl)	4.197e-10	77.03	6.8759e-07	54.96	0.000108512	65.59	9.52399e-06	2074.08	0	0.8538	0.876053	0.900624	1.0377	1.02746	0.891751	1.05572	1.09204	1.07017	1.04206	1.03389	1.02391
SLAPYAQDVQGK	7	W5NWM2	N-Term(TMT6plex); K12(TMT6plex)	2.584e-08	77.02	8.94736e-07	72.65	2.43648e-06			1734.98	0	0.890263	0.995344		0.839755	0.8443		1.35076	0.951809		0.964553	1.2025
NFILDQTNVSAAAQR	6	W5P4I9	N-Term(TMT6plex)	4.272e-10	77.02	8.59979e-07	67.8	6.8458e-06	52.06	0.000258255	1877.02	0	0.96758	0.95972	0.807275	0.913187	0.943862	1.02179	1.07844	0.995154	0.960284	1.09637	1.15325	1.1927
DSLLQDGEFTMDLR	78	W5P6Q5	N-Term(TMT6plex)	2.803e-08	77.01	4.48897e-07	77.12	4.45433e-07	67.9	3.77882e-06	1868.92	0	0.987529	0.98746	0.860174	0.931129	0.970334	0.923508	1.03702	1.03307	1.21158	1.11412	1.08477	1.0136
MQMLEDEDDLAYAETEK	7	W5NYP8	N-Term(TMT6plex); K17(TMT6plex)	8.463e-12	77	3.67128e-07	95.91	4.01342e-09	78.9	2.46056e-07	2489.18	0	1.22738	1.11776	1.12342	0.919244	0.919746	0.922796	0.993905	0.998647	1.16414	0.888549	0.940957	0.874094
EVDELSQSFQTTK	11	W5NZ80	N-Term(TMT6plex); K13(TMT6plex)	4.292e-10	76.98	6.92545e-07	64.34	1.30318e-05	39.18	0.00417904	1970.04	0	0.951436	1.00433	0.973781	1.18678	0.887506	1.26393	1.01114	1.07634	0.841881	0.826121	1.01858	0.98135
TEEALQLYNQIIK	2	W5P2J3	N-Term(TMT6plex); K13(TMT6plex)	2.698e-09	76.98	6.91543e-07	42.89	0.00191738			2021.18	0	1.00959	1.12776		1.18304	0.958537		0.898539	0.943075		0.894948	0.970005
IIYLNQLLQEDSFNVTDLNSLR	8	W5QD41	N-Term(TMT6plex)	2.994e-10	76.97	7.27292e-07	84.5	1.27555e-07	74.29	1.39833e-06	2837.54	0	1.03674	0.993825	0.911554	1.12267	1.02635	1.20029	0.972765	0.991626	0.851461	0.853658	1.00994	1.07035
NVLIVEDIIDTGK	10	W5PR48	N-Term(TMT6plex); K13(TMT6plex)	3.274e-09	76.96	6.21234e-07	74.67	1.06452e-06	74.1	1.17492e-06	1887.12	0	1.14799	0.905357	1.11304	0.967331	1.11649	1.12274	0.896498	1.00274	0.940509	1.01794	0.977772	0.909093
NYQQNYQNSESGEK	8	A4UTS9	N-Term(TMT6plex); K14(TMT6plex)	2.177e-11	76.96	3.85628e-07	65.16	5.56241e-06	76.17	4.55314e-07	2147.04	0	1.12929	1.33637	1.26221	1.07289	1.00298	0.957138	0.823191	0.768811	1.12015	0.985028	0.858599	0.807688
VFQTLETSDLGCGAGGGR	3	W5P6F4	N-Term(TMT6plex); C12(Carbamidomethyl)	4.257e-12	76.96	4.7826e-07			52.73	0.000128267	2054.02	0	0.985357		1.01501	0.981017		1.08098	1.11317		1.03053	0.938035		0.946668
VINEPTAAALAYGLDK	11	W5Q4W8	N-Term(TMT6plex); K16(TMT6plex)	4.875e-11	76.95	6.76153e-07	62.69	1.98622e-05	71.18	2.83112e-06	2104.22	0	1.14248	1.3013	1.29646	1.27879	1.07783	1.20888	0.764392	0.837769	0.814366	0.766215	0.779886	0.810415
QTGGCGGTAPANVQK	3	C5IWT6;W5NTZ9	N-Term(TMT6plex); C5(Carbamidomethyl); K15(TMT6plex)	3.743e-16	76.94	7.71782e-07	66.87	7.84322e-06	80.5	3.51598e-07	1904.01	0
DELILEGNDIELVSNSAALIQQATTVK	7	W5NTE7	N-Term(TMT6plex); K27(TMT6plex)	1.487e-12	76.94	6.11963e-07	60.27	2.73459e-05	50.46	0.000279294	3342.84	0	1.09998	1.03928	1.02856	1.10275	1.02014	1.06886	0.910812	0.945014	0.951332	0.884473	1.01343	0.997563
NLQPGSEYAVSLVAVK	3	W5QDG7	N-Term(TMT6plex); K16(TMT6plex)	5.058e-11	76.94	6.93896e-07	30.1	0.0339101	35.86	0.00882021	2133.23	0	0.980966	1.08164	1.1617	1.35769	0.993336	1.0687	0.780864	0.938488	0.83145	0.827659	0.998766	0.98376
YSDMIVAAIQAEK	36	W5QGM7	N-Term(TMT6plex); K13(TMT6plex)	6.196e-10	76.9	7.67693e-07	71.6	2.49405e-06	74.96	1.18246e-06	1897.06	0	0.939336	0.787447	0.767385	0.89082	0.789688	0.966451	1.15835	1.33889	1.52808	1.07552	1.13998	0.868851
FCLEGMEESGSEGLDALIFAQK	9	W5P3I5	N-Term(TMT6plex); C2(Carbamidomethyl); K22(TMT6plex)	3.798e-12	76.89	5.91423e-07	60.47	2.53075e-05	52.05	0.000175269	2889.44	0	1.06732	0.957324	0.968662	1.04256	1.01665	0.923314	0.98267	0.933062	0.991026	0.942599	1.11038	1.12761
GLTEQEVETILDK	8	W5QGT1	N-Term(TMT6plex); K13(TMT6plex)	3.951e-09	76.88	8.33797e-07	36.04	0.0100923	49.71	0.000436709	1933.09	0	1.04843	1.0121	1.06121	0.941761	0.952684	0.960211	1.01187	1.05846	1.09618	1.04889	0.982123	0.945667
KLETAVNLAWTAGNSNTR	2	W5PW62	N-Term(TMT6plex); K1(TMT6plex)	1.909e-10	76.88	8.07132e-07	30.38	0.0302811			2404.33	1	1.08648	1.48242		1.36119	1.01948		0.786731	0.651751		0.699719	0.791741
VLNSYWVGEDSTYK	10	W5P374;W5PUS9	N-Term(TMT6plex); K14(TMT6plex)	7.244e-10	76.87	8.10021e-07	69.95	3.97551e-06	63.43	1.64554e-05	2119.12	0
QNVAYEYLCHLEEAK	9	W5PU66	N-Term(TMT6plex); C9(Carbamidomethyl); K15(TMT6plex)	6.474e-14	76.85	6.53693e-07	36	0.00742262	80.68	2.80462e-07	2325.2	0	1.05618	0.979813	1.00036	0.996556	0.98237	0.984246	1.00817	0.942708	1.00939	0.999489	1.14903	1.05417
LTWFVNEGLVDGWDDPR	4	W5PQF8	N-Term(TMT6plex)	7.545e-10	76.82	5.5112e-07	72.68	1.58886e-06			2248.12	0	0.978024	1.09766		1.09881	0.994495		0.923322	0.981606		0.936141	0.916035
HPECFVCADCNLNLK	9	W5PDJ3	N-Term(TMT6plex); C4(Carbamidomethyl); C7(Carbamidomethyl); C10(Carbamidomethyl); K15(TMT6plex)	7.785e-11	76.82	4.57533e-07	36.85	0.00513247	32.85	0.0114655	2335.14	0	0.94799	1.01864	1.02208	0.830347	0.9231	1.00553	1.07938	1.04168	0.947479	1.2009	1.03303	1.05038
ALAEGGGILSQVAETR	10	W5PYU4	N-Term(TMT6plex)	1.655e-11	76.81	8.62979e-07	69.79	4.26114e-06	73.27	1.9263e-06	1801	0	1.03089	1.16258	0.817099	0.89332	0.748768	0.843014	1.04888	1.08048	1.06757	1.03981	0.937782	1.17399
EGTDSSQGIPQLVSNISACQVIAEAVR	2	W5PQF0	N-Term(TMT6plex); C19(Carbamidomethyl)	1.411e-11	76.81	7.3791e-07			58.98	4.74276e-05	3058.56	0	1.08529		0.980544	1.07306		1.1641	0.920748		0.869053	0.928324		1.03158
TGTVSVVCLVNDFYPK	18	W5QHZ5	N-Term(TMT6plex); C8(Carbamidomethyl); K16(TMT6plex)	8.095e-12	76.78	8.83654e-07	84.01	1.66622e-07	75.28	1.24671e-06	2257.23	0	0.822018	0.66856	0.710805	1.09245	1.4727	0.878213	1.05192	0.457797	0.787406	1.10303	1.64995	1.40665
RFDEILEASDGIMVAR	33	W5QC41	N-Term(TMT6plex)	2.66e-09	76.77	7.27907e-07	80.88	2.80904e-07	65.59	9.97949e-06	2051.08	1	1.0198	0.950698	0.995547	0.888443	1.02761	0.971819	1.02319	1.01928	0.998615	1.02787	1.01762	1.05719
NLPIYSEEIVEMYK	15	W5QBQ9	N-Term(TMT6plex); K14(TMT6plex)	1.556e-10	76.74	8.06036e-07	96.84	7.71128e-09	77.77	6.19139e-07	2186.18	0	1.03007	1.18766	1.1591	1.1425	0.996473	0.989803	0.862616	0.930454	0.942027	0.958632	0.868758	0.967723
DSQEEEKTEALTSAK	27	W5P627;F2YQ13	N-Term(TMT6plex); K7(TMT6plex); K15(TMT6plex)	5.268e-13	76.71	7.97759e-07	79.7	4.05034e-07	91.81	2.4719e-08	2353.28	1
EPQVYVLAPPQEELSK	141	W5PH95;W5Q7I2	N-Term(TMT6plex); K16(TMT6plex)	5.873e-09	76.7	7.94253e-07	79.22	4.44589e-07	70.65	3.19859e-06	2285.28	0
LAPQLSTEELTFLGK	8	W5PXI3	N-Term(TMT6plex); K15(TMT6plex)	3.743e-16	76.7	6.89493e-07	37.79	0.00558907	78.11	4.98345e-07	2105.23	0	1.10092	0.806465	0.883386	0.927046	0.925874	1.11239	1.14521	1.17681	0.902893	0.859729	1.13838	1.10064
TAGPQSQVLSGVVMDR	3	W5PZG0	N-Term(TMT6plex)	2.918e-11	76.7	8.15633e-07			47.68	0.000688404	1874	0	1.043		1.04617	0.987074		0.915465	1.07803		1.04134	0.918624		1.02552
MKPLDGSALYTGSALDFVR	6	W5QCP9	N-Term(TMT6plex); K2(TMT6plex)	1.626e-12	76.69	9.56801e-07	76.93	8.99277e-07	67.36	8.08077e-06	2499.36	0	0.619589	0.98846	0.734953	0.87627	0.905223	0.889809	1.37962	1.10268	0.778171	1.16197	1.00849	1.39999
TLDTDLDGVVTFDLFK	5	B2ZA85	N-Term(TMT6plex); K16(TMT6plex)	2.757e-11	76.69	9.07514e-07	63.38	1.94241e-05	24.09	0.16475	2257.24	0	0.88334	1.04972	0.858187	0.81989	0.969249	1.02814	1.14321	0.943536	0.989873	1.23646	1.05037	1.13026
LTIVDAVGFGDQINK	11	W5PZ86	N-Term(TMT6plex); K15(TMT6plex)	1.472e-10	76.68	7.90402e-07	66.75	7.97842e-06	68.05	5.95365e-06	2048.18	0	0.950594	0.970065	0.946487	0.92667	1.02255	0.93033	1.06141	1.06048	0.947027	1.11905	0.946443	1.13367
AGEIITVLDDSDPNWWK	3	W5PPV5	N-Term(TMT6plex); K17(TMT6plex)	2.7e-09	76.68	8.15102e-07	24.35	0.140302	61.56	2.63932e-05	2417.28	0	0.880839	0.94089	0.861029	0.943504	1.03536	0.906009	1.06865	1.06283	1.14123	1.16463	0.976651	1.10267
VVSALPIQHDHWTGGK	25	W5Q7I2	N-Term(TMT6plex); K16(TMT6plex)	3.743e-16	76.67	8.93404e-07	74.63	1.38601e-06	82.14	2.31547e-07	2203.25	0	0.79739	0.654096	0.565535	1.26088	1.34731	1.18446	0.701951	0.813607	0.724683	1.3182	1.33844	1.44147
NQVALNPQNTVFDAK	10	W5PG95;I6YID3	N-Term(TMT6plex); K15(TMT6plex)	4.028e-16	76.67	8.63265e-07	74.62	1.37195e-06	79.64	4.35657e-07	2117.17	0
QADETLDFEEQILEAAK	5	W5QI12	N-Term(TMT6plex); K17(TMT6plex)	1.166e-09	76.64	8.58411e-07	75.35	1.15676e-06	17.55	0.66889	2408.26	0	1.02813	0.902456	0.789521	0.781711	0.958164	0.968879	0.948796	1.08225	1.19641	1.33477	1.09544	1.07619
GSSGGIQPDLLISLTAPK	6	W5P816	N-Term(TMT6plex); K18(TMT6plex)	1.41e-11	76.64	5.64687e-07	25.25	0.0779185	71.62	1.76639e-06	2212.3	0	1.15174	0.971979	1.03796	0.97323	1.1685	1.05585	1.00902	0.940889	0.947483	0.88361	0.936025	1.04585
QMGFPLIYVEAEQVEDDR	5	W5PFV5	N-Term(TMT6plex)	2.99e-09	76.62	5.29183e-07	65.19	7.73376e-06	55.92	7.66296e-05	2368.17	0	0.989264	0.922709	0.984458	0.914701	0.948756	0.974394	1.12707	1.05867	1.07572	1.01909	1.11264	1.00893
LTIVDTVGFGDQINK	12	W5Q7T3	N-Term(TMT6plex); K15(TMT6plex)	1.046e-10	76.6	8.24786e-07	73.61	1.75294e-06	73.86	1.68571e-06	2078.2	0	0.984661	0.905817	0.851359	0.90878	0.905496	0.875944	1.12862	1.08773	1.04166	1.11431	1.09068	1.19993
STLINSLFLTDLYPER	11	W5Q8S1	N-Term(TMT6plex)	3.016e-11	76.59	9.16592e-07	74.22	1.57054e-06	60.26	3.90884e-05	2111.16	0	0.935047	0.948085	0.879275	0.962979	0.942085	0.938349	1.08774	1.10707	0.958172	1.05468	0.985679	1.18262
ATENDIANFFSPLNPIR	3	W5P4I5	N-Term(TMT6plex)	1.811e-10	76.59	8.38748e-07	59.83	4.09209e-05			2148.13	0	0.84988	0.931596		0.970014	0.914672		1.10564	1.10871		1.1219	1.07488
FNQTLSSIGENEGGIDR	9	W5Q5V0	N-Term(TMT6plex)	3.309e-12	76.56	6.60193e-07	62.03	1.87984e-05	68.68	4.07234e-06	2066.03	0	0.969765	0.837409	0.952666	0.817895	1.18203	1.02846	1.17579	1.01595	1.02308	1.11081	0.950448	1.05467
EFESVLVDAFSHVAR	9	W5QAP8	N-Term(TMT6plex)	1.993e-11	76.56	8.73266e-07	56.93	8.02962e-05	79.99	3.93906e-07	1935.02	0	0.901591	0.986743	0.896924	0.999984	1.03635	0.936594	1.07389	1.03916	1.14056	1.07297	0.955242	1.05535
QILVGDIGDTVEDPYTSFVK	6	W5PA65	N-Term(TMT6plex); K20(TMT6plex)	1.24e-14	76.55	9.79294e-07	55.99	0.000103602	89.35	5.09876e-08	2654.44	0	1.18499	1.11008	1.05668	1.03801	1.03708	0.969915	0.929353	0.902052	0.951151	0.853376	0.954547	1.05348
DNSDFDLLTVSETANEPPQDEGNSFNSPR	4	W5QC84	N-Term(TMT6plex)	4.835e-12	76.55	1.64876e-07	50.78	5.34786e-05	41.17	0.000504132	3424.57	0	1.0149	0.821189	0.988578	0.88028	1.14182	1.0126	1.19587	0.964369	1.24195	0.951249	1.14944	0.86304
NFEATLDWLQEHACSR	4	W5Q2Z5	N-Term(TMT6plex); C14(Carbamidomethyl)	2.975e-10	76.55	3.51882e-07	30.87	0.0132182	42.87	0.000836595	2206.05	0	1.0906	1.00255	1.08714	1.11317	1.08484	1.0676	0.901283	0.91747	0.934063	0.891642	1.02269	0.968804
ANEGTVGVSAATQR	7	W5PFB9	N-Term(TMT6plex)	2.902e-10	76.54	7.6306e-07	76.43	8.0766e-07	78.63	4.8255e-07	1589.85	0	0.779557	1.26515	1.19319	1.42318	0.841897	1.06345	0.680862	0.868954	0.939974	0.962332	1.01972	0.827679
DFATVYVEAIK	79	W5NX51	N-Term(TMT6plex); K11(TMT6plex)	1.808e-07	76.54	8.66206e-07	75.02	1.23864e-06	73.81	1.64909e-06	1713.98	0	1.17348	1.00032	0.889883	0.969399	0.944564	1.20588	1.09659	0.984823	1.04087	0.752835	1.09074	0.925669
AIEPPPLDAVIEAEHTLR	10	W5QCQ4	N-Term(TMT6plex)	1.018e-09	76.54	8.79515e-07	59.28	4.75669e-05	76.05	9.92012e-07	2200.22	0	1.05267	0.996621	0.980973	0.950686	0.973577	0.944621	1.00274	0.979068	1.09127	1.02497	1.08736	1.0098
DGLLDDEEFALANHLIK	6	W5PL84	N-Term(TMT6plex); K17(TMT6plex)	3.614e-10	76.52	8.85803e-07	53.05	0.000194464	72.65	2.14041e-06	2371.29	0	0.968415	0.770964	0.919381	0.76935	1.06918	0.912354	1.00317	1.09407	1.19057	1.35682	1.13252	1.06631
ASVDFGYVGIDSILEQMR	3	W5P889	N-Term(TMT6plex)	5.398e-13	76.52	7.17556e-07	50.47	0.000293011			2229.14	0	0.951526	1.12165		1.08947	0.952708		0.962267	0.956416		1.00506	0.967584
IDAAQNWLADPNGGPEGEEQIR	3	W5PFJ0;W5PFI7	N-Term(TMT6plex)	8.506e-12	76.51	5.14838e-07					2609.28	0
GYDVIAQAQSGTGK	9	W5QH43;W5PYK0	N-Term(TMT6plex); K14(TMT6plex)	9.495e-11	76.5	8.80937e-07	70.81	3.27791e-06	68.42	5.748e-06	1853.01	0
NADMSEDMQQDAVDCATQAMEK	8	W5PEV7	N-Term(TMT6plex); M8(Oxidation); C15(Carbamidomethyl); K22(TMT6plex)	5.519e-10	76.5	7.05197e-08	65.58	1.12061e-06	45.46	0.000147912	2962.29	0	0.913794	0.873834	0.924943	0.907908	0.928035	0.99278	1.05801	1.15485	1.11951	1.18497	1.09275	1.01146
EAALVDMVNDGVEDLR	22	W5PUH7	N-Term(TMT6plex); M7(Oxidation)	4.448e-10	76.49	5.67702e-07	68.21	3.91866e-06	75.25	7.73214e-07	1990.99	0	0.97149	0.82872	0.955812	0.830144	0.97954	1.02583	1.14265	1.15689	1.14419	1.14184	1.10767	0.965284
RVEELGDLAQAHIQQLSEAAGEDDHFLIR	2	W5PGK4	N-Term(TMT6plex)	3.563e-12	76.48	7.92792e-07	32.2	0.0212704			3489.79	1	0.978273	1.06246		0.928808	0.93309		1.2042	1.03914		0.931326	0.962454
LGLDFPNLPYLIDGAHK	12	W5QDE3;W5QDB4	N-Term(TMT6plex); K17(TMT6plex)	9.779e-12	76.47	7.20229e-07	78.33	4.49491e-07	78.41	4.62198e-07	2341.34	0
LAPPLVTLLSAEPELQYVALR	3	W5P1Q0	N-Term(TMT6plex)	8.18e-08	76.43	4.97109e-07	66.45	5.18604e-06	64.92	7.16688e-06	2522.48	0	1.21796	1.30612	1.38468	1.19256	1.31165	1.20322	0.824808	0.611199	0.723402	0.7295	0.73843	0.800296
FVEFFGPGVAQLSIADR	3	W5PZ94	N-Term(TMT6plex)	7.039e-09	76.42	8.81352e-07			51.18	0.000280445	2082.13	0	0.98837		0.986088	1.10374		1.09592	0.978885		0.719651	0.932865		1.17849
SYELPDGQVITIGNER	167	W5PZK7;P60713;W5NYJ1;W5P684;Q9MZW1	N-Term(TMT6plex)	9.266e-11	76.41	7.85103e-07	72.89	1.76831e-06	74.49	1.22337e-06	2020.05	0
AAALAHLDR	11	W5P1J8;W5NUW3;W5NRF4	N-Term(TMT6plex)	8.431e-05	76.38	8.82603e-07	62.17	1.97189e-05	62.52	1.96755e-05	1166.68	0
QGLLPLTFADPADYNK	7	W5QAA9	N-Term(TMT6plex); K16(TMT6plex)	2.69e-14	76.38	9.44742e-07	54.92	0.000132225	81.41	2.98865e-07	2221.22	0	1.19218	1.28419	1.06275	1.25257	1.07154	1.17738	0.716524	0.832354	0.871898	0.786522	0.761856	0.958026
AITIAGVPQSVTECVK	8	W5QE14	N-Term(TMT6plex); C14(Carbamidomethyl); K16(TMT6plex)	1.633e-08	76.37	8.52343e-07	73.07	1.81981e-06	84.79	1.1998e-07	2131.22	0	1.00596	1.01412	0.966905	0.993873	0.987812	1.04649	0.969815	1.02109	1.00059	1.08287	0.985687	1.02754
EHLLMALADLDELLVR	7	W5PEL7	N-Term(TMT6plex); M5(Oxidation)	1.369e-09	76.36	9.76847e-07	76.56	9.1853e-07	62.21	2.51892e-05	2096.16	0	0.969315	1.08605	1.07191	0.885854	0.960189	0.917434	1.11209	1.04248	1.00599	1.0874	0.907051	1.01
DALLSALSIQNYHLECNETK	5	W5NZX9	N-Term(TMT6plex); C16(Carbamidomethyl); K20(TMT6plex)	5.635e-12	76.35	8.73658e-07	23.3	0.15903	22.26	0.223751	2777.45	0	0.875898	0.985198	0.886218	0.855398	1.01383	0.970244	1.1043	1.00152	0.919788	1.25944	1.02394	1.1971
DNLTLWTSDQQDEEAGEGN	9	W5P417	N-Term(TMT6plex)	6.63e-09	76.33	1.01272e-07	105.47	1.23449e-10	59.93	4.57312e-06	2351.04	0	1.25596	0.999122	1.05865	0.82902	1.02134	0.955354	1.03555	1.06502	1.1039	0.929842	0.961623	0.920257
EDQLLCTDCYSQEYSSR	4	W5PTT8	N-Term(TMT6plex); C6(Carbamidomethyl); C9(Carbamidomethyl)	1.765e-11	76.33	1.07092e-07	70.54	3.92971e-07			2383.04	0	0.892081	0.943692		0.82796	0.864145		1.08792	1.08775		1.26006	1.14533
LPYDVTPEQALSHEEVR	9	W5PU66	N-Term(TMT6plex)	7.27e-10	76.33	8.10176e-07	65.82	9.25528e-06	107.78	5.92706e-10	2212.15	0	0.948866	0.97085	0.972749	0.983752	0.957877	0.960332	1.0505	1.01329	1.09772	1.10578	1.04359	1.08756
VPFDAATLHTSTAMAAQHGMDDDGR	8	W5P627;F2YQ13	N-Term(TMT6plex)	1.29e-14	76.31	2.86508e-07	61.72	7.0999e-06	81.89	7.63628e-08	2844.33	0
WNPVPGASGYLILYAPLTEGLAGDEK	5	W5Q5Q6	N-Term(TMT6plex); K26(TMT6plex)	2.396e-13	76.28	8.40753e-07	76.17	8.5145e-07	71.36	2.52974e-06	3189.73	0	0.677602	1.09877	0.646057	0.978326	0.818623	0.876512	1.33387	1.02086	0.699033	1.09855	1.07608	1.59884
GEFGGFGSVTGK	5	W5PUX7	N-Term(TMT6plex); K12(TMT6plex)	1.308e-08	76.28	8.21912e-07	24.36	0.124955	33.63	0.0142192	1600.88	0	0.973953	0.859144	0.955781	0.951796	0.93539	1.03759	1.07105	1.17071	0.996751	1.01165	1.06735	1.04468
VQILEGLGIGPGEGSEEELHGASQR	5	W5Q0L2	N-Term(TMT6plex)	1.12e-11	76.26	9.42819e-07	65.7	1.10757e-05			2791.44	0	0.983109	0.91815		0.95509	0.978919		1.13323	1.11502		0.912825	1.0067
VDIQTEDLEDGTCK	9	W5PT68	N-Term(TMT6plex); C13(Carbamidomethyl); K14(TMT6plex)	6.08e-10	76.26	6.77836e-07	39.1	0.00359238	38.32	0.00421081	2081.05	0	0.917523	0.879853	0.944851	0.965278	0.955067	0.858048	1.02626	1.11976	1.16428	1.15369	1.08333	1.08084
AIGSASEGAQSSLQEVYHK	6	W5QD30	N-Term(TMT6plex); K19(TMT6plex)	3.743e-16	76.25	9.1535e-07	52.52	0.00023062	108.06	6.4558e-10	2420.28	0	1.11447	0.769455	1.10783	0.741565	0.81225	1.03113	1.06515	1.40943	0.949676	1.13435	1.01943	0.956522
GEASEDLCEMALDPELLLLR	3	W5PKK4	N-Term(TMT6plex); C8(Carbamidomethyl)	2.713e-09	76.23	7.64725e-07	63.5	1.27305e-05			2503.28	0	1.08687	1.12489		0.986369	1.00151		0.922402	0.971691		1.03134	0.88254
VDLLENQVMDVR	51	W5QDB7	N-Term(TMT6plex)	5.63e-07	76.22	8.72745e-07	75.74	9.82737e-07	79.49	4.14979e-07	1659.9	0	0.91602	0.773517	0.82964	0.906979	0.892067	1.03802	1.0604	1.31431	1.06717	1.14523	0.991441	1.09485
SLDLDSIIAEVK	14	W5Q687;W5Q6E8;W5Q5V9	N-Term(TMT6plex); K12(TMT6plex)	5.181e-08	76.21	8.38857e-07	70.21	3.33955e-06	75.6	9.22667e-07	1761.05	0
NQLTSNPENTVFDAK	12	W5PTR5	N-Term(TMT6plex); K15(TMT6plex)	3.743e-16	76.2	9.54736e-07	87.37	7.16435e-08	93.53	1.76334e-08	2136.13	0	0.99744	1.06242	1.11284	1.19121	1.04838	1.00266	0.941296	0.903507	1.00793	0.967202	0.980005	0.940366
LQEGQVLEFVVASVPR	6	W5PYU4	N-Term(TMT6plex)	5.152e-11	76.2	9.18753e-07	53.82	0.000159757	59.55	4.20377e-05	2000.14	0	0.850653	0.940182	0.861922	0.78562	0.886445	0.736451	1.15618	1.17521	1.03435	1.14375	0.991854	1.27339
TVLIMELINNVAK	5	W5PEP7	N-Term(TMT6plex); M5(Oxidation); K13(TMT6plex)	1.087e-09	76.2	6.56081e-07	47.83	0.000475495	53.8	0.000115264	1932.16	0	1.06706	1.17679	1.05111	1.23628	0.980668	1.05576	0.841245	0.977678	0.795393	0.823592	0.826636	1.10104
FTFTQSEADADVLYNFSHFK	3	W5QCX9	N-Term(TMT6plex); K20(TMT6plex)	4.32e-12	76.19	7.86227e-07	83.21	1.5663e-07	71.25	2.43341e-06	2825.42	0	0.949186	1.00913	0.938594	0.981219	0.986168	1.0288	1.11549	1.03066	0.942855	0.990597	0.984344	1.10176
IIYGGSVTGATCK	12	W5P5W9	N-Term(TMT6plex); C12(Carbamidomethyl); K13(TMT6plex)	1.136e-12	76.19	9.54532e-07	74.58	1.38116e-06	76.83	8.01954e-07	1785.01	0	0.997217	0.883745	0.987744	0.955803	1.01931	1.01433	1.04284	1.03961	0.974503	1.12903	1.08821	0.996009
LLLAGYDDFNCNVWDTLK	3	W5QHP5	N-Term(TMT6plex); C11(Carbamidomethyl); K18(TMT6plex)	3.743e-16	76.19	8.82401e-07			86.6	7.51496e-08	2615.35	0	0.828405		0.800624	0.868841		0.914766	1.20371		0.90014	1.17527		1.30893
MDVDVGDIDIECPEGK	16	W5Q038	N-Term(TMT6plex); C12(Carbamidomethyl); K16(TMT6plex)	1.771e-10	76.18	5.80787e-07	73.35	1.10047e-06	68.62	3.27709e-06	2250.11	0	1.00767	0.839412	0.962906	0.83645	0.905091	0.862308	1.05587	1.20898	1.31141	1.1924	1.08939	0.937377
VVMDGVISDAECQELQR	9	W5QGX4	N-Term(TMT6plex); C12(Carbamidomethyl)	7.797e-12	76.18	5.32589e-07	62.13	1.40534e-05	67.38	4.12237e-06	2178.07	0	1.02115	0.772974	1.3415	1.04144	1.40815	1.044	0.975609	0.897362	0.940534	0.97301	0.939977	0.802603
FQPGETLTEILETPATSEQEAEHQR	10	W5PU66	N-Term(TMT6plex)	1.49e-11	76.16	6.3431e-07	81.08	2.09384e-07	63.24	1.26385e-05	3070.53	0	0.965815	0.958877	0.997142	1.02739	0.949875	0.873781	1.02985	1.04836	1.3532	1.01481	1.08243	1.04962
DDDLNSFSSADLK	14	W5PRR5	N-Term(TMT6plex); K13(TMT6plex)	8.59e-10	76.15	6.52758e-07	71.74	1.89912e-06	75.01	8.64471e-07	1884.96	0	0.966299	0.83961	1.01477	0.910368	0.996432	0.932914	1.21713	1.15246	1.17684	0.96936	1.06054	0.954634
VPCEAPGVTDPFQSLLSGVAQMR	4	W5PVJ7	N-Term(TMT6plex); C3(Carbamidomethyl)	3.157e-08	76.15	8.00781e-07	34.88	0.010224	55	0.000109099	2688.36	0	0.838133	1.0063	0.923991	1.23369	0.970305	0.959694	1.0207	0.991245	0.883033	0.890786	1.0614	1.18414
MGPGATAGGAEK	6	C5IJ85;W5QFH5	N-Term(TMT6plex); K12(TMT6plex)	1.59e-09	76.13	1.03363e-06	44.54	0.00144667	66.97	8.37792e-06	1504.82	0
AGLQAFFWVQDCK	7	Q9XT27;W5P4S5	N-Term(TMT6plex); C12(Carbamidomethyl); K13(TMT6plex)	9.833e-15	76.12	9.22395e-07	77.89	6.51845e-07	86.21	9.22623e-08	2028.08	0
GVNTGAVGSYIYDK	5	W5NT32	N-Term(TMT6plex); K14(TMT6plex)	1.242e-15	76.11	9.93095e-07	65.59	1.10423e-05	86.09	9.70615e-08	1902.03	0	0.839995	0.612079	0.811333	0.956292	0.937017	0.880065	1.01614	1.24856	1.14824	1.19763	1.30796	1.14897
MELLGEYVGLEGQR	2	W5PVJ7	N-Term(Acetyl); M1(Oxidation)	1.131e-06	76.1	4.57803e-07	54.08	7.34781e-05			1651.8	0
LEHEPAVAVCEELSK	11	W5NYR6	N-Term(TMT6plex); C10(Carbamidomethyl); K15(TMT6plex)	8.821e-12	76.09	9.73075e-07	91.71	2.72172e-08	63.48	1.81293e-05	2169.16	0	1.0824	0.804181	0.792933	0.854855	1.0112	0.829254	1.06294	1.19983	1.35875	1.08037	0.989942	0.99912
VAIAALEVLEEENLAENAEK	6	W5PK12	N-Term(TMT6plex); K20(TMT6plex)	5.366e-10	76.09	9.3986e-07	66.12	9.15065e-06	67.05	7.30783e-06	2613.44	0	1.34848	1.28291	1.15367	1.14307	1.04671	1.32861	0.725687	0.757526	0.811944	0.753189	0.895921	0.827108
EQAVQGDAEGLQR	3	W5NUY7	N-Term(TMT6plex)	7.35e-14	76.09	7.3565e-07	56.52	6.22848e-05	78.69	3.96157e-07	1629.84	0	0.923828	1.0121	0.870174	1.03653	0.984751	1.06416	1.01308	0.990049	0.988026	1.05655	1.03717	1.09837
SNIWVAGDAACFYDIK	6	W5Q1F6	N-Term(TMT6plex); C11(Carbamidomethyl); K16(TMT6plex)	3.743e-16	76.09	9.15257e-07	48.1	0.00056919	78.35	5.32232e-07	2288.18	0	1.18645	1.16719	1.18262	1.3464	1.04356	1.38021	0.690063	0.956423	0.688557	0.710233	0.792217	0.828487
ADEFSALCDLLGTR	8	W5NU08	N-Term(TMT6plex); C8(Carbamidomethyl)	7.482e-07	76.06	7.81627e-07	63.31	1.47231e-05	65.62	8.56742e-06	1796.91	0	1.01555	1.11773	1.072	1.06511	1.12077	1.01986	0.930251	0.861841	1.01197	1.03468	0.872916	0.95595
GAGTDEGCLIEILASR	11	W5QEU6	N-Term(TMT6plex); C8(Carbamidomethyl)	1.117e-11	76.06	7.75433e-07	59.98	3.15952e-05	48.56	0.000462528	1890.98	0	0.946036	0.998969	1.07771	0.869814	0.867192	1.0086	1.14013	1.05929	0.922466	1.10024	1.07753	1.02037
IESLSSQLSNLQK	10	W5Q9T3;Q307F3	N-Term(TMT6plex); K13(TMT6plex)	5.64e-10	76.06	1.00336e-06	56.54	8.67315e-05	61.11	3.08236e-05	1905.1	0
ESYAGVTLDPQGIYGIISR	2	W5P6F4	N-Term(TMT6plex)	1.337e-12	76.04	9.9181e-07			40.77	0.00338781	2268.21	0	1.37361		0.955092	0.944494		0.976305	0.953611		0.793434	0.737995		1.22986
SDDEVDDSAVELK	29	W5QCP9	N-Term(TMT6plex); K13(TMT6plex)	2.948e-12	75.97	7.82818e-07	79.3	3.51882e-07	79.74	3.16916e-07	1879.95	0	0.672697	0.907686	0.692371	0.866736	0.870175	0.799988	1.32088	1.19052	0.858775	1.20343	1.08652	1.47835
INFPETAEEELEEIASENSDSIYSSTPEVK	2	W5QHE9	N-Term(TMT6plex); K30(TMT6plex)	6.738e-10	75.97	6.22207e-07	71.66	1.55914e-06			3815.88	0		1.24632			1.2267			0.75426			0.731895
VQEGYTCDCFDGYHLDMAK	1	W5PKX8	N-Term(TMT6plex); C7(Carbamidomethyl); C9(Carbamidomethyl); K19(TMT6plex)	2.494e-11	75.97	1.94756e-07					2767.26	0	0.829952			0.716475			1.08234			1.49783
LPSLAFLYMEK	11	W5NUA0	N-Term(TMT6plex); K11(TMT6plex)	1e-07	75.95	9.24914e-07	66.64	7.92296e-06	65.71	9.60011e-06	1770.03	0	0.467262	0.934247	0.665086	0.911848	0.880351	0.982817	1.44484	1.17928	0.743306	1.26218	1.01	1.47272
GILAADESVGSMAK	4	W5NQP9	N-Term(TMT6plex); K14(TMT6plex)	3.743e-16	75.94	1.07604e-06	73.27	1.98988e-06	91	3.38781e-08	1807.01	0	0.964351	0.751937	0.965041	0.690678	0.954972	1.02382	1.15616	1.36025	0.972952	1.30322	0.936578	1.0617
NLSPYVSNELLEEAFSQFGPIER	3	W5QDT2	N-Term(TMT6plex)	2.375e-09	75.94	8.45548e-07	54.63	0.000109503			2868.46	0	0.869378	1.00231		0.920267	0.995047		0.949187	0.947841		1.30921	1.09586
LNNLSFLYLDHNALESVPLNLPESLR	7	W5PEL2	N-Term(TMT6plex)	1.214e-12	75.93	9.53434e-07	38.33	0.00549378	67.36	6.85947e-06	3210.74	0	0.587009	0.893736	0.780248	0.988693	0.873264	1.035	1.31157	1.2053	0.955397	1.20212	1.04741	1.24431
KEDLISAFGTDDQTEICK	7	W5PLQ9	N-Term(TMT6plex); K1(TMT6plex); C17(Carbamidomethyl); K18(TMT6plex)	1.046e-12	75.93	1.01598e-06	26.1	0.0936471	59.54	4.44693e-05	2757.46	1	0.884416	0.885123	0.894791	0.917273	0.857285	0.972762	1.12035	1.15393	1.00564	1.13002	1.14906	1.12803
ITSEALLVTQQLVK	9	W5NVQ4	N-Term(TMT6plex); K14(TMT6plex)	1.102e-10	75.9	4.79379e-07	72.02	1.20901e-06	36.27	0.00440229	2001.23	0	1.09419	1.05049	0.994877	0.966525	1.00764	0.959493	1.0466	1.0144	0.911741	0.899283	1.00057	1.12588
YLDQMEDLYEDFHIVK	5	W5PP30	N-Term(TMT6plex); K16(TMT6plex)	4.477e-11	75.89	8.06389e-07	75.17	9.79165e-07	64.52	1.10546e-05	2516.28	0	1.03888	1.08963	1.02184	1.00862	0.978629	0.974269	0.98048	0.946173	1.06298	0.999122	0.9819	0.989797
ACLISMGYNMGEAEFAR	8	W5QJ62	N-Term(TMT6plex); C2(Carbamidomethyl)	8.572e-13	75.88	2.93087e-07	63.31	5.94991e-06	54.47	4.25155e-05	2149.01	0	0.802328	0.951389	0.89944	0.827758	0.908453	1.10703	1.19364	1.07214	0.818901	1.29224	1.09014	1.16442
ALQSVGQIVGEVLK	6	W5Q805	N-Term(TMT6plex); K14(TMT6plex)	3.305e-10	75.88	5.09996e-07	52.75	0.00010485	73.97	7.69664e-07	1899.17	0	1.07989	1.08277	1.11128	1.05992	1.0466	1.07411	0.985577	0.930461	0.90463	0.891189	0.942966	0.964395
FFPEDVSEELIQEITQR	10	W5PUV9	N-Term(TMT6plex)	8.321e-12	75.87	8.91639e-07	78.7	4.40436e-07	74.02	1.46028e-06	2309.18	0	1.08558	1.05476	1.00201	1.039	0.98916	1.07468	0.942485	0.973073	1.02742	0.95626	0.975345	0.961555
GLLIEPAANSYLLAER	14	W5QB02	N-Term(TMT6plex)	1.913e-11	75.85	1.03876e-06	67.58	6.99202e-06	60.3	3.73768e-05	1959.12	0	1.02839	1.03642	1.1698	0.855001	1.05217	0.95757	0.994949	0.968479	0.892274	1.19769	0.973757	0.966278
GHGIYLGMPGCLPAYDTLAGEFIR	2	B2LYK8	N-Term(TMT6plex); C11(Carbamidomethyl)	1.968e-11	75.84	7.84452e-07			71.31	2.27429e-06	2837.43	0	0.907621		0.982859	1.1962		1.15724	1.00235		0.795833	0.88115		1.08615
VVDNPIYLSDMGAALTGAESHELQEVLEETNIPK	1	W5P994	N-Term(TMT6plex); K34(TMT6plex)	5.38e-11	75.84	7.36238e-07					4141.14	0	1.22484			1.52844			0.536775			0.596837
VPLSEFEFSWSK	3	W5PR38	N-Term(TMT6plex); K12(TMT6plex)	9.44e-09	75.82	1.01978e-06	48	0.000622071	62.93	1.97111e-05	1914.04	0	0.890447	1.04723	1.01172	1.28838	0.980867	1.02899	0.894725	1.01548	0.956365	0.896255	0.957729	1.03633
AYVVLGQFLVLK	4	W5NT34	N-Term(TMT6plex); K12(TMT6plex)	1.844e-08	75.82	3.95346e-07	44.87	0.000456171	44.8	0.000500008	1808.14	0	0.711575	1.02746	0.766311	1.0028	1.02706	1.28471	1.05729	1.12572	0.858075	1.28712	0.779018	1.12211
DASLMVTNDGATILK	8	W5QGG6	N-Term(TMT6plex); K15(TMT6plex)	4.177e-13	75.81	1.08511e-06	68.39	5.99792e-06	95.22	1.20995e-08	2007.12	0	1.13798	1.00973	1.1222	1.12603	0.985682	0.960593	0.871225	1.02131	1.05152	0.853897	1.01857	0.961698
NFIPLLNPVSQDFVSLLHK	5	W5P131	N-Term(TMT6plex); K19(TMT6plex)	3.064e-10	75.81	6.32437e-07	54.58	8.44718e-05	52.47	0.000137879	2639.54	0	1.07132	1.35923	0.672595	1.8276	1.08303	3.08513	0.459872	0.792213	0.252058	0.454129	0.680988	0.419474
VEFAALQEALAQALR	3	W5P0C1	N-Term(TMT6plex)	9.983e-11	75.78	1.06621e-06			56.23	9.82707e-05	1859.06	0	0.87946		0.796168	0.877119		0.867754	1.10111		1.22552	1.1884		1.11808
NQVAMNPTNTVFDAK	13	W5NPN4	N-Term(TMT6plex); M5(Oxidation); K15(TMT6plex)	4.52e-06	75.72	1.0355e-06	65.85	1.01926e-05	78.53	5.31666e-07	2124.12	0	1.12251	1.04498	1.11856	1.09176	1.04804	1.00419	0.904758	0.961866	0.991341	0.92462	1.0131	0.939834
EAVVNTQELLDLLVK	4	W5PV05	N-Term(TMT6plex); K15(TMT6plex)	3.284e-10	75.71	5.98832e-07	57.13	4.31822e-05	14.66	0.788263	2142.28	0	1.0678	1.05212	1.03369	0.968131	1.05263	1.08831	0.961088	0.940414	0.986601	1.03833	0.965282	0.958579
GQVLNSDELQELYDGLK	14	P82197;W5PNY4	N-Term(TMT6plex); K17(TMT6plex)	3.743e-16	75.7	1.11026e-06	74.93	1.33046e-06	90.79	3.47228e-08	2379.28	0
GGAVPIGIGIGNADITEMQTISFIPDFAVAIPTFR	6	W5QCP9	N-Term(TMT6plex)	3.743e-16	75.69	8.30904e-07	58.85	3.79873e-05	102.55	1.71219e-09	3818.04	0	0.507663	1.20894	0.747372	1.48795	1.37657	1.05148	1.34452	0.847672	0.682929	0.588055	0.474167	1.47914
MELSDTPANFLDK	5	W5PH55	N-Term(Acetyl); K13(TMT6plex)	3.394e-05	75.68	6.46246e-07	66.76	5.33483e-06	74.99	8.03485e-07	1751.87	0	0.760621	0.946469	1.13027	1.50517	1.15044	1.48509	0.754197	0.999517	1.12642	0.869268	0.914273	0.482024
TVLIMELINNVAK	20	W5PEP7	N-Term(TMT6plex); K13(TMT6plex)	1.628e-10	75.67	6.47736e-07	76.5	5.41771e-07	86.21	6.58162e-08	1916.16	0	1.07912	1.12795	1.01412	1.13014	1.03143	1.17858	0.870705	0.842989	0.792329	0.907758	0.948604	1.00051
KGVNLPGAAVDLPAVSEK	10	W5QC41	N-Term(TMT6plex); K1(TMT6plex); K18(TMT6plex)	1.073e-11	75.64	4.27085e-07	85.19	4.5101e-08	55.18	5.14245e-05	2452.49	1	1.02298	0.899761	0.970874	0.893172	0.980627	1.03092	0.985226	1.16148	0.904402	1.10992	0.954792	1.16484
SSPVVIDASTAIDAPSNLR	7	W5QDG7	N-Term(TMT6plex)	3.743e-16	75.63	1.04487e-06	82.12	2.30468e-07	90.94	3.05238e-08	2142.17	0	0.947585	1.08135	1.14402	1.15256	0.986798	0.994823	0.989444	0.913237	0.894619	0.906418	1.02374	0.955135
KASGPPVSELITK	14	W5NTA0;W5QFP2	N-Term(TMT6plex); K1(TMT6plex); K13(TMT6plex)	5.537e-10	75.62	4.3591e-07	59.07	1.92633e-05	67.47	2.83811e-06	2014.25	1
MAGSAFDFENMK	9	W5P3E8	N-Term(TMT6plex); K12(TMT6plex)	6.108e-09	75.62	6.7854e-07	23.53	0.119774	74.41	8.82062e-07	1805.89	0	1.00162	0.917026	0.970514	0.884295	0.960981	0.930566	1.1165	1.14454	1.10429	1.05166	0.982909	1.02891
VFIMDSCDELIPEYLNFIR	8	W5PHW0	N-Term(TMT6plex); C7(Carbamidomethyl)	1.072e-11	75.61	8.33986e-07	79.47	3.299e-07	76.23	7.23034e-07	2603.31	0	1.19453	1.23736	1.21808	1.27759	1.13144	1.19114	0.741304	0.78589	0.818066	0.735129	0.825598	0.853873
CTELNQAWSSLGK	4	W5PJ75	N-Term(TMT6plex); C1(Carbamidomethyl); K13(TMT6plex)	1.561e-09	75.6	1.07277e-06			75.18	1.14529e-06	1952.03	0	0.839706		0.917452	0.936849		0.968187	1.05742		1.0134	1.22954		1.10595
IFDIDEAEEGIK	13	W5PHC4	N-Term(TMT6plex); K12(TMT6plex)	6.543e-09	75.58	1.13306e-06	39.98	0.00396823	58.33	5.91977e-05	1837	0	1.08786	1.13191	1.23412	1.10817	0.936413	0.964816	0.909834	0.969856	1.04074	0.888051	0.967026	0.830966
APAVPPTSASLNAK	2	W5PAQ3	N-Term(TMT6plex); K14(TMT6plex)	1.154e-06	75.57	7.70983e-07			6.81	5.81573	1782.05	0	0.950721		0.918008	1.08198		1.01761	0.913103		0.877956	1.07451		1.1708
SEPLDAAVIEEELDELR	6	W5P060	N-Term(TMT6plex)	1.783e-07	75.56	1.0688e-06	34.66	0.0128584	12.03	2.40306	2157.11	0	0.932732	0.899716	0.908763	0.915229	0.996325	0.73935	1.09886	1.12592	1.34707	1.09226	0.989384	1.03208
AIVAIENPADVSVISSR	11	A6YRY8	N-Term(TMT6plex)	8.619e-09	75.55	1.003e-06	56.01	8.28269e-05	80.15	3.25559e-07	1970.12	0	1.04122	1.00768	1.15737	1.05002	0.990237	1.04146	0.942177	0.988186	0.940886	1.01439	1.03924	0.913117
IFADADLSGITGTR	111	W5PHI7	N-Term(TMT6plex)	3.746e-07	75.52	1.02398e-06	85.99	9.18952e-08	78	5.78486e-07	1665.9	0	0.912621	0.812373	0.949969	1.05797	0.976354	1.01957	1.03105	1.12926	0.932948	1.04182	1.11615	1.10007
TASNVEEAFINTAK	7	W5Q3E3	N-Term(TMT6plex); K14(TMT6plex)	1.225e-10	75.52	1.12919e-06	80.15	3.82073e-07	42.8	0.00208349	1953.07	0	1.01431	1.10143	1.0204	1.03579	0.995059	0.89751	0.998151	0.961019	1.19078	0.971901	0.969246	0.951654
VEAAVGEALFQEAHEVILK	7	W5PVN0	N-Term(TMT6plex); K19(TMT6plex)	3.743e-16	75.52	9.28599e-07	78.48	4.78222e-07	85.76	8.5611e-08	2511.43	0	1.06694	0.978569	0.931076	0.869192	0.94515	1.09012	1.2269	1.08696	1.2851	0.878724	0.987466	0.824572
VDLEGPDVNLEGPEGK	9	W5Q038	N-Term(TMT6plex); K16(TMT6plex)	1.012e-10	75.51	1.14304e-06	75.76	1.06582e-06			2126.14	0	1.00932	0.859186		0.804226	0.906659		1.09032	1.15987		1.16342	1.11242
HPYFYAPELLYYANK	31	P14639;W5PWE9	N-Term(TMT6plex); K15(TMT6plex)	4.077e-12	75.47	1.15929e-06	81.59	2.79104e-07	92.9	2.1053e-08	2347.25	0
LADCDGDGMLDEEEFALAK	7	W5QGX7	N-Term(TMT6plex); C4(Carbamidomethyl); K19(TMT6plex)	3.471e-13	75.47	4.89541e-07	78.64	2.38669e-07	79.09	2.09011e-07	2557.22	0	1.05405	1.16362	1.04697	1.00933	0.930128	0.958706	0.989215	0.926602	1.18835	0.971948	0.975214	0.885594
GETGPSGPAGPTGAR	53	W5P481	N-Term(TMT6plex)	1.429e-10	75.47	7.15156e-07	76.56	5.52001e-07	76.8	5.30681e-07	1540.79	0	0.738936	0.882961	0.779286	0.889591	1.01088	0.992803	1.26823	0.80273	0.748284	1.16263	1.40622	1.33396
GVVQDLQQAVSK	10	W5NPL9	N-Term(TMT6plex); K12(TMT6plex)	1.742e-08	75.45	1.07768e-06	70.75	3.23516e-06	68.28	5.71342e-06	1730.02	0	1.17871	1.0519	1.20645	1.04361	0.950165	1.03454	0.922567	1.05599	0.951214	0.879677	0.922837	0.919519
ALLLVGDVAQAADVAIEHR	3	W5P5B0	N-Term(TMT6plex)	2.889e-09	75.45	1.17462e-06	59.6	4.5449e-05			2190.25	0	0.931433	0.993935		1.01756	1.01933		1.02283	0.989906		1.05914	1.02072
EYEATLEDCCAK	235	P14639;W5PWE9	N-Term(TMT6plex); C9(Carbamidomethyl); C10(Carbamidomethyl); K12(TMT6plex)	3.243e-08	75.44	3.87204e-07	80.75	1.10643e-07	70.85	1.15936e-06	1946.92	0
TVDAPDPVEAGEEVK	20	W5QB02	N-Term(TMT6plex); K15(TMT6plex)	5.666e-11	75.44	1.09731e-06	78	6.03052e-07	55.42	0.00010909	2014.08	0	0.872956	0.949792	0.911255	0.929428	0.951848	0.868019	0.944354	0.940758	1.07424	1.29045	1.1504	1.07894
STGDPWLTDGSYLDGSGFAR	4	W5PVM5	N-Term(TMT6plex)	2.477e-12	75.43	5.45626e-07	79.93	1.71238e-07	55.23	5.66842e-05	2331.1	0	0.720622	0.952591	0.897585	0.751639	0.895602	0.874857	1.25164	1.25116	1.01557	1.39446	0.874613	1.18229
GFCFITYTDEEPVK	2	W5NRR0	N-Term(TMT6plex); C3(Carbamidomethyl); K14(TMT6plex)	1.834e-10	75.43	1.00819e-06			40.72	0.00305425	2164.11	0	0.977536		0.94344	0.878984		0.900838	1.08672		1.26149	1.12077		0.958283
GPTVGLPGISVQGLEGNLQMPGMK	3	W5Q038	N-Term(TMT6plex); K24(TMT6plex)	1.045e-11	75.42	1.29042e-06	66.7	9.56738e-06	67.81	7.15293e-06	2838.56	0	1.0249	0.904943	0.947556	1.06967	0.92699	0.938321	0.981511	1.23766	0.983546	0.935261	0.921839	1.12659
NLEPEWAAAATEVK	16	W5Q282	N-Term(TMT6plex); K14(TMT6plex)	4.538e-10	75.39	1.1794e-06	90.23	3.86006e-08	74.54	1.46073e-06	1987.09	0	1.07247	1.15897	1.52063	1.11374	1.03678	1.04067	0.960423	0.875246	0.765948	0.838454	0.911096	0.766828
YLADMDELFSQVDEK	5	W5PVD0	N-Term(TMT6plex); K15(TMT6plex)	1.682e-10	75.39	7.83374e-07	76.83	5.80976e-07			2261.14	0	1.0901	1.00795		1.04589	1.01308		0.90786	1.03591		0.969835	0.948459
HQPQEFPTYVEPTNDEICEAFR	20	W5PTG9	N-Term(TMT6plex); C18(Carbamidomethyl)	1.168e-11	75.39	3.10748e-07	68.33	1.74802e-06	66.98	2.1949e-06	2936.37	0	0.956592	0.841602	0.908688	0.871867	0.950694	0.930604	1.19276	1.10227	1.08778	0.976411	1.19343	1.08772
QIVWNGPVGVFEWEAFAR	4	B7TJ13	N-Term(TMT6plex)	8.071e-11	75.37	1.11369e-06	78.51	5.67239e-07	59.03	4.85101e-05	2334.23	0	0.925421	1.1659	0.898477	1.22227	1.05487	1.10328	0.950973	0.957612	0.692806	0.87711	0.778576	1.25935
CANLFEALVGTLK	5	W5NSP7	N-Term(TMT6plex); C1(Carbamidomethyl); K13(TMT6plex)	6.792e-09	75.37	1.15435e-06	44.2	0.00163101	42.38	0.00231238	1894.08	0	1.02612	1.08684	0.928467	1.17351	1.20133	1.16896	0.901435	0.828532	0.819709	0.884482	0.883709	1.10291
SSEMNVLIPTEGGDFNEFPVPEQFK	12	W5QG16	N-Term(TMT6plex); K25(TMT6plex)	1.843e-09	75.36	8.06269e-07	7.8	5.19451	26.85	0.054526	3269.64	0	1.16798	1.1021	0.997307	0.784116	0.969152	1.01802	1.0608	0.911309	0.999578	1.05422	1.03648	1.03666
LLHEVQELTTEVEK	10	W5P8K0	N-Term(TMT6plex); K14(TMT6plex)	1.584e-12	75.35	1.14217e-06	60.94	3.06446e-05	82.25	2.23373e-07	2126.22	0	1.03827	1.12216	1.05392	1.01841	1.03445	0.977288	0.995472	0.924105	1.07868	0.975685	0.909969	0.956236
LHTDDELNWLDHGR	15	W5PQK6	N-Term(TMT6plex)	1.9e-08	75.35	7.06017e-07	57.62	4.41968e-05	31.73	0.0160136	1949.97	0	0.900306	0.92909	0.862972	0.953681	0.89726	0.890304	1.02979	1.0651	1.21271	1.1625	1.06551	1.05953
DISILQCHGDLDPLVPLMFGSLTAEK	3	W5PX34	N-Term(TMT6plex); C7(Carbamidomethyl); K26(TMT6plex)	4.236e-12	75.34	1.03369e-06	35.56	0.0097429	59.22	4.2604e-05	3327.78	0	1.09979	1.21309	1.04837	1.05852	1.02165	1.18342	0.965607	0.833601	0.839263	0.883236	0.921499	0.988017
ASSEFEENLHR	9	W5QHR0	N-Term(TMT6plex)	2.112e-06	75.28	6.25579e-07	38.66	0.00272289	69.67	2.24421e-06	1547.77	0	1.18507	1.06387	1.38831	1.44619	1.08523	0.871786	0.720625	0.924397	0.855199	0.551327	0.924539	0.892156
ENAYDLEANLAVLK	8	W5P6X4	N-Term(TMT6plex); K14(TMT6plex)	6.531e-10	75.27	1.16489e-06	70.76	3.37043e-06	65.37	1.16016e-05	2021.14	0	1.15094	1.09993	1.10644	1.02648	1.02122	1.02652	0.886206	0.934458	0.983625	0.949178	0.943069	0.955101
SVCQAQELETSLAELR	6	W5PM56	N-Term(TMT6plex); C3(Carbamidomethyl)	2.453e-11	75.27	9.91051e-07	45.54	0.000875462	34.86	0.0113816	2063.07	0	0.970486	1.05326	0.957066	0.985122	1.01169	1.05222	1.05609	0.983403	1.03561	1.04269	0.947385	1.00646
QASMADYEETVEK	9	W5QAE8	N-Term(TMT6plex); K13(TMT6plex)	1.715e-14	75.26	7.61011e-07	77.37	4.9106e-07	83.43	1.21656e-07	1958.98	0	1.10547	0.92914	0.919696	0.783654	0.926993	0.974477	1.14207	1.13166	1.01663	1.05788	1.0203	1.09839
EILGTAQSVGCNVDGR	13	W5PNV0	N-Term(TMT6plex); C11(Carbamidomethyl)	3.496e-11	75.25	9.03078e-07	70.91	2.64373e-06	67.8	5.47664e-06	1904.97	0	1.05875	1.05562	1.05662	1.0295	1.00466	1.03707	0.979564	0.941497	0.966469	0.964583	1.01662	0.970102
TEAAEIVEGEDSAYSVR	5	W5NZK9	N-Term(TMT6plex)	3.156e-12	75.22	6.35785e-07	61.47	1.47204e-05	66.11	5.04507e-06	2055.01	0	0.898012	0.991085	1.00989	0.812396	0.931434	0.937554	1.11575	1.02532	1.03707	1.23618	1.07428	1.04175
GASQAGMTAPGTK	5	Q7YRL2	N-Term(TMT6plex); K13(TMT6plex)	8.489e-09	75.2	1.25026e-06	74.11	1.57783e-06	65.78	1.09396e-05	1634.89	0	0.905326	0.85602	0.920603	0.799262	0.785317	0.59637	0.97709	1.3695	0.770104	1.4182	0.984592	1.52248
ELPAASSDFQSQEER	11	W5NYR6	N-Term(TMT6plex)	1.468e-06	75.2	5.76811e-07	57.63	3.41716e-05	75.09	6.02448e-07	1922.93	0	0.968087	0.794323	0.731517	0.861485	0.96123	0.82816	1.20457	1.28267	1.30865	1.04785	1.0084	1.13506
HQSLGGQYGVQGFPTIK	8	W5Q282	N-Term(TMT6plex); K17(TMT6plex)	1.431e-12	75.18	1.2712e-06	73.78	1.75056e-06	43.94	0.00169329	2275.26	0	1.13498	1.12332	1.08189	1.1059	1.01176	1.09034	0.968138	0.920994	0.897015	0.778082	0.907239	0.983773
NQVAMNPTNTIFDAK	6	W5NSB0	N-Term(TMT6plex); K15(TMT6plex)	4.505e-11	75.18	1.31974e-06	66.84	9.01547e-06	15.49	1.22882	2122.14	0	0.98776	0.832984	0.896629	0.845662	0.931304	0.976904	1.05081	1.16256	0.944983	1.29139	1.11967	1.1669
QEYDESGPSIVHR	31	P60713;W5PKC6	N-Term(TMT6plex)	8.899e-09	75.18	7.35719e-07	58.79	3.30324e-05	89.86	2.49928e-08	1745.87	0
VLQLINDNTATALSYGVFR	3	W5PSK1	N-Term(TMT6plex)	8.256e-12	75.18	1.18777e-06	38.38	0.00604804	36.25	0.00982934	2324.29	0	0.876065	1.18209	0.88307	1.38944	0.897157	1.06382	0.914464	0.95012	0.799518	0.761661	0.958804	1.22202
NDLSICGTLHSVDQYLNIK	1	W5P396	N-Term(TMT6plex); C6(Carbamidomethyl); K19(TMT6plex)	2.389e-09	75.17	1.14945e-06					2648.42	0	1.06587			0.817288			1.10177			1.08577
QYDADLEQILIQWITTQCR	5	W5PE01	N-Term(TMT6plex); C18(Carbamidomethyl)	3.743e-16	75.15	1.1349e-06	90.54	2.98923e-08	92.52	2.04032e-08	2623.34	0	0.843316	0.94508	0.938755	1.01268	1.00449	0.854779	1.12227	1.04427	0.714153	1.05872	1.03324	1.37952
DQFPEVYVPTVFENYVADIEVDGK	8	C5IJ99	N-Term(TMT6plex); K24(TMT6plex)	1.633e-09	75.14	1.08087e-06	72.99	1.76071e-06	68.52	4.87195e-06	3231.66	0	0.907307	1.00936	0.934479	0.957497	0.962296	1.02432	1.078	0.983703	1.00539	1.0655	1.02479	1.06368
VGIDVPDVDIQGPDWHLK	16	W5Q038	N-Term(TMT6plex); K18(TMT6plex)	3.837e-15	75.13	1.26137e-06	59.66	4.46632e-05	78.26	5.98611e-07	2461.36	0	1.00795	0.800066	0.965198	0.903365	0.920585	0.912717	1.03457	1.17875	1.18267	1.10997	1.12738	0.960828
LTFLYLANDVIQNSK	2	W5P6D8;W5QAP8	N-Term(TMT6plex); K15(TMT6plex)	4.017e-10	75.12	1.17353e-06					2197.26	0
NNAYLAQSPQLYK	1	W5PLJ1	N-Term(TMT6plex); K13(TMT6plex)	2.569e-08	75.1	1.28093e-06					1968.1	0	1.04799			0.992827			1.00671			0.981417
TENPLVLIDEVDK	11	W5P994	N-Term(TMT6plex); K13(TMT6plex)	1.255e-09	75.09	1.18631e-06	52.17	0.000233593	42.92	0.0019731	1943.11	0	1.15081	1.50172	1.39467	1.55771	1.16155	1.25174	0.563692	0.589016	0.75557	0.596781	0.676207	0.737534
AGWSCLVTGGGGFLGR	5	B5TQZ6	N-Term(TMT6plex); C5(Carbamidomethyl)	3.176e-12	75.08	9.70175e-07	64.18	1.24896e-05	56.53	6.91449e-05	1823.94	0	1.19073	1.57096	1.0501	1.48861	1.17551	1.41237	0.475701	0.560427	0.66447	0.445049	0.600359	0.92551
EIESEIDSEEELINK	4	W5PLR4	N-Term(TMT6plex); K15(TMT6plex)	4.036e-11	75.07	1.23068e-06	44.31	0.00150682	45.68	0.00116	2235.16	0	1.0375	1.0595	1.04072	0.970959	0.991619	0.936616	1.03472	0.996686	1.19549	0.98774	0.95285	0.906872
SINPDEAVAYGAAVQAAILMGDK	5	W5PGB2;W5PG95	N-Term(TMT6plex); M20(Oxidation); K23(TMT6plex)	2.101e-11	75.06	1.24132e-06	39.17	0.00488476	53.4	0.000184664	2778.47	0
KHEAFESDLAAHQDR	30	W5QJ62;W5P707;W5P708;W5P0L8	N-Term(TMT6plex); K1(TMT6plex)	2.129e-09	75.04	1.11232e-06	72.13	2.21671e-06	73.7	1.55915e-06	2212.15	1
GNEFFCEVDEDYIQDK	7	B7U170	N-Term(TMT6plex); C6(Carbamidomethyl); K16(TMT6plex)	2.824e-08	75.03	3.45456e-07	71.05	8.48054e-07	51.08	8.57813e-05	2466.15	0	1.07733	1.08144	1.06266	0.990079	0.964995	1.00451	0.950223	0.921533	1.08466	1.00321	1.0517	0.923152
KDCEVVMMIGLPGAGK	8	W5P4I9	N-Term(TMT6plex); K1(TMT6plex); C3(Carbamidomethyl); K16(TMT6plex)	2.544e-10	75.03	1.27976e-06	24.71	0.13624	30.55	0.0353741	2392.34	1	0.94507	0.947827	0.965977	0.997821	0.973847	0.997251	1.03086	1.06489	1.04413	1.06137	1.03381	1.02902
SAPSVTLFPPSKEELDTNK	152	W5PSQ7	N-Term(TMT6plex); K12(TMT6plex); K19(TMT6plex)	2.401e-10	75.02	9.80524e-07	72.69	1.76552e-06	70.3	3.07974e-06	2747.55	1	0.721766	0.932861	0.572594	1.1191	0.495353	0.620526	1.011	1.08661	0.805675	1.15446	1.61637	1.75795
IAQDLEMYGVNYFNIK	6	W5P4R1	N-Term(TMT6plex); M7(Oxidation); K16(TMT6plex)	6.164e-10	74.99	1.29794e-06	55.16	0.000124202	63.89	1.68228e-05	2392.27	0	0.985442	0.92654	0.984424	1.01098	1.01517	0.973176	1.05035	1.11549	0.911968	0.984677	0.949886	1.1258
QEEEALGQVTDQVEVNTQNSVPDEEVK	5	W5PD82	N-Term(TMT6plex); K27(TMT6plex)	1.347e-13	74.99	9.30268e-07			61.02	2.61319e-05	3472.73	0	1.14695		0.881654	0.928902		1.00436	0.864729		1.37801	1.10419		0.769028
VDIEGPDVHLEGPEGK	18	W5Q038	N-Term(TMT6plex); K16(TMT6plex)	3.728e-11	74.97	1.32463e-06	80.03	4.25054e-07	62.93	2.11372e-05	2149.16	0	1.01435	0.817577	0.955329	0.856663	0.895265	0.887671	1.10938	1.23442	1.22955	1.07851	1.11239	0.965615
DNDSDDVESNLLLPAGIALR	7	W5NW35	N-Term(TMT6plex)	2.666e-13	74.96	1.23991e-06	78.92	5.25114e-07	44.88	0.00128247	2356.23	0	1.13396	1.18236	0.996766	0.600745	0.954764	0.80936	1.23937	0.794233	0.925928	1.13947	1.09925	1.03307
TPMGIVLDALEQQEETITK	9	W5PK09	N-Term(TMT6plex); K19(TMT6plex)	1.25e-12	74.94	1.23602e-06	101.36	2.888e-09	84.63	1.31714e-07	2574.41	0	1.0476	1.27951	1.00396	1.12121	0.964087	1.01776	0.94745	0.805082	1.00269	0.880098	0.974801	1.00837
EQLQDMGLEDLFSPEK	17	P32262	N-Term(TMT6plex); M6(Oxidation); K16(TMT6plex)	1.557e-07	74.94	1.01478e-06	71.1	2.42189e-06	66.45	6.88452e-06	2353.2	0	0.957964	0.887883	0.942048	0.820772	0.991829	1.0261	1.27964	1.11555	1.09264	0.974138	1.0466	1.00882
IGEHTPSSLAIMENANVLAR	9	W5P1X9	N-Term(TMT6plex)	2.839e-15	74.94	1.29854e-06	29.79	0.0425065	36.54	0.00868424	2352.26	0	0.929801	0.972627	0.738673	1.00345	0.828158	1.71316	1.10699	1.07242	0.652112	1.06609	1.1274	1.00262
WTNDQGLGGLEGCLSK	5	W5QDU4	N-Term(TMT6plex); C13(Carbamidomethyl); K16(TMT6plex)	8.267e-12	74.93	1.14406e-06	29.29	0.0435714	46.54	0.000794114	2193.14	0	1.14631	0.978311	1.04057	0.862067	1.04853	1.11061	1.0866	0.982299	0.953529	0.951841	1.01741	0.961361
GYFIQPTVFSDVTDDMR	13	P51977	N-Term(TMT6plex)	1.682e-12	74.92	6.44214e-07	73.9	8.00502e-07	64.07	7.69773e-06	2220.08	0	1.87187	1.36764	1.23751	0.713459	1.17286	1.20884	0.636507	0.745533	0.839806	0.708087	0.63844	0.826461
LQQVGTVSELWIYPVK	2	W5PUD8	N-Term(TMT6plex); K16(TMT6plex)	6.438e-12	74.9	9.96668e-07	3.02	18.0596			2318.35	0	0.795886	1.1663		1.05007	1.04061		1.1494	0.886019		1.0366	0.892949
EFPGLAEVTIAEVDCTAER	15	W5Q6N7	N-Term(TMT6plex); C15(Carbamidomethyl)	1.279e-12	74.89	7.68685e-07	74.69	9.03403e-07	67.41	4.89281e-06	2336.15	0	1.37062	1.02647	1.24279	0.954217	0.97848	1.03037	0.986742	1.02873	0.980624	0.801756	0.959363	0.857503
ETVSEESNVLCLSK	13	W5PN84	N-Term(TMT6plex); C11(Carbamidomethyl); K14(TMT6plex)	7.25e-11	74.89	1.38331e-06	70.76	3.49215e-06	69.28	4.88653e-06	2053.1	0	1.14732	1.14042	1.25422	1.03197	1.00175	0.981415	0.91692	0.896529	0.971277	0.919965	0.954288	0.857077
GEHPGLSIGDVAK	17	W5P5Q1;W5Q6J0	N-Term(TMT6plex); K13(TMT6plex)	6.35e-08	74.89	1.34114e-06	41.81	0.00269273	60.53	3.62012e-05	1737.99	0
MLLEFTDTSYEEK	22	W5QDF4	N-Term(TMT6plex); M1(Oxidation); K13(TMT6plex)	2.606e-06	74.85	1.01639e-06	86.52	7.22013e-08	62.15	1.89261e-05	2080.06	0	0.839365	0.756159	0.757007	0.782711	0.840245	1.08536	1.13699	1.31611	1.20539	1.38622	1.13445	1.02545
NAAQVLVGIPLETGQK	2	W5NVD7	N-Term(TMT6plex); K16(TMT6plex)	3.339e-09	74.85	7.52884e-07					2096.26	0	1.11623			0.954479			1.00637			0.954087
GSELWLGVDALGLNIYEQNDR	4	W5P4R1	N-Term(TMT6plex)	1.118e-09	74.83	1.15098e-06	33.57	0.015384	44.27	0.0013337	2591.33	0	1.02821	1.05993	1.0047	1.00125	1.01293	0.942197	1.02695	0.958943	0.937529	0.970178	0.977576	1.11296
YLALESMCTLASSEFSHEAVK	2	W5P369;W5PVL6	N-Term(TMT6plex); C8(Carbamidomethyl); K21(TMT6plex)	1.506e-11	74.81	1.16786e-06	84.99	1.09667e-07			2831.44	0
NIMSVLAADNLLAGLR	5	W5PPD5	N-Term(TMT6plex)	4.449e-12	74.8	1.10598e-06	60.29	3.2365e-05	61.23	2.52751e-05	1900.09	0	1.0028	1.04389	0.997485	1.07188	0.998268	1.05576	1.02558	1.08709	0.872367	0.902054	0.843654	1.08774
SANAEDAQELSDVEK	8	W5NWK8	N-Term(TMT6plex); K15(TMT6plex)	3.743e-16	74.79	1.06206e-06	75.67	8.65906e-07	87.37	5.75347e-08	2064.05	0	0.838725	0.814014	1.10128	0.805569	0.860045	0.856889	1.13221	1.15187	1.09836	1.32064	1.24085	0.982615
EIVDSYLPVILDMIK	8	W5PAJ2	N-Term(TMT6plex); K15(TMT6plex)	4.152e-11	74.78	1.07116e-06	75.07	1.01598e-06	74.72	1.10124e-06	2206.28	0	1.34952	1.00203	0.984586	0.818828	1.12928	0.978331	0.836394	0.876879	1.13423	1.06574	1.02839	0.953144
LDFTGNLIEDIEDGTFSK	31	W5PEL2	N-Term(TMT6plex); K18(TMT6plex)	1.094e-12	74.78	1.34394e-06	72.27	2.41617e-06	47.45	0.000728543	2472.29	0	0.690993	0.879038	0.745514	0.900276	0.860673	0.90711	1.1414	1.14238	0.860179	1.22958	1.19231	1.37666
LEQELFSGGNTGINFEK	4	W5NWP4	N-Term(TMT6plex); K17(TMT6plex)	6.097e-10	74.77	1.40706e-06	49.87	0.000432762	46.91	0.000854539	2341.25	0	1.05771	1.03815	1.1102	1.16639	0.991833	0.967543	0.841647	1.00122	0.992831	0.922862	0.976546	0.976508
QAALQVAEDFITR	9	W5QH35	N-Term(TMT6plex)	1.866e-06	74.77	1.44707e-06	48.33	0.000629435	49.79	0.000445006	1690.93	0	0.949001	1.0684	0.959272	0.93221	0.959964	0.860696	1.06248	0.932423	1.06713	1.03557	1.02352	1.10488
GDILTLLNSTNK	5	W5PJ75	N-Term(TMT6plex); K12(TMT6plex)	7.112e-09	74.76	1.20979e-06	45.32	0.00107959	16.82	0.802763	1747.03	0	1.00113	0.968513	0.998421	1.05424	1.00255	1.124	0.972556	1.00568	0.911506	0.986765	1.03917	1.01472
VIPEDGPAAQNPGNVK	3	W5PZR4	N-Term(TMT6plex); K16(TMT6plex)	3.82e-11	74.76	1.40362e-06			49.19	0.00050491	2064.15	0	1.09711		1.24244	1.10621		1.25092	0.918726		0.9569	0.865063		0.711825
TFPTVNPSTGDVICHVAEGDK	11	W5PLV2	N-Term(TMT6plex); C14(Carbamidomethyl); K21(TMT6plex)	2.621e-12	74.74	1.0945e-06	77.56	5.7615e-07	85.48	9.45685e-08	2702.39	0	0.962056	0.953333	0.978413	0.936729	1.01345	0.940586	1.12493	1.03018	0.99295	1.05759	1.00151	1.07447
SSVEEPEPEPEATEGDGDK	4	W5P8R3	N-Term(TMT6plex); K19(TMT6plex)	1.647e-10	74.73	4.82894e-07	81.01	1.1095e-07	48.13	0.000227647	2460.17	0	0.874893	0.751838	0.919749	0.877888	0.905438	0.85543	0.998303	1.3195	1.3735	1.32491	1.05278	0.927498
GYAYVEFENPDEAEK	3	K4PF82	N-Term(TMT6plex); K15(TMT6plex)	3.341e-09	74.73	8.51374e-07	68.51	3.4598e-06	53.94	9.54621e-05	2219.09	0	0.810254	1.01312	0.957003	1.12695	0.895222	0.768616	1.00016	1.08683	1.67729	1.08047	1.01344	0.742333
TQAIVCQQLDLTHLK	3	W5PJ03	N-Term(TMT6plex); C6(Carbamidomethyl); K15(TMT6plex)	2.974e-10	74.73	1.06169e-06	64.96	1.03565e-05	64.12	1.28376e-05	2226.27	0	1.04968	1.02933	0.964117	1.09361	0.93388	1.01097	0.939978	1.02087	0.971679	0.921125	1.0331	1.07383
TVTNAEGHTETTK	21	W5Q5H8	N-Term(TMT6plex); K13(TMT6plex)	1.189e-14	74.71	1.30662e-06	69.9	3.82712e-06	89.58	4.20788e-08	1846.99	0	0.719301	1.11617	2.14433	1.46882	0.647786	0.765651	0.805356	1.26876	0.47527	0.970735	0.912908	0.733212
LTPVQVLEYGEAIAK	8	W5P7U3	N-Term(TMT6plex); K15(TMT6plex)	8.005e-06	74.7	9.89425e-07	73.82	1.28428e-06	91.37	2.21026e-08	2089.24	0	0.832347	0.943457	0.950073	0.814632	0.946844	0.930974	1.0992	1.02836	0.834669	1.33938	1.12408	1.23455
LVPGGGATEIELAK	14	W5PYM5	N-Term(TMT6plex); K14(TMT6plex)	6.761e-08	74.69	9.13592e-07	68.55	3.45601e-06	84.49	1.0011e-07	1813.08	0	1.03987	1.09429	1.0449	1.09142	0.987724	1.08369	0.975442	0.948049	0.973024	0.8685	0.993427	0.909859
ELSIAYGGVGPTTILAK	3	W5Q3F9	N-Term(TMT6plex); K17(TMT6plex)	2.531e-10	74.68	1.06888e-06	87.91	4.75716e-08			2148.27	0	1.15733	1.10236		0.81413	1.17839		1.23345	0.917498		0.848419	0.771086
FFQPTEMAAQDFFQR	4	W5PVL6	N-Term(TMT6plex)	1.894e-10	74.68	7.08049e-07	61.09	1.55607e-05	42.93	0.00107978	2092.02	0	0.936058	1.12836	1.01035	0.999303	0.99972	1.10918	1.10626	0.935371	0.837338	0.987413	0.929287	1.06795
TSIAIDTIINQK	16	W5NY50	N-Term(TMT6plex); K12(TMT6plex)	1.398e-08	74.67	1.21635e-06	73.91	1.38394e-06	72.24	2.14336e-06	1775.07	0	1.12055	1.20467	1.02529	1.22224	1.04602	1.11329	0.828013	0.891634	0.804832	0.823304	0.858708	1.06914
GDLESLQPGDDVEFTIK	6	W5QFL4	N-Term(TMT6plex); K17(TMT6plex)	1.378e-11	74.65	1.49447e-06	69.83	4.47166e-06	55.65	0.000118029	2321.23	0	1.12172	1.17495	1.16154	1.08591	1.00527	1.06332	0.902863	0.878658	0.999713	0.875435	0.917639	0.865091
DYTGENVTPENFLAVLR	11	W5PUH5	N-Term(TMT6plex)	4.167e-12	74.64	1.25055e-06	66.79	7.17234e-06	66.05	8.93928e-06	2167.13	0	0.976369	1.03784	1.0156	0.99566	1.09256	0.999024	0.94441	0.889923	0.995856	1.17981	1.01083	1.02547
VDIDAPDVNIEGPEGK	20	W5Q038	N-Term(TMT6plex); K16(TMT6plex)	8.496e-10	74.62	1.37885e-06	73.87	1.63877e-06	101.43	2.91737e-09	2126.14	0	0.983506	0.856865	0.928391	0.832919	0.905092	0.916236	1.04908	1.19898	1.30315	1.2076	1.0835	0.930578
EVAIFGAASELFTK	4	W5PAS5	N-Term(TMT6plex); K14(TMT6plex)	5.383e-10	74.62	1.28739e-06	66.82	7.38292e-06			1941.11	0	1.17976	1.02538		0.918732	1.03025		0.99657	0.981561		0.939867	0.973201
CIALAQLLVEQNFPAIAIHR	4	W5PG71	N-Term(TMT6plex); C1(Carbamidomethyl)	1.827e-10	74.61	1.22117e-06	71.52	2.46995e-06	61.63	2.40817e-05	2506.42	0	0.934598	1.06827	0.897123	1.16526	1.00013	1.16777	1.03658	1.05843	0.766024	0.854512	0.844143	1.16555
KEGGLGPLNIPLLADVTR	10	C8BKC5	N-Term(TMT6plex); K1(TMT6plex)	1.855e-08	74.61	8.12958e-07	65.05	6.98679e-06	71.23	1.65362e-06	2321.39	1	1.08946	1.05764	0.939339	1.13184	1.06162	1.08158	0.939338	1.04498	0.820572	0.957906	0.801618	1.15139
IYEDHDATQQLQGFYEQVANPLLR	7	W5NTW3	N-Term(TMT6plex)	7.803e-13	74.61	1.00495e-06	49.35	0.000350757	55.38	8.82241e-05	3077.55	0	1.0059	1.00949	0.971444	0.942599	1.02635	1.01914	1.1766	0.989013	1.01005	0.905289	0.959948	1.03449
FVFHQEQVYCPDCAK	10	C8BKC8	N-Term(TMT6plex); C10(Carbamidomethyl); C13(Carbamidomethyl); K15(TMT6plex)	1.949e-14	74.59	8.63627e-07	44.88	0.000908619	79.85	2.41706e-07	2386.17	0	1.00031	0.842592	0.754232	0.749366	0.818492	0.855412	1.16245	1.09141	1.08497	1.22178	1.34163	1.25765
LNIISNLDCVNEVIGIR	7	W5Q0B5;W5PZ02	N-Term(TMT6plex); C9(Carbamidomethyl)	2.22e-08	74.55	1.3311e-06	70.23	3.72728e-06	63.68	1.64777e-05	2171.21	0
DQAVMISGESGAGK	5	W5PSC5	N-Term(TMT6plex); K14(TMT6plex)	1.996e-10	74.55	1.34163e-06	49.13	0.000466727	60.07	4.04921e-05	1807.96	0	0.856983	0.921473	0.846943	0.824091	0.814111	0.860662	1.23219	1.12089	1.01784	1.16024	1.19555	1.23029
VFIMDNCEELIPEYLNFIR	15	A8DR93	N-Term(TMT6plex); C7(Carbamidomethyl)	3.344e-11	74.54	1.12324e-06	73.67	1.3423e-06	50.12	0.000309334	2644.34	0	0.927399	0.956572	0.95517	0.993191	0.967335	0.952654	1.06098	1.06614	1.01947	1.02237	0.993036	1.10842
LLDDSGNIAEELSILK	8	W5PZU1	N-Term(TMT6plex); K16(TMT6plex)	4.37e-11	74.54	1.14784e-06	69.52	4.14915e-06	70.11	3.50996e-06	2188.26	0	1.0184	1.21379	1.11431	1.16302	1.10984	1.04468	0.876692	0.790067	1.00869	0.926598	0.832726	0.907471
SLHTLFGDELCK	83	P14639;W5PWE9	N-Term(TMT6plex); C11(Carbamidomethyl); K12(TMT6plex)	2.399e-08	74.53	1.45001e-06	76.93	8.12087e-07	74.61	1.38722e-06	1878.02	0
EDTILATENEVTAFAVLDQDQK	4	W5PFM8	N-Term(TMT6plex); K22(TMT6plex)	5.08e-14	74.53	1.2562e-06	70.3	3.31772e-06	88.47	5.07771e-08	2908.53	0	0.862287	0.898636	0.792459	0.893169	0.986639	0.962583	1.03006	1.05557	1.16379	1.28662	1.10575	1.10121
IFLTTAEVIAQQVSDEHLEEGR	11	W5PC82	N-Term(TMT6plex)	2.135e-11	74.53	1.22273e-06	66.44	7.97857e-06	52.81	0.00018326	2714.42	0	1.05443	1.03236	1.01579	1.05162	1.03208	1.06502	0.991022	0.981569	0.928073	0.871618	0.947165	1.02203
LSGLNAFDIAEELVK	2	W5PS14	N-Term(TMT6plex); K15(TMT6plex)	2.187e-11	74.53	1.28087e-06	54.99	0.000114738			2077.2	0	0.918071	1.0336		0.982834	0.931246		1.01006	1.0525		1.13502	0.987228
MGGEIQVPDLDISSPGINVEGPDIK	2	W5Q038	N-Term(TMT6plex); K25(TMT6plex)	4.736e-08	74.52	1.36152e-06			63.85	1.58451e-05	3038.63	0	0.958844		0.956179	0.979701		0.873592	1.04611		1.32168	1.05546		0.92422
EAFSLFDKDGDGTITTK	23	W5P5I7	N-Term(TMT6plex); K8(TMT6plex); K17(TMT6plex)	2.409e-12	74.49	1.4492e-06	82.84	2.08258e-07	52.66	0.000222762	2532.4	1	1.15294	1.03758	0.947136	0.928776	1.01657	1.03625	0.990462	0.995769	0.940204	0.946049	0.928014	1.02874
ADGSTINQNVK	72	W5PSQ7	N-Term(TMT6plex); K11(TMT6plex)	1.435e-07	74.49	1.49187e-06	71.67	2.79796e-06	65.17	1.26197e-05	1604.9	0	0.754568	0.790692	0.578025	1.10039	1.19977	1.17013	0.983864	0.87927	0.788077	1.19499	1.23189	1.35924
VQTLTMQDGLIPLEIR	11	W5QIK8	N-Term(TMT6plex)	4.951e-09	74.48	1.31352e-06	82.75	2.0094e-07	74.16	1.46768e-06	2056.17	0	0.873318	0.794095	0.92653	0.863533	0.865078	0.86994	1.18122	1.48987	0.976661	1.15606	0.810523	1.20241
VIEQAQHINLLQK	12	W5Q5H8	N-Term(TMT6plex); K13(TMT6plex)	8.81e-15	74.47	8.96755e-07	74.7	8.45416e-07	83.61	1.0866e-07	1992.2	0	0.78351	1.12079	1.16829	1.12732	0.891611	1.09186	0.972125	1.11681	0.807452	1.14207	0.906248	1.02664
NENTFLDLTVQQIEHLNK	12	W5QFN9	N-Term(TMT6plex); K18(TMT6plex)	1.203e-15	74.43	1.51623e-06	73.6	1.80718e-06	78.93	5.32223e-07	2614.43	0	1.07684	0.922251	0.986851	0.924658	0.981113	0.999681	1.14667	1.06586	0.963424	0.944209	1.05767	1.07391
LTFVDFLTYDVLDQNR	59	W5QDF4	N-Term(TMT6plex)	4.728e-10	74.42	1.38601e-06	74.11	1.49438e-06	73.72	1.63479e-06	2188.15	0	0.851884	0.807729	0.724491	0.912578	0.796337	1.10375	1.10553	1.37901	1.01972	1.19767	1.03784	1.13259
AELQMLLEEEIPSGK	5	W5Q3F7	N-Term(Acetyl); K15(TMT6plex)	4.879e-07	74.41	1.34211e-06	62.57	2.03356e-05	45.14	0.00116661	1958.04	0	0.998763	1.00823	0.92838	0.985984	0.866427	0.881328	1.02674	1.13093	1.30439	1.01976	0.995506	0.941878
FTDEEVDEMYR	19	W5Q2S8	N-Term(TMT6plex)	1.924e-07	74.4	2.45078e-07	69.54	7.4486e-07	37.76	0.00112221	1662.75	0	0.834612	0.881589	0.827049	0.736492	0.883397	0.773469	1.06971	1.16117	1.38164	1.43212	1.11252	1.06818
SEVQAMLGQSTEELR	6	P0DN39	N-Term(TMT6plex)	6.97e-11	74.4	1.16185e-06	50.71	0.000262821	49.49	0.00036381	1906.98	0	0.871229	1.03837	0.859835	1.04213	1.01957	1.03397	1.00142	0.973629	0.844312	1.11858	0.968144	1.19179
DAEGILEDLQSYR	6	W5PD48	N-Term(TMT6plex)	4.165e-07	74.38	1.03955e-06	54.55	9.99643e-05	51.35	0.000229008	1737.89	0	0.994208	0.991265	0.958909	0.926173	1.12161	0.889138	1.04436	0.900504	1.25557	1.08544	0.984805	0.941327
EVDEQMLNVQNK	29	W5PPT6;D0VWY9;W5NUI0;W5NSS8	N-Term(TMT6plex); K12(TMT6plex)	2.361e-08	74.36	1.52988e-06	63.09	2.04709e-05	55.58	0.000114966	1905.01	0
FTITPPTAQVVGVLK	5	W5Q694	N-Term(TMT6plex); K15(TMT6plex)	4.645e-08	74.36	6.37601e-07	13.35	0.880836	54.36	7.2005e-05	2029.25	0	0.994393	1.06163	0.90654	1.10105	0.990437	1.03249	1.0605	1.10258	0.741114	0.830638	0.807105	1.2585
SQWYELQQLESK	6	C8BKE1	N-Term(Acetyl); K12(TMT6plex)	7.152e-06	74.35	1.11287e-06	59.86	3.32033e-05	52.93	0.000158657	1809.92	0	1.03509	0.88499	0.925591	1.0178	1.05044	1.1253	0.956798	1.06427	1.09583	1.06846	1.03063	0.939084
VIAALLQTMEDQGNQR	7	W5NXX1	N-Term(TMT6plex)	6.484e-08	74.34	1.44491e-06	44.6	0.00135401	54.92	0.000125139	2016.08	0	1.02483	1.11236	1.05134	1.14442	0.98663	1.01536	0.960439	0.987063	0.862574	0.905918	0.894331	1.0813
QAVSMFLGAVEEAK	11	W5QAE8	N-Term(TMT6plex); K14(TMT6plex)	2.002e-10	74.33	1.6235e-06	90.38	3.99472e-08	84.82	1.44534e-07	1938.07	0	1.14608	1.08159	0.97025	0.906487	0.970871	0.981488	1.02532	1.01672	0.840338	0.974448	0.920466	1.16164
GEVLGDVLQLETLK	15	W5P0C1	N-Term(TMT6plex); K14(TMT6plex)	1.595e-10	74.32	1.0725e-06	58.64	3.87751e-05	67.9	4.19238e-06	1972.18	0	0.843847	0.885306	0.942363	0.792843	0.895885	0.875304	1.12453	1.18654	1.26052	1.32646	1.0074	0.976844
EEAAAGGGSTGETAGK	4	W5PSI1	N-Term(TMT6plex); K16(TMT6plex)	3.743e-16	74.3	1.17219e-06	81.49	2.23162e-07	90.64	2.69681e-08	1850.95	0	1.27597	1.07479	1.07209	0.937635	1.00235	0.991717	0.989516	0.990051	1.0463	0.817165	0.927198	0.9394
KIEDLGAAMEEALILDNK	13	W5NV97	N-Term(TMT6plex); K1(TMT6plex); K18(TMT6plex)	1.892e-12	74.3	1.21678e-06	60.06	3.29417e-05	59.66	3.5417e-05	2660.52	1	0.859272	1.0189	0.921276	0.91628	0.935763	0.892406	1.12489	1.01686	1.02298	1.1624	1.08508	1.15983
VISGVLQLGNIVFK	7	W5QBQ9	N-Term(TMT6plex); K14(TMT6plex)	1.636e-15	74.27	6.39729e-07	81.4	1.27501e-07	87.04	3.29165e-08	1945.23	0	0.949337	1.40147	0.976224	1.28335	1.00219	1.1205	0.962028	0.835496	0.794865	0.764266	0.676469	1.13713
GNPTVEVDLFTAK	25	W5PIG7	N-Term(TMT6plex); K13(TMT6plex)	3.487e-09	74.27	1.59932e-06	75.98	1.07248e-06	68.86	5.70774e-06	1849.04	0	1.08709	0.8875	0.974971	0.901514	1.08685	1.07081	0.999062	1.02079	0.972902	1.05071	0.97885	0.949453
SDGVSDTEVLLNAENQR	2	W5PY97	N-Term(TMT6plex)	5.955e-12	74.25	1.0204e-06			68.04	4.30279e-06	2076.04	0	1.03206		0.812315	0.81564		0.783703	1.06515		1.31239	1.16434		1.1005
EQLQDMGLEDLFSPEK	15	P32262	N-Term(TMT6plex); K16(TMT6plex)	1.969e-13	74.24	1.35237e-06	81.77	2.26526e-07	85.6	9.79128e-08	2337.21	0	1.04542	0.899368	0.86823	0.796603	0.996129	1.00486	1.18228	1.08782	1.11107	1.04208	1.08681	1.0225
QGPYFSLTSTEQSVK	4	W5QHQ8	N-Term(TMT6plex); K15(TMT6plex)	6.729e-12	74.24	1.61229e-06	74.07	1.66099e-06	50.17	0.000410608	2130.16	0	0.93781	1.12568	0.984054	1.01698	1.0482	0.970803	0.99495	0.909337	0.875873	1.08405	0.90922	1.15318
ILVDNLCDMEMVNK	6	W5Q0B6	N-Term(TMT6plex); C7(Carbamidomethyl); K14(TMT6plex)	3.662e-10	74.24	1.46726e-06	60.43	3.3331e-05	50.97	0.000310336	2152.13	0	0.951971	0.962375	0.868767	0.884372	0.91478	0.93967	1.04485	1.06315	1.16507	1.18141	1.0911	1.05571
QMEQISQFLQAAER	14	W5PE01	N-Term(TMT6plex)	2.381e-07	74.24	1.18285e-06	53.44	0.000139492	59.98	3.15952e-05	1907.98	0	0.979837	0.918502	1.08514	1.01897	0.992438	0.958765	1.07909	1.10638	0.924516	0.950518	0.966517	1.04976
AFGPGLQGGSAGSPAR	10	W5P5A0	N-Term(TMT6plex)	8.144e-12	74.18	1.26615e-06	80.37	3.01213e-07	90.88	2.67839e-08	1658.88	0	0.950433	0.941794	0.963693	0.8741	0.891678	0.951815	1.05023	1.09745	1.02818	1.19589	1.1272	1.03495
LYGSAGPPPTNEEEAADKDEL	16	W5PTR5	N-Term(TMT6plex); K18(TMT6plex)	7.624e-10	74.18	1.11528e-06	74.57	1.04218e-06	54.13	0.000122478	2661.33	1	1.02196	1.01309	1.09398	1.14024	1.00357	0.964642	0.905889	0.985204	1.09609	0.921947	1.02997	0.900238
KVPNIQGQFYYISDDTPHQSYDDLNYTLSK	1	B5TQZ6	N-Term(TMT6plex); K1(TMT6plex); K30(TMT6plex)	1.617e-10	74.18	1.08472e-06					4237.16	1	1.45428			1.41013			0.531122			0.49967
VVIHFTDGVDGDLADVQR	45	W5QCP9;Q9MZW2	N-Term(TMT6plex)	2.191e-08	74.16	1.41588e-06	80.42	3.15014e-07	63.12	1.78923e-05	2185.14	0
SVSLPADTVVEWK	2	W5Q6F1	N-Term(TMT6plex); K13(TMT6plex)	6.249e-09	74.16	1.48878e-06	24.28	0.145941			1889.08	0	1.08213	1.09451		1.10154	0.917506		0.919583	0.974809		0.896545	1.02388
SCAVAEYGVYVK	9	W5P0Q4	N-Term(TMT6plex); C2(Carbamidomethyl); K12(TMT6plex)	1.201e-08	74.15	1.51914e-06	71.96	2.59494e-06	43.67	0.00169882	1803.97	0	0.723074	0.958955	2.16741	1.70357	1.75423	0.695265	0.624925	0.603581	0.628793	0.836108	0.719814	0.609685
VSYFPTVPGVYIVSTK	3	W5PT68	N-Term(TMT6plex); K16(TMT6plex)	2.934e-08	74.15	1.35761e-06	70.73	2.92889e-06			2215.27	0	1.00665	0.950631		1.08273	0.876282		1.0315	1.25165		0.871847	0.900337
LDILDTAGQEEFGAMR	5	W5PUU2;W5PB37	N-Term(TMT6plex)	3.893e-08	74.15	8.96099e-07	66.56	5.57521e-06	66.04	6.50836e-06	1995	0
EVTWEVLEGDVEK	14	W5NY43	N-Term(TMT6plex); K13(TMT6plex)	2.537e-09	74.12	1.54903e-06	73.84	1.66045e-06	72.28	2.46977e-06	1991.07	0	1.06317	0.937343	1.02667	0.944428	0.915742	0.923351	0.99338	1.08795	1.22442	1.04458	1.03988	0.908605
NAGTEQDLGIQYK	4	W5Q5C7	N-Term(TMT6plex); K13(TMT6plex)	4.099e-11	74.11	1.63023e-06	53.1	0.000209136	75.51	1.181e-06	1895.03	0	0.880049	0.936706	1.01161	1.02182	0.897878	0.847261	1.01924	1.11597	1.1135	1.11752	1.07832	1.04511
GGNIGDGGGAADR	3	W5PRJ4	N-Term(TMT6plex)	2.744e-10	74.1	7.21679e-07	80.01	1.84575e-07	88.32	2.76795e-08	1345.67	0	1.24975	1.173	1.15777	1.0445	1.11569	1.15214	0.861135	0.820027	0.81832	0.845522	0.881533	0.94031
FLEQQNAALAAEVNR	47	W5QG29	N-Term(TMT6plex)	1.634e-11	74.1	1.50755e-06	77.09	7.54375e-07	70.72	3.34231e-06	1903.02	0	0.920013	0.912461	0.851238	0.913853	0.964728	0.948593	1.05973	1.0855	1.13123	1.21122	1.11006	1.0875
ILDQGEDFPASEMTR	14	B2LYK8	N-Term(TMT6plex)	7.879e-11	74.09	8.65671e-07	75.18	6.58354e-07	49.39	0.000260081	1937.95	0	0.938349	1.01426	1.05623	1.05389	1.0475	0.990961	1.03191	0.979153	1.02442	0.984656	1.00679	0.970784
SEELAVNDDLADSDAR	2	W5PSZ5	N-Term(TMT6plex)	6.316e-11	74.09	5.08874e-07					1948.93	0	0.917836			1.03813			1.04439			0.906535
SESDPAYQLYQDAANNLR	9	W5QC35	N-Term(TMT6plex)	5.962e-12	74.08	7.36735e-07	79.83	2.09024e-07	20.81	0.153937	2284.11	0	0.947794	0.970702	0.95625	1.05925	0.980768	1.00746	1.01897	0.99189	0.988505	0.996777	1.06237	1.07028
SLPEGAVDGIEVYSTK	4	W5NSH2	N-Term(TMT6plex); K16(TMT6plex)	6.864e-15	74.08	1.64349e-06	74.1	1.70985e-06	78.38	6.23682e-07	2123.16	0	0.966231	0.927916	0.92519	0.929963	0.85161	1.07117	1.21626	1.1644	0.889292	0.928752	1.08137	1.12153
LFIGGLSFETTEESLR	86	W5PK95	N-Term(TMT6plex)	1.327e-11	74.07	1.58655e-06	77.9	6.49535e-07	65.99	1.00833e-05	2028.08	0	0.96224	1.06111	0.965502	1.01949	0.969949	0.985825	1.0151	0.987799	0.983422	1.02738	0.980962	1.05977
[truncated: 35,957 more rows]
