# Supplementary material for: Comparative proteomics of ovaries elucidated the potential targets related to ovine prolificacy
Source: Front Vet Sci. 2023 Aug 22;10:1096762. doi: 10.3389/fvets.2023.1096762 (PMC10477366; doi:10.3389/fvets.2023.1096762)
Supplement: Supplementary file 2 [file Table_2.XLSX]

## Sheet: Sheet1
Accession	Description	Coverage	Unique Peptides	Peptides	PSMs	AAs	MW [kDa]	calc. pI	PL-1/REF	PL-1/REF Count	PL-1/REF Variability [%]	PL-2/REF	PL-2/REF Count	PL-2/REF Variability [%]	PL-3/REF	PL-3/REF Count	PL-3/REF Variability [%]	ML-1/REF	ML-1/REF Count	ML-1/REF Variability [%]	ML-2/REF	ML-2/REF Count	ML-2/REF Variability [%]	ML-3/REF	ML-3/REF Count	ML-3/REF Variability [%]	PF-1/REF	PF-1/REF Count	PF-1/REF Variability [%]	PF-2/REF	PF-2/REF Count	PF-2/REF Variability [%]	PF-3/REF	PF-3/REF Count	PF-3/REF Variability [%]	MF-1/REF	MF-1/REF Count	MF-1/REF Variability [%]	MF-2/REF	MF-2/REF Count	MF-2/REF Variability [%]	MF-3/REF	MF-3/REF Count	MF-3/REF Variability [%]
P68214	Fibrinogen alpha chain (Fragment) OS=Ovis aries GN=FGA PE=1 SV=1 - [FIBA_SHEEP]	100	1	1	15	19	1.84683	3.95459	0.8188	6	7.28138	0.880309	5	3.68658	0.699367	4	9.72857	0.977169	6	14.4864	0.840609	5	1.04338	0.984481	4	10.7277	1.04395	6	13.9261	1.13668	5	1.33283	1.21875	4	16.0688	1.19159	6	10.0182	1.15809	5	3.5007	1.08617	4	3.76883
Q1A2D1	Beta-K globin chain OS=Ovis aries GN=HBBK PE=3 SV=1 - [Q1A2D1_SHEEP]	94.48	1	15	512	145	16.1193	7.29834							0.257288	1								0.927962	1								0.802722	1								1.78758	1
Q28744	Alpha globin chain OS=Ovis aries PE=3 SV=1 - [Q28744_SHEEP]	94.37	11	12	507	142	15.2269	8.20654	1.56989	216	27.2135	0.790818	153	16.0894	1.03927	108	8.71367	0.69606	216	24.1699	0.96682	153	6.14137	0.969701	108	8.21832	1.02289	216	6.4696	1.38257	153	14.3102	0.794384	107	12.2875	0.721959	216	33.3451	0.784836	153	19.828	1.14912	107	7.45291
P02075	Hemoglobin subunit beta OS=Ovis aries GN=HBB PE=1 SV=2 - [HBB_SHEEP]	93.79	1	14	516	145	16.0633	7.29834	0.570275	5	21.0436	0.643257	10	23.5744	1.53912	5	40.5211	0.63638	5	11.8894	1.41032	10	19.3827	1.0046	5	5.39509	0.53117	5	7.79139	1.20279	10	22.8935	0.838646	5	8.72016	2.4627	5	11.4559	0.623839	10	24.1692	0.650938	5	38.9582
Q1KYZ9	Beta globin chain OS=Ovis aries musimon GN=HBB PE=3 SV=1 - [Q1KYZ9_OVIMU]	93.79	1	14	476	145	16.0253	7.29834	1.60867	12	14.114	0.62537	6	21.7353	0.401127	8	76.1859	0.752321	12	15.6937	0.662268	6	14.9949	0.905306	8	7.28784	1.36264	12	18.0606	1.67625	6	10.5326	0.771336	8	12.2585	0.246701	12	140.248	0.97376	6	4.89879	1.70632	8	22.5048
A0A1B3B5V3	27 kDa heat shock protein 1 (Fragment) OS=Ovis aries GN=HspB1 PE=3 SV=1 - [A0A1B3B5V3_SHEEP]	92.86	2	6	66	70	7.31981	8.17725	0.825429	11	10.3504	0.850259	6	7.00056	0.880669	7	6.51956	0.799437	10	12.1878	0.834948	6	9.45814	0.924436	7	2.45408	1.08898	11	5.0229	1.27285	6	7.88725	1.10754	7	9.71316	1.36247	11	19.1651	1.08423	6	2.53424	1.1065	7	11.3614
P09670	Superoxide dismutase [Cu-Zn] OS=Ovis aries GN=SOD1 PE=1 SV=2 - [SODC_SHEEP]	90.79	12	12	112	152	15.6849	6.62451	1.15624	40	7.67579	0.98489	36	7.3621	1.02695	36	9.16937	0.924911	40	6.695	1.03216	36	4.71059	1.03457	36	9.10138	0.922203	40	5.96382	1.05194	36	5.14827	0.948415	36	6.27503	1.04744	40	5.21251	0.931207	36	7.1361	1.04991	36	8.01301
W5QBE7	Ribosomal protein lateral stalk subunit P1 OS=Ovis aries GN=RPLP1 PE=3 SV=1 - [W5QBE7_SHEEP]	89.47	3	4	39	114	11.5067	4.32275	1.06827	4	1.27663	1.31685	7	8.08987	1.03137	6	6.07558	1.10948	4	12.7149	1.00669	7	10.5962	1.01456	6	8.93071	0.916994	4	7.07061	0.820007	7	5.03415	0.963451	6	6.32281	0.902477	4	16.4527	0.805735	7	26.3369	1.05588	6	2.18476
K4P1S1	Vimentin (Fragment) OS=Ovis aries GN=VIM PE=2 SV=1 - [K4P1S1_SHEEP]	89.43	2	38	1600	388	45.4449	4.76709	0.957055	20	3.68477	0.968007	18	5.24848	0.982978	14	8.71541	1.03847	20	12.3084	0.997424	18	7.31014	1.0298	14	8.21022	1.02682	20	6.31201	1.02759	18	7.37158	0.993331	14	9.57234	0.993834	20	8.35271	0.996314	18	8.23759	1.04101	14	8.48339
P68057	Hemoglobin subunit beta-C OS=Ovis aries musimon GN=HBBC PE=1 SV=1 - [HBBC_OVIMU]	89.36	6	12	279	141	15.6092	7.6792	1.30952	14	11.3562	0.654742	6	40.0285	0.525202	11	32.0491	0.906236	14	4.10009	0.660823	6	24.3358	1.01963	11	15.8145	1.2617	14	15.353	1.58201	6	21.2394	0.653346	11	15.5963	0.538368	14	41.7912	1.03441	6	5.11001	1.48789	11	32.6167
W5PAM5	Retinol binding protein 1 OS=Ovis aries GN=RBP1 PE=3 SV=1 - [W5PAM5_SHEEP]	88.89	14	14	184	135	15.8119	5.10986	1.08849	58	5.35456	1.008	72	11.4553	1.0774	54	10.3037	1.04857	58	7.88308	1.07329	72	7.89139	1.09927	54	8.12935	0.917285	58	9.06996	0.980287	72	8.46711	0.931169	54	8.81848	0.965201	58	7.31674	0.915295	72	12.7673	0.958128	54	9.02627
K4P221	Annexin (Fragment) OS=Ovis aries GN=ANXA5 PE=2 SV=1 - [K4P221_SHEEP]	88.5	3	16	265	200	22.6915	4.90674	0.908686	7	14.1984	0.972696	7	3.26239	0.998939	5	9.67557	0.996119	7	10.4491	0.938741	7	2.16581	0.896953	5	7.4055	1.06416	7	4.81037	1.0591	7	3.07827	1.06467	5	4.82769	1.09295	7	2.77372	1.03612	7	9.64014	1.02712	5	0.817456
P14639	Serum albumin OS=Ovis aries GN=ALB PE=1 SV=1 - [ALBU_SHEEP]	86.33	3	70	5204	607	69.1433	6.15088	1.11936	93	12.4242	0.818444	52	12.7324	0.902193	71	9.91371	0.800339	86	14.3733	0.787787	48	17.0708	1.11563	70	10.4321	1.32497	93	13.417	1.17355	52	13.0237	0.984133	71	11.4014	0.838484	86	18.3265	1.16589	50	15.7897	1.0915	71	9.28155
W5PC00	Uncharacterized protein OS=Ovis aries GN=AKR1B1 PE=4 SV=1 - [W5PC00_SHEEP]	86.08	19	23	182	316	35.8924	6.39209	0.930003	55	5.91461	0.858175	53	8.38108	0.946338	49	4.87786	0.835372	54	9.11934	0.90267	53	8.463	0.918807	49	7.66444	1.21787	55	7.84275	1.19969	53	9.10264	1.06476	49	8.15678	1.09895	54	6.36216	1.03514	53	5.82526	1.07517	49	6.06782
W5Q9P7	Cofilin-1 OS=Ovis aries GN=CFL1 PE=3 SV=1 - [W5Q9P7_SHEEP]	86.06	16	19	235	165	18.3756	8.00146	0.979696	71	6.6784	1.00544	73	7.20605	1.00699	65	6.13469	0.963609	71	6.56094	0.996596	73	5.6162	0.991153	65	8.72306	1.01659	71	4.59424	0.976803	73	6.61564	0.957147	65	9.07759	1.06344	71	6.31175	1.02032	73	5.73421	1.03633	65	9.49139
B0FZM4	Myosin light chain 6 (Fragment) OS=Ovis aries PE=2 SV=1 - [B0FZM4_SHEEP]	85.31	1	11	174	143	15.9808	4.67822	0.974714	3	6.81827	0.942636	2	4.41292				0.760198	3	0.78306	0.995211	2	4.75505				1.0391	3	19.1514	0.993064	2	1.64099				1.22478	3	12.4848	1.11518	2	8.46943
Q9XT28	Copper transport protein ATOX1 OS=Ovis aries GN=ATOX1 PE=3 SV=1 - [ATOX1_SHEEP]	85.29	5	5	28	68	7.36071	7.23975	1.08413	13	7.03347	0.978404	7	10.0783	1.00463	8	6.98558	0.883735	13	9.73858	1.03254	7	7.00598	1.01627	8	9.63766	1.02435	13	5.60773	1.00326	7	8.91034	0.927901	8	12.6053	0.994238	13	7.93895	0.968353	7	9.31934	1.05606	8	8.20714
M4T8F1	Peroxiredoxin 6 OS=Ovis aries GN=Prdx6 PE=2 SV=1 - [M4T8F1_SHEEP]	84.82	18	18	126	224	25.0511	6.37939	1.00366	44	5.51931	0.897623	41	8.33841	0.930674	41	7.63883	0.91639	44	6.97234	0.997578	41	6.58331	1.06853	41	8.17621	1.14821	44	6.63439	1.0408	41	8.90508	0.876407	41	6.79365	0.987801	44	10.246	1.09488	41	9.16026	1.08138	41	8.35523
Q10994	Cystatin-B OS=Ovis aries GN=CSTB PE=1 SV=1 - [CYTB_SHEEP]	84.69	2	8	76	98	11.1426	6.78564	0.98643	24	7.69811	0.860251	14	13.837	0.888045	9	2.09928	0.856673	24	6.81505	0.902644	14	11.5931	0.966708	9	12.2483	1.07688	24	6.89148	1.14529	14	9.45676	1.23987	9	7.24775	1.11633	24	9.94403	1.12899	14	8.703	0.997849	9	5.12384
Q7M355	Glutathione peroxidase (Fragment) OS=Ovis aries PE=1 SV=1 - [Q7M355_SHEEP]	84.62	1	1	2	13	1.16866	9.99365				0.965371	1		0.908444	1					1.04742	1		0.964261	1					1.02196	1		0.887679	1					0.983019	1		1.20685	1
W5PWE9	Serum albumin OS=Ovis aries GN=ALB PE=3 SV=1 - [W5PWE9_SHEEP]	84.4	2	69	5118	609	69.3194	6.15088	0.847642	55	8.77736	0.647955	51	27.3167	0.686607	24	17.6637	0.974501	55	5.77231	0.906041	51	5.72873	1.77351	24	14.6964	0.995695	55	8.38393	1.15947	51	6.23004	0.853363	24	7.49217	1.21625	55	8.3734	1.42039	51	14.9957	0.811869	24	12.0116
C8BKE6	Eukaryotic translation initiation factor 5A OS=Ovis aries GN=EIF5A PE=2 SV=1 - [C8BKE6_SHEEP]	83.77	5	10	86	154	16.8214	5.23682	1.03928	18	5.10377	1.02979	13	4.77082	1.04689	13	11.4497	1.1427	18	7.29715	0.987903	13	5.20676	1.05206	13	3.19481	0.885737	18	16.317	0.966751	13	12.8115	0.929454	13	5.81585	0.933175	18	7.36088	0.976494	13	8.88353	0.982519	13	11.7183
K4P1S5	Peptidyl-prolyl cis-trans isomerase OS=Ovis aries GN=PPIA PE=2 SV=1 - [K4P1S5_SHEEP]	83.54	12	15	357	164	17.8578	8.1626	0.978652	108	6.57729	1.02048	105	6.24215	1.03447	75	8.10667	0.982293	108	5.17606	0.997319	105	5.24693	1.01576	75	5.98618	1.01044	108	6.99156	1.00076	105	5.64676	0.998554	75	8.48613	1.06363	108	6.9759	0.985707	105	5.74492	0.984781	75	8.72722
C5IWT0	ADP-ribosylation factor 4 OS=Ovis aries GN=ARF4 PE=2 SV=1 - [C5IWT0_SHEEP]	83.33	5	12	74	180	20.5146	6.18896	1.00985	17	4.17415	1.12701	14	4.25374	1.11175	12	6.2714	1.14906	17	8.31038	1.0089	14	3.74943	1.04087	12	6.41667	0.911317	17	9.41464	0.892949	14	10.237	0.941845	12	5.67525	0.913693	17	10.738	0.954163	14	3.60651	0.964876	12	3.26203
Q6J275	Galectin OS=Ovis aries PE=2 SV=1 - [Q6J275_SHEEP]	82.35	4	8	289	136	14.8082	5.09717	0.890607	78	7.34117	1.05688	62	5.87755	0.858729	57	5.3137	0.965963	78	4.77172	0.874251	62	5.54968	0.918669	57	5.58539	1.08506	78	3.98722	1.04138	62	5.18006	0.944919	57	3.53241	1.10474	78	6.52037	1.01272	62	5.87173	1.23786	57	5.07598
W5PF65	Transferrin OS=Ovis aries GN=TF PE=3 SV=1 - [W5PF65_SHEEP]	82.24	50	56	1044	704	77.2905	6.81494	0.921062	299	6.34041	0.843768	355	11.481	0.901664	316	7.93711	0.902	299	8.97687	0.961594	355	7.50572	1.03366	316	7.84385	1.28823	299	11.8383	1.08482	355	9.074	0.901002	315	9.08654	0.914861	299	11.0404	1.16841	355	10.5482	1.14632	316	7.20066
W5NYA7	Uncharacterized protein OS=Ovis aries GN=PEBP1 PE=4 SV=1 - [W5NYA7_SHEEP]	81.82	12	12	192	187	21.0027	7.48877	0.965198	58	4.72253	0.829265	71	10.429	0.894595	63	5.71362	0.860489	58	7.40149	0.939342	71	4.7241	1.05841	63	5.86151	1.11353	58	5.34289	1.20024	71	9.26285	0.993818	63	8.5548	1.11481	58	10.3812	1.03749	71	6.79308	1.06852	63	5.09871
Q7M2V7	Transgelin (Fragment) OS=Ovis aries PE=1 SV=1 - [Q7M2V7_SHEEP]	81.82	1	2	13	11	1.20958	8.83643				1.39806	2	6.15312							0.779932	2	8.75084							0.90058	2	0.665988							0.861299	2	3.45828
W5P5W9	Triosephosphate isomerase OS=Ovis aries GN=TPI1 PE=3 SV=1 - [W5P5W9_SHEEP]	81.78	14	14	196	214	22.7928	5.63037	1.0178	65	6.67667	0.855626	59	8.20911	0.978948	72	6.99761	0.864105	65	10.4223	1.01002	59	6.39716	1.00059	72	6.1051	1.07342	65	5.19292	1.08214	59	7.81075	1.0226	72	9.93575	1.12469	65	6.51085	1.07245	59	6.02455	1.0165	72	7.10538
W5P8I3	Reactive intermediate imine deaminase A homolog OS=Ovis aries GN=RIDA PE=4 SV=1 - [W5P8I3_SHEEP]	81.02	8	8	35	137	14.3176	8.11865	1.22598	12	14.8557	0.930299	11	13.5285	1.05846	12	6.58569	0.936112	12	5.11833	1.09491	11	20.9069	1.13498	12	7.75261	0.856311	12	21.252	0.93039	11	18.8918	0.83438	12	13.9964	0.986561	12	8.19511	1.00803	11	5.55131	0.984977	12	6.0401
W5QBD7	14-3-3 protein zeta/delta OS=Ovis aries GN=YWHAZ PE=3 SV=1 - [W5QBD7_SHEEP]	80.57	1	23	262	247	27.9239	4.79248	1.08236	4	5.21549	0.963168	11	7.0379	0.976153	4	4.03624	0.815907	4	2.05681	1.03158	11	6.14234	0.983204	4	1.26776	1.04425	4	5.69097	1.00333	11	4.66047	1.00629	4	2.08391	1.11329	4	2.25344	1.05956	11	4.58496	1.06184	4	2.70222
W5QDF4	Glutathione S-transferase OS=Ovis aries GN=GSTM3 PE=3 SV=1 - [W5QDF4_SHEEP]	80.43	18	21	549	230	27.3054	6.37939	0.874622	154	6.98219	0.756515	167	16.2189	0.727987	190	14.4807	0.826805	154	11.7362	0.83047	167	11.9128	1.08371	190	5.64497	1.08437	155	5.04063	1.32891	167	12.8775	1.17324	190	11.3242	1.29139	154	11.4997	1.1044	167	8.4334	1.05413	190	6.70051
W5NYH2	Nucleoside diphosphate kinase OS=Ovis aries PE=3 SV=1 - [W5NYH2_SHEEP]	80.22	16	16	115	268	30.2487	9.0415	1.1665	41	8.29507	1.03985	37	7.46555	1.10066	37	9.4847	0.993932	41	12.0342	1.04704	37	5.12803	1.0699	37	5.99472	0.9544	41	8.46786	0.933554	37	9.08476	0.883518	37	6.72377	0.852105	41	7.44791	0.973629	37	4.86003	0.96797	37	7.49055
Q9MZW2	Type VI collagen alpha 3 chain (Fragment) OS=Ovis aries GN=COL6A1 PE=2 SV=1 - [Q9MZW2_SHEEP]	80.08	2	16	271	246	26.9046	4.98291	0.68676	2	50.8442							0.82013	2	5.62718							1.28394	2	14.8156							1.25993	2	8.89724
P62262	14-3-3 protein epsilon OS=Ovis aries GN=YWHAE PE=1 SV=1 - [1433E_SHEEP]	80	18	21	315	255	29.1554	4.7417	1.08268	99	8.02781	0.981923	102	5.54856	1.00615	70	6.54529	0.934416	99	5.83222	1.00193	102	5.67197	1.00706	70	7.36336	1.00331	99	5.86855	1.0228	102	5.59663	1.02039	70	7.83783	1.00827	99	5.34717	0.994153	102	5.90411	0.989272	70	4.37903
P83205	Cathepsin B (Fragment) OS=Ovis aries GN=CTSB PE=1 SV=1 - [CATB_SHEEP]	80	1	1	1	10	1.17654	4.23389	1.11295	1								1.10108	1								0.738954	1								1.05465	1
A2SW69	Annexin A2 OS=Ovis aries GN=ANXA2 PE=1 SV=1 - [ANXA2_SHEEP]	79.94	25	27	467	339	38.5878	7.31299	0.900841	172	7.48206	1.00197	167	9.05811	0.891056	115	8.58412	1.01797	172	8.81176	0.960031	167	6.96968	0.948996	115	8.52703	1.05276	172	6.69122	0.957888	167	10.8734	0.940399	115	8.45766	1.03733	172	7.56232	1.10413	167	9.10698	1.1758	115	6.24144
W5PK66	Parkinsonism associated deglycase OS=Ovis aries GN=PARK7 PE=4 SV=1 - [W5PK66_SHEEP]	79.89	14	14	148	189	20.0506	7.32764	0.959845	49	6.64452	0.902619	48	6.21987	0.950357	50	6.28333	0.946323	49	5.48622	0.945513	48	6.09726	1.05377	50	8.83314	1.05125	49	6.53848	1.15208	48	7.07148	1.015	50	8.55385	1.0639	49	7.48576	1.01305	48	5.61174	0.981506	50	7.62165
B7TJ13	Phosphoglycerate kinase OS=Ovis aries GN=PGK1 PE=2 SV=1 - [B7TJ13_SHEEP]	79.86	29	31	219	417	44.5371	8.26514	1.07782	70	6.31507	1.02206	64	7.11539	1.09937	68	10.6245	1.03133	70	5.24586	1.05666	64	6.88745	1.0771	68	6.17677	0.943395	70	6.71612	0.946099	64	7.10253	0.870305	68	6.2118	0.958047	70	7.88786	0.970164	64	7.24565	0.977456	68	9.71262
D7R7V6	Glyceraldehyde-3-phosphate dehydrogenase OS=Ovis aries GN=GAPDH PE=2 SV=1 - [D7R7V6_SHEEP]	79.58	15	22	371	333	35.8823	8.35303	1.15268	108	8.82553	1.03156	124	6.8183	1.10323	109	8.6414	0.950614	108	6.64963	1.07586	124	5.69131	1.08042	109	5.82155	0.969665	108	6.77427	0.910894	124	9.11085	0.929376	109	5.52391	0.946229	108	5.95906	0.985011	124	7.9174	0.950878	109	8.65763
W5PW62	Voltage dependent anion channel 1 OS=Ovis aries GN=VDAC1 PE=4 SV=1 - [W5PW62_SHEEP]	79.51	15	17	108	283	30.7216	8.54346	1.0899	35	5.79768	1.10303	35	17.3803	1.15322	24	8.20905	1.22734	35	10.618	1.0278	35	4.55935	1.13964	24	9.26471	0.816757	35	12.2104	0.894068	35	19.8822	0.868314	24	10.0532	0.824237	35	12.8175	0.920561	35	11.5434	0.93405	24	7.41888
W5NU43	Uncharacterized protein OS=Ovis aries GN=TIMM8A PE=3 SV=1 - [W5NU43_SHEEP]	79.38	5	5	17	97	11.0073	5.16064	1.12623	5	6.07799	1.06097	6	10.556	1.05742	6	3.86918	1.01753	5	6.37871	1.02606	6	1.85274	1.0436	6	5.21754	0.953492	5	5.24226	0.942818	6	4.70231	0.973247	6	9.4025	0.930211	5	4.09513	0.955458	6	8.51583	0.972947	6	10.7916
B9VH04	Cytochrome b-c1 complex subunit 6 OS=Ovis aries GN=UQCRH PE=1 SV=1 - [B9VH04_SHEEP]	79.12	7	7	40	91	10.651	4.50049	1.25689	13	24.3444	1.12163	15	11.0397	1.37334	12	15.485	1.073	13	8.51084	1.08164	15	9.23499	1.22022	12	14.4696	0.792405	13	19.404	0.883151	15	16.977	0.859731	12	15.5046	0.890312	13	23.0583	0.944085	15	17.5804	0.700349	12	12.8311
W5PQL4	Tropomyosin 2 (beta) OS=Ovis aries GN=TPM2 PE=3 SV=1 - [W5PQL4_SHEEP]	78.52	6	34	870	284	32.9556	4.66553	0.989882	77	6.18522	0.856433	57	6.51761	0.853204	42	7.5748	0.67603	77	15.3526	0.877408	57	9.81205	0.798748	42	13.9741	1.02462	77	5.42551	1.20677	57	8.7715	1.05165	42	7.18483	1.42962	77	13.5072	1.07093	57	5.22291	1.23232	42	7.82426
A4ZYA6	Vimentin (Fragment) OS=Ovis aries PE=2 SV=1 - [A4ZYA6_SHEEP]	77.9	5	41	1593	466	53.667	5.09717	1.08915	14	8.80511	1.12028	20	6.44697	1.16891	10	8.14204	1.35598	14	15.6502	1.05606	20	6.66762	1.04896	10	4.55411	0.700862	14	23.3912	0.845147	20	7.81177	0.827907	10	8.40015	0.792787	14	27.2295	0.956249	20	8.84568	0.973965	10	4.7131
H9CJU6	14-3-3 protein zeta/delta OS=Ovis aries GN=YWHAZ PE=2 SV=1 - [H9CJU6_SHEEP]	77.55	1	23	249	245	27.7118	4.79248	1.02517	3	4.68156				0.995604	3	6.0689	0.89771	3	5.14357				1.03137	3	6.60382	1.09709	3	1.02055				0.969112	3	3.55647	1.03281	3	2.6071				1.06843	3	1.08229
W5NRW4	Tropomyosin 4 OS=Ovis aries GN=TPM4 PE=3 SV=1 - [W5NRW4_SHEEP]	77.46	14	37	725	284	32.7316	4.7417	1.06798	57	7.18122	1.00305	39	4.61681	0.957197	54	15.1798	0.842507	57	11.3814	0.925169	39	7.80467	0.986388	54	12.6478	0.93837	57	8.91074	1.04067	39	8.05907	1.04528	54	11.8094	1.16092	57	15.244	1.01434	39	4.76671	1.01347	54	6.59543
P50413	Thioredoxin OS=Ovis aries GN=TXN PE=3 SV=2 - [THIO_SHEEP]	77.14	7	7	104	105	11.8348	5.03369	1.00419	40	7.31066	0.952247	40	6.90257	1.00852	24	9.11141	0.929889	40	9.15939	1.02239	40	8.32246	1.01029	24	5.68922	1.01218	40	8.42066	0.964047	40	7.26173	0.930525	24	12.6273	1.10752	40	10.6661	1.07122	40	6.34998	1.03594	24	5.81412
B2LU28	TPM1 OS=Ovis aries PE=2 SV=1 - [B2LU28_SHEEP]	77.11	1	36	754	284	32.6747	4.7417	0.925269	5	5.74921	0.764797	1		0.966692	1		0.932125	5	17.7916	0.77022	1		0.894699	1		1.03761	5	6.81219	1.32441	1		1.24755	1		1.1843	5	15.953	1.19316	1		0.954509	1
W5PFJ0	Vinculin OS=Ovis aries GN=VCL PE=4 SV=1 - [W5PFJ0_SHEEP]	76.97	1	76	625	951	103.794	5.96045	0.946646	2	1.15258							1.0323	2	0.81513							0.999519	2	2.3615							1.05071	2	2.25837
W5PMP1	Coactosin like F-actin binding protein 1 OS=Ovis aries GN=COTL1 PE=4 SV=1 - [W5PMP1_SHEEP]	76.76	11	11	51	142	16	5.22412	0.858604	20	5.67617	0.870881	16	6.5945	1.02323	15	5.63603	0.9773	20	4.85793	1.04189	16	8.27747	0.906201	15	7.56162	1.04514	20	4.97694	0.958355	16	10.342	1.0025	15	8.45638	1.16822	20	7.97008	1.13669	16	5.87384	1.09993	15	7.88798
W5PUH7	Glutathione S-transferase pi 1 OS=Ovis aries GN=GSTP1 PE=3 SV=1 - [W5PUH7_SHEEP]	76.73	9	12	205	202	22.5517	7.78174	0.986127	50	5.65161	0.873923	54	5.8364	0.901194	57	9.4882	0.886146	50	12.4682	0.973605	54	6.97433	0.997401	57	8.47793	1.09834	50	6.28485	1.13399	54	7.55851	1.00912	57	16.4681	1.11463	50	9.8332	1.04076	54	10.0116	1.06399	57	8.76688
W5QDD0	Uncharacterized protein OS=Ovis aries GN=LOC101108092 PE=4 SV=1 - [W5QDD0_SHEEP]	76.42	8	18	491	229	26.7696	7.00537	0.907881	146	9.36077	0.770101	118	20.2796	0.790524	85	14.2903	0.90503	146	9.05908	0.882669	118	12.3405	1.03794	85	7.45096	1.05154	146	6.32237	1.3154	118	19.4561	1.05044	85	11.0153	1.19112	146	10.6878	1.01738	118	7.7792	1.11385	85	10.2383
C5IJA8	Adenylate kinase isoenzyme 1 OS=Ovis aries GN=AK1 PE=2 SV=1 - [C5IJA8_SHEEP]	76.29	13	13	53	194	21.6363	8.32373	0.961125	20	6.18577	0.826331	16	9.71914	0.879956	17	7.01374	0.923842	20	8.35854	1.00558	16	4.70928	0.997054	17	14.5683	1.02593	20	4.16818	1.19653	16	7.56206	0.946773	17	9.61844	1.11361	20	12.2299	0.986811	16	3.44256	1.14306	17	9.09968
W5QG29	Desmin OS=Ovis aries GN=DES PE=3 SV=1 - [W5QG29_SHEEP]	76.17	31	37	585	470	53.4992	5.2749	0.891605	190	9.47302	0.967192	161	7.95032	0.853205	129	9.58766	0.782701	190	23.3812	0.83703	161	13.7651	0.74693	129	18.7026	1.02396	190	7.28501	1.05761	161	7.21363	1.21533	129	13.298	1.37207	190	20.1221	1.18186	161	9.33403	1.13349	129	4.4214
B8QGA5	S-phase kinase-associated protein 1A OS=Ovis aries PE=2 SV=1 - [B8QGA5_SHEEP]	76.07	12	13	45	163	18.6462	4.53857	1.01279	18	4.814	0.939895	10	4.70444	0.898889	16	7.55618	0.918907	18	8.04869	1.00878	10	6.96471	0.98775	16	6.54654	1.01448	18	4.2751	1.04984	10	2.39246	1.10791	16	7.97964	1.0811	18	10.802	1.00458	10	6.28335	1.01519	16	3.46454
W5P8X9	Chloride intracellular channel protein OS=Ovis aries GN=CLIC4 PE=3 SV=1 - [W5P8X9_SHEEP]	75.89	15	17	120	253	28.6947	5.78271	1.01599	42	4.63526	1.02774	35	5.77887	1.07197	39	9.74952	1.02308	42	3.70873	0.971009	35	4.38163	0.948754	39	4.86971	0.927582	42	7.71615	1.02068	35	4.40473	0.990646	39	7.99873	1.04685	42	7.39307	0.982899	35	5.33507	0.988258	39	8.94103
W5P645	RAB14, member RAS oncogene family OS=Ovis aries GN=RAB14 PE=4 SV=1 - [W5P645_SHEEP]	75.81	11	12	57	215	23.8819	6.21436	1.02947	16	4.36391	1.07912	11	7.60251	1.01634	15	10.5135	1.06051	16	6.70873	0.990738	11	5.63411	1.03177	15	5.73195	0.976455	16	5.18269	0.954099	11	10.9524	0.947768	15	7.7577	0.933429	16	7.14746	0.96668	11	5.87147	1.01604	15	6.12878
H2E6Z9	Phosphoglycerate kinase 1 (Fragment) OS=Ovis aries GN=PGK1 PE=2 SV=1 - [H2E6Z9_SHEEP]	75.76	1	3	18	33	3.47983	5.021				0.976051	1		0.940818	1					1.19894	1		1.23302	1					0.852454	1		0.943272	1					1.01347	1		0.963365	1
J9UXY3	HSP10 OS=Ovis aries GN=HSP10 PE=3 SV=1 - [J9UXY3_SHEEP]	75.49	11	11	77	102	10.9249	8.92432	1.31353	28	12.2345	1.18542	25	13.0668	1.35342	24	13.2744	1.18765	28	7.17311	1.17142	25	7.82603	1.14867	24	5.72425	0.757276	28	22.7398	0.785372	25	15.2265	0.78055	24	7.06426	0.728812	28	15.9385	0.778663	25	16.9607	0.773518	24	19.3305
W5P8C2	Mago homolog, exon junction complex core component OS=Ovis aries GN=MAGOH PE=4 SV=1 - [W5P8C2_SHEEP]	74.66	11	11	29	146	17.1528	6.11279	0.944884	10	3.18675	0.972233	7	10.204	0.958582	10	6.86248	0.953462	10	3.17373	0.94612	7	3.40435	0.995562	10	10.7373	1.04995	10	3.51136	1.05005	7	8.30417	1.02168	10	8.58516	1.09505	10	4.47693	1.03516	7	3.88319	1.04939	10	4.6602
P51977	Retinal dehydrogenase 1 OS=Ovis aries GN=ALDH1A1 PE=1 SV=2 - [AL1A1_SHEEP]	74.65	26	29	327	501	54.7897	6.78564	1.56936	94	24.073	1.32238	111	14.6413	1.24726	74	14.3839	0.831114	94	12.1973	1.15115	111	8.00624	1.26045	74	10.7969	0.828776	94	20.5358	0.743097	111	23.5859	0.748671	74	15.3883	0.769537	94	18.1778	0.716343	111	21.2849	0.827936	74	17.3112
W5NPN4	Heat shock protein family A (Hsp70) member 8 OS=Ovis aries GN=HSPA8 PE=3 SV=1 - [W5NPN4_SHEEP]	74.65	26	40	524	651	71.3875	5.74463	1.10155	140	8.9501	1.0736	109	9.30512	1.13171	115	10.8482	1.08486	140	6.44799	1.03093	109	6.12684	1.0139	115	5.34952	0.911838	140	10.5194	0.925152	109	10.0062	0.973135	115	6.4916	0.889989	140	10.2614	0.972047	109	8.26161	0.932456	115	10.2166
P02076	Hemoglobin subunit beta OS=Ovis aries musimon GN=HBB PE=1 SV=1 - [HBB_OVIMU]	74.48	1	13	480	145	16.097	8.68994	1.44584	11	27.6004	0.728755	9	10.8642	1.03898	8	5.67212	0.763896	11	22.4265	1.02422	9	7.04527	0.99998	8	10.8399	1.05388	11	5.01913	1.40592	9	6.86122	0.922972	8	7.25346	0.729535	11	32.0476	0.734467	9	26.7649	1.03946	8	3.37455
Q9MZW1	Beta-actin (Fragment) OS=Ovis aries PE=2 SV=1 - [Q9MZW1_SHEEP]	74.34	1	11	1107	226	25.2475	4.93213	0.870754	1								1.08571	1								1.00444	1								1.0616	1
W5NZ10	Nuclear transport factor 2 OS=Ovis aries GN=NUTF2 PE=4 SV=1 - [W5NZ10_SHEEP]	74.02	6	6	43	127	14.469	5.37646	1.04502	16	7.15537	0.935169	12	9.17149	0.889857	15	6.8469	0.876618	16	11.8306	0.954707	12	4.14927	1.08349	15	6.81817	1.07371	16	4.56727	1.09401	12	7.73661	0.950808	15	8.68626	1.04072	16	4.68146	1.0108	12	8.8323	1.09841	15	8.60384
W5PP37	ATP synthase subunit d, mitochondrial OS=Ovis aries GN=ATP5H PE=3 SV=1 - [W5PP37_SHEEP]	73.91	11	11	75	161	18.7088	6.23975	1.10722	23	7.17884	1.18066	19	6.32753	1.20593	33	6.92202	1.18828	23	4.08156	1.05587	19	7.69806	1.12241	33	4.2165	0.834095	23	10.6872	0.857296	19	15.5401	0.851739	33	11.8136	0.878538	23	7.53414	0.867419	19	8.18243	0.898291	33	11.0601
W5PZM9	Annexin OS=Ovis aries GN=ANXA5 PE=3 SV=1 - [W5PZM9_SHEEP]	73.75	9	25	370	339	38.0635	4.98291	0.827268	49	9.36884	0.940334	40	5.52899	0.991304	29	7.19342	1.05175	49	5.19895	0.931437	40	6.74536	0.865508	29	7.70357	1.0591	49	4.19246	1.083	40	6.48217	1.03134	29	5.64557	1.08332	49	9.23814	1.04986	40	4.01393	1.08959	29	5.98892
W5PPT6	Tubulin beta chain OS=Ovis aries GN=TUBB PE=3 SV=1 - [W5PPT6_SHEEP]	73.65	4	22	407	444	49.639	4.89404	1.00059	36	9.22841	1.00707	23	5.98202	1.00267	24	5.95366	1.03739	36	7.62799	0.974871	23	5.99066	0.987311	24	12.6914	1.01142	36	7.84636	1.02961	23	5.22605	0.980707	24	11.7974	0.962562	36	8.61131	0.995073	23	4.39806	1.03614	24	6.67571
W5PCN1	LIM and cysteine rich domains 1 OS=Ovis aries GN=LMCD1 PE=4 SV=1 - [W5PCN1_SHEEP]	73.61	23	23	132	360	40.3148	7.92822	0.838838	56	12.1537	0.764339	32	12.91	0.851396	43	11.729	0.776173	56	19.9547	0.849299	32	10.0407	0.935337	43	11.1933	1.11361	56	8.84628	1.24658	32	9.17932	1.16176	43	14.8112	1.29667	56	19.3241	1.16096	32	11.4273	1.03755	43	6.53322
W5P6Q5	Profilin OS=Ovis aries PE=3 SV=1 - [W5P6Q5_SHEEP]	73.47	6	6	166	98	10.6805	9.24658	1.02798	66	9.12405	1.01602	60	7.26796	0.972827	40	9.78397	0.936604	66	8.21739	1.00167	60	6.02944	0.97468	40	15.2307	1.00271	66	8.17603	0.958836	60	10.1464	1.04091	40	13.9352	1.08693	66	7.78436	1.04372	60	7.99758	1.01076	40	5.2959
W5P707	Actinin alpha 4 OS=Ovis aries GN=ACTN4 PE=4 SV=1 - [W5P707_SHEEP]	73.32	4	58	682	877	101.339	5.69385	0.929999	26	4.74601	0.936874	23	7.63573	0.963627	17	5.08821	0.920937	26	4.10636	0.945316	23	7.86195	0.870369	17	8.20986	1.08228	26	4.3395	1.08605	23	8.53669	0.970008	17	2.94163	1.10292	26	4.81649	1.04601	23	7.469	1.13873	17	2.76471
W5NT34	Barrier to autointegration factor 1 OS=Ovis aries GN=BANF1 PE=4 SV=1 - [W5NT34_SHEEP]	73.03	7	7	61	89	10.052	6.0874	0.739633	28	10.1474	0.8246	14	4.97488	0.819386	17	9.95294	0.895316	28	5.83308	0.933453	14	6.74425	0.915924	17	4.71883	1.02218	28	3.32664	1.22236	14	10.0146	1.16932	17	6.83157	1.44259	28	10.0577	1.02514	14	3.47494	1.09514	17	4.08404
W5Q038	AHNAK nucleoprotein OS=Ovis aries GN=AHNAK PE=4 SV=1 - [W5Q038_SHEEP]	72.95	201	202	1765	5524	587.626	5.94775	1.02225	628	5.9206	0.870538	498	7.38903	0.987222	492	6.22773	0.88228	628	9.52401	0.910282	499	6.9395	0.885666	493	7.77315	1.03712	628	6.9881	1.17193	498	6.97684	1.23157	492	8.33568	1.1158	628	8.66025	1.07739	499	6.08084	0.946341	493	6.6533
W5PJ75	Spectrin alpha, non-erythrocytic 1 OS=Ovis aries GN=SPTAN1 PE=4 SV=1 - [W5PJ75_SHEEP]	72.88	157	159	988	2257	259.756	5.38916	0.902659	364	6.69091	0.944209	312	7.02458	0.921868	303	7.17137	0.921199	363	6.58926	0.946541	312	6.5667	0.915957	303	7.46989	1.09382	364	4.92187	1.04519	312	6.35949	1.05725	303	6.52809	1.13245	363	8.72012	1.08491	312	6.37178	1.10192	303	6.1474
W5PG95	Uncharacterized protein OS=Ovis aries GN=HSPA1A PE=3 SV=1 - [W5PG95_SHEEP]	72.78	11	39	436	643	70.3572	5.92236	0.915982	34	7.04035	0.866596	29	8.47483	0.89201	28	7.75116	0.90914	34	10.4404	1.0029	29	4.79399	1.00122	28	6.16331	1.04712	34	6.62197	1.18063	29	10.2804	0.951103	28	9.3297	1.18733	34	13.9171	0.904826	29	8.57538	1.14227	28	8.5547
W5QBI9	Annexin OS=Ovis aries GN=ANXA3 PE=3 SV=1 - [W5QBI9_SHEEP]	72.76	22	23	104	323	35.9716	6.30322	0.944747	31	5.9706	0.933166	24	9.01391	1.09838	26	5.31159	0.994466	31	3.95335	1.07335	24	6.5229	0.879574	26	10.1429	1.0869	31	4.65931	0.960902	24	6.24957	0.9765	26	5.50463	1.0199	31	7.17072	1.04489	24	6.70616	1.07299	26	4.77097
B9VH00	Fatty acid binding protein 5 OS=Ovis aries GN=FABP5 PE=2 SV=1 - [B9VH00_SHEEP]	72.59	9	9	22	135	15.0936	7.69385	1.00409	10	8.52867	0.94222	6	4.25349	1.08253	5	5.0279	1.10553	10	4.04813	1.07315	6	5.32324	1.03991	5	0.583438	0.932451	10	8.01071	0.953829	6	10.5734	0.985999	5	2.6708	0.95655	10	6.20703	1.09605	6	10.0989	0.953515	5	2.82556
W5PIG7	Enolase 1 OS=Ovis aries GN=ENO1 PE=3 SV=1 - [W5PIG7_SHEEP]	72.46	19	27	687	443	48.1657	6.87354	1.04247	129	8.18856	0.910131	135	6.71965	0.997997	119	4.41918	0.898732	129	6.03515	1.0388	135	6.15106	1.04418	119	4.77088	1.02785	129	6.62716	1.0317	135	5.76218	0.993184	119	5.63331	1.06969	129	7.06033	1.03787	135	4.96967	0.999853	119	5.8867
W5PWD6	14-3-3 protein gamma OS=Ovis aries GN=YWHAG PE=3 SV=1 - [W5PWD6_SHEEP]	72.44	6	13	172	225	25.7207	4.83057	1.09278	18	2.65608	0.953749	27	4.03004	0.906899	17	7.61192	0.861685	18	4.9175	0.997681	27	4.08817	1.0384	17	9.7885	1.01327	18	2.76482	1.02981	27	5.08008	1.00038	17	6.56021	1.07739	18	4.51551	1.06105	27	4.8719	1.08616	17	8.83811
W5QDB4	Uncharacterized protein OS=Ovis aries GN=LOC101107401 PE=4 SV=1 - [W5QDB4_SHEEP]	72.4	6	16	172	221	26.0132	7.84033	0.852391	14	20.6892	0.59818	6	32.87	0.892333	12	18.8524	1.1564	14	23.7488	1.266	6	11.1223	0.888249	12	13.2433	1.26587	14	21.3863	1.44175	6	13.7752	0.561179	12	37.2855	0.513441	14	65.622	0.660318	6	32.1411	1.50965	12	19.295
W5QGG6	Uncharacterized protein OS=Ovis aries GN=CCT2 PE=3 SV=1 - [W5QGG6_SHEEP]	72.34	14	30	200	535	57.4832	6.53662	1.07838	23	4.70262	1.08614	23	9.72202	1.071	25	9.25174	1.11767	23	4.10344	1.02199	23	4.91951	1.03427	25	3.69022	0.913474	23	5.4133	0.956087	23	9.80788	0.941128	25	7.87596	0.880364	23	5.6111	0.940271	23	9.24182	0.968844	25	6.97847
W5PE22	Rab GDP dissociation inhibitor OS=Ovis aries GN=GDI2 PE=3 SV=1 - [W5PE22_SHEEP]	72.33	20	28	193	430	48.8069	6.97607	1.06023	44	6.86784	1.04362	45	6.12576	1.03587	52	5.2935	0.995205	44	5.95701	1.02152	45	3.91076	1.00146	52	5.96797	1.01721	44	4.96865	0.967307	45	5.9999	0.949381	52	6.64503	0.935042	44	8.41235	0.995976	45	5.46083	1.03201	52	4.37459
W5QD49	Proteasome activator subunit 1 OS=Ovis aries GN=PSME1 PE=4 SV=1 - [W5QD49_SHEEP]	72.29	20	20	116	249	28.6591	6.29053	1.01285	40	4.94635	0.955687	40	4.57733	1.06983	36	6.07632	1.04555	40	8.09908	1.04886	40	8.46316	1.03794	36	5.70728	1.0039	40	4.98838	0.991816	40	8.25715	1.00185	36	6.18472	0.973704	40	10.8553	1.0069	40	8.83224	0.946202	36	10.0896
W5PXX7	Chaperonin containing TCP1 subunit 5 OS=Ovis aries GN=CCT5 PE=3 SV=1 - [W5PXX7_SHEEP]	72.27	35	36	154	541	59.5769	5.90967	1.06285	52	7.68973	1.071	39	10.4192	1.06678	54	6.91	1.07537	52	7.02934	1.00647	39	4.14107	1.03679	54	5.29262	0.928981	52	11.3293	0.964387	39	9.70061	0.976923	54	5.61368	0.910372	52	9.6293	0.961071	39	6.51478	0.954927	54	7.94576
W5P214	Transgelin OS=Ovis aries GN=TAGLN PE=3 SV=1 - [W5P214_SHEEP]	72	18	19	495	225	25.0196	8.95361	0.843585	177	10.4358	0.807026	165	13.2887	0.803854	140	9.92067	0.811743	177	14.4685	0.890795	165	10.2728	0.8113	140	18.032	1.13629	177	6.3496	1.26361	165	11.9931	0.907351	140	8.9153	1.27128	177	15.762	1.0176	165	8.5944	1.35642	141	12.4779
W5Q9A3	LSM8 homolog, U6 small nuclear RNA associated OS=Ovis aries GN=LSM8 PE=4 SV=1 - [W5Q9A3_SHEEP]	71.88	5	5	18	96	10.3963	4.4751	0.98906	5	9.0785	0.868161	4	2.41958	0.938266	8	4.06667	0.890791	5	6.46174	0.955777	4	5.89756	0.987083	8	11.139	1.07977	5	3.32294	1.09765	4	2.3181	1.02224	8	11.9878	1.09454	5	3.15997	1.08135	4	3.28354	1.01345	8	9.2125
W5Q9H2	Protein disulfide-isomerase OS=Ovis aries GN=P4HB PE=3 SV=1 - [W5Q9H2_SHEEP]	71.82	36	37	385	511	57.1469	4.94482	1.0992	144	6.82885	1.12888	123	9.70742	1.36682	109	11.2219	1.26697	144	10.6903	1.08615	123	6.21501	1.05428	109	6.39113	0.815962	144	12.9229	0.855545	123	12.4481	0.810338	109	7.34833	0.775096	144	15.2003	0.932959	123	6.20784	0.834834	109	11.0948
W5PFI7	Vinculin OS=Ovis aries GN=VCL PE=4 SV=1 - [W5PFI7_SHEEP]	71.75	3	78	650	1069	116.624	5.96045	0.968002	10	1.86265	0.884527	6	1.4507	0.899398	9	2.85673	0.694462	10	5.80123	0.867783	6	3.76756	0.909026	9	7.31927	1.12956	10	5.28618	1.14481	6	2.61712	1.04331	9	2.34204	1.3028	10	4.91938	1.16361	6	7.89127	1.1838	9	3.48276
W5P7Q3	Prohibitin OS=Ovis aries GN=PHB PE=4 SV=1 - [W5P7Q3_SHEEP]	71.69	16	16	96	272	29.7859	5.75732	1.0357	32	4.9351	1.12628	34	10.9464	1.06592	30	10.6639	1.14253	32	6.5406	1.02627	34	5.44803	1.10849	30	7.14768	0.894279	32	8.81452	0.931052	34	9.08565	0.923049	30	10.166	0.924087	32	5.1174	0.918861	34	12.1108	0.917723	30	11.1305
W5P5I7	Uncharacterized protein OS=Ovis aries PE=4 SV=1 - [W5P5I7_SHEEP]	71.62	11	11	401	148	16.6958	4.22119	1.13657	137	8.6718	0.982707	153	8.77134	0.974704	97	6.58587	0.896974	137	6.43444	1.04681	153	5.57028	0.964648	97	5.77694	0.978828	137	5.71355	1.0031	153	7.0675	1.01836	97	9.44861	1.02035	137	8.03277	0.974333	153	7.79634	1.03658	97	6.84799
W5QFQ8	Histone H2B OS=Ovis aries GN=HIST1H2BC PE=3 SV=1 - [W5QFQ8_SHEEP]	71.43	3	12	475	126	13.8976	10.3159	0.785903	14	6.71612	0.953617	14	5.66252	0.780959	14	11.9481	0.928899	14	11.5706	0.847971	14	7.096	0.885204	14	10.3215	1.12943	14	8.80444	1.14599	14	7.97472	1.08862	14	5.28069	1.20443	14	6.81791	1.07158	14	4.6727	1.17613	14	3.48242
W5Q399	Ubiquitin conjugating enzyme E2 L3 OS=Ovis aries GN=UBE2L3 PE=3 SV=1 - [W5Q399_SHEEP]	71.43	7	7	36	147	17.0618	7.23975	1.07358	14	6.27357	1.05264	11	7.96418	1.07108	11	5.99393	1.01813	14	6.27444	1.0543	11	5.38519	1.05616	11	3.91884	1.00501	14	11.1993	0.949224	11	5.97489	0.892097	11	7.55512	0.986977	14	5.66119	0.92452	11	8.19655	0.977226	11	7.76867
W5Q9T3	Lamin B1 OS=Ovis aries GN=LMNB1 PE=3 SV=1 - [W5Q9T3_SHEEP]	71.33	34	44	333	586	66.3966	5.13525	0.817553	100	10.7691	0.860089	74	8.51357	0.84984	78	10.6266	0.862915	100	7.50763	0.877956	74	8.45544	0.895015	78	8.25038	1.12705	100	6.98791	1.18473	74	7.21737	1.1809	78	8.61723	1.25676	100	9.88195	1.1158	74	5.88397	1.08999	78	6.36843
P60713	Actin, cytoplasmic 1 OS=Ovis aries GN=ACTB PE=2 SV=1 - [ACTB_SHEEP]	71.2	3	20	1758	375	41.7097	5.47803	0.895829	50	8.443	0.978092	32	6.46697	0.994772	34	6.62786	0.920173	50	10.484	0.973805	31	6.82596	0.921846	34	6.27394	1.03915	50	6.40602	0.977995	32	9.31043	1.06384	34	7.07284	1.17393	50	7.53788	1.10748	32	6.93601	1.04929	34	6.70236
W5P1X9	Fructose-bisphosphate aldolase OS=Ovis aries GN=ALDOA PE=3 SV=1 - [W5P1X9_SHEEP]	71.15	18	24	192	364	39.4113	8.19189	1.06616	59	9.91067	0.960505	54	10.5449	1.02302	57	10.595	0.942408	59	5.23785	0.987347	54	6.73722	1.05001	57	6.15896	1.00217	59	6.42105	1.03304	54	11.6574	0.9706	57	7.59113	1.0281	59	5.85975	1.03932	54	9.3702	0.98886	57	8.80629
W5PQL7	Tropomyosin 2 (beta) OS=Ovis aries GN=TPM2 PE=3 SV=1 - [W5PQL7_SHEEP]	71.13	2	32	725	284	32.8166	4.70361	1.05081	4	2.21765	0.908444	4	3.37269	0.956124	4	3.66058	0.644074	4	10.7265	0.954887	4	2.56687	0.813512	4	13.9841	1.00033	4	2.38277	1.17756	4	4.38523	1.20954	4	5.89379	1.40645	4	6.80499	0.963549	4	5.34954	1.04922	4	3.0963
W5PJG7	Calreticulin OS=Ovis aries GN=CALR PE=3 SV=1 - [W5PJG7_SHEEP]	70.98	29	29	313	417	48.0289	4.44971	0.974858	100	4.26693	1.05798	112	8.38499	1.11409	97	9.00896	1.15498	100	7.1555	1.03051	112	6.53379	0.996271	97	6.08358	0.952569	100	6.16495	0.936055	112	9.44173	0.949354	97	5.85018	0.895702	100	8.9989	0.980725	112	6.52708	0.968511	97	7.72759
W5PVD4	GTP:AMP phosphotransferase AK3, mitochondrial OS=Ovis aries GN=AK3 PE=3 SV=1 - [W5PVD4_SHEEP]	70.93	15	15	66	227	25.6825	9.0415	0.960801	24	3.35477	0.889668	23	7.09995	1.00467	19	4.6357	0.845328	24	12.2333	0.976989	23	6.02394	0.935826	19	6.62646	1.14426	24	4.63438	1.07659	23	6.02013	1.112	19	8.29089	1.13317	24	5.81826	1.06919	23	5.33135	0.984748	19	7.30928
W5NX51	Apolipoprotein A1 OS=Ovis aries GN=APOA1 PE=3 SV=1 - [W5NX51_SHEEP]	70.66	21	22	641	259	29.5135	6.20166	1.15696	245	14.0706	1.02549	213	7.90067	0.857531	177	11.0308	0.950667	245	6.72419	0.938997	213	6.32313	1.20063	177	9.57831	1.09976	245	5.5525	0.966999	213	8.58362	1.05707	178	8.29549	0.811553	245	21.1536	1.09804	213	7.61325	0.951918	177	8.76832
W5PEP7	ATP synthase subunit beta OS=Ovis aries GN=ATP5B PE=3 SV=1 - [W5PEP7_SHEEP]	70.64	23	23	307	528	56.1735	5.2749	1.06988	93	5.07801	1.17692	108	14.0284	1.0913	104	9.52989	1.16825	93	10.2763	1.04009	108	5.76771	1.13536	104	7.53214	0.866268	93	11.5564	0.846878	108	16.2584	0.853954	104	11.6353	0.875286	93	11.5639	0.889872	108	12.8991	0.964788	104	7.13476
W5P708	Actinin alpha 4 OS=Ovis aries GN=ACTN4 PE=4 SV=1 - [W5P708_SHEEP]	70.62	1	54	569	827	95.4644	6.34131	0.924293	2	5.845	0.958455	2	1.78044	0.948817	2	10.8638	0.912878	2	3.68427	0.996195	2	2.65423	0.912176	2	2.63973	1.03203	2	5.20096	1.05989	2	2.51316	1.02962	2	13.0241	1.19227	2	3.87259	1.0031	2	2.79298	1.09833	2	17.2987
C5IJ85	RAB1A OS=Ovis aries PE=2 SV=1 - [C5IJ85_SHEEP]	70.59	1	14	106	204	22.8946	8.104	1.05337	2	0.761566	1.04807	3	9.22599	1.03721	3	1.90282	1.03455	2	0.633697	1.0126	3	0.78776	1.0903	3	4.36018	0.967882	2	1.10158	0.944791	3	4.68404	1.04715	3	18.291	0.96308	2	0.623275	0.969496	3	1.57864	0.922652	3	4.01908
W5PYQ7	40S ribosomal protein S12 OS=Ovis aries GN=RPS12 PE=3 SV=1 - [W5PYQ7_SHEEP]	70.45	8	8	95	132	14.5055	7.21045	1.05618	38	8.4454	1.10872	35	10.5864	1.07691	22	16.1686	1.07886	38	7.52661	1.01717	35	5.06068	1.01126	22	5.24497	0.925824	38	7.92194	0.928614	35	9.05573	0.946125	22	8.08155	0.935715	38	7.85488	0.941568	35	10.412	0.969051	22	7.25707
W5P7E2	Pyrophosphatase (inorganic) 1 OS=Ovis aries GN=PPA1 PE=4 SV=1 - [W5P7E2_SHEEP]	70.24	13	14	32	289	32.616	5.46533	1.07104	9	3.62905	0.99863	9	15.3357	1.12799	12	10.6443	1.01305	9	7.02958	0.983376	9	10.272	1.05637	12	12.155	0.970203	9	10.2923	1.02908	9	10.2059	0.86065	12	9.93835	0.898175	9	7.66874	1.01779	9	11.2122	0.954316	12	8.9252
W5P2R0	Uncharacterized protein OS=Ovis aries PE=4 SV=1 - [W5P2R0_SHEEP]	70.19	2	11	155	208	23.6422	7.03467	1.05238	7	4.14972	1.07852	4	13.3384	1.0391	8	8.94512	0.982717	7	5.45379	1.00107	4	5.71378	1.13685	8	7.15981	1.01572	7	2.7613	0.97088	4	4.33863	0.893769	8	7.76644	0.991234	7	3.07669	0.927616	4	7.60621	1.00247	8	4.45001
W5PRJ4	Valosin containing protein OS=Ovis aries GN=VCP PE=3 SV=1 - [W5PRJ4_SHEEP]	69.83	47	48	306	812	89.8771	5.32568	1.21959	101	10.7497	1.08723	95	10.317	1.17571	104	10.9137	1.00683	101	5.62114	1.06038	95	5.95187	1.04776	104	6.35205	0.89645	101	9.26889	0.899761	95	9.5983	0.919721	104	8.27965	0.885082	101	13.3592	0.925617	95	7.37616	0.906106	104	7.17614
W5QC41	Pyruvate kinase OS=Ovis aries GN=PKM PE=3 SV=1 - [W5QC41_SHEEP]	69.66	39	39	693	567	61.5528	7.98682	1.03552	237	7.54745	0.93303	246	8.478	1.01317	207	6.69695	0.90671	237	9.37337	1.01459	246	6.24518	1.02764	207	7.43533	1.01176	237	5.95473	1.04677	246	6.88245	0.999024	207	9.56853	1.08447	237	9.21283	1.00078	246	6.75023	0.999693	207	7.18763
W5Q5G8	Transketolase OS=Ovis aries GN=TKT PE=4 SV=1 - [W5Q5G8_SHEEP]	69.66	36	36	214	623	67.8177	7.47412	1.11724	86	8.28526	0.960827	60	7.52359	1.03358	65	7.71048	0.893512	86	8.82896	1.01118	60	7.46922	1.04611	65	6.88037	0.986657	86	6.78337	1.03441	60	9.04411	0.93527	65	6.37723	1.02343	86	8.8957	1.03772	60	6.16822	1.0318	65	9.2595
W5QCD6	Isocitrate dehydrogenase [NADP] OS=Ovis aries GN=IDH1 PE=3 SV=1 - [W5QCD6_SHEEP]	69.57	2	27	170	414	46.7035	6.80029	0.968772	5	18.3551	1.10204	4	19.7948	1.1496	7	8.82469	1.18073	5	23.017	1.01083	4	13.4837	1.0086	7	8.96763	0.957044	5	7.08828	0.877917	4	19.9293	1.00814	7	13.6832	0.740845	5	36.1092	0.922607	4	14.3052	0.903798	7	3.85852
W5QHQ1	Chromosome 14 open reading frame 166 OS=Ovis aries GN=C14orf166 PE=4 SV=1 - [W5QHQ1_SHEEP]	69.57	15	15	64	230	26.3158	5.69385	0.971884	19	4.61949	0.989872	20	5.79932	0.985023	25	5.10869	0.98454	19	6.42067	0.989772	20	4.99003	0.978231	25	9.07381	1.01567	19	6.3628	1.01695	20	5.17238	1.03351	25	6.92205	1.04332	19	9.25857	1.00271	20	8.24866	1.03488	25	5.31234
W5NZQ2	Leucine aminopeptidase 3 OS=Ovis aries GN=LAP3 PE=3 SV=1 - [W5NZQ2_SHEEP]	69.54	29	29	152	522	56.4789	6.48096	1.08284	46	6.16469	0.947879	47	5.85136	1.04441	59	6.89945	0.979752	46	5.51133	1.07838	47	6.17488	1.09273	59	5.25739	1.02483	46	3.91949	0.911477	47	8.38891	0.941609	59	9.59156	0.953016	46	9.60385	1.0884	47	7.68911	0.980969	59	7.48038
I6YID3	Heat shock protein 70 (Fragment) OS=Ovis aries GN=HSP70 PE=2 SV=1 - [I6YID3_SHEEP]	69.43	1	18	208	265	29.2482	8.99756	0.901928	2	2.72796							0.953561	2	1.61823							0.988864	2	0.0740065							1.21233	2	3.95222
W5QDE3	Glutathione S-transferase OS=Ovis aries PE=3 SV=1 - [W5QDE3_SHEEP]	69.27	5	16	191	218	25.7148	6.55127	1.00632	17	5.86206	0.81186	14	18.5234	0.715057	12	20.8188	1.08821	17	7.55656	1.00019	14	7.79636	0.826323	12	17.6315	1.20603	17	4.67142	1.21428	14	10.4735	0.724153	12	13.272	0.778282	17	34.4517	0.987369	14	5.21642	1.52938	12	21.3091
W5PSZ5	Annexin OS=Ovis aries GN=ANXA1 PE=3 SV=1 - [W5PSZ5_SHEEP]	69.08	22	23	229	346	38.7741	6.58057	0.968772	71	5.94335	1.02238	85	6.9555	1.08322	64	9.1391	1.0545	71	7.09645	1.06927	85	7.71296	0.984315	64	6.18336	0.985615	71	8.63327	0.875119	85	12.3502	0.901946	64	7.44984	0.980305	71	6.70169	1.06446	85	6.36782	1.04026	64	8.12974
W5QI03	Uncharacterized protein OS=Ovis aries GN=TPM1 PE=3 SV=1 - [W5QI03_SHEEP]	69.05	4	35	651	294	33.9423	4.81787	1.06905	5	2.87297	0.85948	3	1.03021	1.08958	5	5.64592	0.935991	5	6.28898	0.971797	3	0.857178	0.971193	5	6.24387	0.951446	5	3.65987	1.0549	3	1.29734	1.13193	5	3.63799	1.16462	5	1.29925	1.19529	3	2.79842	0.891458	5	3.72214
W5PF12	Hydroxysteroid 17-beta dehydrogenase 10 OS=Ovis aries GN=HSD17B10 PE=3 SV=1 - [W5PF12_SHEEP]	68.97	12	12	56	261	27.1523	8.27979	1.11456	20	9.35997	1.11638	18	6.32951	1.04885	18	10.3294	1.007	20	5.78992	0.985468	18	3.02532	1.06986	18	10.2913	0.95485	20	6.92116	0.964158	18	9.60034	0.90968	18	12.9718	0.906707	20	12.4249	0.918204	18	8.7526	1.00678	18	13.2031
W5PJ56	Dihydropyrimidinase like 2 OS=Ovis aries GN=DPYSL2 PE=4 SV=1 - [W5PJ56_SHEEP]	68.88	23	27	257	572	62.2386	6.37939	0.918439	72	7.73414	0.884507	57	10.4312	0.936189	73	7.59615	0.863801	72	10.3135	0.957014	57	7.57265	0.93548	73	10.9548	1.11257	72	7.3202	1.14691	57	10.2383	1.00303	73	9.25662	1.15379	72	11.0418	1.06797	57	7.33222	1.12244	73	8.65746
W5Q3N5	Protein kinase cAMP-dependent type II regulatory subunit alpha OS=Ovis aries GN=PRKAR2A PE=4 SV=1 - [W5Q3N5_SHEEP]	68.85	15	19	85	305	34.6304	5.13525	0.971977	25	5.99216	0.936316	24	11.1382	0.907549	22	9.39412	0.931187	25	8.06655	1.01864	24	7.30665	0.938297	22	7.01718	1.08404	25	7.38585	1.02257	24	10.8472	1.00761	22	7.34763	1.0584	25	9.8977	1.02808	24	6.6224	1.09731	22	8.73295
W5QD41	Proteasome activator subunit 2 OS=Ovis aries GN=PSME2 PE=4 SV=1 - [W5QD41_SHEEP]	68.62	16	16	62	239	27.3202	5.42725	0.999464	26	5.42653	0.993235	18	5.43639	0.99455	18	9.99499	1.03175	26	6.75639	1.02724	18	7.29455	1.13058	18	4.97372	1.01433	26	6.04547	0.972449	18	9.02899	0.951923	18	12.9638	0.973663	26	8.91289	1.00728	18	8.4326	0.996899	18	11.9255
W5NQ87	Uncharacterized protein OS=Ovis aries GN=LOC105612165 PE=3 SV=1 - [W5NQ87_SHEEP]	68.57	8	8	66	140	14.9111	10.5063	1.08511	24	6.84843	1.12713	27	5.73337	1.01286	15	6.04152	1.04932	24	6.09709	0.982054	27	3.49025	1.05747	15	4.7583	0.926659	24	8.20312	0.89963	27	8.89357	0.955442	15	10.6698	0.927737	24	10.9938	0.989178	27	6.0507	1.02895	15	7.28691
W5Q6H1	Plastin 3 OS=Ovis aries GN=PLS3 PE=4 SV=1 - [W5Q6H1_SHEEP]	68.57	29	39	199	630	70.7532	5.60498	0.99279	55	4.68633	0.929635	48	7.35232	1.06773	47	6.30623	1.03697	55	4.86932	0.966298	48	6.01836	0.984059	47	4.37738	0.978041	55	6.07289	1.07981	48	8.55644	0.913309	47	5.82667	1.01009	55	6.44034	1.03476	48	5.87297	1.03822	47	4.47394
W5P5A0	Filamin A OS=Ovis aries GN=FLNA PE=4 SV=1 - [W5P5A0_SHEEP]	68.55	122	137	1482	2633	279.651	6.27783	0.935152	494	7.18737	0.941724	426	7.62024	0.893724	401	9.74758	0.785578	494	18.7105	0.89227	427	10.0194	0.86701	401	13.5461	1.11721	494	6.91419	1.07406	426	7.10934	1.15495	401	13.1344	1.26168	494	15.2027	1.12879	427	8.19541	1.06873	401	6.43996
A8DR93	Heat shock protein 90 alpha family class A member 1 OS=Ovis aries GN=HSPCA PE=3 SV=1 - [A8DR93_SHEEP]	68.49	32	47	569	733	84.6777	5.0083	1.01129	130	7.13999	0.938535	113	7.06384	1.00295	111	6.92105	0.956967	130	5.61231	1.00917	113	5.85037	0.941796	111	8.01314	1.05849	130	5.8111	1.0594	113	6.4819	1.07076	111	9.13506	1.00481	130	9.4176	1.01451	114	6.96955	1.01935	111	8.08034
W5QFH5	Uncharacterized protein OS=Ovis aries GN=RAB1A PE=4 SV=1 - [W5QFH5_SHEEP]	68.47	1	14	100	203	22.3483	7.03467	0.994316	1		1.1662	1					1.10449	1		1.02802	1					0.934783	1		0.86279	1					0.974193	1		0.940112	1
W5P303	14-3-3 protein beta/alpha OS=Ovis aries GN=YWHAB PE=3 SV=1 - [W5P303_SHEEP]	68.44	10	18	184	282	32.0298	4.84326	1.02433	35	6.27788	1.00024	37	7.32582	1.04481	29	9.38716	0.928826	35	9.9377	1.01936	37	5.92652	1.00884	29	4.7827	1.04091	35	9.69227	0.986311	37	7.47283	0.942581	29	6.79415	1.04062	35	7.26029	1.01451	37	6.22115	1.03877	29	5.31912
W5PE01	Transgelin OS=Ovis aries GN=TAGLN2 PE=3 SV=1 - [W5PE01_SHEEP]	68.35	14	14	112	237	26.3411	8.80713	0.950099	42	7.59613	0.889008	36	5.4055	1.04614	34	8.54989	1.00655	42	3.59236	1.00143	36	3.48202	0.868217	34	13.4092	1.06462	42	4.51854	1.1097	36	5.79103	0.845534	34	8.35745	1.00485	42	5.94177	0.998536	36	3.44292	1.1949	34	7.16874
C6JUQ0	Protein disulfide-isomerase OS=Ovis aries GN=PDIA3 PE=2 SV=1 - [C6JUQ0_SHEEP]	68.32	36	36	367	505	56.9799	6.65381	0.949747	116	6.0844	1.06926	136	8.49132	1.17	114	9.02068	1.1466	116	8.77264	1.06065	136	5.38859	1.0023	114	5.0073	0.95395	116	8.42641	0.906194	136	9.77585	0.916356	114	8.36879	0.926545	116	9.30893	0.967926	136	7.40579	0.957382	114	8.18775
W5Q1L2	Heat shock protein family D (Hsp60) member 1 OS=Ovis aries GN=HSPD1 PE=3 SV=1 - [W5Q1L2_SHEEP]	68.06	15	30	454	573	60.9554	5.87158	1.11957	69	13.7691	1.22775	100	17.4043	1.2678	77	24.1119	1.25124	69	18.8186	1.08557	100	9.21685	1.15846	77	11.4359	0.785345	69	28.9752	0.810527	100	24.5194	0.785538	77	16.4222	0.782618	68	25.4575	0.835956	100	22.0046	0.850202	77	26.1554
W5P1X5	Uncharacterized protein OS=Ovis aries PE=4 SV=1 - [W5P1X5_SHEEP]	68.06	6	6	25	72	8.14885	6.771	0.956159	11	3.4753	0.94202	5	3.28543	0.947779	9	7.71937	1.04399	11	5.18917	1.04782	5	3.64347	1.0134	9	3.18014	0.89009	11	3.57275	0.994269	5	3.38155	1.07017	9	8.3401	1.16111	11	2.66945	1.0504	5	9.03368	0.987975	9	5.08931
W5QHP6	Rho GDP dissociation inhibitor beta OS=Ovis aries GN=ARHGDIB PE=4 SV=1 - [W5QHP6_SHEEP]	68	10	10	45	200	22.7915	5.19873	0.956008	11	7.64908	0.87991	13	8.19338	0.961151	21	7.95372	0.971521	11	5.01055	1.0857	13	4.29427	1.03724	21	7.99753	1.07398	11	6.77337	0.92905	13	9.02044	0.999869	21	7.94311	1.04028	11	6.11017	1.18065	13	6.49703	1.02822	21	5.40327
W5NUU3	Tropomyosin 3 OS=Ovis aries GN=TPM3 PE=3 SV=1 - [W5NUU3_SHEEP]	67.72	7	31	525	285	32.9728	4.7417	1.05553	22	10.0792	0.932627	25	8.90995	1.08053	16	12.7126	0.907533	22	7.22868	1.03575	25	5.24499	0.901332	16	5.11949	1.05101	22	7.24814	1.00404	25	8.78657	1.03763	16	15.8719	0.990812	22	8.48241	1.01474	25	6.19361	0.987412	16	4.2947
W5P4F9	Protein kinase cAMP-dependent type II regulatory subunit beta OS=Ovis aries GN=PRKAR2B PE=4 SV=1 - [W5P4F9_SHEEP]	67.64	15	19	106	377	40.9467	6.06201	0.880051	38	9.93695	0.891499	30	10.8976	0.870765	24	6.3	0.88768	38	12.9573	0.948201	30	7.78181	0.97846	24	6.16307	1.16958	38	9.58695	1.1003	30	8.99864	1.03078	24	13.2175	1.09824	38	7.91722	1.08843	30	12.82	1.07879	24	7.46379
B2LYK6	RAB7A, member RAS oncogene family OS=Ovis aries GN=RAB7A PE=2 SV=1 - [B2LYK6_SHEEP]	67.63	13	13	56	207	23.5009	6.69775	1.00137	25	4.90083	1.04335	12	6.61727	1.02094	19	8.46612	1.09214	25	7.98001	1.00526	12	3.16087	1.04687	19	8.64711	0.977618	25	5.38417	0.975265	12	8.09233	0.898069	19	11.2447	0.958124	25	11.5866	1.01368	12	10.2985	1.01845	19	10.2067
W5QEU6	Annexin OS=Ovis aries GN=ANXA4 PE=3 SV=1 - [W5QEU6_SHEEP]	67.5	19	22	140	320	35.9291	7.23975	0.929709	43	3.93894	1.01407	42	4.73471	1.06826	40	10.2325	0.918262	43	6.74604	0.867708	42	7.54007	1.06678	40	7.25466	1.11633	43	6.17791	1.07941	42	5.77742	0.792429	38	17.6896	1.06278	43	5.93841	1.04121	42	8.26121	1.08192	40	5.17661
W5NTP1	Histone H2B OS=Ovis aries GN=HIST3H2BB PE=3 SV=1 - [W5NTP1_SHEEP]	67.46	4	11	414	126	13.9295	10.3159	0.829817	12	10.1872	0.796028	13	7.26938	0.765111	13	15.9418	0.898677	12	4.75797	0.928176	13	6.76727	0.857307	13	17.8187	1.04912	12	5.67071	1.29446	13	6.51679	1.1434	13	11.2581	1.3143	12	15.5933	1.00723	13	4.06426	1.18634	13	10.266
S4TZR5	Guanine nucleotide-binding protein beta polypeptide 2-like 1 OS=Ovis aries GN=GNB2L1 PE=2 SV=1 - [S4TZR5_SHEEP]	67.19	19	19	89	317	35.0546	7.69385	1.13702	35	5.64216	1.16175	33	11.0967	1.12026	21	5.81412	1.08972	35	8.35787	1.01466	33	6.00411	1.05505	21	4.02236	0.873041	35	8.68326	0.870722	33	9.19741	0.935092	21	8.25563	0.87939	35	10.1746	0.921817	33	5.76662	0.942149	21	6.59093
W5P396	U6 snRNA-associated Sm-like protein LSm2 OS=Ovis aries GN=LSM2 PE=3 SV=1 - [W5P396_SHEEP]	67.02	5	5	18	94	10.6966	6.52197	1.12805	6	4.41161	0.910878	7	9.56193	1.00717	5	4.19037	0.83527	6	2.47624	0.942663	7	6.67225	1.00841	5	0.96322	1.06719	6	4.53967	1.03969	7	5.89142	0.979065	5	2.31283	1.05862	6	4.73975	1.1066	7	12.4233	1.03518	5	3.65403
W5Q3W4	RAB18, member RAS oncogene family OS=Ovis aries GN=RAB18 PE=4 SV=1 - [W5Q3W4_SHEEP]	66.99	11	11	48	206	22.9767	5.23682	1.01044	20	4.39218	1.03026	15	10.9715	0.975996	13	8.74778	1.03675	20	7.15929	1.00574	15	7.79192	1.10416	13	5.39662	1.02226	20	11.7422	0.989536	15	8.46808	0.943191	13	5.66389	0.948753	20	7.67567	1.00372	15	5.77592	1.00993	13	4.23545
W5PYM5	Chaperonin containing TCP1 subunit 8 OS=Ovis aries GN=CCT8 PE=3 SV=1 - [W5PYM5_SHEEP]	66.97	32	32	166	548	59.5714	5.59229	1.06982	62	6.6687	1.07211	52	5.16915	1.08041	52	6.65801	1.08988	62	6.33479	1.01282	52	4.36347	1.03084	52	6.16837	0.928415	62	8.00827	0.938912	52	6.68883	0.976984	52	7.29365	0.91706	62	8.54999	0.967548	52	5.68998	0.959805	52	6.10454
C5IWU0	ADP-ribosylation factor 1 OS=Ovis aries GN=ARF1 PE=2 SV=1 - [C5IWU0_SHEEP]	66.85	1	11	74	181	20.6837	6.80029				0.960392	1								1.03177	1								1.05838	1								0.959581	1
W5PZK7	Actin, alpha 2, smooth muscle, aorta OS=Ovis aries GN=ACTA2 PE=3 SV=1 - [W5PZK7_SHEEP]	66.84	3	19	1545	377	41.9818	5.38916	0.871329	66	12.2984	0.914189	44	8.32532	0.897549	45	13.7053	0.866146	66	13.3344	0.859587	44	12.936	0.910075	45	12.673	1.11449	66	5.73392	1.1613	44	9.2708	0.926566	45	7.42915	1.23966	66	21.5695	1.08181	44	6.91917	1.23552	45	12.9086
W5NYJ1	Actin, alpha 1, skeletal muscle OS=Ovis aries GN=ACTA1 PE=3 SV=1 - [W5NYJ1_SHEEP]	66.84	2	19	1421	377	42.0239	5.38916	0.886806	10	13.1344	0.889408	4	1.85001	0.821254	9	17.2371	0.94609	10	18.2314	0.805872	4	11.8476	0.926037	9	9.70679	1.04231	10	13.2218	1.25243	4	7.94371	0.918777	9	1.92998	1.16929	10	20.6093	1.06013	4	5.60866	1.26247	9	7.47708
W5NPQ6	Uncharacterized protein OS=Ovis aries GN=CAPZA2 PE=3 SV=1 - [W5NPQ6_SHEEP]	66.78	9	12	41	286	33.0458	6.80029	1.01914	14	3.9336	1.02357	10	5.1111	1.0075	7	1.66676	0.975645	14	5.38128	0.953344	10	2.59881	0.974906	7	2.99957	1.00215	14	5.80967	1.0307	10	3.70743	0.946986	7	5.79944	1.02228	14	6.63841	1.00177	10	2.82448	1.06992	7	5.4298
B6E3I6	Creatine kinase B (Fragment) OS=Ovis aries PE=2 SV=1 - [B6E3I6_SHEEP]	66.67	1	5	29	108	12.7133	6.15088	0.909601	1								0.599439	1								1.07328	1								1.56907	1
W5PL19	Myosin light chain 12B OS=Ovis aries GN=MYL12B PE=4 SV=1 - [W5PL19_SHEEP]	66.67	5	12	287	171	19.6795	4.84326	0.894503	89	8.76489	0.92309	70	5.59505	0.899771	38	5.91692	0.859756	89	7.38859	0.924465	70	8.0487	0.877504	38	7.76593	1.07661	89	8.33444	1.10393	70	6.70548	1.09918	38	10.7678	1.2571	89	11.1048	1.09348	70	7.41444	1.10079	38	9.07099
W5QG16	Adenylyl cyclase-associated protein OS=Ovis aries GN=CAP1 PE=3 SV=1 - [W5QG16_SHEEP]	66.53	21	23	170	472	51.2385	7.51807	1.12735	60	8.91482	0.977455	41	5.17837	1.01549	54	5.96229	0.842881	60	10.0123	0.977609	41	4.44081	0.995886	54	8.6936	1.04248	60	5.6019	1.01915	41	5.58137	1.00376	54	6.34252	1.03009	60	4.4601	1.05575	41	5.59478	1.01511	54	5.84566
W5PW38	Calcyclin binding protein OS=Ovis aries GN=CACYBP PE=4 SV=1 - [W5PW38_SHEEP]	66.52	14	14	35	230	26.3978	8.70459	1.04397	12	4.10876	1.00663	10	4.66213	1.0354	13	8.83286	1.05566	12	2.89992	1.00866	10	8.37602	0.988526	13	3.41808	0.947626	12	5.30737	1.02897	10	7.69672	1.04716	13	7.53444	0.960094	12	5.93987	0.959251	10	3.9331	1.00235	13	11.2222
W5P8R3	Heparin binding growth factor OS=Ovis aries GN=HDGF PE=4 SV=1 - [W5P8R3_SHEEP]	66.51	15	15	98	212	23.3452	4.53857	1.03156	36	7.67276	0.883839	31	9.40428	0.949023	31	5.57319	0.863184	36	5.42432	0.93755	31	7.99378	0.867942	31	6.70794	1.02471	36	5.6924	1.16889	31	8.44761	1.24357	31	7.24188	1.11877	36	7.14686	1.05278	31	8.75034	0.985107	31	5.1459
Q6XUZ5	Isocitrate dehydrogenase [NADP] cytoplasmic OS=Ovis aries GN=IDH1 PE=2 SV=1 - [IDHC_SHEEP]	66.43	1	26	169	414	46.7534	6.80029	1.30014	3	3.72111	0.893046	5	6.4387	0.459018	7	28.4252	0.785685	3	4.79126	1.2234	5	1.4384	1.46938	7	3.70328	1.07642	3	0.146906	0.990115	5	6.12558	0.388769	7	52.2759	0.85917	3	0.888482	0.951945	5	2.27297	1.5471	7	8.34337
W5Q694	Uncharacterized protein OS=Ovis aries GN=CAPZA1 PE=3 SV=1 - [W5Q694_SHEEP]	66.43	10	13	73	286	32.9394	5.8208	0.957296	19	13.9643	1.02074	23	9.19508	1.00276	21	7.47722	0.962712	19	6.65639	0.990437	23	4.80976	0.991939	21	7.49447	1.06057	19	13.8649	0.993526	23	11.9905	0.97748	21	7.62569	1.00984	19	7.06911	1.0275	23	11.6375	1.03577	21	4.2782
W5PGN1	Heterogeneous nuclear ribonucleoprotein K OS=Ovis aries GN=HNRNPK PE=4 SV=1 - [W5PGN1_SHEEP]	66.38	3	24	192	464	50.9874	5.26221	0.970655	5	5.72595	0.934948	3	5.84837	0.902926	2	7.51408	1.09905	5	9.23389	1.097	3	4.76889	0.807362	2	0.0781485	0.882164	5	2.355	0.955075	3	2.35793	1.08408	2	6.57024	1.05036	5	1.88889	1.05639	3	6.78377	1.17338	2	8.66702
W5Q8J3	Uncharacterized protein OS=Ovis aries PE=4 SV=1 - [W5Q8J3_SHEEP]	66.38	71	73	330	1535	164.409	9.08545	1.1168	119	10.059	1.05475	94	15.5045	1.34296	98	12.1429	1.16057	119	12.1688	1.0134	94	7.87584	1.01227	98	6.83645	0.851601	119	15.2087	0.892455	94	15.1843	0.914162	98	12.7083	0.800724	119	16.9375	1.0109	94	12.7556	0.79619	98	11.8624
Q307F3	Lamin B1 (Fragment) OS=Ovis aries PE=2 SV=1 - [Q307F3_SHEEP]	66	1	10	90	150	17.4858	5.10986	0.791488	5	3.12711	0.908265	3	0.773105	0.814362	2	1.42438	0.881351	5	13.4686	0.864716	3	1.43791	0.94323	2	0.90519	1.18024	5	10.137	1.14153	3	2.44788	1.16981	2	8.47847	1.18375	5	3.9865	1.10184	3	7.15601	1.09086	2	6.13511
W5Q7E0	Cytoskeleton associated protein 4 OS=Ovis aries GN=CKAP4 PE=4 SV=1 - [W5Q7E0_SHEEP]	65.93	40	40	245	590	64.8114	6.03662	0.943036	98	5.94967	1.14216	75	9.77567	1.23295	72	11.7171	1.25077	98	12.55	1.01768	75	5.38792	0.988883	72	6.00165	0.886696	98	11.9093	0.869966	75	10.412	0.876316	72	9.90344	0.880766	98	10.2647	0.964005	75	6.27434	0.914196	72	9.08762
W5PD15	Elongation factor 1-alpha OS=Ovis aries GN=LOC101102857 PE=3 SV=1 - [W5PD15_SHEEP]	65.8	11	22	330	462	50.1091	9.01221	1.12963	25	12.2557	1.19517	31	15.6755	1.12664	36	15.4664	1.12349	25	7.95616	1.00144	31	4.326	1.02337	36	7.29541	0.87608	25	10.6534	0.88308	31	18.6971	0.912827	36	7.67301	0.835397	25	11.3407	0.917981	31	7.93842	0.971876	36	12.6495
B2MVX0	SLC25A6 OS=Ovis aries PE=2 SV=1 - [B2MVX0_SHEEP]	65.77	7	21	87	298	32.8373	9.75928	1.07987	10	2.80098	1.33196	8	4.79141	1.07573	5	1.21038	1.2619	10	3.75119	1.07312	8	5.95614	1.15685	5	7.97403	0.812063	10	6.73421	0.787841	8	10.0458	0.814354	5	0.572994	0.827487	10	6.16172	0.802781	8	5.65983	0.959115	5	7.25001
W5NWF7	Elongation factor Tu OS=Ovis aries GN=TUFM PE=3 SV=1 - [W5NWF7_SHEEP]	65.7	24	24	106	414	45.4276	6.53662	1.12698	38	8.38559	1.19589	31	12.1771	1.26912	36	10.246	1.16617	38	9.52811	1.08602	31	7.17723	1.17245	36	8.59266	0.822358	38	17.0055	0.853286	31	12.3271	0.883521	36	7.69438	0.860115	38	11.6757	0.833196	31	12.8786	0.787068	36	17.4113
W5PBY5	Uncharacterized protein OS=Ovis aries PE=4 SV=1 - [W5PBY5_SHEEP]	65.69	4	4	35	102	11.0966	4.61475	1.04408	12	4.82603	0.971101	11	8.88958	1.02215	12	8.39319	0.920291	12	10.7595	0.961475	11	1.51072	1.01964	12	4.42182	1.09103	12	5.39423	1.08476	11	3.78779	0.91713	12	10.9614	0.998733	12	6.03792	1.04806	11	7.10076	1.03763	12	6.0593
W5P5G5	Calpain small subunit 1 OS=Ovis aries GN=CAPNS1 PE=4 SV=1 - [W5P5G5_SHEEP]	65.66	13	13	85	265	28.0227	5.19873	0.965258	25	9.76674	0.929815	25	5.99683	0.870801	35	7.77146	0.864958	25	15.5297	0.937284	25	6.90946	0.945916	35	6.1809	1.08238	25	10.4592	1.06504	25	4.84296	0.975306	35	9.26677	1.10094	25	11.2556	1.08675	25	13.0164	1.1783	35	5.15219
W5PKD3	G protein subunit alpha i2 OS=Ovis aries GN=GNAI2 PE=4 SV=1 - [W5PKD3_SHEEP]	65.63	10	20	125	355	40.4511	5.5415	0.87829	24	9.98242	0.971763	19	5.56938	0.859175	16	5.22926	0.974155	24	9.21735	0.927597	19	5.15144	0.92062	16	9.88304	1.06762	24	5.51064	1.03351	19	3.27164	1.01743	16	5.7654	1.12918	24	16.6887	1.09866	19	5.48427	1.18113	16	7.68119
W5NXW9	Immunoglobulin heavy constant mu OS=Ovis aries GN=IGHM PE=4 SV=1 - [W5NXW9_SHEEP]	65.35	18	18	131	456	49.8654	5.68115	0.859482	46	11.1706	0.861563	42	11.3595	1.01487	42	7.34991	1.12399	46	9.49731	1.20543	42	11.7358	1.50991	42	25.3865	1.24904	46	10.3058	0.945132	42	8.20436	0.667726	42	29.0617	0.790624	46	24.7929	1.04698	42	5.70394	0.866099	42	24.216
Q7YRL2	Calponin-1 OS=Ovis aries GN=CNN1 PE=2 SV=1 - [CNN1_SHEEP]	65.32	15	17	92	297	33.2336	8.95361	0.825255	26	16.292	0.845636	28	14.2851	0.83167	30	9.13325	0.78071	26	11.9659	0.892602	28	8.68772	0.662009	30	28.3616	1.01889	26	5.2322	1.24533	28	9.66666	0.891465	30	8.93903	1.46577	26	10.8344	1.01297	28	6.28623	1.44599	30	11.5567
W5PP04	Guanine nucleotide-binding protein subunit gamma OS=Ovis aries GN=GNG12 PE=3 SV=1 - [W5PP04_SHEEP]	65.28	4	4	24	72	8.05206	8.96826	0.854054	9	14.1848	0.887189	5	4.9482	0.862275	10	7.98576	0.904816	9	17.9784	0.931379	5	0.979227	1.00394	10	2.92107	1.08448	9	4.16115	1.13229	5	6.30692	0.93788	10	5.29486	1.15825	9	16.2139	1.01489	5	8.07301	1.17211	10	6.38356
W5P985	Abhydrolase domain containing 14B OS=Ovis aries GN=ABHD14B PE=4 SV=1 - [W5P985_SHEEP]	65.24	10	10	50	210	22.4687	6.78564	1.0193	17	8.17145	0.876298	15	10.2944	0.813999	18	18.2044	0.955033	17	10.972	0.826052	15	10.5292	1.10974	18	5.9443	1.11128	17	9.01987	1.23093	15	5.81355	0.992953	18	9.8467	0.938358	17	4.11322	1.08834	15	10.4372	1.07434	18	6.66329
W5PPU0	Sepiapterin reductase (7,8-dihydrobiopterin:NADP+ oxidoreductase) OS=Ovis aries GN=SPR PE=4 SV=1 - [W5PPU0_SHEEP]	65.17	14	14	51	267	28.7131	7.02002	1.00121	18	4.35201	0.969629	18	8.46167	0.926688	15	8.13995	0.871224	18	9.49672	0.934609	18	6.57535	0.960109	15	6.35777	1.10518	18	6.00214	1.04838	18	12.447	1.02875	15	7.76558	1.11569	18	4.48504	1.07174	18	8.65083	1.08051	15	10.6234
W5PUU8	Histone H2A OS=Ovis aries GN=HIST2H2AC PE=3 SV=1 - [W5PUU8_SHEEP]	65.12	2	8	142	129	13.9798	10.9019	0.785298	3	2.18902	0.814289	3	0.523741	0.823285	2	7.18165	0.822548	3	6.01467	0.770686	3	12.3058	0.809229	2	21.7606	1.01563	3	0.028264	1.39293	3	4.46712	1.30039	2	10.2113	1.482	3	11.159	1.02947	3	2.97463	1.07399	2	6.33607
W5NPK5	Uncharacterized protein OS=Ovis aries GN=LOC443475 PE=4 SV=1 - [W5NPK5_SHEEP]	65.08	6	40	369	653	73.6313	7.54736	1.14463	20	3.92943	0.76517	20	19.498	0.944	25	6.62933	0.972335	20	12.9262	1.10607	20	18.3761	0.899342	25	9.03775	1.07554	20	7.98373	0.86645	20	25.5693	1.12767	25	8.81277	0.818278	20	12.1046	1.24437	20	20.8538	1.02152	25	7.19047
W5PK04	Phosphoglycerate mutase OS=Ovis aries GN=PGAM4 PE=3 SV=1 - [W5PK04_SHEEP]	65	2	11	151	200	22.8706	7.57666	1.04535	6	10.1226	0.906485	4	13.8355	1.00268	5	2.8412	0.954369	6	2.16549	1.03595	4	3.40245	1.1059	5	6.55283	0.983842	6	11.3001	1.00954	4	3.7964	0.894971	5	0.736195	0.997637	6	12.106	1.0329	4	6.23206	1.04839	5	9.11292
W5NPL9	Elongation factor 1-delta OS=Ovis aries GN=EEF1D PE=3 SV=1 - [W5NPL9_SHEEP]	65	12	16	99	280	31.0447	5.05908	1.09121	28	6.8842	1.04747	25	6.90526	1.1393	22	13.5666	1.02412	28	5.70371	1.01053	25	9.58237	0.988175	22	7.7848	0.954904	28	12.6716	0.99941	25	9.8764	0.973367	22	10.5902	0.953063	28	7.17214	0.920604	25	5.81996	0.939846	22	10.5685
W5PEC3	Annexin OS=Ovis aries GN=ANXA6 PE=3 SV=1 - [W5PEC3_SHEEP]	64.94	44	46	332	753	84.1528	6.27783	0.934403	113	5.25932	1.1188	93	9.26855	1.00877	110	9.86518	1.05245	113	6.46703	0.970504	93	4.99792	0.922312	110	7.07633	0.982618	113	5.97407	0.917996	93	9.03894	0.949993	110	9.0029	1.05532	113	6.18519	0.970452	93	8.32258	1.1031	110	5.87917
W5P694	Uncharacterized protein OS=Ovis aries GN=RPLP2 PE=3 SV=1 - [W5P694_SHEEP]	64.86	5	6	66	111	11.6409	4.61475	1.09402	20	15.4074	1.07143	12	7.3538	1.0992	12	14.257	1.02182	20	12.4225	1.03255	12	8.84621	0.987191	12	4.74581	0.880034	20	16.94	0.932233	12	8.43374	0.990808	12	6.80455	0.990701	20	23.583	0.940233	12	6.71574	0.912362	12	10.2109
W5QJ62	Actinin alpha 1 OS=Ovis aries GN=ACTN1 PE=4 SV=1 - [W5QJ62_SHEEP]	64.79	33	53	680	886	101.365	5.61768	0.841866	126	8.34242	0.939188	106	6.88767	0.881333	123	8.35339	0.803327	126	12.602	0.884765	106	9.65699	0.831426	123	13.3919	1.14759	126	7.25319	1.0731	106	6.41306	1.0176	123	7.76807	1.31739	126	9.41928	1.13934	106	7.15119	1.21114	123	9.06953
W5QI77	Adenylate kinase 2, mitochondrial OS=Ovis aries GN=AK2 PE=3 SV=1 - [W5QI77_SHEEP]	64.76	14	14	60	227	24.9589	7.88428	1.16359	21	9.20957	1.19362	16	12.4058	1.29175	23	20.2115	1.27288	21	14.5837	1.12195	16	10.5525	1.22265	23	10.2464	0.774224	21	22.8795	0.815223	16	21.2649	0.770823	23	24.0304	0.757538	21	15.7863	0.887431	16	16.3557	0.818491	23	21.0722
W5NSY8	SH3 domain-binding glutamic acid-rich-like protein OS=Ovis aries GN=SH3BGRL PE=3 SV=1 - [W5NSY8_SHEEP]	64.65	7	7	33	99	11.2426	5.04639	0.96562	14	5.34679	0.877484	6	4.56286	0.904097	13	6.66258	0.875335	14	3.00988	0.959755	6	3.44141	0.942062	13	4.36012	1.05932	14	1.85571	1.09815	6	6.15134	1.0456	13	5.84507	1.13161	14	6.828	1.07347	6	2.35436	1.1057	13	2.18499
W5P417	Tyrosine 3-monooxygenase/tryptophan 5-monooxygenase activation protein eta OS=Ovis aries GN=YWHAH PE=3 SV=1 - [W5P417_SHEEP]	64.55	8	13	147	220	25.2166	4.86865	1.09918	28	6.17174	1.04599	24	5.25405	1.09586	16	9.65158	0.916742	28	7.72451	0.986025	24	4.30968	0.910994	16	9.87244	1.01787	28	8.27398	0.943002	24	5.32156	1.02071	16	3.34805	1.0127	28	6.83229	1.03009	24	5.87548	0.97614	16	7.07765
W5Q6J7	Tubulin-specific chaperone A OS=Ovis aries GN=TBCA PE=3 SV=1 - [W5Q6J7_SHEEP]	64.52	9	9	51	93	11.0546	4.88135	1.1682	16	4.60112	0.955982	13	11.0605	1.0537	22	8.28185	0.935185	16	5.74599	0.994492	13	10.5211	0.964652	22	6.81238	0.92358	16	5.8135	1.08215	13	5.37819	1.0845	22	9.19911	0.984467	16	10.4121	0.982978	13	5.09827	0.946455	22	9.08311
W5Q420	Reticulocalbin 1 OS=Ovis aries GN=RCN1 PE=4 SV=1 - [W5Q420_SHEEP]	64.52	12	12	99	248	29.6822	4.76709	1.09722	34	8.60049	1.07434	33	6.30691	1.17405	32	10.47	1.0294	34	5.25623	0.99898	33	7.06249	0.909372	32	4.93741	0.955541	34	6.56201	0.97663	33	8.04692	0.95551	32	5.91094	0.928331	34	7.77625	0.958055	33	5.84326	0.957812	32	6.34812
B0FZM7	Transaldolase 1 (Fragment) OS=Ovis aries PE=2 SV=1 - [B0FZM7_SHEEP]	64.5	6	13	73	169	18.8788	8.38232	0.95618	13	7.46069	0.789918	14	7.64697	0.93495	17	4.08307	0.898557	13	3.86645	1.04517	14	3.29289	1.0248	17	6.19715	1.00024	13	2.50527	1.15802	14	8.41281	1.18625	17	4.32979	1.17088	13	4.33841	1.01381	14	6.47266	0.945112	17	3.55854
W5PH51	Ribosomal protein S18 OS=Ovis aries GN=RPS18 PE=3 SV=1 - [W5PH51_SHEEP]	64.47	12	12	43	152	17.7049	10.9897	1.14018	17	11.8192	1.14515	16	11.4496	1.14091	10	6.35869	1.08672	17	5.42133	0.988761	16	3.55858	1.06312	10	4.95913	0.90752	17	8.70658	0.890191	16	12.2522	0.851906	10	8.5316	0.863803	17	10.285	0.945238	16	8.21572	0.999317	10	3.19536
W5NSF7	Uncharacterized protein OS=Ovis aries GN=CKB PE=3 SV=1 - [W5NSF7_SHEEP]	64.42	6	9	93	163	18.3975	7.54736	0.94398	31	6.59651	0.80849	20	13.1368	0.862498	21	9.89413	0.748205	31	30.5022	0.894581	20	9.31584	0.80438	21	9.56228	1.02657	31	6.04038	1.23303	20	9.16308	1.2975	21	6.59114	1.39406	31	22.2342	1.09852	20	4.54654	1.06403	21	4.77699
W5PUV9	Radixin OS=Ovis aries GN=RDX PE=4 SV=1 - [W5PUV9_SHEEP]	64.37	26	41	237	581	68.3592	6.3667	1.05101	53	5.73732	1.0571	38	6.09981	1.03773	40	4.68234	0.976017	53	5.03603	0.979489	38	5.86181	1.031	40	5.08699	0.978926	53	4.6911	0.979307	38	5.65012	0.999709	40	6.6012	1.02749	53	6.95195	1.01126	38	5.27797	0.965664	40	5.43374
Q29439	Complement component C4 (Fragment) OS=Ovis aries GN=C4 PE=4 SV=1 - [Q29439_SHEEP]	64.34	3	7	44	129	14.4652	5.52881	1.08877	3	5.29369	0.931317	8	7.78674	1.05767	7	8.77488	0.889698	3	4.89545	0.853172	8	5.25928	0.970822	7	5.26685	1.27951	3	2.66664	1.08472	8	5.09342	0.960658	7	4.63892	0.899609	3	28.2473	1.23812	8	8.29731	1.04968	7	9.19245
W5Q831	Destrin, actin depolymerizing factor OS=Ovis aries GN=DSTN PE=3 SV=1 - [W5Q831_SHEEP]	64.25	12	13	107	179	20.1734	8.25049	0.984151	37	6.35061	0.969831	33	6.80044	0.909329	30	6.83615	0.825568	37	12.7871	0.95259	33	6.76768	0.908629	30	5.10829	1.06615	37	3.63631	1.04952	33	6.29282	1.02875	30	6.51774	1.18826	37	9.89966	1.04721	33	7.38742	1.13952	30	4.3058
W5PNY4	Uncharacterized protein OS=Ovis aries PE=4 SV=1 - [W5PNY4_SHEEP]	64.21	1	12	58	285	31.7681	6.07471							0.957797	1								0.997391	1								0.901101	1								1.13761	1
W5NYK9	Calumenin OS=Ovis aries GN=CALU PE=4 SV=1 - [W5NYK9_SHEEP]	64.13	18	19	164	315	37.0634	4.58936	1.11581	57	7.27282	1.06927	55	9.23528	1.24647	51	8.28939	1.03697	57	5.23547	1.01218	55	7.39699	0.957894	51	5.89921	0.940638	57	4.89485	0.95332	55	8.20576	0.938731	51	6.19444	0.906769	57	11.9976	0.937175	55	8.45459	0.912419	51	7.54097
B0LRN3	Histone H3 (Fragment) OS=Ovis aries PE=2 SV=1 - [B0LRN3_SHEEP]	64.12	2	10	153	131	14.7032	11.1362	0.778846	22	15.0606	0.852133	23	15.9988	0.62592	23	15.6958	0.877261	22	6.47735	0.882111	23	8.90078	0.903911	23	7.61312	1.14487	22	13.5474	1.31415	23	10.3776	1.18828	23	14.4223	1.18755	22	15.553	1.00421	23	10.7806	1.2777	23	6.1851
W5NZX9	Spectrin beta chain OS=Ovis aries GN=SPTBN1 PE=3 SV=1 - [W5NZX9_SHEEP]	64.03	118	136	784	2363	274.236	5.56689	0.918549	263	6.31881	0.968371	218	6.17552	0.928734	240	6.28962	0.902041	263	6.21028	0.932687	218	5.91418	0.930981	240	6.90171	1.10296	263	5.32775	1.03862	218	5.40868	1.03424	240	8.01535	1.12602	263	7.68892	1.08348	218	6.14811	1.10118	240	7.23771
W5PTR5	Heat shock protein family A (Hsp70) member 5 OS=Ovis aries GN=HSPA5 PE=3 SV=1 - [W5PTR5_SHEEP]	64.02	37	40	436	656	72.5106	5.19873	1.00517	126	5.21645	1.03208	138	10.1285	1.12997	109	9.23513	1.11076	126	10.8836	1.01775	138	5.31578	0.989081	109	5.40853	0.957854	126	7.22872	0.954056	138	10.8972	0.968319	109	7.4918	0.91362	126	10.6721	1.0023	138	6.79505	0.94897	109	9.70092
W5QB95	Uncharacterized protein OS=Ovis aries GN=EEF1B2 PE=3 SV=1 - [W5QB95_SHEEP]	64	9	12	90	225	24.7893	4.66553	1.11654	24	5.79476	1.13429	26	7.7173	1.1824	22	6.66736	1.07987	24	4.55553	1.02982	26	4.97328	1.0238	22	4.47552	0.918574	24	9.06335	0.907801	26	6.11792	0.957641	22	5.67787	0.914178	24	6.80797	0.91961	26	5.46074	0.898681	22	7.45628
W5PVJ7	Uncharacterized protein OS=Ovis aries GN=GON7 PE=4 SV=1 - [W5PVJ7_SHEEP]	64	4	4	24	100	10.8721	4.14502	0.908493	7	11.9941	0.847787	3	3.95663	0.972928	6	11.7583	0.902233	7	12.0728	0.950824	3	3.0076	0.920618	6	4.8242	1.05271	7	18.7792	1.04599	3	7.98209	1.03109	6	14.9528	1.11002	7	19.0769	1.10088	3	5.41887	1.04211	6	1.09815
C8BKC8	Four and a half LIM domains 1 protein OS=Ovis aries GN=FHL1 PE=2 SV=1 - [C8BKC8_SHEEP]	63.85	16	16	103	296	33.5867	8.45557	0.833625	36	6.26393	0.803821	26	13.3936	0.762489	41	14.2444	0.708933	36	19.9767	0.845244	26	9.68673	0.877129	41	7.17877	1.19134	36	5.63221	1.07198	26	7.48362	1.06888	41	5.62955	1.36936	36	13.8916	1.37145	26	11.7028	1.24062	41	6.86316
W5P610	Chloride intracellular channel protein OS=Ovis aries GN=CLIC1 PE=3 SV=1 - [W5P610_SHEEP]	63.75	11	14	75	251	28.1005	5.5542	0.975777	24	5.96374	0.950664	17	7.65249	1.07575	25	8.97698	1.01836	24	3.75055	1.02632	17	6.30729	0.97878	25	8.29102	1.05821	24	5.17486	1.0078	17	7.74007	0.95497	25	14.9954	0.978219	24	7.41609	1.0093	17	6.29363	1.01775	25	9.42953
W5PPH6	Ribosomal protein S3 OS=Ovis aries GN=RPS3 PE=3 SV=1 - [W5PPH6_SHEEP]	63.7	17	17	121	281	31.0269	10.272	1.11968	40	9.17098	1.10036	43	11.6584	1.07801	38	7.15899	1.04083	40	8.50914	0.998873	43	3.3886	1.05124	38	5.65827	0.925054	40	11.0574	0.882494	43	12.821	0.951544	38	7.09747	0.877783	40	13.8383	0.939339	43	7.68503	0.94439	38	10.2915
C8BKC5	Peroxiredoxin 2 OS=Ovis aries GN=PRDX2 PE=2 SV=1 - [C8BKC5_SHEEP]	63.64	12	12	87	198	21.8311	5.42725	1.12737	33	7.19337	1.01413	25	7.36514	1.04265	29	8.44713	1.04995	33	5.91844	1.04337	25	5.15439	1.04601	29	4.91354	0.916534	33	8.37974	1.03205	25	3.91588	0.903999	29	7.1649	0.898027	32	5.71146	0.895875	25	16.4963	1.01847	29	11.1584
L0CSP6	Peroxiredoxin-5 OS=Ovis aries GN=PRDX5 PE=2 SV=1 - [L0CSP6_SHEEP]	63.58	7	7	36	162	17.3062	6.771	1.09444	11	3.57546	0.925227	16	5.01171	1.02494	9	8.31178	0.991598	11	3.87461	1.18015	16	16.5553	1.01956	9	2.65437	1.0094	11	5.94667	0.948319	16	12.1821	1.01757	9	9.98205	0.962083	11	6.68569	0.892991	16	8.14032	0.970049	9	4.77392
W5P733	Uncharacterized protein OS=Ovis aries GN=PDLIM1 PE=4 SV=1 - [W5P733_SHEEP]	63.58	12	13	76	302	33.1125	6.97607	0.995775	26	6.70539	0.882351	18	6.12742	0.955162	28	4.88982	0.969255	26	6.88368	0.926753	18	5.86685	0.87542	28	16.2922	0.951268	26	7.81922	1.14492	18	8.18116	0.900093	28	7.01518	1.14124	26	8.72392	1.10796	18	10.7563	1.23061	28	9.15674
W5P669	Tubulin beta chain OS=Ovis aries GN=TUBB4A PE=3 SV=1 - [W5P669_SHEEP]	63.57	3	18	264	387	43.1659	5.021	0.989173	14	4.9508	0.904588	14	15.0748	0.926321	8	7.34529	0.920067	14	7.39995	1.07978	14	5.68157	0.960022	8	9.58152	1.08899	14	6.04077	1.01096	14	15.6537	1.03382	8	19.6156	0.990444	14	7.63033	1.00776	14	19.1428	1.07456	8	13.4234
K4P490	Serpin peptidase inhibitor clade H member 1 OS=Ovis aries GN=SERPINH1 PE=2 SV=1 - [K4P490_SHEEP]	63.4	23	23	293	418	46.4772	8.96826	0.998651	104	6.31594	1.19586	100	16.7692	1.33355	87	19.0391	1.39793	104	18.2785	1.02242	101	8.20674	1.03213	87	6.66805	0.808051	104	24.4371	0.827458	100	20.8688	0.791154	87	14.306	0.729374	104	25.1507	0.925456	101	11.1624	0.867601	87	18.8977
A0A097GTW7	Progesterone receptor membrane component 1 OS=Ovis aries GN=PGRMC1 PE=2 SV=1 - [A0A097GTW7_SHEEP]	63.4	10	12	34	194	21.6187	4.70361	0.911472	7	2.847	1.159	8	8.43326	1.23041	15	12.7309	1.16693	7	7.61209	1.03505	8	5.66232	1.04347	15	2.09318	0.883771	7	5.73239	0.927933	8	7.37192	0.972448	15	6.45995	1.02451	7	3.72569	0.822872	8	7.09183	0.835339	15	9.39465
W5QEA3	Heat shock factor binding protein 1 OS=Ovis aries GN=HSBP1 PE=4 SV=1 - [W5QEA3_SHEEP]	63.24	4	4	9	68	7.68663	4.13232	1.06588	3	5.881	1.02717	2	0.761007	0.994087	4	11.5683	0.969291	3	2.34136	1.19646	2	10.0151	1.02856	4	4.54185	0.927792	3	6.16721	0.931398	2	2.43553	0.945112	4	17.1434	1.01082	3	4.36825	0.828999	2	15.3118	1.03051	4	14.5226
W5PTG9	GC, vitamin D binding protein OS=Ovis aries GN=GC PE=3 SV=1 - [W5PTG9_SHEEP]	63.16	27	27	299	475	53.17	5.42725	1.00732	89	4.71815	0.809506	108	12.4302	0.819576	100	10.7403	0.877332	89	6.4701	0.865035	108	10.5297	0.961426	100	7.14262	1.25975	89	10.679	1.11277	108	6.1034	1.01058	100	6.22903	0.878319	89	9.7761	1.29087	108	13.8725	1.19081	100	7.60424
W5P640	Lamin A/C OS=Ovis aries GN=LMNA PE=3 SV=1 - [W5P640_SHEEP]	62.92	43	43	528	658	73.5742	6.68311	0.733068	185	14.303	0.812553	181	11.1967	0.743547	161	15.628	0.839239	185	9.32895	0.886846	181	7.15856	0.864106	162	9.90833	1.17664	185	7.42215	1.15333	181	7.16081	1.07505	162	9.24755	1.30813	185	10.3154	1.19453	181	8.97825	1.24544	162	10.4262
W5Q5A6	Fibrinogen gamma chain OS=Ovis aries GN=FGG PE=4 SV=1 - [W5Q5A6_SHEEP]	62.9	24	24	208	434	49.2477	6.12549	0.768201	72	10.508	1.06521	59	5.51978	1.26883	77	13.8074	1.17613	72	5.50608	0.877554	59	12.076	0.976615	77	5.94994	0.945602	72	7.15344	1.08857	59	8.59095	0.810777	77	10.409	1.11572	72	7.63381	0.96001	59	5.58444	0.946352	77	7.66281
W5NSB0	Heat shock protein family A (Hsp70) member 2 OS=Ovis aries GN=HSPA2 PE=3 SV=1 - [W5NSB0_SHEEP]	62.89	23	37	306	636	69.7658	5.66846	0.969296	59	4.59421	0.886014	37	8.55638	0.825668	54	10.8032	0.841645	59	13.021	0.971158	37	5.92596	0.98889	54	5.1747	1.07935	59	4.77029	1.08968	37	9.26663	1.06626	54	9.0818	1.19743	59	10.264	1.0811	37	5.43166	1.11802	54	4.48179
W5P4E7	Cytochrome c oxidase subunit OS=Ovis aries GN=COX6B1 PE=1 SV=1 - [W5P4E7_SHEEP]	62.79	5	5	25	86	10.1799	8.48486	1.06208	10	14.9532	1.22891	7	8.18257	1.21501	8	11.4616	1.151	10	12.7753	1.11716	7	8.33776	1.21083	8	7.25935	0.780777	10	15.2203	0.815306	7	8.7798	0.787278	8	14.1165	0.970822	10	21.0944	0.815721	7	26.454	0.86263	8	8.52047
W5Q4W8	Heat shock protein family A (Hsp70) member 9 OS=Ovis aries GN=HSPA9 PE=3 SV=1 - [W5Q4W8_SHEEP]	62.74	36	37	207	679	73.6618	6.30322	1.1084	73	6.31974	1.23537	62	14.7203	1.23552	65	14.5527	1.2671	73	14.7138	1.06909	62	8.56382	1.18503	65	8.49709	0.769934	73	22.3672	0.829264	62	23.0241	0.837316	65	8.78624	0.798984	73	17.5117	0.819414	62	16.5492	0.843057	65	16.9431
W5NQ92	Elongin B OS=Ovis aries GN=ELOB PE=4 SV=1 - [W5NQ92_SHEEP]	62.71	7	7	27	118	13.1587	5.0083	1.10489	11	3.52011	1.03329	8	9.91973	1.1057	8	4.98364	1.05266	11	1.90934	1.00973	8	3.38617	0.990041	8	4.13702	0.93024	11	2.92974	0.986448	8	5.14759	0.950688	8	4.72542	0.8984	11	5.62615	0.923413	8	8.02437	0.977477	8	3.10653
W5NTE3	Histone H3 OS=Ovis aries PE=3 SV=1 - [W5NTE3_SHEEP]	62.59	2	9	137	139	15.5886	11.1069	0.740938	21	18.8765	1.07595	20	4.20182	0.738483	21	9.96806	0.979749	21	6.49321	0.852468	20	6.22878	0.966748	21	12.1717	1.21139	21	8.74174	0.996539	20	8.89993	0.983661	21	9.09062	1.06446	21	8.79995	1.12318	20	13.0128	1.29309	21	5.86169
W5Q675	Uncharacterized protein OS=Ovis aries GN=LOC101109132 PE=3 SV=1 - [W5Q675_SHEEP]	62.54	20	20	113	299	31.8329	9.979	1.13237	42	13.2839	1.14804	36	13.4085	1.02788	35	10.8409	1.04974	42	8.84345	0.997982	36	9.12362	1.03918	35	5.98567	0.910203	42	9.50424	0.87709	36	11.6412	0.931912	35	5.81204	0.867234	42	15.6005	0.929866	36	7.6914	1.03612	35	10.0527
W5QHU9	Peptidyl-prolyl cis-trans isomerase OS=Ovis aries GN=PPIB PE=3 SV=1 - [W5QHU9_SHEEP]	62.5	13	15	116	216	23.7145	9.31982	0.980291	30	6.71077	1.18346	32	13.7666	1.17104	29	6.84411	1.20702	30	12.9849	1.04907	32	4.62827	1.10789	29	5.74819	0.910325	30	10.2109	0.820605	32	16.5212	0.844833	29	8.55089	0.846619	30	13.1563	0.913363	32	6.73571	0.945246	29	6.8668
W5NZ47	Retinol binding protein 4 OS=Ovis aries GN=RBP4 PE=4 SV=1 - [W5NZ47_SHEEP]	62.42	7	7	30	165	18.876	5.22412	0.981271	10	5.98878	0.984004	10	5.63645	0.894155	10	14.0738	0.975206	10	9.43804	0.950669	10	5.40758	0.982308	10	6.0572	1.14428	10	8.94729	1.02343	10	9.14255	1.00748	10	6.7615	0.943414	10	9.06151	1.06259	10	6.14891	1.09635	10	6.96272
Q9N114	Cytochrome oxidase subunit Va (Fragment) OS=Ovis aries PE=2 SV=1 - [Q9N114_SHEEP]	62.35	4	5	29	85	9.88514	5.50342	1.22888	8	5.85537	1.28728	7	6.7479	1.28367	8	10.0526	1.29774	8	12.1674	1.19096	7	2.30283	1.18461	8	5.86014	0.729216	8	33.4027	0.696957	7	6.95933	0.759409	8	7.12571	0.72528	8	10.419	0.727863	7	3.40327	0.856732	8	8.46772
W5PP47	Uncharacterized protein OS=Ovis aries PE=4 SV=1 - [W5PP47_SHEEP]	62.24	1	7	36	98	11.3097	6.78564	0.976044	1		1.10814	6	18.4478	0.820865	1		0.710818	1		1.31454	6	15.8957	1.23636	1		0.999595	1		0.762728	6	32.5362	1.37775	1		1.43062	1		0.802453	6	26.7601	0.745462	1
W5QFH6	KRAS proto-oncogene, GTPase OS=Ovis aries GN=KRAS PE=4 SV=1 - [W5QFH6_SHEEP]	62.23	5	9	21	188	21.4249	8.11865	0.908963	4	9.25208	0.973399	2	1.56496	0.894633	5	7.23646	0.958274	4	2.06342	0.889494	2	0.583518	0.946956	5	1.03757	1.05637	4	3.70964	1.06784	2	1.86174	0.991907	5	9.43234	1.13516	4	3.39663	1.10211	2	1.08186	1.15472	5	2.13981
C5IWU4	ADP-ribosylation factor-like 3 OS=Ovis aries GN=ARL3 PE=2 SV=1 - [C5IWU4_SHEEP]	62.09	10	10	31	182	20.4918	7.23975	0.943189	10	6.66542	0.883702	11	11.987	0.940159	9	7.59567	0.938969	10	8.13488	0.940284	11	3.33537	0.983105	9	5.39837	1.02792	10	6.05349	1.1427	11	4.30936	0.98984	9	11.9584	1.10585	10	6.19436	1.08114	11	4.97026	1.05765	9	10.7632
W5PKG8	Small nuclear ribonucleoprotein D2 polypeptide OS=Ovis aries GN=SNRPD2 PE=4 SV=1 - [W5PKG8_SHEEP]	61.86	8	8	50	118	13.5433	9.99365	1.01468	17	5.19792	1.03416	16	2.96001	0.989255	17	4.31406	1.00018	17	7.78173	0.924969	16	8.42318	0.932795	17	8.12263	0.994078	17	3.80145	1.01529	16	5.7301	1.08273	17	8.86708	1.01646	17	3.56322	1.059	16	4.67897	1.0323	17	3.86886
W5P375	T-complex 1 OS=Ovis aries GN=TCP1 PE=3 SV=1 - [W5P375_SHEEP]	61.83	27	27	115	558	60.4838	6.12549	1.13243	37	6.09841	1.09723	33	5.63183	1.07615	36	8.93989	1.0567	37	4.28414	1.03875	34	4.85478	1.00862	36	6.1642	0.902933	37	8.27187	0.917662	34	7.5224	1.01056	36	9.00079	0.920978	37	4.77354	0.953365	34	3.83533	0.90844	36	7.29288
W5PTT8	Four and a half LIM domains 2 OS=Ovis aries GN=FHL2 PE=4 SV=1 - [W5PTT8_SHEEP]	61.81	16	16	43	288	32.8371	7.72314	0.839711	22	5.79824	0.930854	8	4.16849	0.870842	13	5.46113	0.80391	22	11.6201	0.864772	8	10.9631	0.885403	13	7.97199	1.06908	22	3.96754	1.08207	8	1.83309	1.04683	13	9.30972	1.3589	22	11.0518	1.12205	8	8.75521	1.18619	13	6.7216
W5QG75	40S ribosomal protein S3a OS=Ovis aries GN=RPS3A PE=3 SV=1 - [W5QG75_SHEEP]	61.74	6	19	119	264	29.9257	9.72998	1.12161	17	6.68771	1.0832	32	8.88463	1.07119	16	12.7727	1.06701	17	9.97927	1.01961	32	5.4811	1.01855	16	6.00266	0.897183	17	10.2073	0.926963	32	9.23887	0.959634	16	9.91436	0.920468	17	17.723	0.986113	32	8.68821	1.00315	16	13.4841
W5P457	Uncharacterized protein OS=Ovis aries PE=4 SV=1 - [W5P457_SHEEP]	61.64	2	2	10	73	8.47128	7.35693	0.867714	1		0.824489	5	8.11393	0.834351	4	7.03338	0.855555	1		1.07999	5	1.55333	1.09528	4	6.7531	1.07507	1		0.97427	5	8.46232	1.04439	4	3.90129	1.2852	1		1.16174	5	2.59627	1.02935	4	6.56337
W5P9U4	Proteasome subunit alpha type OS=Ovis aries GN=PSMA1 PE=3 SV=1 - [W5P9U4_SHEEP]	61.6	14	14	57	263	29.5669	6.60986	1.20065	23	8.17283	1.00572	16	8.17532	1.05459	18	4.46145	0.944232	23	8.49156	1.02052	16	5.579	1.10012	18	4.60999	0.975851	23	4.73074	0.995719	16	9.4407	0.973531	18	4.59713	0.90089	23	6.17787	1.00568	16	5.93483	0.935607	18	9.26162
W5PGT5	Myosin heavy chain 11 OS=Ovis aries GN=MYH11 PE=3 SV=1 - [W5PGT5_SHEEP]	61.53	112	140	2391	1986	228.403	5.46533	0.873084	738	9.47812	0.881451	637	7.51588	0.765125	520	13.3491	0.696066	738	24.1639	0.820372	637	14.4838	0.767692	521	17.2444	1.16178	738	6.78891	1.16889	637	7.88366	1.31617	521	13.1832	1.36426	738	16.0969	1.1756	636	9.06768	1.12751	521	6.94573
W5P5T4	Uncharacterized protein OS=Ovis aries PE=4 SV=1 - [W5P5T4_SHEEP]	61.27	14	49	544	901	102.641	6.25244	1.08617	56	6.59104	0.810124	58	11.1185	0.938567	67	7.96245	1.0007	56	5.6026	1.04706	58	6.11887	0.888567	67	7.98854	1.03776	56	7.1095	0.885055	58	12.1254	1.11942	67	7.11942	0.889637	56	13.6538	1.33563	58	16.5864	1.06915	67	6.56699
W5Q0F3	Transforming growth factor beta induced OS=Ovis aries GN=TGFBI PE=4 SV=1 - [W5Q0F3_SHEEP]	61.24	30	30	149	645	70.3193	6.72705	0.733376	63	21.7185	0.987962	41	8.51188	0.837023	45	10.5322	0.929772	63	8.2812	0.965931	41	5.14068	1.03508	45	5.31827	1.12797	63	7.65066	0.992744	41	8.96037	0.824859	45	8.80933	1.22918	63	14.2784	1.05259	41	9.04794	1.2449	45	6.16633
W5QI04	Uncharacterized protein OS=Ovis aries GN=TPM1 PE=3 SV=1 - [W5QI04_SHEEP]	61.15	3	27	598	278	31.5371	4.84326	0.879477	9	2.68335	0.829251	5	4.17624	0.821977	9	9.04544	0.945462	9	5.8362	0.952047	5	9.64045	0.986226	9	10.111	1.0356	9	6.85702	1.08359	5	2.46091	1.13241	9	14.6611	1.20045	9	9.2938	1.12912	5	1.24963	1.02793	9	5.72648
W5PTZ9	Histone H3 OS=Ovis aries GN=LOC101115753 PE=3 SV=1 - [W5PTZ9_SHEEP]	61.03	1	9	103	136	15.3785	11.2681	0.726003	4	7.18571	1.06202	5	9.6118	0.764037	8	4.67163	0.923278	4	1.87197	0.790645	5	9.9371	0.956911	8	4.42046	1.20576	4	4.40735	1.00035	5	14.509	0.948407	8	2.41551	1.11919	4	9.6319	1.25261	5	12.4381	1.29205	8	2.88696
Q5MIB5	Glycogen phosphorylase, liver form OS=Ovis aries GN=PYGL PE=2 SV=3 - [PYGL_SHEEP]	60.99	46	51	236	851	97.4061	6.78564	1.08456	93	5.90697	1.05654	70	8.74133	1.21318	60	11.3058	0.991845	93	5.94054	1.04143	70	7.08792	1.07185	60	5.3612	0.965543	93	6.4024	0.973874	70	9.11117	0.860765	60	9.09482	1.00417	93	6.525	0.913974	70	8.66747	0.875289	60	9.18583
W5PQF0	Chaperonin containing TCP1 subunit 7 OS=Ovis aries GN=CCT7 PE=3 SV=1 - [W5PQF0_SHEEP]	60.96	26	26	125	543	59.4049	7.1958	1.06798	41	7.66215	1.02791	39	9.3671	1.04897	43	8.97721	1.07309	41	6.0111	0.991389	39	7.93125	1.03655	43	6.87475	0.944625	41	9.99646	0.970712	39	12.857	0.989184	43	6.40887	0.90729	41	6.11097	0.980219	39	11.4712	0.96626	43	6.10255
W5P0G8	Prefoldin subunit 3 OS=Ovis aries GN=VBP1 PE=3 SV=1 - [W5P0G8_SHEEP]	60.91	12	12	35	197	22.4715	6.27783	1.09329	14	5.56437	1.06647	11	5.73919	1.04485	8	7.11984	1.02619	14	6.28469	1.03452	11	5.14965	1.07342	8	3.93941	0.967621	14	3.45243	0.97285	11	4.51017	0.910076	8	1.38328	0.94343	14	8.46844	0.914182	11	7.52136	0.988253	8	7.57127
W5P3E8	Rab GDP dissociation inhibitor OS=Ovis aries GN=GDI1 PE=3 SV=1 - [W5P3E8_SHEEP]	60.88	13	21	151	432	48.8974	5.33838	0.97921	39	5.19257	0.865499	25	12.0152	0.928446	34	7.24078	0.897462	39	4.44981	0.962673	25	6.20542	0.940986	34	5.11687	1.07483	39	6.73675	1.16514	25	7.0124	1.12736	34	9.29873	1.07203	39	6.50231	1.04755	25	5.51801	1.05466	34	3.65665
W5NQJ0	Protein S100 OS=Ovis aries GN=S100A12 PE=3 SV=1 - [W5NQJ0_SHEEP]	60.87	6	6	25	92	10.8036	5.46533	0.910535	5	14.9527	0.716501	14	19.9807	1.25303	6	0.558339	1.16106	5	13.0225	0.783714	14	18.8245	0.985808	6	4.22542	0.891125	5	8.16259	1.02714	14	5.73115	1.00314	6	9.86528	0.918348	5	9.51202	1.68709	14	17.9754	0.85779	6	9.61825
W5P0Q4	Uncharacterized protein OS=Ovis aries GN=LOC101102413 PE=3 SV=1 - [W5P0Q4_SHEEP]	60.82	21	21	104	416	46.2164	8.29443	0.829486	4	11.6168	0.944532	45	7.62859	2.56269	55	34.2128	1.64239	4	5.99803	1.52523	45	21.5599	0.446024	55	76.7634	0.627572	4	9.45163	0.733452	45	28.0474	0.497211	55	61.773	0.849871	4	5.95726	0.764493	45	23.201	0.536915	55	58.5873
K4PF69	Ferritin OS=Ovis aries GN=FTH1 PE=2 SV=1 - [K4PF69_SHEEP]	60.77	9	9	73	181	21.0372	5.87158	0.827919	25	9.02635	0.62926	20	36.5575	0.878675	28	13.2856	0.84968	25	9.98962	1.00971	20	4.12052	0.944917	28	13.8832	0.917671	25	6.79006	1.23038	20	6.70488	1.10603	28	12.82	1.47916	25	16.6838	1.22359	20	18.7385	1.09936	28	7.80813
W5QFZ3	T-complex protein 1 subunit delta OS=Ovis aries PE=3 SV=1 - [W5QFZ3_SHEEP]	60.76	4	26	116	502	54.1399	6.58057	1.09061	3	6.42495	1.15077	2	14.8006	1.12453	8	6.46581	1.13273	3	1.87755	1.07204	2	4.44118	0.99997	8	5.09407	0.889965	3	5.13381	0.847231	2	16.3539	0.993442	8	4.44552	0.896621	3	1.50618	0.910701	2	12.0889	0.935284	8	7.34006
W5PIU4	Epoxide hydrolase 2 OS=Ovis aries GN=EPHX2 PE=4 SV=1 - [W5PIU4_SHEEP]	60.72	27	27	163	555	62.6218	5.69385	1.03152	60	5.16521	0.973549	50	4.50747	1.09708	53	6.86574	1.01423	60	5.32386	0.922675	50	7.15739	1.21484	53	7.7718	0.910869	60	10.0585	1.16834	50	10.0542	0.874621	53	7.02963	1.05336	60	7.0656	0.905299	50	6.51403	0.897602	53	9.5484
W5QGD1	L-lactate dehydrogenase OS=Ovis aries GN=LDHB PE=3 SV=1 - [W5QGD1_SHEEP]	60.53	16	19	207	337	36.8133	6.23975	1.06093	65	9.47493	0.967483	65	6.05513	1.03445	55	6.52461	0.935071	65	5.90451	0.982907	65	5.12423	1.04387	55	5.04695	1.01159	65	7.64098	1.0699	65	6.49847	0.94978	55	5.95242	0.975097	65	9.96625	0.97893	65	6.24462	1.01089	55	7.06836
W5P4R1	Moesin OS=Ovis aries GN=MSN PE=4 SV=1 - [W5P4R1_SHEEP]	60.45	37	49	404	665	77.4636	7.76709	0.99666	117	5.4952	1.01651	105	6.54476	1.00372	92	6.23442	0.978136	117	5.06836	0.961874	105	5.37843	0.947238	92	6.32687	1.00165	117	4.86996	0.962051	105	6.1311	0.959502	92	6.11442	1.05255	117	7.59896	1.08127	105	7.37572	1.08662	92	4.99793
W5PMQ9	SUMO1 activating enzyme subunit 1 OS=Ovis aries GN=SAE1 PE=4 SV=1 - [W5PMQ9_SHEEP]	60.4	18	18	60	346	38.2824	5.22412	1.01193	21	4.50637	0.909841	20	7.22932	0.972362	19	8.2383	0.930276	21	5.57046	1.00045	20	8.5955	0.988598	19	3.23218	1.05793	21	3.72654	1.07458	20	8.20375	1.06728	19	7.34763	1.0525	21	7.18057	1.01155	20	4.79701	1.00458	19	8.12108
W5Q4Z0	Uncharacterized protein OS=Ovis aries GN=PFDN5 PE=3 SV=1 - [W5Q4Z0_SHEEP]	60.39	6	6	25	154	17.3741	6.80029	1.18103	10	8.4151	1.0728	8	3.77408	1.04028	7	4.58377	0.971266	10	6.97298	1.03413	8	4.58312	1.04604	7	6.14957	0.953268	10	9.82481	0.945142	8	6.65717	0.935125	7	3.44054	0.891908	10	12.3843	0.944827	8	6.4107	1.01972	7	5.16431
W5PHW0	Heat shock protein 90 alpha family class B member 1 OS=Ovis aries GN=HSP90AB1 PE=3 SV=1 - [W5PHW0_SHEEP]	60.36	25	41	420	724	83.2011	5.03369	1.17429	59	10.3026	1.09177	60	9.12578	1.25832	69	13.1794	1.14147	59	8.18585	1.08885	60	6.11234	1.08521	69	7.02531	0.840333	59	14.8492	0.889201	60	9.791	0.890095	69	7.28541	0.808167	59	12.6021	0.898277	60	10.2123	0.820491	69	15.2702
C5ISA2	Tubulin alpha chain OS=Ovis aries GN=TUBA4A PE=2 SV=1 - [C5ISA2_SHEEP]	60.27	4	20	391	448	49.8924	5.05908	0.925679	10	6.48005	0.762745	4	1.87731	0.86799	11	10.9689	0.902002	10	16.1672	0.943694	4	0.79332	0.864841	11	5.43318	0.971427	10	5.60086	1.23763	4	1.51743	1.22132	11	15.8139	1.25468	10	12.3025	1.10159	4	1.59113	1.00062	11	5.92086
W5PE67	AHNAK nucleoprotein 2 OS=Ovis aries GN=AHNAK2 PE=4 SV=1 - [W5PE67_SHEEP]	60.25	22	22	103	5653	588.183	5.38916	0.982427	42	8.91815	0.795963	30	10.7759	1.14077	30	8.34532	0.812418	42	10.738	0.857711	30	8.11379	1.02041	30	7.39462	1.16113	42	8.50305	1.274	30	8.53235	0.798177	30	11.3338	1.13336	42	10.2204	1.08716	30	11.1603	1.05919	30	8.24136
D0VWY9	Tubulin beta chain OS=Ovis aries PE=1 SV=1 - [D0VWY9_SHEEP]	60.22	2	20	338	445	49.891	4.89404	0.914724	5	8.67889	0.922866	3	1.2758	0.939951	2	9.78032	0.982085	5	0.799188	0.912236	3	6.65367	0.975247	2	14.606	1.16209	5	7.92337	1.1229	3	3.56726	0.946732	2	9.06041	1.0813	5	2.9016	1.04786	3	1.15489	1.12562	2	9.27162
W5PG36	Voltage dependent anion channel 2 OS=Ovis aries GN=VDAC2 PE=4 SV=1 - [W5PG36_SHEEP]	60.2	13	14	86	294	31.5996	7.54736	1.14262	27	8.31087	1.21062	29	11.4079	1.02081	29	9.66757	1.18374	27	11.3162	1.00526	29	5.09747	1.16981	29	11.3393	0.850655	27	19.4703	0.876608	29	10.8138	0.852942	29	12.0176	0.82097	27	11.8452	0.856003	29	11.2936	0.928707	29	6.49274
W5QB61	Peptidylprolyl isomerase OS=Ovis aries PE=4 SV=1 - [W5QB61_SHEEP]	60.19	3	3	15	103	11.3889	9.37842	0.989781	7	4.75418	0.888119	3	4.31163	0.923366	5	5.54242	0.911166	7	10.0096	0.968009	3	1.97244	0.938607	5	3.59698	1.13892	7	4.3535	1.06107	3	1.11383	1.01805	5	13.1934	1.03678	7	5.85931	1.12498	3	5.28709	1.0998	5	9.17793
W5Q6N7	Thioredoxin domain containing 5 OS=Ovis aries GN=TXNDC5 PE=4 SV=1 - [W5Q6N7_SHEEP]	60.17	18	19	120	344	38.3419	5.47803	0.923355	41	10.008	1.05464	36	9.17122	1.12545	40	9.69779	1.13933	41	9.87694	1.01201	36	5.45873	1.06275	40	5.21369	0.976642	41	5.66749	0.9152	36	14.0193	0.845295	40	8.11085	0.909747	41	7.8987	1.06054	36	8.18217	0.987912	40	4.16103
W5PVL5	Heat shock protein family A (Hsp70) member 4 OS=Ovis aries GN=HSPA4 PE=3 SV=1 - [W5PVL5_SHEEP]	60.05	44	46	184	841	94.4704	5.21143	1.15152	68	5.77731	1.03591	49	6.92442	1.1302	60	8.40244	1.01179	68	5.73211	1.05438	49	4.20647	1.00494	60	5.4364	0.926965	68	8.19061	0.937796	49	6.26199	1.09077	60	7.13055	0.904146	68	9.97824	0.958456	49	8.28855	0.876301	60	11.6171
W5PMC5	Ribosomal protein L30 OS=Ovis aries GN=RPL30 PE=3 SV=1 - [W5PMC5_SHEEP]	60	7	8	39	115	12.7757	9.62744	1.17853	12	10.4391	1.12524	13	6.30689	1.07552	12	15.8139	1.03934	12	8.6302	0.962362	13	3.40364	1.04164	12	9.26321	0.932098	12	10.0022	0.900603	13	7.68134	1.00308	12	5.15637	0.859257	12	7.70007	0.979492	13	8.65331	0.958714	12	7.71568
P32262	Antithrombin-III OS=Ovis aries GN=SERPINC1 PE=2 SV=1 - [ANT3_SHEEP]	60	25	25	255	465	52.4658	6.85889	0.966237	73	5.7084	0.906537	85	8.73229	0.886112	93	7.76309	0.890301	73	7.12674	0.982742	86	5.92079	1.01967	93	4.51812	1.17863	73	8.99375	1.06824	85	7.40442	1.04952	93	7.73092	1.02184	73	6.53883	1.07234	86	7.7661	1.06113	93	5.89981
W5Q000	Ribosomal protein L32 OS=Ovis aries GN=RPL32 PE=4 SV=1 - [W5Q000_SHEEP]	60	8	9	32	135	15.8638	11.3267	1.32817	13	12.8929	1.14573	9	19.5308	1.02811	9	7.18665	0.934883	13	7.97826	0.984157	9	3.9427	1.04442	9	6.97882	0.929072	13	11.7756	0.839956	9	17.1218	0.960239	9	5.37264	0.796415	13	14.5587	0.971894	9	5.73439	1.02503	9	7.03056
P81184	Galectin-1 OS=Ovis aries GN=LGALS1 PE=1 SV=2 - [LEG1_SHEEP]	60	4	8	122	135	14.6942	5.50342	0.888107	15	6.18059	1.03416	6	9.86652	0.859431	12	8.81168	0.9312	15	4.0084	0.900887	6	4.39471	0.895842	12	4.89848	1.0822	15	4.35897	1.00383	6	5.85247	1.03032	12	4.52031	1.14275	15	4.92153	1.05891	6	0.933692	1.17528	12	4.53384
W5PA59	Ferritin OS=Ovis aries GN=LOC101117015 PE=3 SV=1 - [W5PA59_SHEEP]	60	7	7	58	175	19.9752	6.30322	0.838921	19	10.5848	0.65072	17	15.1147	0.874475	21	3.75068	0.860671	19	11.6765	1.01033	17	5.72613	0.816425	21	15.6242	0.927045	19	10.3776	1.18258	17	4.39149	1.11394	21	7.31606	1.42656	19	21.0488	1.26963	17	10.2549	1.14076	21	10.2937
P68116	Fibrinogen beta chain (Fragment) OS=Ovis aries GN=FGB PE=1 SV=1 - [FIBB_SHEEP]	60	1	1	4	20	2.33712	4.43701	0.856612	2	14.6625	1.00968	1		1.10483	1		1.14175	2	17.4518	0.86582	1		1.02904	1		0.969641	2	9.76131	1.1245	1		0.801213	1		1.02551	2	1.45134	1.00296	1		1.07498	1
W5PQK6	Talin 1 OS=Ovis aries GN=TLN1 PE=4 SV=1 - [W5PQK6_SHEEP]	59.95	102	118	686	2542	269.696	6.15088	0.918799	242	7.81836	0.982209	163	6.17221	0.963157	213	6.06504	0.919876	242	7.04761	0.943147	163	5.3825	0.923825	213	9.43251	1.03701	242	5.64907	1.06406	163	5.38923	1.09586	213	10.9756	1.17626	242	9.42017	1.01603	163	5.74667	1.02868	213	6.16187
W5NTE7	Uncharacterized protein OS=Ovis aries GN=RPL9 PE=4 SV=1 - [W5NTE7_SHEEP]	59.9	3	10	53	192	21.8628	9.94971	1.14493	9	2.59719	1.1199	4	11.1107	1.08872	5	6.39333	1.09725	9	2.32491	1.06225	4	8.34664	1.05499	5	6.27024	0.886019	9	5.99342	0.888193	4	9.21321	0.988605	5	11.4328	0.849571	9	6.31534	0.921174	4	14.222	0.958764	5	21.4262
W5PI22	Uncharacterized protein OS=Ovis aries GN=CNPY2 PE=4 SV=1 - [W5PI22_SHEEP]	59.89	9	9	39	182	20.6252	4.91943	0.996036	15	6.05213	1.00829	14	6.48445	1.07432	9	5.20962	1.07035	15	9.64267	1.03331	14	6.75629	0.996237	9	5.4217	0.950767	15	2.60713	0.972226	14	7.22408	1.04706	9	2.27477	0.974069	15	6.06301	0.974484	14	6.7512	0.925426	9	5.32932
O46544	Complement component C3 (Fragment) OS=Ovis aries GN=C3 PE=2 SV=1 - [O46544_SHEEP]	59.89	2	22	226	349	39.6545	6.55127	1.04657	29	4.98857	0.885049	28	7.83546	0.912484	24	9.78856	0.985555	29	8.17038	1.03901	28	7.96032	0.939592	24	10.3972	1.04134	29	8.68763	0.954041	28	13.1106	1.09902	24	9.08022	0.919555	29	13.0204	1.14263	28	14.6825	1.04773	24	5.79528
W5NV97	Uncharacterized protein OS=Ovis aries GN=LOC101119027 PE=4 SV=1 - [W5NV97_SHEEP]	59.83	12	12	82	239	27.6004	4.93213	0.887758	27	4.95696	0.971539	26	6.98855	0.915864	29	3.74479	0.920338	27	2.95282	0.947516	26	4.34894	0.910167	29	5.05247	1.09726	27	3.689	1.02562	26	4.16568	1.03543	29	3.74845	1.13563	27	4.17401	1.09609	26	8.07712	1.12413	29	4.63234
W5P0D4	Eukaryotic translation initiation factor 3 subunit J OS=Ovis aries GN=EIF3J PE=3 SV=1 - [W5P0D4_SHEEP]	59.81	11	12	56	209	24.0664	5.24951	1.20857	21	6.1471	1.23304	11	15.1717	1.30514	23	6.87881	1.1574	21	7.02399	1.1387	11	7.61246	1.13283	23	5.45437	0.77365	21	14.4091	0.753914	11	11.0789	0.86457	23	7.14545	0.813573	21	7.15958	0.761872	11	13.2927	0.797513	23	6.77245
K4P231	Proteasome subunit alpha type (Fragment) OS=Ovis aries GN=PSMA2 PE=2 SV=1 - [K4P231_SHEEP]	59.74	10	10	39	231	25.5512	7.94287	1.14728	16	15.4286	1.06276	15	1.69681	1.03569	8	9.20144	0.942112	16	4.41445	1.00229	15	3.4428	1.08321	8	7.03447	0.96023	16	4.71323	0.976562	15	4.59333	0.926943	8	10.5311	0.926666	16	13.9088	0.979051	15	5.62179	1.02183	8	6.42482
W5PU40	Ribosomal protein L22 OS=Ovis aries GN=RPL22 PE=4 SV=1 - [W5PU40_SHEEP]	59.69	6	6	29	129	14.8739	9.18799	1.10057	9	9.91496	1.07954	9	7.29417	1.06215	11	5.59032	1.04309	9	2.01627	0.984409	9	7.39272	1.05213	11	4.61468	0.919576	9	8.91967	0.910559	9	10.439	0.946277	11	5.87207	0.926138	9	6.628	1.01234	9	5.84528	0.964247	11	3.475
A6YRY8	40S ribosomal protein SA OS=Ovis aries GN=RPSA PE=2 SV=1 - [RSSA_SHEEP]	59.66	15	15	98	295	32.8645	4.93213	1.06723	35	6.05483	1.0709	29	7.29579	1.09383	31	9.53831	1.10445	35	8.36921	1.02351	29	4.90309	1.04841	31	5.25626	0.938622	35	10.7942	0.936816	29	7.022	0.954011	31	5.31053	0.88308	35	11.5408	0.944665	29	7.96941	0.94654	31	8.71363
W5QH43	Uncharacterized protein OS=Ovis aries PE=3 SV=1 - [W5QH43_SHEEP]	59.56	9	20	117	408	46.6439	5.38916	1.02406	19	5.20594	0.992424	10	4.9617	0.978616	11	1.22305	0.964279	19	6.36883	0.980523	10	5.39157	1.03355	11	7.65992	1.04568	19	8.18762	1.03154	10	5.88823	0.992725	11	4.53648	0.981983	19	5.67901	0.997695	10	7.3465	1.00723	11	5.86563
C5IWS9	ADP-ribosylation factor 5 OS=Ovis aries GN=ARF5 PE=2 SV=1 - [C5IWS9_SHEEP]	59.44	2	10	45	180	20.5166	6.78564	0.954114	1		1.05378	1		1.07412	2	1.60466	1.30415	1		1.00643	1		0.97365	2	0.912485	0.8342	1		0.949782	1		1.03679	2	1.23671	0.869554	1		1.00669	1		0.968775	2	0.19171
W5PTW4	Uncharacterized protein OS=Ovis aries GN=PITPNA PE=4 SV=1 - [W5PTW4_SHEEP]	59.32	11	15	56	263	30.9336	6.55127	0.990799	15	9.30492	0.995826	13	2.9551	1.06367	16	8.12897	0.97825	15	6.12098	1.01174	13	5.22194	1.03095	16	8.22511	0.95452	15	10.0821	1.00519	13	5.16152	0.98789	16	6.50114	1.07933	15	13.4488	0.992794	13	8.49787	0.957193	16	4.99215
W5P359	Uncharacterized protein OS=Ovis aries GN=STIP1 PE=4 SV=1 - [W5P359_SHEEP]	59.29	38	39	164	592	68.1201	7.18115	1.05207	64	5.20849	0.991235	47	6.30778	1.05461	49	6.01581	0.995438	64	4.81368	1.01503	47	5.98405	0.930277	49	6.45541	0.978974	64	4.28239	1.00251	47	7.90807	1.04233	49	6.14762	0.99133	64	6.62834	0.984201	47	5.91795	0.988545	49	6.25851
C7BDX2	Ras suppressor protein 1 OS=Ovis aries GN=RSU1 PE=2 SV=1 - [C7BDX2_SHEEP]	59.21	15	15	88	277	31.5317	8.646	0.92074	30	4.80487	0.957433	30	5.58687	0.910834	28	4.52291	0.908871	30	9.38479	0.902916	30	6.29785	0.949432	28	5.68838	1.04116	30	7.04509	1.10123	30	4.88959	1.02052	28	6.47159	1.17644	30	6.61304	1.05553	30	4.23913	1.11199	28	4.85885
C9E8M7	Cytochrome b5 OS=Ovis aries GN=CYB5 PE=2 SV=1 - [C9E8M7_SHEEP]	58.96	7	7	34	134	15.3286	5.16064	0.881991	15	7.49625	0.835582	8	3.65694	0.902983	11	3.57858	0.873482	15	6.08185	0.972883	8	3.88614	0.911539	11	7.60534	1.13209	15	4.87704	1.09421	8	4.40463	1.11262	11	6.31832	1.14001	15	6.53941	1.14098	8	4.53901	1.09494	11	8.04634
B6EBS6	Proteasome subunit alpha type OS=Ovis aries GN=PSMA6 PE=2 SV=1 - [B6EBS6_SHEEP]	58.94	15	15	65	246	27.3548	6.75635	1.21237	21	13.2622	0.998875	17	6.75627	1.07083	27	6.64292	0.906895	21	6.36869	0.993015	17	6.07136	1.07121	27	3.73705	0.988894	21	6.78706	1.0236	17	6.65196	0.964505	27	5.59868	0.928776	21	13.9261	1.00971	17	3.45792	0.96528	27	8.62697
W5PKX5	Quinoid dihydropteridine reductase OS=Ovis aries GN=QDPR PE=4 SV=1 - [W5PKX5_SHEEP]	58.93	9	9	53	224	23.791	5.37646	1.13229	23	11.5254	0.913196	16	4.39151	0.945027	14	9.12474	0.835131	23	10.3463	0.992409	16	4.42858	1.04022	14	6.41851	1.01757	23	6.3207	1.11585	16	3.73099	0.98573	14	9.95212	1.09131	23	5.16704	0.971645	16	5.97568	1.01673	14	7.54003
W5PB83	Serine hydroxymethyltransferase OS=Ovis aries GN=SHMT2 PE=3 SV=1 - [W5PB83_SHEEP]	58.89	18	18	62	343	37.6367	8.93896	1.18001	28	12.1292	1.10402	17	8.81424	1.18118	17	9.82486	1.1225	28	8.05535	1.04268	17	6.46616	1.24477	17	10.3628	0.80608	28	13.7342	0.879042	17	9.79195	0.81264	17	12.7837	0.798844	28	17.4744	0.948143	17	11.1298	0.83945	17	10.5293
W5NSS8	Tubulin beta chain OS=Ovis aries GN=LOC101122734 PE=3 SV=1 - [W5NSS8_SHEEP]	58.78	1	19	342	427	47.955	4.80518	0.88671	2	6.97593	0.993882	3	4.57088	0.863361	2	8.2829	0.913789	2	6.80807	0.923862	3	0.341758	0.956319	2	7.34819	1.18793	2	11.6947	1.06749	3	0.805519	0.993259	2	7.03853	1.06337	2	0.118333	0.99061	3	4.40765	1.16877	2	4.44789
W5P893	Chromosome 1 open reading frame 123 OS=Ovis aries GN=C1orf123 PE=4 SV=1 - [W5P893_SHEEP]	58.75	9	9	30	160	18.0549	5.12256	1.02839	15	5.80628	1.03004	5	9.16957	1.009	10	6.10838	0.984261	15	7.18923	0.991074	5	10.1705	0.917109	10	6.38444	0.986705	15	4.98678	1.03105	5	2.83151	1.0965	10	3.10049	1.02999	15	5.88601	0.927785	5	1.75409	1.00278	10	4.48757
B2MVW9	SLC25A5 OS=Ovis aries PE=2 SV=1 - [B2MVW9_SHEEP]	58.72	2	16	77	298	32.9342	9.77393	1.21378	2	4.33526	1.26749	2	14.6534				1.25524	2	2.47935	1.03617	2	9.83571				0.807527	2	1.79016	0.776819	2	18.4296				0.668883	2	12.4439	0.87533	2	22.0841
Q9MZD9	cAMP-dependent protein kinase catalytic subunit alpha OS=Ovis aries GN=PRKACA PE=1 SV=3 - [KAPCA_SHEEP]	58.69	11	21	92	351	40.564	8.646	0.939702	14	2.97106	0.944009	11	9.17795	0.894697	20	5.92494	0.910515	14	7.52208	1.01555	11	7.32365	0.985662	20	7.08723	1.10503	14	5.41166	1.05297	11	4.87127	1.01339	20	5.83564	1.07783	14	4.65677	1.04307	11	8.44374	1.11855	20	8.2963
W5P9L9	Uncharacterized protein OS=Ovis aries GN=HNRNPK PE=4 SV=1 - [W5P9L9_SHEEP]	58.68	1	22	189	455	50.4523	5.92236	1.04885	2	7.93881	0.874492	2	8.34693	0.916881	3	11.2061	0.869735	2	10.9447	0.974326	2	5.67011	0.958702	3	1.94141	0.997469	2	3.80555	1.14122	2	5.78238	1.0011	3	0.71587	1.14215	2	6.108	1.03358	2	5.27136	1.16749	3	3.59002
W5Q8S1	Uncharacterized protein OS=Ovis aries PE=3 SV=1 - [W5Q8S1_SHEEP]	58.66	16	16	98	358	40.9558	5.89697	0.981024	36	6.15562	0.924726	26	8.21987	0.938265	35	5.86239	0.846279	36	10.092	0.938133	26	7.81109	0.878488	35	6.97829	1.12408	36	5.86217	1.09293	26	7.10854	1.03506	35	9.78684	1.09898	36	10.0172	1.09424	26	7.14165	1.1081	35	6.11909
P0C276	Ubiquitin-60S ribosomal protein L40 OS=Ovis aries GN=UBA52 PE=2 SV=2 - [RL40_SHEEP]	58.59	2	9	134	128	14.719	9.83252	1.10772	4	5.35502	1.0559	2	15.6268	0.940021	2	15.8659	0.882433	4	21.8934	0.963712	2	2.71571	0.993465	2	3.57283	0.926845	4	14.6621	0.961253	2	6.05344	1.08261	2	3.99545	1.10017	4	20.1727	1.02762	2	11.7693	1.01843	2	10.462
W5PLV3	RAB5B, member RAS oncogene family OS=Ovis aries GN=RAB5B PE=4 SV=1 - [W5PLV3_SHEEP]	58.59	6	10	43	227	24.9115	7.81104	0.954982	11	3.62805	0.891935	7	14.0059	0.962831	7	4.4138	0.933701	11	6.64296	1.02147	7	10.8812	0.976062	7	6.32968	1.10463	11	6.59213	1.01973	7	14.1687	1.08219	7	3.97311	1.06129	11	10.6641	1.03848	7	13.1251	1.05296	7	4.24263
W5Q8J9	40S ribosomal protein S4 OS=Ovis aries PE=3 SV=1 - [W5Q8J9_SHEEP]	58.4	16	16	95	262	29.448	10.1548	1.13076	38	8.70093	1.09767	25	11.2956	1.10159	32	7.90908	1.07084	38	6.75117	0.980287	25	6.62845	1.03808	32	6.01389	0.905112	38	7.21939	0.932187	25	5.8101	0.91792	32	7.50617	0.873077	38	9.80215	1.01319	25	11.2879	0.956198	32	6.13102
B2LYK8	Endoplasmic reticulum protein 29 OS=Ovis aries GN=ERP29 PE=2 SV=1 - [B2LYK8_SHEEP]	58.3	11	11	82	259	28.927	5.8208	0.954332	34	6.0388	0.978335	29	5.35018	1.03728	19	7.99636	1.06121	34	7.60863	1.04627	29	3.55472	1.05643	19	5.81243	1.04088	34	8.23017	0.979153	29	6.05262	0.928142	18	12.0316	0.944885	34	7.51179	1.00679	29	8.04498	1.01721	19	9.53817
W5QGB5	Histone H4 OS=Ovis aries GN=HIST1H4K PE=3 SV=1 - [W5QGB5_SHEEP]	58.25	7	7	360	103	11.3604	11.356	0.861637	147	9.49168	0.918175	120	6.97339	0.845976	93	9.87428	0.900478	147	7.12637	0.903049	120	7.15328	0.913996	93	10.0745	1.14777	147	6.32698	1.10232	120	6.74687	1.1004	93	10.459	1.15064	147	7.72666	1.06414	120	8.30127	1.12538	93	6.40798
W5NXP6	Uncharacterized protein OS=Ovis aries PE=4 SV=1 - [W5NXP6_SHEEP]	58.2	2	7	136	122	14.1242	5.12256	1.11709	4	8.18916	0.842639	7	3.76413	0.829796	4	5.69581	1.03662	4	4.52586	1.04923	7	7.64244	0.902095	4	4.88548	0.987458	4	7.18429	0.962843	7	15.0082	1.17085	4	8.50287	0.879236	4	11.5099	1.26316	7	4.14683	1.10396	4	11.3599
W5PFD9	Uncharacterized protein OS=Ovis aries PE=4 SV=1 - [W5PFD9_SHEEP]	58.18	8	8	45	110	12.5797	10.7554	1.32738	20	8.40801	1.16851	14	12.2971	1.07281	11	6.06593	0.965628	20	7.95858	0.995791	14	4.21085	1.10376	11	7.11098	0.924007	20	6.28979	0.852272	14	14.0318	0.933134	11	4.51925	0.82457	20	16.2571	0.980072	14	7.3534	0.957474	11	10.1807
W5QC38	Tubulin alpha chain OS=Ovis aries GN=TUBA1B PE=1 SV=1 - [W5QC38_SHEEP]	58.15	2	20	526	454	50.4157	5.09717	0.946001	28	7.57404	0.909894	24	13.515	0.913495	23	14.7658	0.916074	29	9.65478	0.974956	24	7.56522	0.880314	23	9.57284	1.06665	30	10.5777	1.0876	24	9.56284	1.23824	23	14.3026	1.11248	30	13.525	1.06376	23	9.25443	0.986726	23	11.295
W5PNV0	Ribosomal protein L12 OS=Ovis aries GN=RPL12 PE=3 SV=1 - [W5PNV0_SHEEP]	58.12	10	10	62	191	20.8122	10.0962	1.07398	24	9.23741	1.0885	17	10.553	1.07866	21	10.3319	1.0479	24	8.74194	0.983501	17	7.81818	1.01674	21	9.32606	0.949207	24	13.2432	0.941497	17	7.97476	1.00226	21	7.38763	0.946601	24	11.1575	1.00687	17	6.17543	0.945897	21	5.09493
B0LXN9	Glutathione S-transferase OS=Ovis aries GN=GSTA1 PE=2 SV=1 - [B0LXN9_SHEEP]	58.11	6	11	191	222	25.3423	8.57275	0.855545	31	11.9069	0.766045	29	20.4678	1.15597	26	6.71575	1.36055	31	15.7027	1.08818	29	11.1894	1.07313	26	5.86232	1.05975	31	6.97243	1.24348	29	8.50977	1.19408	26	14.9159	0.651622	31	26.5735	0.876797	29	12.5433	0.7133	26	18.178
W5Q805	Proteasome 26S subunit, ATPase 6 OS=Ovis aries GN=PSMC6 PE=3 SV=1 - [W5Q805_SHEEP]	58.06	19	19	57	403	45.768	7.78174	1.09297	24	7.52774	1.00436	16	8.95712	1.03407	17	7.01077	1.00813	24	3.53088	1.00562	16	8.12038	1.0428	17	7.18024	0.978581	24	6.31986	0.995314	16	11.0698	0.947526	17	10.5095	0.94322	24	8.86109	1.01831	16	5.75592	0.979185	17	6.70389
A0A0R5Z2R2	Cysteine and glycine-rich protein 2 OS=Ovis aries GN=CSRP2 PE=2 SV=1 - [A0A0R5Z2R2_SHEEP]	58.03	11	11	60	193	20.9399	8.6167	0.819742	19	7.18767	0.811358	17	9.81561	0.702974	24	12.5955	0.83256	19	8.89488	0.88662	17	8.62104	0.743624	24	18.0727	1.21322	19	8.20881	1.29381	17	10.8024	0.751009	24	5.09229	1.19006	19	7.47034	1.0241	17	3.72333	1.56735	24	11.7246
W5PU66	IQ motif containing GTPase activating protein 1 OS=Ovis aries GN=IQGAP1 PE=4 SV=1 - [W5PU66_SHEEP]	58.01	72	75	433	1691	192.801	6.37939	0.95495	152	5.35827	0.974815	133	5.80154	0.977507	140	6.13238	0.965406	152	5.1372	0.969851	133	4.61082	0.991273	140	5.08268	1.04352	152	5.14933	1.02012	133	6.5834	0.963446	140	7.10859	1.0702	152	6.68453	1.06951	133	6.27108	1.07501	140	4.7099
Q30821	MHC class I antigen (Fragment) OS=Ovis aries PE=3 SV=1 - [Q30821_SHEEP]	57.81	1	3	16	64	7.16151	4.65283				0.61835	1								1.00955	1								1.25283	1								1.2046	1
W5NRI1	Uncharacterized protein OS=Ovis aries GN=LOC101113831 PE=4 SV=1 - [W5NRI1_SHEEP]	57.79	32	32	510	680	74.9562	8.63135	1.05304	165	8.21932	0.867174	170	9.16838	0.926112	175	6.21252	0.994356	165	5.02755	1.03765	170	6.72252	0.938633	175	8.77692	1.05965	165	5.02711	0.919046	170	9.6806	1.06779	175	9.6091	0.89396	165	12.7506	1.25222	170	11.518	1.08242	175	6.34306
W5P0V5	RAB11B, member RAS oncogene family OS=Ovis aries GN=RAB11B PE=4 SV=1 - [W5P0V5_SHEEP]	57.78	12	12	53	225	25.1138	6.23975	1.05497	21	8.43136	1.01272	18	9.8897	1.04824	14	14.2887	1.03881	21	8.90305	0.998827	18	5.17728	1.01054	14	7.80345	0.980403	21	10.3207	0.991436	18	9.97945	0.92659	14	16.6195	0.949696	21	7.51538	1.02149	18	7.07505	1.02406	14	6.97712
W5NTQ3	Histone H3 OS=Ovis aries GN=HIST3H3 PE=3 SV=1 - [W5NTQ3_SHEEP]	57.64	1	9	89	144	16.0668	11.1216	0.957305	1		1.04003	1		0.964101	1		1.19118	1		1.02437	1		1.10661	1		0.927755	1		1.08603	1		1.01038	1		0.911586	1		0.818622	1		0.982608	1
W5Q3E3	RAB2A, member RAS oncogene family OS=Ovis aries GN=RAB2A PE=4 SV=1 - [W5Q3E3_SHEEP]	57.64	4	9	43	203	22.4562	6.53662	0.976134	7	5.17416	1.06758	5	7.37634	1.01435	12	3.30707	1.04289	7	2.0248	0.991485	5	0.634107	1.00404	12	2.97589	1.00627	7	7.01077	0.961019	5	6.3989	1.02325	12	5.28618	1.02846	7	2.76191	0.985922	5	6.69644	1.00833	12	3.50568
W5PP28	EH domain containing 2 OS=Ovis aries GN=EHD2 PE=3 SV=1 - [W5PP28_SHEEP]	57.63	27	29	158	590	66.1372	6.58057	0.929043	41	11.8094	0.918562	49	8.4113	0.807187	48	14.1429	0.807923	41	14.5993	0.871503	49	9.68476	0.856321	48	14.77	1.21037	41	9.10724	1.1364	49	7.47959	1.0431	48	9.29354	1.12236	41	9.05243	1.1109	49	9.76703	1.25318	48	10.2958
W5PLQ9	SBDS, ribosome assembly guanine nucleotide exchange factor OS=Ovis aries GN=SBDS PE=4 SV=1 - [W5PLQ9_SHEEP]	57.6	15	16	54	250	28.7413	8.74854	0.961727	24	6.94185	0.954865	14	5.50505	0.983304	14	5.8501	0.97809	24	3.83833	0.917605	14	5.48211	0.972551	14	4.76158	1.02147	24	6.45795	1.09803	14	8.3122	1.00572	14	7.59609	1.06372	24	8.35354	1.03956	14	4.58122	1.0723	14	3.04888
W5QCS4	Seryl-tRNA synthetase OS=Ovis aries GN=SARS PE=4 SV=1 - [W5QCS4_SHEEP]	57.59	27	27	93	514	58.834	5.85889	1.09337	32	6.63149	1.05939	28	5.16828	1.14976	33	9.03916	1.11797	32	6.43055	1.06068	28	6.36259	1.06865	33	4.31196	0.924988	32	11.6834	0.898543	28	8.39081	0.882284	33	7.22351	0.884069	32	10.4863	0.975025	28	3.5408	0.936582	33	7.63711
W5PA65	Cofilin 2 OS=Ovis aries GN=CFL2 PE=3 SV=1 - [W5PA65_SHEEP]	57.58	5	8	44	165	18.5938	7.88428	1.06087	7	4.22913	1.02674	7	8.2473	1.03644	4	4.96504	1.00149	7	7.7472	1.02111	7	4.02371	0.969994	4	1.92579	1.03224	7	6.86648	0.969409	7	8.32224	0.945189	4	1.51575	0.883375	7	5.12577	0.992631	7	6.418	1.06456	4	2.43613
A9YUY8	Adipocyte fatty acid-binding protein 4 OS=Ovis aries GN=FABP4 PE=2 SV=1 - [A9YUY8_SHEEP]	57.58	8	8	13	132	14.6794	5.36377	0.97568	7	4.55363	0.889316	3	10.1019	1.32495	3	6.28877	1.1865	7	1.67166	1.25514	3	16.6189	1.21833	3	2.79085	0.88611	7	3.57468	0.974029	3	2.40387	0.748504	3	2.52105	0.899087	7	10.8513	0.953373	3	4.67291	0.818002	3	2.72357
W5P3N0	DNA methyltransferase 3 beta OS=Ovis aries GN=DNMT3B PE=4 SV=1 - [W5P3N0_SHEEP]	57.53	11	14	52	292	32.4943	5.12256	1.04691	10	4.7614	1.0343	16	4.97418	1.04657	15	14.0108	0.992763	10	15.4392	0.986687	16	6.95105	0.987805	15	10.2738	1.01957	10	4.41189	0.99705	16	10.5197	0.95346	15	15.5404	0.975522	10	11.9861	0.988439	16	5.06898	0.992262	15	6.66193
W5NQ46	Fibrinogen beta chain OS=Ovis aries GN=FGB PE=4 SV=1 - [W5NQ46_SHEEP]	57.49	26	26	267	494	56.6047	7.72314	0.82019	96	15.7935	1.05595	76	7.63355	1.24175	95	11.8025	1.16999	96	11.0222	0.874173	76	11.2589	1.01476	95	5.45058	0.950091	96	8.64533	1.06833	76	6.21751	0.778786	95	13.3716	1.05547	96	6.64715	1.01417	76	6.71825	0.968309	95	7.24805
W5NU63	Myosin heavy chain 10 OS=Ovis aries GN=MYH10 PE=3 SV=1 - [W5NU63_SHEEP]	57.44	83	112	995	1976	228.959	5.5415	0.867684	221	6.83546	1.01205	176	7.80415	0.968531	172	5.79922	0.864418	221	8.31586	0.893527	176	8.6873	0.802761	172	11.3326	1.11909	221	5.11566	0.996689	176	6.76013	1.0555	172	9.05362	1.22304	221	8.49107	1.13508	176	7.12464	1.13147	172	7.11648
W5PSF3	Diazepam binding inhibitor, acyl-CoA binding protein OS=Ovis aries GN=DBI PE=4 SV=1 - [W5PSF3_SHEEP]	57.43	5	5	49	101	11.5938	5.35107	1.28796	16	7.9969	0.989729	14	10.0804	0.98151	19	7.63209	0.941109	16	4.13584	1.1587	14	10.6744	1.0913	19	6.64195	0.831874	16	6.70855	0.916857	14	7.78625	0.9208	19	6.97897	0.930674	16	10.4401	0.936418	14	6.2744	1.02697	19	7.22654
D0EP88	Prefoldin 6 OS=Ovis aries GN=PFDN6 PE=4 SV=1 - [D0EP88_SHEEP]	57.36	10	10	33	129	14.5458	8.32373	1.19555	14	8.34716	0.97924	8	4.84211	1.13544	11	3.54669	0.931888	14	6.80716	1.02703	8	3.2062	1.0182	11	7.15073	0.938038	14	7.42433	1.05663	8	5.53559	0.996783	11	4.3328	0.938539	14	6.77943	0.931899	8	5.73387	0.911289	11	7.85366
W5NXM1	Uncharacterized protein OS=Ovis aries GN=LOC105605927 PE=4 SV=1 - [W5NXM1_SHEEP]	57.24	1	8	69	152	17.294	8.70459	1.11095	4	1.81848	0.837039	3	5.60041	0.916447	7	8.18543	0.93592	4	12.177	1.05019	3	2.58647	0.965443	7	9.12359	1.17601	4	10.2736	1.00761	3	3.89317	0.986488	7	9.65062	0.809509	4	4.85157	1.25212	3	4.73625	1.13122	7	13.4639
W5NXB5	Microtubule-associated protein OS=Ovis aries GN=MAP4 PE=4 SV=1 - [W5NXB5_SHEEP]	57.22	50	50	274	1101	114.916	5.05908	1.07551	103	10.3768	0.873883	88	8.07941	0.996261	83	11.6205	0.927024	103	14.568	1.00813	88	6.14274	0.91878	83	8.51998	1.01738	103	12.2036	1.10246	88	8.24287	1.22851	83	14.6494	1.01183	103	13.915	1.0409	88	8.36834	0.918767	83	13.1975
W5NY50	ATP synthase subunit alpha OS=Ovis aries GN=ATP5A1 PE=3 SV=1 - [W5NY50_SHEEP]	57.14	28	29	387	553	59.6667	9.18799	1.05154	132	10.1882	1.11695	139	15.2824	1.06441	102	12.5301	1.15829	132	12.374	1.02915	139	6.52156	1.11298	102	9.97438	0.877993	132	15.9602	0.902131	139	15.4875	0.881251	102	10.968	0.891101	132	14.2288	0.934466	139	12.5842	0.971669	102	12.3547
W5PHI7	Uncharacterized protein OS=Ovis aries PE=3 SV=1 - [W5PHI7_SHEEP]	57.14	5	9	484	203	22.7268	5.09717	0.876804	131	11.2383	0.818347	129	11.8936	0.932395	99	6.7763	1.07481	131	12.8192	0.982251	129	6.04547	0.988338	99	7.44078	1.04806	131	6.46151	1.13908	129	7.85914	0.939376	99	6.52492	1.03374	131	8.92116	1.12124	128	7.44794	1.1168	99	7.11488
W5PL84	EH domain containing 1 OS=Ovis aries GN=EHD1 PE=3 SV=1 - [W5PL84_SHEEP]	57.06	15	23	111	489	55.0708	6.56592	0.964055	24	6.08685	0.917008	22	3.49299	0.95	28	5.45979	0.885036	24	6.10128	0.971637	22	5.10933	0.928825	28	10.561	1.09189	24	2.59719	1.0699	22	3.65253	1.09075	28	8.26458	1.10817	24	15.3417	1.06867	22	6.17249	1.02861	28	5.29634
W5Q2E1	Lumican OS=Ovis aries GN=LUM PE=4 SV=1 - [W5Q2E1_SHEEP]	57.02	14	14	356	342	38.8129	6.45557	0.783684	133	21.4565	0.860063	108	10.6991	0.737524	113	19.567	0.987011	133	9.19347	0.917837	108	8.91172	0.983599	113	7.84746	1.2066	133	11.4771	1.09819	108	7.32438	0.750049	113	16.0029	1.07274	133	8.11008	1.15	108	13.4736	1.4016	113	17.4318
W5PK27	Myosin light chain 6 OS=Ovis aries GN=MYL6 PE=4 SV=1 - [W5PK27_SHEEP]	57.01	1	11	174	214	23.427	5.23682	0.872303	2	12.9471	0.842562	2	12.1905	0.903497	1		0.943505	2	1.05892	0.882911	2	3.28513	0.946093	1		1.01832	2	21.5021	1.15494	2	12.9284	1.03984	1		1.19046	2	29.2248	1.16611	2	1.94812	1.11519	1
W5Q0Q1	Tyrosine 3-monooxygenase/tryptophan 5-monooxygenase activation protein theta OS=Ovis aries GN=YWHAQ PE=3 SV=1 - [W5Q0Q1_SHEEP]	56.97	11	16	196	251	28.2879	4.79248	0.990548	52	5.09832	0.947135	47	4.7201	1.01718	35	6.86012	0.981345	52	4.41861	1.00697	47	3.78014	0.960378	35	5.66172	0.991936	52	4.29966	1.079	47	5.83133	0.990226	35	6.81039	1.06602	52	4.98422	0.964235	47	5.26598	1.03652	35	5.45356
W5NUA0	Proline and arginine rich end leucine rich repeat protein OS=Ovis aries GN=PRELP PE=4 SV=1 - [W5NUA0_SHEEP]	56.96	20	20	216	381	43.6271	9.53955	0.724148	80	33.7759	0.894823	74	7.73465	0.767573	61	20.2882	0.912532	80	7.79488	0.880751	74	10.2481	0.974175	61	5.42966	1.20468	80	14.2098	1.12517	74	9.9507	0.80736	61	14.6856	1.19981	80	15.6854	1.1193	74	9.86046	1.35886	61	12.4519
M4WDN5	Thymosin beta 4, X-linked OS=Ovis aries GN=ThymB4X PE=2 SV=1 - [M4WDN5_SHEEP]	56.82	1	4	70	44	5.04952	5.05908	0.860778	10	6.48175	0.872342	19	5.64795	0.896315	12	5.98456	0.94673	10	6.40334	1.4101	19	6.8067	0.935113	12	2.51073	0.855357	10	9.72332	0.863858	19	6.64082	1.13763	12	5.23075	1.41259	10	9.11367	0.889228	19	6.21065	1.05903	12	4.47706
W5P031	Haloacid dehalogenase like hydrolase domain containing 2 OS=Ovis aries GN=HDHD2 PE=4 SV=1 - [W5P031_SHEEP]	56.76	11	11	24	259	28.523	6.55127	1.11784	11	4.87922	0.929889	4	3.81222	0.93039	9	2.84059	0.957005	11	13.2704	0.96642	4	3.1433	0.982372	9	4.38795	0.989771	11	11.2961	1.13994	4	5.07095	0.932323	9	11.799	0.977289	11	3.59868	1.02098	4	5.82133	1.08706	9	7.93633
W5QB25	Uncharacterized protein OS=Ovis aries PE=4 SV=1 - [W5QB25_SHEEP]	56.72	4	4	9	67	7.41877	7.12256	1.01892	3	5.26703	0.975772	3	3.20582	0.947919	3	2.40613	1.01059	3	9.57812	1.05382	3	1.1289	0.930895	3	0.272708	1.0647	3	5.67008	0.996199	3	3.73479	1.0378	3	0.72347	1.1026	3	4.64984	0.999242	3	5.3417	1.09406	3	0.341759
W5PUD2	40S ribosomal protein S21 OS=Ovis aries GN=RPS21 PE=3 SV=1 - [W5PUD2_SHEEP]	56.63	5	5	22	83	9.10557	8.49951	1.15389	6	4.30349	1.04181	5	14.2451	1.07472	4	14.3826	1.00495	6	11.1586	1.1103	5	2.65501	1.07522	4	12.0712	0.859337	6	6.68852	0.933444	5	8.72935	0.940118	4	5.1525	0.963482	6	7.4992	0.949658	5	7.46854	0.958492	4	3.83776
C5IS99	Ubiquitin-conjugating enzyme OS=Ovis aries GN=UBE2N PE=2 SV=1 - [C5IS99_SHEEP]	56.58	8	8	47	152	17.127	6.56592	1.01397	17	9.94814	0.986272	15	4.5098	1.06184	15	5.29177	0.996729	17	3.49472	0.986865	15	6.54765	0.98922	15	5.30775	0.955947	17	6.36602	1.00564	15	11.7924	0.945618	15	5.3886	1.04093	17	6.88512	0.972509	15	6.01042	1.00541	15	5.77601
W5P824	Actin-related protein 2/3 complex subunit 4 OS=Ovis aries GN=ARPC4 PE=3 SV=1 - [W5P824_SHEEP]	56.55	8	8	28	168	19.6033	8.42627	1.07666	12	5.48904	1.01252	8	1.50973	1.01536	8	3.00086	0.987816	12	7.28265	1.03204	8	1.87709	1.03391	8	6.04276	1.03894	12	4.4383	0.980301	8	1.46169	0.92242	8	7.9185	0.934585	12	10.728	1.0152	8	6.80136	1.08143	8	4.7386
W5PJX0	Uncharacterized protein OS=Ovis aries GN=CCT6A PE=3 SV=1 - [W5PJX0_SHEEP]	56.5	20	26	120	531	57.9056	6.75635	1.07263	38	7.31651	1.09202	34	12.9903	1.04682	27	11.0947	1.07803	38	6.38688	1.0164	34	6.60037	1.02239	27	7.48916	0.949847	38	6.83287	0.944205	34	12.389	0.972986	27	7.77227	0.911728	38	9.77645	0.974338	34	6.11092	1.02507	27	8.59656
W5NZR9	Proteasome 26S subunit, ATPase 1 OS=Ovis aries GN=PSMC1 PE=3 SV=1 - [W5NZR9_SHEEP]	56.47	19	21	74	448	50.1662	6.21436	1.11024	30	4.94243	1.03742	17	8.64873	1.07554	24	6.59969	1.03482	30	7.00557	1.03062	17	7.02634	1.02299	24	4.95413	0.957119	30	7.86044	0.943858	17	6.56081	0.976499	24	6.48696	0.912673	30	6.2147	0.988902	17	10.6084	0.954141	24	5.96405
W5P3I5	Carnosine dipeptidase 2 OS=Ovis aries GN=CNDP2 PE=4 SV=1 - [W5P3I5_SHEEP]	56.46	20	20	89	457	50.5747	6.04932	1.0245	33	6.89454	0.983753	24	4.45634	1.05918	32	5.10719	1.07658	33	4.76354	1.06632	24	4.69924	1.02054	32	5.59192	0.962961	33	3.4655	0.918521	24	5.48754	0.897689	32	10.4653	0.935751	33	8.60446	1.05532	24	5.90061	1.00824	32	6.6069
W5QIK8	Selenium binding protein 1 OS=Ovis aries GN=SELENBP1 PE=4 SV=1 - [W5QIK8_SHEEP]	56.36	20	20	128	472	52.5047	6.78564	0.824843	43	16.517	0.815521	31	9.11487	0.926315	54	6.20988	0.798659	43	15.5744	0.857716	31	8.69812	0.791493	54	14.2974	1.23921	43	9.94306	1.40122	31	8.08486	0.903483	54	9.68203	1.20859	43	11.7613	0.901153	31	15.8123	1.2763	54	10.5654
W5NZM0	Uncharacterized protein OS=Ovis aries GN=VDAC3 PE=4 SV=1 - [W5NZM0_SHEEP]	56.34	12	14	54	284	30.8315	8.86572	1.00765	11	4.00347	1.06785	11	11.0126	0.942078	14	6.37261	1.03626	11	1.88023	0.993281	11	7.93633	1.066	14	4.68328	0.991517	11	8.62915	0.929996	11	11.9495	0.932138	14	11.7153	0.981672	11	5.29981	0.915017	11	8.88946	1.05064	14	7.80406
W5NUN8	Aldo-keto reductase family 1 member A1 OS=Ovis aries GN=AKR1A1 PE=4 SV=1 - [W5NUN8_SHEEP]	56.31	17	18	130	325	36.567	7.26904	0.966381	39	5.3555	0.921515	36	6.21873	0.948979	44	5.37274	0.938768	39	4.54941	0.962873	36	6.05306	0.969211	44	6.48219	1.09181	39	4.93305	1.07671	37	5.09852	1.04282	44	4.67913	1.05875	39	7.93672	1.03167	36	6.75655	1.05443	44	5.66664
C5IWV1	Fumarate hydratase OS=Ovis aries GN=FH PE=2 SV=1 - [C5IWV1_SHEEP]	56.27	22	23	101	510	54.5873	8.89502	1.16744	43	8.58736	1.16927	26	9.77534	1.1933	31	13.6769	1.1216	43	5.76514	1.08695	26	7.16808	1.13329	31	5.35903	0.827876	43	12.4093	0.827596	26	5.78736	0.86504	31	9.92224	0.832355	43	8.6815	0.903218	26	12.1413	0.864162	31	8.52484
W5PHX1	Adenosylhomocysteinase OS=Ovis aries GN=LOC101112245 PE=3 SV=1 - [W5PHX1_SHEEP]	56.25	21	22	145	432	47.6622	6.17627	1.06151	45	9.48168	0.920561	42	6.38707	0.923784	46	5.66325	0.887614	45	10.0177	0.922165	42	6.98003	0.989904	46	5.14829	0.95891	45	6.76561	1.11888	42	6.42666	1.04254	46	11.3588	1.13442	45	8.65859	1.05074	42	5.89855	1.0639	46	5.48208
W5P8R0	Uncharacterized protein OS=Ovis aries GN=NDUFA4 PE=4 SV=1 - [W5P8R0_SHEEP]	56.1	6	6	33	82	9.34887	9.5835	1.13888	10	6.95876	1.50484	11	14.5262	1.33521	12	11.5233	1.42685	10	9.66693	1.10701	11	3.46114	1.26897	12	10.9599	0.650419	10	18.7605	0.680065	11	24.3835	0.695193	12	10.125	0.695272	10	19.0323	0.70996	11	22.3788	0.798186	12	15.4218
D8X187	Serpin peptidase inhibitor clade B ovalbumin member 1 OS=Ovis aries GN=SERPINB1 PE=2 SV=1 - [D8X187_SHEEP]	55.97	19	20	135	377	42.1979	6.56592	0.995712	52	6.28215	0.767849	29	12.978	1.0218	47	5.47017	0.985019	52	4.85703	1.07657	29	7.67517	0.915821	47	7.93381	1.06154	52	4.7284	1.15389	29	7.12445	1.10019	47	10.3744	0.976127	52	5.6814	1.01614	29	5.99297	0.988179	47	6.22378
W5Q5C7	Catenin alpha 1 OS=Ovis aries GN=CTNNA1 PE=4 SV=1 - [W5Q5C7_SHEEP]	55.96	32	40	142	906	100.025	6.29053	0.920771	47	6.71383	1.02085	29	5.81776	1.03426	34	6.65624	1.02182	47	6.59256	1.01365	29	7.09875	0.934084	34	7.9864	1.02607	47	4.82478	0.975262	29	9.714	1.05462	34	8.86248	1.05214	47	9.2568	0.978295	29	6.54426	1.0064	34	5.4711
W5NYR6	A-kinase anchoring protein 12 OS=Ovis aries GN=AKAP12 PE=4 SV=1 - [W5NYR6_SHEEP]	55.96	73	73	315	1853	198.923	4.41162	1.02326	113	8.5725	0.839473	93	11.7073	0.810513	109	11.4007	0.829492	113	14.654	0.936635	93	6.25228	0.858343	109	9.00046	1.1403	113	10.639	1.23755	93	10.7032	1.27085	109	11.84	1.07979	113	11.8963	0.991609	93	5.47643	1.06749	109	6.45394
W5Q5N9	Keratin 8 OS=Ovis aries GN=KRT8 PE=3 SV=1 - [W5Q5N9_SHEEP]	55.93	22	28	155	472	52.8778	5.8208	1.1968	33	7.32285	0.744035	49	10.2293	1.04869	28	4.81015	1.22395	33	6.35684	1.72024	49	19.7003	0.720016	28	11.8002	0.853654	33	7.2507	0.582014	49	37.7151	1.70497	28	14.097	0.65964	33	20.2351	1.01115	49	5.84668	0.648316	28	25.097
W5P8K0	Dynactin subunit 2 OS=Ovis aries GN=DCTN2 PE=4 SV=1 - [W5P8K0_SHEEP]	55.88	21	22	82	408	44.8171	5.26221	1.05466	27	6.31421	1.03316	22	7.69675	1.07382	29	7.40902	1.01466	27	6.52654	1.02498	22	4.22973	0.995382	29	8.80486	1.01454	27	7.07408	0.968947	22	6.70044	1.01615	29	6.97163	0.952601	27	8.6422	0.950732	22	6.91461	0.951213	29	5.61465
W5PA76	Leucine zipper and CTNNBIP1 domain containing OS=Ovis aries GN=LZIC PE=4 SV=1 - [W5PA76_SHEEP]	55.79	9	9	37	190	21.5101	4.94482	1.0159	14	6.05609	0.914896	13	3.62355	0.930075	10	7.01445	0.883976	14	8.65334	0.970374	13	4.3912	0.985824	10	4.62927	1.0795	14	5.37816	1.13261	13	3.71258	1.10171	10	8.70425	1.04057	14	21.0919	0.996575	13	8.97162	1.00309	10	3.99621
W5QF76	Cannabinoid receptor interacting protein 1 OS=Ovis aries GN=CNRIP1 PE=4 SV=1 - [W5QF76_SHEEP]	55.76	6	7	28	165	18.7236	7.94287	0.786281	13	6.95816	0.817857	6	5.35684	0.863157	8	2.74371	0.816847	13	7.94368	0.789549	6	10.6155	0.936992	8	3.43059	1.13641	13	4.89364	1.28835	6	8.22495	1.03015	8	7.74853	1.35649	13	12.3497	1.16322	6	16.0849	1.16355	8	1.9869
W5Q4E1	Heat shock protein 90 beta family member 1 OS=Ovis aries GN=HSP90B1 PE=3 SV=1 - [W5Q4E1_SHEEP]	55.71	45	46	456	806	92.6214	4.85596	1.02746	132	5.16035	1.12022	168	9.6261	1.18808	138	11.1187	1.20463	132	11.3081	1.08076	169	7.02565	1.05104	138	5.81884	0.87781	132	11.1804	0.865234	168	11.9994	0.88634	138	7.41626	0.848265	132	13.7318	0.936386	169	8.27383	0.910211	138	8.55703
K4P486	Ribosomal protein S17 OS=Ovis aries GN=RPS17 PE=2 SV=1 - [K4P486_SHEEP]	55.56	6	6	54	135	15.5144	9.84717	1.06217	20	7.48096	1.13392	18	8.51949	1.15506	16	10.4363	1.14286	20	7.44869	1.00641	18	9.39607	1.0107	16	6.57911	0.898935	20	12.478	0.903047	18	13.0286	0.929973	16	11.8325	0.858283	20	9.56104	0.959482	18	12.8734	0.954235	16	13.9367
W5PKE2	Uncharacterized protein OS=Ovis aries PE=4 SV=1 - [W5PKE2_SHEEP]	55.47	12	12	59	274	28.5171	8.5874	1.12301	22	6.36793	1.19724	18	12.6311	1.11487	19	7.61238	1.17543	22	6.14074	1.0288	18	4.61068	1.10251	19	4.88415	0.829592	22	11.1742	0.864495	18	11.9922	0.883826	19	9.98722	0.831256	22	4.83188	0.860368	18	9.90477	0.94445	19	5.12452
W5P1I7	Ubiquitin conjugating enzyme E2 M OS=Ovis aries GN=UBE2M PE=3 SV=1 - [W5P1I7_SHEEP]	55.41	8	8	25	148	17.1035	5.35107	1.06666	6	5.64656	1.05391	7	7.89948	1.02679	12	2.78526	1.02016	6	5.38919	1.00353	7	4.21898	1.00929	12	5.15475	0.977101	6	6.94248	1.00128	7	11.3875	1.00443	12	4.32748	0.958006	6	1.87778	1.00096	7	5.57354	0.964031	12	5.38725
W5NRN6	Interleukin enhancer binding factor 2 OS=Ovis aries GN=ILF2 PE=4 SV=1 - [W5NRN6_SHEEP]	55.38	16	16	60	390	43.0352	5.26221	1.01262	22	6.4502	0.99551	15	8.01097	0.960676	22	5.97516	0.946877	22	7.11665	0.96414	15	7.14677	0.950798	22	6.45987	1.05286	23	6.11196	1.00001	15	7.47042	1.06405	22	5.50266	1.00671	22	10.3195	1.0404	15	10.7472	1.04702	22	4.67014
W5P2C3	Uncharacterized protein OS=Ovis aries PE=3 SV=1 - [W5P2C3_SHEEP]	55.37	1	16	218	363	39.4699	7.86963	1.05256	1		1.18822	7	5.58837	1.06798	2	12.79	1.13611	1		1.10167	7	3.6068	1.10281	2	3.59665	0.940405	1		0.817924	7	2.7977	0.969927	2	22.0475	0.862943	1		0.898546	7	9.94829	0.923804	2	2.11982
W5NS06	Annexin OS=Ovis aries GN=LOC101114082 PE=3 SV=1 - [W5NS06_SHEEP]	55.36	17	17	54	336	37.503	5.19873	1.32997	24	10.2454	1.34258	17	14.2784	1.57426	13	14.7066	1.41726	24	16.3283	1.11743	17	4.22146	1.28426	13	7.04851	0.615721	24	37.6054	0.719008	17	18.2816	0.633572	13	25.856	0.599253	24	29.7276	0.829688	17	13.514	0.660601	13	25.8279
W5QFA5	Uncharacterized protein OS=Ovis aries GN=RPS29 PE=4 SV=1 - [W5QFA5_SHEEP]	55.36	4	4	6	56	6.70231	10.1255	1.20554	3	1.70168	1.33715	1		1.15204	2	16.3068	1.1159	3	3.48934	0.988321	1		1.06129	2	8.71893	0.839097	3	9.20567	0.777615	1		0.927734	2	7.38065	0.818901	3	1.4383	0.863429	1		0.916596	2	14.145
W5Q4S3	Uncharacterized protein OS=Ovis aries GN=RPL3 PE=3 SV=1 - [W5Q4S3_SHEEP]	55.33	22	22	94	403	46.0228	10.228	1.22787	37	13.8581	1.17936	30	13.5099	1.11718	27	7.5455	1.01157	37	7.459	0.969862	30	4.97483	1.047	27	3.27083	0.908236	37	8.40149	0.875186	30	17.0416	0.968754	27	5.54525	0.859521	37	13.3523	0.96324	30	8.76004	0.926833	27	7.06161
P62896	Cytochrome c OS=Ovis aries GN=CYCS PE=1 SV=2 - [CYC_SHEEP]	55.24	6	6	55	105	11.6961	9.49561	1.58602	19	11.9659	1.27019	19	13.3175	1.43716	17	9.37507	1.1319	19	6.38435	1.13951	19	8.49903	1.12574	17	8.29704	0.555563	19	22.7834	0.793139	19	20.395	0.783281	17	12.8641	0.649387	19	25.0397	0.776009	19	21.6597	0.741438	17	16.5241
B6UV59	Hydroxyacyl-coenzyme A dehydrogenase/3-ketoacyl-coenzyme A thiolase/enoyl-coenzyme A hydratase (Trifunctional protein) alpha subunit OS=Ovis aries GN=HADHA PE=2 SV=1 - [B6UV59_SHEEP]	55.18	35	35	198	763	83.2416	9.05615	1.01236	69	5.35294	1.16776	69	11.9534	1.08096	58	7.17557	1.1967	69	11.348	1.09235	69	8.02516	1.19162	58	5.72587	0.878257	69	11.1195	0.83355	69	16.7775	0.861201	58	9.1893	0.863161	69	12.6583	0.898247	69	14.5383	0.922046	58	7.43506
W5QCI3	NADH-cytochrome b5 reductase OS=Ovis aries GN=CYB5R3 PE=3 SV=1 - [W5QCI3_SHEEP]	55.15	14	14	82	301	34.0926	7.31299	0.871309	26	6.71678	0.982768	27	8.45675	0.906378	29	6.48552	0.978462	26	4.11223	0.903259	27	5.82336	0.930619	29	6.11087	1.15488	26	5.66814	1.0573	27	5.50949	0.99334	29	8.98503	1.02839	26	7.96085	1.02977	27	7.76706	1.14321	29	9.02794
P12303	Transthyretin OS=Ovis aries GN=TTR PE=2 SV=1 - [TTHY_SHEEP]	55.1	8	8	64	147	15.761	5.85889	1.25516	23	14.5827	0.909504	14	9.0344	0.727259	22	11.4412	0.661509	23	31.9621	0.973577	14	4.80139	1.31466	22	9.96272	1.43044	23	18.7227	0.983221	14	8.81054	0.882848	22	6.90987	0.717174	23	25.5446	1.14813	14	6.19982	1.08081	22	5.03129
W5NWK5	S100 calcium binding protein A13 OS=Ovis aries GN=S100A13 PE=3 SV=1 - [W5NWK5_SHEEP]	55.1	7	7	42	98	11.2229	5.57959	0.916185	14	9.96828	0.887262	15	4.11181	1.00944	12	6.93142	0.824711	14	10.2868	1.00994	15	2.71758	0.928002	12	15.8158	1.11288	14	13.5672	1.07391	15	1.63768	0.998269	12	12.0206	1.25777	14	18.7083	1.07542	15	6.86657	1.08803	12	4.9059
W5NZ80	Family with sequence similarity 129 member A OS=Ovis aries GN=FAM129A PE=4 SV=1 - [W5NZ80_SHEEP]	54.98	36	36	169	933	103.293	4.71631	0.951436	63	7.72399	1.09872	45	15.8179	0.9628	61	7.80998	1.18887	63	10.1344	0.918855	45	8.48456	1.09134	61	6.56817	0.965664	63	8.96893	0.943388	45	12.2836	0.937711	61	10.3597	0.854937	63	10.7699	0.987469	45	8.23253	1.05298	61	9.30644
W5PK95	Uncharacterized protein OS=Ovis aries GN=HNRNPA2B1 PE=4 SV=1 - [W5PK95_SHEEP]	54.96	15	18	223	353	37.4067	8.95361	0.961273	72	5.61989	1.04509	64	5.75969	0.967078	65	6.95167	1.01325	72	6.86722	0.958414	64	6.61131	0.945803	65	6.11593	1.0016	72	6.68796	1.0023	64	5.781	1.03353	65	7.65388	1.06223	72	8.20764	1.00982	64	6.90413	1.05465	65	8.10273
W5NWK8	S100 calcium binding protein A14 OS=Ovis aries GN=S100A14 PE=3 SV=1 - [W5NWK8_SHEEP]	54.81	5	5	22	104	11.4476	4.66553	0.838725	6	12.8684	0.883548	8	10.4047	1.07576	8	3.38091	0.868717	6	11.2241	0.881115	8	3.30373	0.87267	8	4.28989	1.13221	6	4.76509	1.14312	8	2.33372	1.00074	8	7.01442	1.29998	6	5.02879	1.14314	8	9.47225	1.04254	8	5.29722
B6V716	Guanine nucleotide-binding protein subunit gamma OS=Ovis aries GN=GNG11 PE=2 SV=1 - [B6V716_SHEEP]	54.79	6	6	10	73	8.48941	5.5415	0.960965	2	5.02456	0.962879	2	2.17974	0.889166	6	5.37151	0.941154	2	8.43189	0.956308	2	0.724421	0.895036	6	4.93685	1.00277	2	1.05607	1.04459	2	7.2042	1.23671	6	3.44264	1.14185	2	12.6496	1.06442	2	6.04435	1.04245	6	3.72761
W5QFQ0	Malate dehydrogenase OS=Ovis aries GN=MDH1 PE=3 SV=1 - [W5QFQ0_SHEEP]	54.79	24	24	162	334	36.416	6.27783	1.2046	61	13.6315	1.098	48	10.7701	1.18077	53	10.3727	1.03845	61	7.17819	1.06475	48	5.70886	1.14878	53	4.06625	0.855731	61	11.2138	0.884278	48	8.83938	0.848026	53	6.52306	0.852458	61	15.5055	0.956093	48	9.45296	0.911031	53	11.3621
F2YQ13	Gelsolin isoform b OS=Ovis aries GN=GSN PE=2 SV=1 - [F2YQ13_SHEEP]	54.72	4	33	353	731	80.6696	5.84619	0.942628	11	7.08369	0.92441	9	14.8902	0.887248	11	10.2641	0.798775	11	17.1799	0.947828	9	10.1247	0.98809	11	7.75709	1.22092	11	5.51121	1.07036	9	6.373	1.16991	11	16.7619	1.16506	11	10.4906	1.10616	9	11.804	1.05767	11	2.60871
B2MVW8	SLC25A4 OS=Ovis aries PE=2 SV=1 - [B2MVW8_SHEEP]	54.7	6	15	68	298	32.9693	9.83252	1.12842	7	2.37276	1.20136	7	13.2401	1.09254	4	6.1164	1.16547	7	14.5178	1.04178	7	4.22022	1.08259	4	2.41024	0.780028	7	6.93635	0.86334	7	9.04223	0.845488	4	4.92723	0.878221	7	14.5833	0.909145	7	13.3159	1.00844	4	7.71059
W5P0A4	Dihydropyrimidinase like 3 OS=Ovis aries GN=DPYSL3 PE=4 SV=1 - [W5P0A4_SHEEP]	54.64	23	28	180	690	74.5103	6.91748	0.914189	44	7.86484	0.829366	35	10.592	0.865687	45	10.6166	0.823584	44	10.9762	0.952166	35	4.94272	0.876134	45	7.3084	1.14343	44	9.28036	1.11612	35	8.90987	1.06149	45	6.09832	1.18589	44	11.6605	1.14334	35	9.61765	1.14922	45	9.10619
W5PN84	Eukaryotic translation elongation factor 2 OS=Ovis aries GN=EEF2 PE=4 SV=1 - [W5PN84_SHEEP]	54.52	48	51	385	974	108.138	8.26514	1.11611	131	8.73549	1.11558	129	8.84393	1.13043	118	10.1011	1.11075	131	6.43691	1.00739	129	5.98787	1.02444	118	5.49149	0.89117	131	10.9091	0.910782	129	9.96185	0.932656	118	8.54303	0.864697	131	10.8945	0.941527	129	6.82501	0.953004	118	11.6476
W5PRS4	Peptidylprolyl isomerase OS=Ovis aries GN=FKBP5 PE=4 SV=1 - [W5PRS4_SHEEP]	54.49	24	25	81	457	51.1387	6.16357	1.03784	32	6.64107	0.95112	24	6.4432	1.01839	24	6.36509	0.927173	32	8.33305	0.985317	24	6.67322	0.886868	24	5.10384	1.0877	32	7.06696	1.04283	24	9.27364	1.1795	24	6.97659	0.992445	32	6.33918	1.00459	24	4.64297	0.941019	24	6.47316
W5NS43	Aldehyde dehydrogenase 6 family member A1 OS=Ovis aries GN=ALDH6A1 PE=4 SV=1 - [W5NS43_SHEEP]	54.48	23	23	80	536	58.1225	7.79639	1.0302	26	6.8061	1.02291	25	7.46408	1.01162	29	7.68335	0.97556	26	7.94957	0.964945	25	7.84012	0.994972	29	4.2773	1.01962	26	7.06865	1.0161	25	8.26814	1.02181	29	5.93938	1.01196	26	6.86292	1.00853	25	8.73596	1.00167	29	7.84455
W5PN74	Uncharacterized protein OS=Ovis aries PE=3 SV=1 - [W5PN74_SHEEP]	54.37	1	10	64	206	23.6952	6.07471				1.0742	1								1.00044	1								1.02747	1								0.879394	1
W5QD30	Proteasome subunit alpha type OS=Ovis aries GN=PSMA5 PE=3 SV=1 - [W5QD30_SHEEP]	54.36	10	10	67	241	26.3942	4.79248	1.20594	26	11.8173	0.997301	20	5.36222	1.05001	21	7.95986	0.918019	26	6.35388	1.01468	20	4.83671	1.05772	21	7.87778	0.961354	26	10.0777	0.995394	20	4.0583	0.947062	21	6.59457	0.92227	26	11.9331	0.968284	20	7.21901	0.983877	21	9.04759
W5PUT6	Clathrin heavy chain OS=Ovis aries GN=CLTC PE=3 SV=1 - [W5PUT6_SHEEP]	54.35	73	73	368	1678	191.765	5.65576	1.07872	142	7.71387	1.14284	103	12.0272	1.02765	122	9.38218	1.0628	142	6.79866	1.00975	103	5.19915	1.02486	122	7.24937	0.982679	142	6.6332	0.885658	103	11.3984	0.974787	122	8.59206	0.897994	142	11.8326	0.918496	103	9.60819	0.989829	122	7.64304
W5QCP6	Proteasome 26S subunit, ATPase 2 OS=Ovis aries GN=PSMC2 PE=3 SV=1 - [W5QCP6_SHEEP]	54.32	25	25	85	475	53.0576	7.31299	1.10959	32	6.39801	1.06131	28	5.17486	1.09276	25	7.49785	1.0314	32	4.6338	1.0531	28	5.83666	1.02813	25	4.58799	0.947072	32	5.46123	0.951373	28	8.0622	0.968868	25	4.20941	0.924686	32	8.12322	0.939648	28	6.81054	0.9614	25	8.8177
W5Q230	Mesoderm development candidate 2 OS=Ovis aries GN=MESDC2 PE=4 SV=1 - [W5Q230_SHEEP]	54.31	12	12	35	232	25.9181	5.90967	0.997149	12	4.68526	1.00161	10	4.9607	1.05921	13	11.6197	1.02349	12	4.98929	0.979407	10	9.91715	0.983906	13	4.7227	0.990965	12	5.58334	1.06008	10	3.94481	0.959974	13	4.70172	1.05525	12	8.27476	0.971835	10	6.30168	1.00069	13	6.14034
W5PTM9	Ubiquitin conjugating enzyme E2 V2 OS=Ovis aries GN=UBE2V2 PE=3 SV=1 - [W5PTM9_SHEEP]	54.29	3	7	61	140	15.863	8.08936	1.00102	3	3.87509	0.812509	1		1.02096	3	2.69618	1.01746	3	0.432042	0.99421	1		1.02812	3	3.08348	0.977809	3	3.35071	1.17574	1		0.968939	3	5.95632	1.03536	3	4.67324	1.05437	1		1.0424	3	1.04192
W5PK26	LIM and SH3 protein 1 OS=Ovis aries GN=LASP1 PE=4 SV=1 - [W5PK26_SHEEP]	54.23	16	16	82	260	29.6802	7.04932	0.964196	35	8.83228	0.954424	18	4.86264	0.981442	29	10.2005	0.881344	35	9.68744	0.95426	18	6.22507	0.917755	29	9.72097	1.05067	35	5.67816	1.02165	18	7.98003	1.01526	29	3.46168	1.13398	35	11.474	1.08137	18	6.57277	1.06993	29	11.2855
Q9TR30	Cytochrome c oxidase subunit 7A2, mitochondrial (Fragment) OS=Ovis aries GN=COX7A2 PE=1 SV=1 - [CX7A2_SHEEP]	54.17	1	1	11	24	2.79348	7.25439	1.13208	5	21.1986	1.14342	3	4.00412	1.15162	3	7.37552	1.10934	5	10.9257	1.04776	3	6.84099	1.23331	3	12.8145	0.852951	5	23.997	0.940948	3	6.97818	0.809488	3	12.6653	0.827978	5	8.64663	0.86954	3	4.82716	0.914147	3	4.07003
W5P765	T-complex protein 1 subunit gamma OS=Ovis aries GN=CCT3 PE=3 SV=1 - [W5P765_SHEEP]	54.07	31	31	152	577	63.5599	6.69775	1.07834	58	6.96226	1.06647	45	10.08	1.10854	49	7.99627	1.08123	58	6.03988	1.00866	45	5.60566	0.999339	49	5.3567	0.917123	58	8.62829	0.95602	45	6.96769	0.977298	49	4.83739	0.912742	58	7.01472	0.957465	45	6.29514	0.946889	49	8.39916
W5P6E9	Uncharacterized protein OS=Ovis aries GN=LOC105605457 PE=4 SV=1 - [W5P6E9_SHEEP]	54.05	8	9	41	185	21.4046	4.93213	0.825478	14	6.43366	0.888614	10	6.87127	0.866824	16	7.67362	0.852579	14	7.45254	0.932339	10	10.8319	0.835219	16	10.0157	1.10817	14	5.63576	1.1343	10	8.79862	1.27105	16	6.48065	1.2835	14	9.09467	1.06926	10	4.28415	1.06494	16	3.4986
W5QBQ9	Myosin heavy chain 9 OS=Ovis aries GN=MYH9 PE=3 SV=1 - [W5QBQ9_SHEEP]	53.99	93	114	1163	1930	220.697	6.44287	1.0126	321	5.82047	1.11711	286	11.8433	1.15356	270	9.96104	1.09043	321	8.09963	0.998221	287	6.25994	0.971729	270	5.93868	0.924	321	10.2657	0.914877	287	12.7667	0.957148	270	8.47659	0.975142	321	7.43261	0.948	287	8.76416	0.948288	270	7.82078
W5Q7J3	Eukaryotic translation initiation factor 1 OS=Ovis aries GN=EIF1 PE=4 SV=1 - [W5Q7J3_SHEEP]	53.98	2	5	17	113	12.7246	7.44482	1.06315	3	0.0689801	1.10138	1					1.16763	3	10.2421	0.95455	1					0.938729	3	5.91907	0.962174	1					0.812532	3	8.67644	0.986088	1
W5QFK5	NRAS proto-oncogene, GTPase OS=Ovis aries GN=NRAS PE=4 SV=1 - [W5QFK5_SHEEP]	53.97	3	7	17	189	21.2155	5.17334	0.962102	3	3.58336	1.03169	2	13.142	1.04112	2	1.88287	1.03634	3	3.93464	1.02714	2	5.60587	1.06966	2	2.29807	1.07216	3	3.03999	0.957754	2	11.557	0.975616	2	7.81461	0.977067	3	0.354413	0.990949	2	3.02899	0.97033	2	8.79191
W5QFS3	Histone H2B OS=Ovis aries GN=HIST1H2BA PE=3 SV=1 - [W5QFS3_SHEEP]	53.91	1	8	252	128	14.3007	10.3452				1.04634	1								0.9543	1								1.05393	1								0.939114	1
W5Q9B2	Rho GDP dissociation inhibitor alpha OS=Ovis aries GN=ARHGDIA PE=4 SV=1 - [W5Q9B2_SHEEP]	53.88	11	11	110	206	23.6209	5.12256	0.970406	42	5.20067	0.905765	38	6.38468	0.976236	30	6.71476	0.919571	42	6.88687	0.967851	38	6.23886	0.933066	30	6.8861	1.05593	42	4.2596	1.07868	38	5.34975	1.04604	30	8.63014	1.11414	42	6.09219	1.07886	38	5.51275	1.05779	30	7.38865
W5PWA8	Heat shock protein family B (small) member 1 OS=Ovis aries GN=HSPB1 PE=4 SV=1 - [W5PWA8_SHEEP]	53.8	5	9	78	184	19.4968	8.36768	0.920088	11	11.3868	0.893085	14	9.53978	0.810967	11	9.29146	0.926995	11	4.36031	0.869901	14	5.65242	0.971578	11	5.24708	1.07906	11	6.93479	1.22796	14	12.4836	1.03023	11	12.0132	1.11823	11	2.48653	0.981713	14	9.32089	1.10577	11	7.57273
W5QIQ4	Uncharacterized protein OS=Ovis aries GN=LOC101102605 PE=4 SV=1 - [W5QIQ4_SHEEP]	53.77	2	15	122	305	34.0268	4.83057	1.01872	12	11.9728	1.02209	10	12.0012	1.08781	4	12.7386	0.89743	12	8.83011	0.961128	10	3.62619	0.973016	4	5.54929	0.996014	12	10.7938	0.9058	10	12.8679	1.056	4	8.39156	1.09555	12	13.4991	0.980735	10	13.5147	0.930983	4	6.26205
W5PS94	Nucleobindin 1 OS=Ovis aries GN=NUCB1 PE=4 SV=1 - [W5PS94_SHEEP]	53.7	22	22	105	460	53.489	5.23682	1.06595	40	8.58291	1.02992	35	7.22783	1.1126	30	9.21061	1.02058	40	8.19863	1.05747	35	8.02196	0.958055	30	8.28887	0.96152	40	8.46196	0.94959	35	7.48985	1.02778	30	6.43608	0.94048	40	9.32266	0.951046	35	8.82378	0.921672	30	11.6967
W5PLV2	Uncharacterized protein OS=Ovis aries GN=ALDH2 PE=3 SV=1 - [W5PLV2_SHEEP]	53.65	20	23	196	520	56.6649	7.6499	0.974294	54	4.71634	1.01196	64	7.86708	0.981807	57	4.20692	0.986684	54	5.55742	1.06654	64	7.62509	0.971725	57	5.51262	1.08422	54	6.33483	0.989084	64	6.35678	0.969156	57	7.24039	0.985951	54	7.8723	0.952417	64	8.63746	1.07149	57	4.66056
W5PEM1	Prostaglandin E synthase 3 OS=Ovis aries GN=PTGES3 PE=4 SV=1 - [W5PEM1_SHEEP]	53.59	7	7	41	153	17.841	4.53857	0.936316	16	5.24457	0.933288	13	8.81806	0.965262	12	8.25774	1.00799	16	6.40385	1.01946	13	4.12265	0.975255	12	4.6239	1.022	16	7.86752	1.06592	13	5.52092	1.09859	12	7.33219	1.04087	16	11.5137	1.00174	13	12.5134	0.988331	12	7.71521
W5QIU5	Glia maturation factor beta OS=Ovis aries GN=GMFB PE=4 SV=1 - [W5QIU5_SHEEP]	53.52	6	6	36	142	16.7025	5.2876	1.03382	13	13.8673	1.0747	12	11.2959	1.08199	10	7.95686	1.08738	13	5.12972	1.05275	12	3.33598	1.06528	10	3.39624	0.9471	13	8.7771	0.909103	12	11.4812	0.980273	10	10.1575	0.885466	13	4.13427	0.954157	13	4.67745	0.941123	10	3.53557
W5PTA0	Uncharacterized protein OS=Ovis aries GN=ATP5O PE=3 SV=1 - [W5PTA0_SHEEP]	53.52	10	10	44	213	23.3886	9.89111	1.09228	20	4.26104	1.18518	12	11.5935	1.12911	12	5.10413	1.18127	20	6.18514	1.02648	12	7.45553	1.12842	12	6.4836	0.844709	20	10.3975	0.883648	12	16.0494	0.830266	12	9.41167	0.857003	20	8.31327	0.926667	12	3.61096	0.950018	12	8.09113
W5Q389	RNA polymerase II subunit D OS=Ovis aries GN=POLR2D PE=4 SV=1 - [W5Q389_SHEEP]	53.52	5	5	11	142	16.3441	4.79248	1.02085	3	0.80507	0.952867	6	8.02961	0.964042	2	1.97049	0.976041	3	3.88073	0.993081	6	8.26756	0.996444	2	5.96066	1.01887	3	2.9467	1.06143	6	14.7398	1.0142	2	5.30196	1.09973	3	14.3944	0.998634	6	6.47626	1.05241	2	1.53307
W5NRE6	Uncharacterized protein OS=Ovis aries PE=4 SV=1 - [W5NRE6_SHEEP]	53.45	5	5	16	116	13.2842	6.55127	0.989944	8	4.43	1.22739	4	6.24726	1.07493	4	1.92956	1.19216	8	12.32	1.05096	4	2.90195	1.19565	4	1.0233	0.872805	8	15.7293	0.816717	4	9.57489	0.853454	4	1.48317	0.88872	8	12.3887	0.89757	4	12.244	0.946724	4	1.55769
P00349	6-phosphogluconate dehydrogenase, decarboxylating OS=Ovis aries GN=PGD PE=1 SV=4 - [6PGD_SHEEP]	53.42	24	24	173	483	52.936	7.69385	1.04958	58	4.784	1.03561	47	5.64896	1.0457	65	6.54305	1.04437	58	5.42629	1.04242	47	2.99714	1.0663	65	4.89224	1.0024	58	4.38757	0.984738	47	5.16009	0.953148	65	6.04737	0.921913	58	7.603	0.940811	47	6.40925	0.977468	65	6.182
Q2TCH3	ATP-citrate synthase OS=Ovis aries GN=ACLY PE=2 SV=1 - [ACLY_SHEEP]	53.41	52	52	244	1101	120.857	7.23975	1.04672	88	7.41092	1.04069	76	9.08181	1.20466	80	12.5843	1.08685	88	6.84211	1.12944	76	9.00994	1.04494	80	5.97401	0.949579	88	8.93685	0.934744	76	14.1663	0.946299	80	7.72184	0.918542	88	10.0294	0.895822	76	10.5986	0.892789	80	12.7227
C5IJ99	RHOA OS=Ovis aries GN=RHOA PE=2 SV=1 - [C5IJ99_SHEEP]	53.37	4	9	79	193	21.7541	6.1001	0.902963	7	2.73933	1.00129	11	1.86244	1.00278	6	3.04526	0.997818	7	5.67785	0.960373	11	4.58118	0.969238	6	2.04331	1.04479	7	4.64179	1.02041	11	1.6897	0.987238	6	6.20361	1.13002	7	4.15516	1.06803	11	4.06162	1.06417	6	2.11165
W5NXN2	Uncharacterized protein OS=Ovis aries GN=LOC101119576 PE=4 SV=1 - [W5NXN2_SHEEP]	53.35	3	33	216	553	65.3697	5.99854	1.31495	10	17.9342	1.29343	9	10.4804	1.3489	8	10.4538	1.14493	10	10.8976	1.15025	9	5.00411	1.37619	8	5.82314	0.710973	10	32.3475	0.741216	9	11.9642	0.706877	8	9.47571	0.80063	10	19.181	0.761328	9	14.5555	0.732005	8	25.2347
Q9TTE2	Decorin OS=Ovis aries GN=DCN PE=2 SV=1 - [PGS2_SHEEP]	53.33	17	17	346	360	39.947	8.66064	0.703622	134	25.5946	0.895794	112	8.54481	0.736326	100	14.8178	0.994174	134	7.50524	0.892656	112	11.8257	0.968668	100	6.8466	1.16297	134	11.4549	1.02609	112	6.02585	0.761984	100	17.2593	1.18239	134	11.703	1.2349	112	15.2999	1.40063	100	13.3058
W5PW05	Malate dehydrogenase 2 OS=Ovis aries GN=MDH2 PE=4 SV=1 - [W5PW05_SHEEP]	53.33	14	19	192	405	42.1728	7.95752	1.21904	47	11.3241	1.32683	43	17.7606	1.27497	51	14.8135	1.20074	47	9.87091	1.06885	43	5.41773	1.28637	51	10.6024	0.780577	47	23.1384	0.773717	43	22.3075	0.776555	51	11.5719	0.780214	47	14.315	0.760159	43	20.4287	0.788832	51	22.4025
W5NVD7	COP9 signalosome subunit 4 OS=Ovis aries GN=COPS4 PE=4 SV=1 - [W5NVD7_SHEEP]	53.32	17	18	46	407	46.3518	5.96045	1.08377	18	5.85507	0.997266	12	6.03577	1.03478	15	6.11891	0.977633	18	4.96125	0.989135	12	5.91739	0.997533	15	3.27991	1.00854	18	2.97035	1.04188	12	7.34877	0.993617	15	5.52805	0.957065	18	5.07712	0.98307	12	3.86523	0.996693	15	6.80026
W5QBQ8	RAB5C, member RAS oncogene family OS=Ovis aries GN=RAB5C PE=4 SV=1 - [W5QBQ8_SHEEP]	53.24	5	8	39	216	23.4518	8.41162	1.02676	9	4.56806	1.04324	4	9.3824	0.982242	9	6.0606	0.986625	9	5.43956	0.996374	4	1.95679	1.05303	9	6.20452	1.03185	9	3.76718	0.997773	4	10.0344	0.93718	9	7.44294	0.984301	9	7.4401	0.970261	4	0.899997	1.04028	9	4.93335
Q9XT27	Ceruloplasmin OS=Ovis aries GN=CP PE=2 SV=1 - [CERU_SHEEP]	53.24	1	49	365	1048	119.05	5.80811	0.703548	2	4.19489	0.685775	1					1.01123	2	11.1004	0.953621	1					1.18697	2	7.97745	1.08055	1					1.14223	2	6.66175	1.41244	1
P82197	Pyridoxal kinase OS=Ovis aries GN=PDXK PE=1 SV=1 - [PDXK_SHEEP]	53.21	2	13	59	312	34.7966	6.32861	0.863097	1		0.985058	1					1.25099	1		1.01066	1					0.879407	1		1.05392	1					0.990867	1		0.956678	1
C3V6M6	Calpastatin isoform III OS=Ovis aries GN=CAST PE=2 SV=1 - [C3V6M6_SHEEP]	53.2	29	29	111	718	77.292	5.24951	1.0975	37	12.0125	0.961549	37	5.99259	1.01115	37	7.09008	0.943272	37	8.74532	1.06863	37	3.37966	0.95819	37	6.41896	1.03498	37	6.99012	0.953704	37	8.1805	1.01109	37	7.83762	0.993854	37	13.0099	1.06423	37	4.59265	1.02872	37	4.94683
W5PKW0	Uncharacterized protein OS=Ovis aries GN=PA2G4 PE=4 SV=1 - [W5PKW0_SHEEP]	53.05	12	19	115	394	43.8032	6.55127	1.02281	29	6.90797	1.0179	32	6.0139	0.981485	25	5.5294	0.942056	29	7.06732	0.949447	32	7.1834	0.961086	25	5.77495	1.03414	29	7.34136	1.03132	32	7.02975	1.10082	25	9.31206	1.02815	29	8.16057	1.00583	32	12.1476	0.991754	25	8.46841
W5Q5Q6	Collagen type XIV alpha 1 chain OS=Ovis aries GN=COL14A1 PE=4 SV=1 - [W5Q5Q6_SHEEP]	53.05	65	66	639	1655	180.414	5.2876	0.832456	244	13.0501	1.02399	180	8.65666	0.737319	200	17.5072	0.890007	244	9.90246	0.876573	180	11.6889	0.880291	200	12.6836	1.18702	244	8.66936	0.903755	180	11.295	0.851699	200	9.3066	1.13988	244	10.2021	1.25285	180	13.7599	1.4039	200	14.743
W5PS88	Aspartate aminotransferase OS=Ovis aries GN=GOT1 PE=4 SV=1 - [W5PS88_SHEEP]	53.03	17	17	53	413	46.4416	7.1958	1.34748	21	18.682	1.07989	17	13.8301	1.25543	15	11.447	1.00473	21	5.51941	1.07419	17	7.23368	1.18653	15	9.19324	0.825217	21	15.4483	0.933465	17	12.5346	0.836442	15	16.2972	0.815578	21	11.1421	0.904162	17	12.8363	0.841299	15	8.97246
W5P2V0	Uncharacterized protein OS=Ovis aries PE=4 SV=1 - [W5P2V0_SHEEP]	52.99	3	33	199	551	65.2347	6.65381	1.30728	3	17.4932	1.35581	2	8.53809	1.26359	5	24.2822	1.10502	3	4.83647	1.14433	2	2.43355	1.25221	5	26.5862	0.784986	3	34.2465	0.724099	2	11.6588	0.742462	5	36.3507	0.78483	3	23.0395	0.710648	2	11.6358	0.846421	5	41.3049
W5P1D8	Heterogeneous nuclear ribonucleoprotein M OS=Ovis aries GN=HNRNPM PE=4 SV=1 - [W5P1D8_SHEEP]	52.96	1	35	177	676	72.1008	8.89502	0.878644	9	4.64964	0.897436	11	5.08433	0.875712	12	8.95813	0.942282	9	6.22212	0.961786	11	11.3843	0.896004	12	7.13503	1.11343	9	14.0601	1.11475	11	7.52405	1.18625	12	8.11162	1.21153	9	8.2333	1.12124	11	6.4185	1.04143	12	4.72985
Q5G2C3	Coatomer protein complex subunit gamma 2 (Fragment) OS=Ovis aries PE=2 SV=1 - [Q5G2C3_SHEEP]	52.94	1	23	100	544	60.6007	4.93213	1.13242	3	2.81625	1.16284	3	4.97258	1.10716	3	2.2666	1.21748	3	2.82454	1.02838	3	3.4874	1.13728	3	2.77535	0.906488	3	1.10408	0.902148	3	14.4191	0.830411	3	7.41782	0.711202	3	10.6674	0.834896	3	9.93514	0.967272	3	0.458759
W5P5A8	Uncharacterized protein OS=Ovis aries GN=LOC105606901 PE=3 SV=1 - [W5P5A8_SHEEP]	52.94	1	7	77	136	15.0901	10.0962	0.743458	1								0.880679	1								1.19414	1								1.26462	1
W5NV10	Phosphatidylinositol transfer protein beta OS=Ovis aries GN=PITPNB PE=4 SV=1 - [W5NV10_SHEEP]	52.94	10	14	44	272	31.5811	7.13721	0.941278	11	7.11752	0.954828	9	1.20645	1.03451	13	4.29913	0.996232	11	6.09808	0.988745	9	12.0316	1.02274	13	7.14924	1.01769	11	4.74457	1.04269	9	16.5328	0.992042	13	6.67607	1.07436	11	5.47946	1.01725	9	6.86135	0.999858	13	3.82673
B6UV62	SERPINF1 OS=Ovis aries GN=SERPINF1 PE=2 SV=1 - [B6UV62_SHEEP]	52.88	19	19	87	416	45.9293	7.95752	0.891205	30	8.93917	1.00029	26	7.1244	0.812032	31	11.3962	0.953107	30	4.91977	0.856569	26	10.8535	0.912469	31	13.0155	1.2181	30	5.8044	0.989419	26	11.1784	0.788076	31	17.2599	0.996108	30	14.3883	1.20432	26	8.84072	1.29447	31	17.1598
W5P5T8	Uncharacterized protein OS=Ovis aries PE=4 SV=1 - [W5P5T8_SHEEP]	52.87	9	9	55	174	19.8742	10.3013	1.15802	18	8.3992	1.14262	20	10.2171	1.06564	17	7.7956	1.12743	18	3.65083	1.01531	20	4.52446	1.06275	17	4.45412	0.863234	18	10.3686	0.851044	20	15.3812	0.947806	17	4.13935	0.860615	18	7.41929	0.936441	20	6.25908	0.961094	17	5.49131
W5QC35	Protein disulfide-isomerase OS=Ovis aries GN=PDIA4 PE=3 SV=1 - [W5QC35_SHEEP]	52.86	34	34	248	647	72.4856	5.021	0.974496	99	5.45028	1.00255	77	7.35029	1.0836	71	11.4064	1.04368	99	7.67671	0.993373	77	6.59085	0.96455	71	9.32422	1.01497	99	6.21725	0.978799	77	8.26038	0.990261	71	7.801	0.989101	99	8.97781	1.04115	77	6.87154	0.986479	71	7.53534
W5PF18	ATP synthase, H+ transporting, mitochondrial Fo complex subunit E OS=Ovis aries GN=ATP5I PE=4 SV=1 - [W5PF18_SHEEP]	52.86	5	5	32	70	8.18449	9.70068	1.1127	14	6.0632	1.20507	13	10.0371	1.24516	5	3.01742	1.08755	14	8.42531	1.05978	13	6.48425	1.08026	5	2.09832	0.882687	14	14.6707	0.878069	13	11.6468	0.910692	5	8.30574	0.928097	14	6.31563	0.835348	13	6.63758	0.873105	5	4.65893
W5PQ98	ARP3 actin related protein 3 homolog OS=Ovis aries GN=ACTR3 PE=3 SV=1 - [W5PQ98_SHEEP]	52.85	19	19	106	403	45.9103	5.88428	1.03424	41	6.78719	1.03184	35	4.73888	1.01825	30	7.41055	0.94115	41	6.94405	1.00404	35	4.64479	0.974464	30	7.67022	1.06397	41	5.46016	0.96156	35	6.52116	0.912537	30	12.2862	0.976951	41	8.44214	1.02876	35	5.68747	1.08227	30	8.58542
W5NY43	Sjogren syndrome antigen B OS=Ovis aries GN=SSB PE=4 SV=1 - [W5NY43_SHEEP]	52.84	21	21	114	405	46.5932	8.45557	1.06786	46	9.50773	0.99351	31	9.1054	1.01951	37	8.38656	0.942104	46	4.10896	0.976692	31	5.47348	0.946972	37	9.55737	0.986902	46	6.96472	1.03621	31	7.11801	1.1402	37	8.22951	1.01209	46	7.91601	1.00265	31	7.46327	0.931338	37	6.49113
W5P6P2	Uncharacterized protein OS=Ovis aries GN=RPL7 PE=4 SV=1 - [W5P6P2_SHEEP]	52.82	5	17	80	248	29.1502	10.6821	1.15695	10	16.1465	1.15686	9	11.801	1.01653	6	2.74115	1.01611	10	7.06999	1.00976	9	6.15847	1.02765	6	3.24174	0.93552	10	14.57	0.869637	9	3.13574	1.0252	6	20.6518	0.912501	10	24.8217	0.948541	9	12.7554	0.95332	6	10.4326
W5Q1R8	Mitogen-activated protein kinase OS=Ovis aries GN=MAPK1 PE=4 SV=1 - [W5Q1R8_SHEEP]	52.81	9	14	74	320	37.3173	7.15186	1.02804	17	6.61888	1.01865	15	9.44418	0.997901	16	4.7296	0.951038	17	6.36816	0.989089	15	4.96135	0.990623	16	5.35801	1.00038	17	8.68738	0.991824	15	8.57473	1.01203	16	7.58186	1.04059	17	5.56315	0.986144	15	4.40505	1.00762	16	4.57683
W5PE27	S-formylglutathione hydrolase OS=Ovis aries GN=ESD PE=3 SV=1 - [W5PE27_SHEEP]	52.74	14	14	62	292	32.7481	7.40088	1.0262	21	4.07542	0.900807	15	14.2843	0.912009	26	7.53437	0.910216	21	11.4529	0.961709	15	10.0814	0.982501	26	8.91525	1.08126	21	6.24432	1.09022	15	13.2111	1.00413	26	9.48135	1.04587	21	2.66285	1.06212	15	10.8058	1.11371	26	6.02008
W5PN97	C-type lectin domain family 3 member B OS=Ovis aries GN=CLEC3B PE=4 SV=1 - [W5PN97_SHEEP]	52.68	10	10	57	205	22.2531	5.64307	0.9058	21	12.1366	0.942166	17	8.05935	0.84108	19	10.0988	0.916305	21	3.96371	0.890614	17	7.58869	1.0843	19	8.22684	1.27096	21	9.04406	1.05718	17	6.53581	0.857205	19	7.67555	1.00825	21	4.16232	1.13323	17	7.41558	1.2084	19	6.6271
W5PRW4	TP53 regulated inhibitor of apoptosis 1 OS=Ovis aries GN=TRIAP1 PE=4 SV=1 - [W5PRW4_SHEEP]	52.63	4	4	6	76	8.72309	5.47803	1.26476	2	12.0961	1.03169	1		1.10019	3	5.04315	0.936202	2	4.41064	1.02	1		1.07703	3	0.493725	0.875479	2	10.6937	0.967889	1		0.957085	3	1.47812	0.941268	2	13.138	0.996594	1		0.913085	3	0.555651
W5PID4	Uncharacterized protein OS=Ovis aries GN=PFDN2 PE=4 SV=1 - [W5PID4_SHEEP]	52.6	7	7	27	154	16.6376	6.58057	1.10475	13	9.77947	1.00284	8	6.77938	1.16048	6	8.78172	0.975156	13	9.44777	1.04101	8	4.28795	0.98745	6	6.69145	0.950709	13	6.22296	1.05121	8	9.78216	1.03814	6	3.1043	0.980156	13	10.712	0.905579	8	11.7525	0.903026	6	2.92579
C5IWU1	ADP-ribosylation factor 6 OS=Ovis aries GN=ARF6 PE=2 SV=1 - [C5IWU1_SHEEP]	52.57	6	7	22	175	20.0694	8.95361	0.989105	9	5.36057	1.05727	4	0.152932	0.963705	6	5.02311	1.13886	9	8.42386	1.09368	4	2.70734	1.0559	6	9.27145	0.870964	9	2.15523	0.96553	4	6.72832	0.839932	6	4.97167	0.95386	9	9.41934	0.873128	4	9.47451	1.11922	6	10.7145
W5PDD0	Lymphocyte cytosolic protein 1 OS=Ovis aries GN=LCP1 PE=4 SV=1 - [W5PDD0_SHEEP]	52.55	18	27	121	628	70.394	5.50342	0.74177	21	11.0561	0.813894	27	14.0474	0.954197	30	4.68771	0.951076	21	6.87371	1.0874	27	3.6505	0.971918	30	8.36866	1.16761	21	3.04447	0.92947	27	8.40126	0.949092	30	10.168	1.19691	21	9.3216	1.29923	27	14.0855	1.11456	30	4.13009
W5QF78	Uncharacterized protein OS=Ovis aries PE=4 SV=1 - [W5QF78_SHEEP]	52.5	7	7	19	160	18.1961	4.91943	1.11402	4	2.36559	1.01978	5	0.947169	1.04582	10	8.08094	0.996202	4	2.16596	1.02956	5	3.73589	1.09131	10	4.56846	0.926218	4	4.88614	1.00611	5	7.62418	0.918165	10	10.7243	0.960171	4	6.66994	0.945677	5	2.86139	0.95327	10	6.76274
A6ZE97	Mannose-6-phosphate receptor binding protein 1 (Fragment) OS=Ovis aries GN=M6PRBP1 PE=2 SV=1 - [A6ZE97_SHEEP]	52.48	1	3	6	141	15.7951	6.53662				0.957156	1								0.977797	1								1.10758	1								0.963158	1
W5P114	Ribosomal protein S5 OS=Ovis aries GN=RPS5 PE=3 SV=1 - [W5P114_SHEEP]	52.45	10	10	98	204	22.8621	9.71533	1.04536	39	7.94694	1.13957	35	8.95695	1.11055	24	11.9599	1.08281	39	7.90436	1.02342	35	4.96278	1.01581	24	6.15029	0.947141	39	11.7565	0.893561	35	10.6523	0.94564	24	6.76128	0.927819	39	10.9513	0.953958	35	8.08599	0.95772	24	9.65414
B0FJL9	Mannose-6-phosphate receptor binding protein 1 (Fragment) OS=Ovis aries GN=M6PRBP1 PE=2 SV=1 - [B0FJL9_SHEEP]	52.45	2	4	12	143	16.3195	8.80713	1.04474	3	2.98531	1.07577	2	6.01772	1.20852	2	3.54618	1.06134	3	3.68115	1.09956	2	0.52451	1.07205	2	1.64971	0.957141	3	3.00919	0.914518	2	4.5159	0.868182	2	3.4479	0.991126	3	6.32421	0.907758	2	3.08685	0.918324	2	7.15338
W5NSA6	Alpha-2-macroglobulin OS=Ovis aries GN=A2M PE=4 SV=1 - [W5NSA6_SHEEP]	52.4	63	65	346	1477	164.116	6.02393	1.13922	108	10.3564	0.925114	103	8.46932	1.13621	129	13.7705	1.10778	108	8.19184	0.998503	104	7.36071	1.23967	129	9.26383	0.952518	108	7.25087	1.04088	103	8.64387	0.815858	129	12.1364	0.808519	108	24.3057	1.05582	104	8.06376	0.909721	129	15.3378
W5Q4B6	6-phosphogluconolactonase OS=Ovis aries GN=PGLS PE=4 SV=1 - [W5Q4B6_SHEEP]	52.33	10	10	30	258	27.5546	6.39209	1.16488	9	7.50699	1.00708	11	11.5843	1.05451	10	13.5842	0.959426	9	5.77561	0.988263	11	4.48263	1.04597	10	3.80387	0.987474	9	6.41054	1.04674	11	12.1935	0.87439	10	6.01665	0.9078	9	3.38847	0.953479	11	7.89115	1.01671	10	12.1224
W5Q0X5	Uncharacterized protein OS=Ovis aries PE=3 SV=1 - [W5Q0X5_SHEEP]	52.33	4	14	333	279	31.7686	5.94775	0.80509	29	12.1952	0.944886	23	8.22015	1.00212	24	4.3434	1.12241	29	10.491	0.90868	23	6.42526	0.925656	24	7.11175	1.02229	29	11.9601	1.11741	23	10.001	0.912105	24	8.66395	1.05997	29	8.13444	1.00109	23	9.57519	1.11643	24	4.56075
W5PPT8	Uncharacterized protein OS=Ovis aries GN=GLIPR2 PE=3 SV=1 - [W5PPT8_SHEEP]	52.32	7	7	19	151	16.8664	9.40771	0.922968	3	10.9593	0.956034	6	6.49265	0.959658	10	2.37979	0.900164	3	5.49056	0.975182	6	3.44079	0.944263	10	12.9349	1.20301	3	2.01265	1.01983	6	8.81578	0.903733	10	4.29745	1.03077	3	2.47989	1.08863	6	3.46094	1.13475	10	5.38344
A8IF71	Calpain II 80 kDa subunit OS=Ovis aries PE=2 SV=1 - [A8IF71_SHEEP]	52.14	27	28	162	700	79.8928	4.99561	0.99598	56	5.79244	0.948406	50	6.28903	0.936804	54	7.38423	0.898793	56	12.9453	0.942988	50	6.25474	0.939565	54	8.19017	1.10645	56	6.83958	1.04728	50	7.43213	1.0143	54	7.11559	1.07691	56	10.221	1.09717	50	6.00427	1.0961	54	6.06568
W5QHP9	Guanine nucleotide-binding protein subunit gamma OS=Ovis aries GN=GNG2 PE=3 SV=1 - [W5QHP9_SHEEP]	52.11	3	4	24	71	7.84503	7.98682	0.889607	9	11.7771	1.04093	4	19.1936	0.927507	3	1.45098	0.962478	9	10.1745	1.03017	4	9.64255	0.9413	3	25.0171	1.11521	9	1.38266	0.938134	4	17.7813	0.912916	3	11.2277	1.05042	9	13.2197	1.02334	4	14.4302	1.12996	3	12.4238
C8BKD4	Chromobox 5 OS=Ovis aries GN=CBX5 PE=2 SV=1 - [C8BKD4_SHEEP]	52.11	8	9	44	190	22.124	5.85889	0.904563	16	5.85347	0.911836	10	5.86254	0.900201	14	6.34503	0.921866	16	6.02958	0.974865	10	11.6946	0.901911	14	7.51202	1.00577	16	4.94139	1.10472	10	4.44712	1.33878	14	6.69259	1.20481	16	11.1246	1.02175	10	5.05563	0.946828	14	1.13279
W5P353	Ubiquitin like modifier activating enzyme 2 OS=Ovis aries GN=UBA2 PE=4 SV=1 - [W5P353_SHEEP]	52.1	24	24	71	595	66.4766	5.16064	1.00774	29	3.44509	0.940775	16	7.93035	0.951515	26	7.5101	0.916025	29	9.50275	0.962645	16	5.86691	0.953989	26	7.92636	1.07072	29	4.11559	1.0656	16	6.2706	1.09979	26	7.6712	1.05818	29	5.70284	1.04091	16	9.14785	1.03838	26	7.53229
W5PYK0	Eukaryotic translation initiation factor 4A1 OS=Ovis aries GN=EIF4A1 PE=3 SV=1 - [W5PYK0_SHEEP]	52.09	9	20	128	407	46.2527	5.59229	1.1557	16	10.3205	1.11866	14	10.72	1.08674	21	13.6287	1.13333	16	6.42194	1.02721	14	4.94431	1.02326	21	8.54611	0.820103	16	3.62344	0.95985	14	10.4582	0.94099	21	8.72107	0.864952	16	12.0525	0.913326	14	7.1871	0.962671	21	10.6861
W5PJS9	Dynein light chain roadblock OS=Ovis aries GN=DYNLRB1 PE=3 SV=1 - [W5PJS9_SHEEP]	52.08	3	3	9	96	10.9798	7.25439	1.08965	4	6.53896	0.959652	3	1.82782	0.98826	2	28.2192	0.977966	4	2.52662	1.02018	3	0.00102198	1.00989	2	1.46805	1.01077	4	5.02178	1.00995	3	3.86892	0.908839	2	6.59927	0.910297	4	5.04799	0.984969	3	6.54268	1.07226	2	24.6927
W5PPG3	Aldehyde dehydrogenase 9 family member A1 OS=Ovis aries GN=ALDH9A1 PE=3 SV=1 - [W5PPG3_SHEEP]	52.03	21	21	152	469	51.2647	5.71924	0.999791	50	4.48728	0.793508	51	14.9759	0.900761	51	6.76667	0.810558	50	13.0328	0.913336	51	6.19243	0.960216	51	6.23322	1.1379	50	5.02392	1.2025	51	9.69702	1.10594	51	9.27539	1.16289	50	8.68403	1.10263	51	7.7557	1.05475	51	3.98534
W5P7S6	Alpha-1-acid glycoprotein OS=Ovis aries GN=ORM1 PE=3 SV=1 - [W5P7S6_SHEEP]	51.98	14	14	238	202	23.2405	5.31299	0.5791	98	39.954	0.834823	75	8.7834	0.448385	65	42.1542	0.785266	98	15.4513	0.842551	75	10.2043	1.37715	65	10.5311	1.06322	98	5.21334	0.567888	74	34.4864	1.13322	65	9.64933	1.71285	98	23.7098	1.98033	75	18.9646	1.16378	65	6.22732
W5QE14	Poly(rC) binding protein 1 OS=Ovis aries GN=PCBP1 PE=4 SV=1 - [W5QE14_SHEEP]	51.97	8	14	70	356	37.4739	7.09326	0.998323	12	3.73013	1.03971	10	6.71862	0.926923	7	6.26714	1.0308	12	6.03378	1.02407	10	6.93554	1.00689	7	5.72398	0.976956	12	5.81314	0.946485	10	7.52822	1.00059	7	13.6981	0.981321	12	14.4582	0.999433	10	4.51454	1.07098	7	8.20629
W5PF85	Phosphoprotein enriched in astrocytes 15 OS=Ovis aries GN=PEA15 PE=4 SV=1 - [W5PF85_SHEEP]	51.88	7	7	47	133	15.328	5.021	0.947959	19	6.31782	0.951883	15	7.5744	0.910494	13	11.5534	0.930594	19	5.58351	0.993941	15	4.78868	0.985926	13	6.55199	1.03191	19	4.02429	1.08824	15	9.89092	1.03149	13	8.838	1.13321	19	7.3497	0.98339	15	5.67748	1.08413	13	6.11365
W5Q0B5	Protein phosphatase 2 scaffold subunit Aalpha OS=Ovis aries GN=PPP2R1A PE=4 SV=1 - [W5Q0B5_SHEEP]	51.88	18	25	113	559	62.0093	5.05908	1.05187	27	6.70875	1.04614	19	7.25666	1.00402	22	10.685	1.01015	28	4.96621	1.03167	19	5.46643	0.989333	22	6.86647	0.981991	28	5.83645	0.955473	19	7.51947	0.979233	22	15.0967	0.973075	28	7.65322	0.946282	19	5.71643	1.07616	22	9.07076
W5Q282	Protein disulfide isomerase family A member 6 OS=Ovis aries GN=PDIA6 PE=3 SV=1 - [W5Q282_SHEEP]	51.82	20	21	175	440	48.1282	5.04639	1.08669	55	6.08834	1.16047	63	9.18754	1.28101	56	16.6121	1.10681	55	6.47145	1.0519	63	4.19251	1.02798	56	4.97042	0.931348	55	9.1343	0.869463	63	11.4457	0.902034	56	6.74823	0.850989	55	11.4051	0.896862	63	6.70939	0.846561	56	12.5037
W5P5V3	NADH:ubiquinone oxidoreductase subunit B7 OS=Ovis aries GN=NDUFB7 PE=1 SV=1 - [W5P5V3_SHEEP]	51.82	5	5	15	137	16.3731	7.84033	1.00548	6	9.15645	1.11025	6	11.4757	1.02919	3	2.52629	1.2656	6	2.56929	0.994013	6	1.06499	1.03444	3	5.66016	0.862424	6	10.4065	0.921049	6	4.64614	1.03713	3	1.3176	0.887794	6	7.31623	0.946548	6	10.9208	0.955726	3	6.92706
W5NRG9	Adipogenesis regulatory factor OS=Ovis aries GN=ADIRF PE=4 SV=1 - [W5NRG9_SHEEP]	51.79	3	3	14	56	5.82895	6.59521	0.341212	4	100.727	0.640111	5	7.35662	0.835881	5	9.393	1.23586	4	9.00576	0.982701	5	2.54479	0.696509	5	26.1547	1.95966	4	16.7244	1.40647	5	18.1424	1.07265	5	3.37114	0.414315	4	102.504	1.00192	5	5.21682	1.36675	5	9.20799
Q6B3Y2	Caveolin-1 OS=Ovis aries GN=CAV1 PE=2 SV=1 - [CAV1_SHEEP]	51.69	1	9	82	178	20.5815	6.02393	0.958152	7	7.43076	1.20695	6	10.3123	0.832673	7	12.1618	0.954243	7	6.30821	0.691747	6	21.2557	0.921645	7	8.34314	0.873747	7	15.236	1.175	6	10.2464	1.05151	7	5.72914	1.34378	7	6.1734	0.845871	6	9.43909	1.21658	7	4.86828
A0A075B6D9	Caveolin OS=Ovis aries GN=CAV1 PE=3 SV=1 - [A0A075B6D9_SHEEP]	51.69	1	9	66	178	20.6415	6.02393	0.20533	2	29.9798	0.261438	2	217.051				0.243586	2	24.3048	1.52472	2	20.4371				3.54604	2	4.38474	0.28025	2	150.519				0.171905	2	13.1126	2.07878	2	30.7395
W5PCE9	MICOS complex subunit MIC13 OS=Ovis aries GN=C19orf70 PE=3 SV=1 - [W5PCE9_SHEEP]	51.69	4	4	8	118	13.3378	8.63135	1.11098	2	5.93127	1.04679	3	8.87511	1.05589	3	0.87708	1.03931	2	10.8887	1.03273	3	9.08343	1.09245	3	5.59611	0.863115	2	2.02517	0.936756	3	12.5118	0.870604	3	4.0599	0.998972	2	5.32097	0.96515	3	16.3771	1.01611	3	7.76512
W5P4S5	Ceruloplasmin OS=Ovis aries GN=CP PE=3 SV=1 - [W5P4S5_SHEEP]	51.66	1	49	372	1053	119.516	5.73193	0.889404	4	1.44458	0.737623	3	4.08714	1.00294	3	5.04156	1.10295	4	3.35568	0.976787	3	10.5906	1.10035	3	3.13756	1.03535	4	1.2217	1.22594	3	11.4361	0.853402	3	6.36452	0.987976	4	4.94744	1.12186	3	2.54461	1.04171	3	2.25353
P29330	Adrenodoxin OS=Ovis aries GN=FDX1 PE=1 SV=2 - [ADX_SHEEP]	51.56	6	6	56	128	14.0046	4.43701	1.37422	18	19.8913	1.3277	23	43.3954	1.34198	14	15.7222	1.41622	18	30.1513	1.21017	23	27.1063	1.37147	14	15.2733	0.528893	18	105.565	0.685774	23	65.3689	0.715937	14	32.0723	0.585031	18	92.4614	0.761853	23	45.4683	0.664604	14	20.8787
W5P4V6	BRICK1, SCAR/WAVE actin nucleating complex subunit OS=Ovis aries GN=BRK1 PE=4 SV=1 - [W5P4V6_SHEEP]	51.43	5	6	15	105	12.011	7.09326	0.888817	4	2.86645	1.0049	3	9.07967	1.05508	4	7.31098	0.961995	4	12.2366	0.9826	3	10.3336	0.977671	4	1.41558	1.07578	4	5.85454	0.965214	3	5.96459	0.981634	4	4.13773	1.06738	4	4.91764	1.08378	3	7.67942	0.990707	4	3.69229
W5QIH2	Tropomodulin 3 OS=Ovis aries GN=TMOD3 PE=4 SV=1 - [W5QIH2_SHEEP]	51.42	16	18	83	352	39.6373	5.03369	0.954105	26	7.25752	0.988786	21	8.95095	0.957364	24	5.14866	0.971926	26	6.53372	0.968657	21	3.92145	0.935259	24	8.26211	1.05251	26	3.40176	1.03944	21	5.19075	1.01323	24	5.67321	1.03	26	6.01525	1.0173	21	7.33399	1.09312	24	4.55502
W5NWM2	Apolipoprotein A4 OS=Ovis aries GN=APOA4 PE=3 SV=1 - [W5NWM2_SHEEP]	51.35	18	18	101	370	41.4545	5.75732	0.892823	39	8.07335	0.995344	27	5.31927	0.699033	35	24.4092	0.783027	39	13.7345	0.810269	27	19.3382	0.873241	35	14.0991	1.51528	39	15.4945	0.961452	27	7.83416	1.12527	35	16.0444	0.893129	39	9.84396	1.28348	27	12.9543	1.22056	35	12.9035
W5NS93	Proteasome subunit alpha type OS=Ovis aries GN=PSMA4 PE=3 SV=1 - [W5NS93_SHEEP]	51.34	12	12	64	261	29.4652	7.72314	1.28049	24	8.46854	1.05802	22	4.12504	1.05233	17	7.93525	0.917221	23	5.3935	1.02625	22	4.12544	1.04891	17	5.98568	0.948514	24	6.59676	0.946814	22	3.4103	0.979781	17	4.49392	0.867968	23	4.7168	0.979718	22	3.59017	0.958465	17	5.98429
W5P1D7	Heterogeneous nuclear ribonucleoprotein M OS=Ovis aries GN=HNRNPM PE=4 SV=1 - [W5P1D7_SHEEP]	51.34	2	36	148	744	79.0713	9.29053				1.05987	1		0.992639	2	4.76446				1.00511	1		1.0063	2	2.63959				1.04509	1		0.948352	2	20.0528				0.869933	1		1.06024	2	14.3695
W5PGC1	Charged multivesicular body protein 4B OS=Ovis aries GN=CHMP4B PE=3 SV=1 - [W5PGC1_SHEEP]	51.34	11	11	43	224	24.9336	4.81787	1.05284	15	7.28895	0.997397	11	4.69111	1.06084	17	6.01185	1.01293	15	5.62427	1.02284	11	4.90412	0.973944	17	6.0232	0.933076	15	8.73702	1.02176	11	8.64893	0.999572	17	6.8445	0.992701	15	7.9068	0.999417	10	3.81809	0.984785	17	4.84545
W5P4C0	Uncharacterized protein OS=Ovis aries GN=RPS13 PE=3 SV=1 - [W5P4C0_SHEEP]	51.3	7	9	55	154	17.5718	10.3599	1.19433	18	10.7813	1.11928	17	12.5579	1.12598	16	8.86234	1.07916	18	4.40105	1.01123	17	6.59657	1.02778	16	3.3684	0.879934	18	9.82498	0.864698	17	8.07223	0.938172	16	5.329	0.845381	18	11.1106	0.974228	17	7.82833	0.925675	16	6.64612
D4P8H6	Ribosomal protein L23a OS=Ovis aries GN=rpl23a PE=2 SV=1 - [D4P8H6_SHEEP]	51.28	11	11	62	156	17.6841	10.4478	1.20431	22	10.3621	1.16613	20	7.43589	1.07868	20	7.1997	1.02189	22	4.66784	0.983536	20	3.38527	1.02658	20	4.30779	0.916062	22	10.6974	0.894085	20	10.109	0.988345	20	6.42285	0.847075	22	8.41827	0.965427	20	5.15051	0.960583	20	6.67285
W5Q532	Peroxiredoxin 4 OS=Ovis aries GN=PRDX4 PE=4 SV=1 - [W5Q532_SHEEP]	51.28	7	10	59	273	30.514	6.87354	1.03714	8	9.47589	0.963014	8	3.83553	0.975211	6	1.66739	0.982087	8	4.02862	0.985974	8	7.59138	1.00522	6	12.9922	1.06435	8	6.06729	1.00408	8	3.61931	0.975851	6	1.11848	0.957408	8	14.3724	1.03923	8	8.71881	1.06284	6	4.34487
W5Q1B3	Uncharacterized protein OS=Ovis aries GN=HMGB2 PE=4 SV=1 - [W5Q1B3_SHEEP]	51.22	11	17	79	205	23.5446	8.71924	0.86276	20	8.5036	0.875682	14	7.79725	0.883336	24	7.0332	0.894235	20	5.04522	0.924739	14	7.61971	0.894074	24	6.17286	1.08324	20	4.49841	1.15456	14	5.29889	1.0949	24	8.89756	1.25681	20	9.27687	1.07302	14	3.49112	1.1204	24	5.1986
W5P4P2	Heat shock protein family B (small) member 6 OS=Ovis aries GN=HSPB6 PE=3 SV=1 - [W5P4P2_SHEEP]	51.22	6	6	38	164	17.4681	6.40479	0.899802	16	6.04376	0.830104	9	8.56107	0.832004	10	1.77358	0.909153	16	6.06206	0.959669	9	11.4518	0.928023	10	8.80585	1.06838	16	7.09959	1.01775	9	20.2691	0.955407	10	4.39364	1.15229	16	9.01329	1.0401	9	10.584	1.2248	10	2.79209
W5PSC3	Uncharacterized protein OS=Ovis aries GN=PSMD9 PE=4 SV=1 - [W5PSC3_SHEEP]	51.13	11	11	47	221	24.2413	6.63916	1.03757	18	3.41944	0.913529	9	6.03902	0.967755	20	5.61973	0.899004	18	3.94172	1.02222	9	3.38646	0.939226	20	7.73123	1.022	18	5.87916	1.04627	9	14.7511	1.04941	20	4.56765	1.10761	18	7.26949	1.10195	9	7.8498	1.05038	20	4.67302
W5QDB7	Uncharacterized protein OS=Ovis aries GN=LOC101107831 PE=4 SV=1 - [W5QDB7_SHEEP]	51.09	2	13	270	229	26.8388	8.104	0.9365	30	12.0474	0.783957	29	20.0816	0.82964	19	16.5971	0.912206	30	6.5159	0.912721	29	5.99738	1.02036	19	6.10622	1.05573	30	6.16908	1.27447	29	15.9315	1.10672	19	13.5564	1.11572	30	7.57759	0.977956	29	9.65537	1.07577	19	4.89272
W5P1C2	Nucleobindin 2 OS=Ovis aries GN=NUCB2 PE=4 SV=1 - [W5P1C2_SHEEP]	51.02	21	21	77	441	52.4374	5.14795	1.0909	21	7.68407	1.08318	26	10.484	1.24652	30	13.0411	1.05514	21	9.486	1.07197	26	6.88113	1.01602	30	4.44611	0.981276	21	6.90218	0.904118	26	10.7869	0.985289	30	3.45612	0.894914	21	10.9445	0.933766	26	7.33465	0.83323	30	11.5267
W5Q0P2	Enhancer of rudimentary homolog OS=Ovis aries PE=3 SV=1 - [W5Q0P2_SHEEP]	50.96	1	5	31	104	12.235	5.92236	1.02672	1		0.958952	2	12.0809	1.01133	2	0.941583	1.02584	1		0.992606	2	10.6006	0.996638	2	7.97862	0.906627	1		1.03099	2	12.7043	0.974559	2	2.82638	1.06894	1		1.0313	2	11.0402	1.04391	2	3.91341
W5PIK1	Leucine zipper transcription factor like 1 OS=Ovis aries GN=LZTFL1 PE=4 SV=1 - [W5PIK1_SHEEP]	50.84	13	13	47	299	34.5559	5.30029	0.955451	18	9.80332	0.899508	13	9.6229	1.02269	15	8.43962	0.992542	18	5.22849	1.07828	13	10.7066	0.965976	15	3.64044	1.0273	18	6.28634	0.96788	13	5.03949	1.12712	15	7.39684	1.02845	18	8.54124	1.02005	13	3.32021	0.945678	15	3.69861
W5PA48	Adipogenesis associated Mth938 domain containing OS=Ovis aries GN=AAMDC PE=4 SV=1 - [W5PA48_SHEEP]	50.82	5	5	18	122	13.3799	7.97217	1.00193	7	1.16254	0.855202	6	6.04992	0.879742	5	7.85021	0.866274	7	5.84388	0.93207	6	9.28681	0.918206	5	3.88198	1.04726	7	4.19058	1.13263	6	4.15247	1.03353	5	3.55604	1.13395	7	7.92407	1.13188	6	8.97539	1.10215	5	1.98978
W5PZ59	Core histone macro-H2A OS=Ovis aries GN=H2AFY PE=4 SV=1 - [W5PZ59_SHEEP]	50.81	16	18	114	372	39.6225	9.78857	0.832767	25	10.6228	0.927924	30	5.07387	0.834198	28	10.9792	0.886383	25	7.78885	0.953432	30	4.85512	0.898123	28	8.02017	1.15795	25	6.80963	1.0555	30	6.92738	1.20626	28	8.04115	1.195	25	11.3135	1.078	30	6.86254	1.07911	28	5.55981
B9VH02	Eukaryotic translation initiation factor 1A, X-linked OS=Ovis aries GN=EIF1AX PE=2 SV=1 - [B9VH02_SHEEP]	50.69	8	8	43	144	16.4502	5.23682	1.00673	14	5.19425	1.04827	13	9.96963	1.05927	16	5.9514	1.10322	14	7.09402	1.03826	13	9.39902	1.03132	16	1.73315	0.912368	14	7.25061	0.989171	13	4.43801	0.964338	16	5.12714	0.986214	14	10.7622	0.871003	13	4.23335	0.994941	16	5.82999
G3FIP6	Glutathione peroxidase-1 (Fragment) OS=Ovis aries PE=2 SV=1 - [G3FIP6_SHEEP]	50.68	3	3	12	73	8.36017	7.23975	1.17433	3	2.1204	0.953574	5	7.69875	1.08991	4	8.90002	0.965482	3	1.26741	1.07754	5	11.1764	1.02754	4	6.30098	0.94502	3	4.05303	0.975046	5	3.51075	0.878028	4	4.26181	0.891794	3	11.4541	1.02147	5	5.59848	0.996197	4	6.32885
W5PW39	Lamin B2 OS=Ovis aries GN=LMNB2 PE=3 SV=1 - [W5PW39_SHEEP]	50.65	23	25	160	539	59.949	5.40186	0.790935	48	15.3255	0.848016	41	7.53051	0.805302	59	7.46074	0.880167	48	7.19081	0.912074	41	6.61276	0.880206	59	8.69916	1.11864	48	5.25791	1.22056	41	6.78638	1.23161	59	6.40316	1.28878	48	12.6823	1.04989	41	4.48182	1.08863	59	5.30907
C7BDV8	CETN2 OS=Ovis aries GN=CETN2 PE=2 SV=1 - [C7BDV8_SHEEP]	50.58	8	8	24	172	19.7969	4.99561	0.989021	8	2.54913	0.840781	6	9.83956	1.03136	10	5.91627	0.929764	8	4.39873	1.12465	6	2.73868	0.909666	10	7.30311	1.04181	8	2.81388	1.01886	6	2.38289	1.13302	10	7.97003	1.0891	8	6.34243	1.03993	6	11.4414	0.975354	10	5.60522
W5QIY6	Translocase of inner mitochondrial membrane 9 OS=Ovis aries GN=TIMM9 PE=3 SV=1 - [W5QIY6_SHEEP]	50.56	4	4	11	89	10.3711	7.21045	1.14646	5	1.38587	0.993206	3	6.90758	1.11606	3	0.917936	1.01831	5	4.215	0.988869	3	5.73413	1.10477	3	1.91662	0.908408	5	9.37447	1.03855	3	13.4626	0.944611	3	3.54669	0.972969	5	4.98636	0.922686	3	2.94687	0.959058	3	6.36141
W5PFU1	Proteasome 26S subunit, non-ATPase 13 OS=Ovis aries GN=PSMD13 PE=4 SV=1 - [W5PFU1_SHEEP]	50.53	18	18	62	376	42.72	5.57959	1.1634	21	10.46	1.06261	20	7.62914	1.08549	21	7.65754	1.01647	21	4.90542	1.03582	20	6.13636	1.07519	21	7.18744	0.928351	21	10.0872	0.948524	20	12.308	0.938871	21	5.91429	0.864147	21	9.17591	0.93404	20	5.30785	0.955351	21	5.47691
W5QAY5	RAB10, member RAS oncogene family OS=Ovis aries GN=RAB10 PE=4 SV=1 - [W5QAY5_SHEEP]	50.5	8	11	54	200	22.5266	8.38232	0.951498	8	4.11908	1.0681	7	14.2576	1.03427	7	7.00959	1.07051	8	7.58279	1.0038	7	2.30791	1.03089	7	9.34204	0.973384	8	7.27017	0.934295	7	5.45704	0.961868	7	3.55861	1.00026	8	5.38678	0.979876	7	7.08894	1.00621	7	5.36327
W5NY22	Protein-L-isoaspartate O-methyltransferase OS=Ovis aries GN=PCMT1 PE=3 SV=1 - [W5NY22_SHEEP]	50.47	7	7	12	212	22.8416	5.79541	0.92072	4	9.07394	0.903432	4	2.67305	0.845043	4	4.46605	0.858775	4	1.96014	0.921977	4	0.730798	0.870092	4	6.73458	1.12384	4	6.2513	1.1425	4	2.88751	1.09233	4	3.45863	1.15556	4	4.23417	1.05949	4	3.94069	1.21203	4	5.22973
W5P1M4	Uncharacterized protein OS=Ovis aries GN=ACAA2 PE=3 SV=1 - [W5P1M4_SHEEP]	50.38	13	13	68	393	41.6483	7.91357	1.14835	25	7.01022	1.1174	22	9.47621	1.14577	21	6.99234	1.03173	25	6.25394	1.0321	22	8.84724	1.11839	21	5.55021	0.947943	25	8.51647	0.882439	22	12.0777	0.872691	21	6.82434	0.925508	25	14.3026	0.999945	22	8.49673	0.93835	21	9.37101
W5PL65	Coatomer subunit epsilon OS=Ovis aries GN=COPE PE=3 SV=1 - [W5PL65_SHEEP]	50.32	12	12	54	308	34.3421	5.05908	1.13941	20	4.458	1.10591	17	13.6936	1.18637	16	16.79	1.09901	20	6.89186	1.02905	17	6.23625	1.04176	16	6.28258	0.909495	20	4.84739	0.868165	17	10.3175	0.95993	16	8.83951	0.828167	20	9.40126	0.967559	17	7.4697	0.909137	16	8.8171
W5PHP4	T-complex protein 1 subunit delta OS=Ovis aries GN=LOC105608622 PE=3 SV=1 - [W5PHP4_SHEEP]	50.29	1	22	97	523	56.544	6.80029	1.04842	2	3.17068				1.06229	1		1.04768	2	2.80452				0.987958	1		0.947292	2	0.347588				1.05593	1		0.973158	2	0.281692				0.954795	1
W5P731	Core histone macro-H2A OS=Ovis aries GN=H2AFY2 PE=4 SV=1 - [W5P731_SHEEP]	50.27	14	16	106	372	40.0334	9.68604	0.864365	29	12.2515	0.871687	22	9.84749	0.865269	24	9.18729	0.86795	29	11.1412	0.838259	22	14.5416	0.892762	24	5.66766	1.0769	29	4.94817	1.2323	22	11.2508	1.17723	24	10.9332	1.26375	29	8.92055	1.06447	22	7.27188	1.05106	24	7.09693
W5QFP2	Histone cluster 1 H1 family member d OS=Ovis aries GN=HIST1H1D PE=3 SV=1 - [W5QFP2_SHEEP]	50.23	4	16	213	221	22.1431	10.9604	0.813994	12	8.81047	1.05771	13	13.4127	0.938861	8	9.37602	0.911504	12	3.88819	0.929261	13	3.78681	0.944915	8	6.10448	0.815238	12	12.6516	0.961452	13	11.0417	1.31186	8	4.08737	1.49949	12	15.3987	1.06521	13	6.71813	0.919865	8	2.36217
W5NRK4	Glutamate dehydrogenase OS=Ovis aries GN=GLUD1 PE=3 SV=1 - [W5NRK4_SHEEP]	50.19	25	25	106	522	57.7383	7.59131	1.03886	38	5.16272	1.09289	34	7.69239	1.06133	34	8.3202	1.00169	38	6.86231	1.01654	34	5.49623	0.995991	34	4.84816	1.01495	38	3.96511	0.900041	34	8.17545	0.951333	34	5.30344	0.959391	38	7.52465	0.9782	34	5.59906	0.987167	34	6.47117
W5NRH2	Uncharacterized protein OS=Ovis aries PE=4 SV=1 - [W5NRH2_SHEEP]	50	4	7	61	126	14.6482	6.97607	1.15155	7	4.45473	0.893982	6	8.35053	0.934804	4	6.2138	0.989795	7	4.90068	1.09897	6	4.04204	0.914997	4	9.52929	1.04167	7	3.01614	0.870123	6	3.67014	1.10545	4	9.91903	0.843736	7	9.09325	1.2245	6	7.26115	1.07079	4	1.16492
W5QCI5	Parvalbumin OS=Ovis aries GN=PVALB PE=3 SV=1 - [W5QCI5_SHEEP]	50	6	6	16	112	12.2703	5.57959	0.921496	7	6.51076	0.757156	5	16.4225	0.964144	4	50.1622	0.930442	7	2.58553	0.952258	5	6.07345	0.902628	4	3.44712	1.05686	7	7.30845	1.30315	5	12.0922	0.987446	4	21.0733	1.15518	7	8.74354	1.10014	5	12.4829	1.05813	4	22.4055
W5QIV1	Protein S100 OS=Ovis aries GN=S100A11 PE=3 SV=1 - [W5QIV1_SHEEP]	50	5	5	40	106	11.6709	7.98682	1.06464	7	7.15917	1.18526	17	6.33938	1.0834	16	18.5611	1.14275	7	6.4393	1.08245	17	5.27139	1.03158	16	13.6188	0.828044	7	10.7854	0.795296	17	16.8803	0.780492	16	12.5301	0.956971	7	12.2877	0.857539	17	10.1941	1.11869	16	13.0118
W5PW97	Proteasome 26S subunit, ATPase 5 OS=Ovis aries GN=PSMC5 PE=3 SV=1 - [W5PW97_SHEEP]	50	16	18	65	412	46.2945	8.41162	1.09716	20	7.82137	1.04911	22	8.7554	1.08781	20	9.54075	1.00335	20	4.77235	1.0435	22	4.81908	1.05	20	4.54558	0.955088	20	6.6801	0.940542	22	4.65565	0.954946	20	9.9505	0.918358	20	9.70802	0.974264	22	8.59948	0.962449	20	7.0708
W5P6B2	Ubiquinol-cytochrome c reductase, complex III subunit X OS=Ovis aries GN=UQCR10 PE=1 SV=1 - [W5P6B2_SHEEP]	50	3	3	10	64	7.42491	9.18799	1.14318	5	17.5731	1.29562	2	7.83465	1.15552	3	5.658	1.14373	5	10.6015	1.09986	2	12.2526	1.60684	3	15.0282	0.804689	5	14.7676	0.760007	2	18.2639	0.698841	3	3.97009	0.868721	5	29.0785	0.79067	2	15.1755	0.732061	3	2.07086
W5Q9D9	tRNA-splicing ligase RtcB homolog OS=Ovis aries GN=RTCB PE=3 SV=1 - [W5Q9D9_SHEEP]	49.9	22	22	95	505	55.1909	7.2251	1.01035	32	6.15228	1.00243	24	3.8123	1.01167	39	4.70261	1.00554	32	5.32383	0.980953	24	3.52971	0.93959	39	6.86414	1.00975	32	4.8991	0.999825	24	3.64275	1.05899	39	9.18138	1.00728	32	6.39518	1.01377	24	2.20705	1.02038	39	5.72012
B2ZA85	Calpain 1 80 kDa subunit OS=Ovis aries PE=2 SV=1 - [B2ZA85_SHEEP]	49.86	29	30	109	716	82.0311	5.65576	0.930812	42	10.5535	0.945387	32	9.67896	0.851948	33	4.94572	0.897273	42	11.3013	0.982622	32	5.71026	0.964599	33	7.39572	1.15602	42	7.49726	1.04102	32	4.66802	1.02854	33	9.68255	1.06846	42	11.8755	1.07153	32	7.5828	1.14698	33	7.07156
W5P010	Uncharacterized protein OS=Ovis aries PE=4 SV=1 - [W5P010_SHEEP]	49.84	7	15	80	307	32.892	8.98291	1.0359	8	2.51941	1.11148	7	3.85266	1.0626	8	2.7123	1.12762	8	2.46335	1.04021	7	3.27398	1.04081	8	2.34894	0.920929	8	4.82053	0.898657	7	4.55636	0.925179	8	4.6097	0.924988	8	4.80455	0.955413	7	1.52704	0.980754	8	3.48292
W5QJ50	Eukaryotic translation initiation factor 2 subunit alpha OS=Ovis aries GN=EIF2S1 PE=4 SV=1 - [W5QJ50_SHEEP]	49.84	15	15	48	315	36.0714	5.08447	1.12656	22	7.31539	1.08353	14	12.3466	1.06916	12	6.67361	1.08345	22	8.41398	1.01332	14	4.43012	1.02804	12	4.87427	0.905263	22	10.1927	0.906704	14	9.67377	0.966192	12	13.2911	0.905692	22	9.98451	0.963289	14	7.31122	0.967801	12	9.59752
W5P3H2	60S ribosomal protein L6 OS=Ovis aries PE=3 SV=1 - [W5P3H2_SHEEP]	49.83	16	16	70	287	32.6927	10.6968	1.28337	27	9.39301	1.2292	22	9.68235	1.13931	21	6.78908	1.04358	27	4.96508	0.996065	22	3.86052	1.05954	21	6.0724	0.874871	27	10.0882	0.829379	22	11.8404	0.957343	21	7.44149	0.80748	27	10.7905	0.934767	22	4.76462	0.887757	21	10.1158
C5IJ98	RAB5A OS=Ovis aries PE=2 SV=1 - [C5IJ98_SHEEP]	49.77	4	8	31	215	23.6489	8.14795	0.978979	5	6.27475	0.892059	3	4.08853	1.0034	4	2.52188	0.99356	5	2.70236	0.957151	3	5.2794	0.965209	4	6.49146	1.02456	5	2.29585	1.0083	3	5.34572	1.01256	4	1.02644	1.07932	5	11.4889	0.958603	3	1.99228	1.01272	4	2.53552
W5QFZ8	Uncharacterized protein OS=Ovis aries GN=LOC101109545 PE=3 SV=1 - [W5QFZ8_SHEEP]	49.75	12	12	78	203	23.3972	10.8579	1.27064	25	6.3932	1.15903	26	11.0703	1.10565	21	6.35899	0.967262	25	7.41285	0.967921	26	5.30089	1.04399	21	6.75938	0.936808	25	7.7262	0.88284	26	10.2767	0.957921	21	6.8632	0.822349	25	12.0433	0.970761	26	6.20133	0.932685	21	4.89535
W5QB13	NSFL1 cofactor OS=Ovis aries GN=NSFL1C PE=4 SV=1 - [W5QB13_SHEEP]	49.73	15	15	53	370	40.6153	5.18604	1.01062	20	8.74862	0.950701	18	6.76357	0.914327	14	18.2361	0.937836	20	8.36136	1.00139	18	4.99544	0.955221	14	5.80601	1.01629	20	8.13639	1.0485	18	3.03964	1.08687	14	9.29685	1.05276	20	5.46841	1.01492	18	6.73676	1.04774	14	8.04568
W5QIT7	Fermitin family member 2 OS=Ovis aries GN=FERMT2 PE=4 SV=1 - [W5QIT7_SHEEP]	49.71	27	27	118	680	77.8236	6.69775	0.962472	44	3.98807	0.960446	32	8.29152	0.890161	41	6.81249	0.878415	44	9.70935	0.915151	32	4.17682	0.913223	41	6.89272	1.08465	44	4.40279	1.06728	32	6.49547	1.03747	42	7.62586	1.11554	44	6.92555	1.07083	32	6.5265	1.13234	41	3.11005
W5P6X5	Stathmin OS=Ovis aries GN=STMN1 PE=3 SV=1 - [W5P6X5_SHEEP]	49.66	10	10	73	149	17.292	5.97314	1.17518	26	8.22625	0.882664	23	6.09932	0.933708	24	5.55983	0.826647	26	10.7218	0.943226	23	6.70558	0.992948	24	4.76824	0.965776	26	7.4918	1.11093	23	6.01915	1.12668	24	7.52517	1.07951	26	8.37225	1.06763	23	5.67179	0.998538	24	7.10785
W5Q6F0	Histone H2A OS=Ovis aries GN=H2AFX PE=3 SV=1 - [W5Q6F0_SHEEP]	49.65	6	11	97	143	15.1194	10.7407	0.789697	12	12.0001	0.956041	6	8.34721	0.852359	7	16.2529	0.934686	12	4.80968	0.876489	6	14.5453	0.834703	7	2.78915	1.13451	12	11.8942	1.1029	6	8.24573	1.1511	7	4.15793	1.18418	12	3.88684	1.07945	6	6.73158	1.16549	7	12.8095
W5QB02	Transglutaminase 2 OS=Ovis aries GN=TGM2 PE=4 SV=1 - [W5QB02_SHEEP]	49.64	29	29	305	695	77.8628	5.33838	0.890367	104	9.49824	1.03521	107	7.20593	0.897667	94	6.84247	0.930532	104	5.85475	0.961512	107	7.5642	0.91268	94	8.92207	0.962973	104	5.88612	0.914872	107	10.0668	1.03658	94	8.7409	1.24015	104	15.3968	1.10391	107	9.99239	1.12682	94	6.47194
B5B304	Complement factor H (Fragment) OS=Ovis aries GN=CFH PE=2 SV=1 - [B5B304_SHEEP]	49.56	6	7	27	113	13.1985	8.25049	0.94078	9	5.04313	0.863047	9	4.91896	0.905185	8	7.77989	0.930024	9	11.871	1.05485	9	3.32708	1.02976	8	4.46228	1.13942	9	8.60608	0.979628	9	2.17995	0.914617	8	12.8242	1.02426	9	3.73091	1.16497	9	8.69184	1.13995	8	10.4049
W5QE45	Serine/threonine-protein phosphatase OS=Ovis aries GN=PPP1CB PE=3 SV=1 - [W5QE45_SHEEP]	49.54	4	13	69	327	37.2736	6.99072	0.955478	6	5.18906	0.93259	3	5.13924	0.965443	5	4.7562	0.982386	6	3.66216	1.01083	3	15.1437	0.949153	5	17.2744	1.00713	6	1.38267	0.941915	3	17.9748	1.02486	5	4.10568	1.04942	6	10.0008	1.13847	3	11.8466	1.03402	5	5.39413
W5P456	Uncharacterized protein OS=Ovis aries GN=LOC101103182 PE=4 SV=1 - [W5P456_SHEEP]	49.5	6	6	39	101	10.8246	9.49561	0.899094	14	6.12278	0.796336	14	14.6178	0.854153	10	3.68855	0.98056	14	18.6799	0.919423	14	5.87304	0.892924	10	4.62923	0.97372	14	11.9084	1.21537	14	7.89923	1.22655	10	11.4871	1.20919	14	8.40314	1.10847	14	5.13549	1.0062	10	2.24743
W5PPZ9	Uncharacterized protein OS=Ovis aries PE=4 SV=1 - [W5PPZ9_SHEEP]	49.43	6	6	24	176	20.2592	5.73193	1.03148	7	9.15115	1.02364	8	9.11224	0.915915	9	21.1366	0.983252	7	10.0429	0.941763	8	8.6742	1.06461	9	10.7387	1.04073	7	10.2402	1.04164	8	12.7809	1.0219	9	10.3829	0.95172	7	10.5825	1.04431	8	10.5144	1.05548	9	16.0311
W5P131	Cholesterol side-chain cleavage enzyme, mitochondrial OS=Ovis aries GN=CYP11A1 PE=3 SV=1 - [W5P131_SHEEP]	49.42	25	26	207	520	60.3485	9.20264	1.36698	70	14.4224	1.5353	73	20.1135	1.51054	63	20.6069	1.57484	70	16.1068	1.22816	73	9.38965	1.70928	63	17.3533	0.459772	70	53.4476	0.598769	73	35.2367	0.464187	63	52.7232	0.470559	70	48.9837	0.539049	73	39.739	0.519353	63	54.3136
W5QEQ3	DNA-(apurinic or apyrimidinic site) lyase OS=Ovis aries GN=APEX1 PE=3 SV=1 - [W5QEQ3_SHEEP]	49.37	6	13	81	318	35.5592	8.06006	0.905397	15	12.0622	0.920866	12	8.40329	0.880503	14	9.06859	0.842445	15	8.92661	0.851335	12	10.6137	0.896167	14	11.816	1.10855	15	6.65665	1.11194	12	8.68759	1.21491	14	15.6007	1.22271	15	11.4147	1.15796	12	5.7653	1.06008	14	4.74628
Q9MZB0	Alpha-tubulin 1 (Fragment) OS=Ovis aries PE=2 SV=1 - [Q9MZB0_SHEEP]	49.36	0	8	158	233	25.77	7.03467
W5Q0U6	Uncharacterized protein OS=Ovis aries PE=3 SV=1 - [W5Q0U6_SHEEP]	49.36	6	8	25	156	17.6947	5.49072	0.89395	10	6.78446	0.945633	3	6.89169	0.981291	9	13.3852	0.933884	10	8.34246	0.994662	3	0.163638	0.914814	9	4.91585	1.04612	10	6.20733	1.0314	3	16.1378	1.12449	9	4.62038	1.10069	10	7.44905	1.14308	3	8.31897	1.00179	9	3.18976
W5PL67	Succinate--CoA ligase [GDP-forming] subunit beta, mitochondrial OS=Ovis aries GN=SUCLG2 PE=3 SV=1 - [W5PL67_SHEEP]	49.31	17	18	72	432	46.6086	7.15186	1.10903	28	4.15832	1.16323	17	8.53811	1.12145	23	7.85755	1.18589	28	7.23267	1.09187	17	2.9741	1.10727	23	5.61017	0.828514	28	9.43456	0.847094	17	9.31727	0.947647	23	8.73831	0.860809	28	9.76556	0.921395	17	7.24187	0.866	23	5.98226
W5QC30	Tubulin alpha chain OS=Ovis aries PE=3 SV=1 - [W5QC30_SHEEP]	49.24	2	12	312	331	36.7531	5.61768	1.00612	4	2.53243	0.977184	1					1.02061	4	6.79953	0.970216	1					1.03861	4	6.10618	1.06793	1					0.94883	4	2.58297	0.998172	1
W5QBE6	Uncharacterized protein OS=Ovis aries PE=4 SV=1 - [W5QBE6_SHEEP]	49.23	7	13	28	325	35.5182	6.78564	1.11001	6	6.59743	0.963202	5	3.60104	1.02557	4	5.29021	0.962687	6	3.69936	0.959173	5	8.94207	0.946694	4	6.67022	0.999406	6	3.51374	1.04247	5	6.42412	1.08675	4	16.4108	0.958573	6	5.08472	1.03445	5	6.65913	0.983024	4	10.7246
W5PK13	Chromobox 3 OS=Ovis aries GN=CBX3 PE=4 SV=1 - [W5PK13_SHEEP]	49.19	8	10	51	185	21.0365	5.43994	0.913703	17	5.62715	0.99205	16	6.22924	0.929858	13	3.37438	1.01251	17	6.76218	0.933806	16	5.80471	0.897327	13	8.88381	0.99133	17	4.22685	1.04369	16	4.52928	1.15478	13	9.96431	1.12705	17	6.52732	1.05838	16	5.75678	1.04016	13	5.33977
W5PLB9	Proteasome 26S subunit, non-ATPase 11 OS=Ovis aries GN=PSMD11 PE=4 SV=1 - [W5PLB9_SHEEP]	49.18	17	17	49	427	47.9783	6.93213	1.10955	23	7.53824	1.0496	14	5.71025	1.08583	12	10.7824	1.00333	23	4.31188	1.03218	14	2.85432	1.05623	12	2.76038	0.978762	23	5.8118	0.954753	14	9.43257	0.934854	12	2.16507	0.89027	23	6.71057	0.951979	14	6.51935	0.948689	12	6.28594
W5PW35	Peptidyl-prolyl cis-trans isomerase OS=Ovis aries PE=3 SV=1 - [W5PW35_SHEEP]	49.17	1	11	48	240	26.2863	5.8208				0.900469	1		0.979761	2	2.88916				0.992225	1		1.08984	2	12.8437				1.11799	1		0.992117	2	5.56704				1.01133	1		0.991189	2	3.29177
W5NTW9	Receptor interacting serine/threonine kinase 1 OS=Ovis aries GN=RIPK1 PE=4 SV=1 - [W5NTW9_SHEEP]	49.14	13	13	41	291	32.5499	8.51416	0.795674	14	17.1834	1.00763	14	6.13339	0.893804	13	12.5712	0.865716	14	7.95699	1.07382	14	6.36095	1.13914	13	12.5897	1.22618	14	8.89587	0.925236	14	10.782	1.06801	13	6.42814	1.17786	14	13.3045	1.0341	14	8.81628	0.891716	13	6.57742
W5Q922	Ubiquitin carboxyl-terminal hydrolase OS=Ovis aries GN=LOC101105383 PE=3 SV=1 - [W5Q922_SHEEP]	49.13	8	8	29	230	26.193	4.98291	1.05978	10	4.27101	1.11348	8	3.70222	1.09602	11	11.0474	1.0832	10	11.4776	1.07572	8	5.68752	1.09001	11	7.02688	0.923783	10	9.58006	0.917828	8	9.70013	0.987281	11	15.164	0.898084	10	2.53098	0.913097	8	7.75235	0.941857	11	9.97607
W5P9K6	Proteasome 26S subunit, ATPase 3 OS=Ovis aries GN=PSMC3 PE=3 SV=1 - [W5P9K6_SHEEP]	49.12	19	19	71	452	50.6134	5.41455	1.0758	32	8.29625	1.05039	23	5.26363	1.11797	16	7.54538	1.03379	32	5.43529	1.05415	23	6.38462	1.02269	16	7.79335	0.978896	32	6.95313	0.956885	23	7.38076	0.96154	16	6.17195	0.923893	32	9.12031	0.949811	23	6.63564	0.937516	16	6.9942
W5QAY7	Uncharacterized protein OS=Ovis aries GN=RPL24 PE=4 SV=1 - [W5QAY7_SHEEP]	49.04	10	10	41	157	17.8279	11.2388	1.29463	16	7.84027	1.24184	12	11.0179	1.19449	13	9.08059	1.03912	16	3.95431	1.00407	12	2.66135	1.06969	13	1.406	0.857193	16	8.60358	0.761471	12	11.7191	0.909374	13	3.06663	0.801335	16	9.36562	0.91147	12	6.52681	0.868952	13	8.3209
W5QAE8	Aldehyde dehydrogenase 7 family member A1 OS=Ovis aries GN=ALDH7A1 PE=3 SV=1 - [W5QAE8_SHEEP]	48.98	22	22	87	539	58.57	7.09326	1.07888	29	7.34936	1.00911	31	8.65818	0.972362	26	7.59417	0.897374	29	11.6482	0.924509	31	6.87141	0.994116	26	10.557	1.0747	29	5.8174	1.05931	31	7.51057	0.931555	26	10.964	1.04551	29	5.51594	0.957015	31	8.2719	1.12825	26	7.52903
W5PH60	Uncharacterized protein OS=Ovis aries PE=4 SV=1 - [W5PH60_SHEEP]	48.92	4	12	42	323	35.8541	9.1001	1.07378	4	12.165	1.1003	3	4.82586	0.869769	2	7.56229	0.995772	4	11.1076	1.0205	3	0.192524	1.066	2	8.05812	0.937295	4	9.55316	0.988087	3	3.34477	0.904899	2	13.0718	0.887355	4	8.74842	0.879307	3	1.01606	1.15172	2	2.08698
W5Q4E3	DEAD-box helicase 1 OS=Ovis aries GN=DDX1 PE=4 SV=1 - [W5Q4E3_SHEEP]	48.91	29	29	89	736	81.9516	7.21045	1.01002	28	6.5094	1.02858	25	8.15463	0.978087	36	7.56924	0.987315	28	2.99454	0.980801	25	3.28033	0.941158	36	5.50875	1.01516	28	4.85643	1.00611	25	7.89573	1.07794	36	7.34599	0.993227	28	8.11653	0.990832	25	5.53877	1.02645	36	5.55434
W5NRM7	Cellular retinoic acid binding protein 1 OS=Ovis aries GN=CRABP1 PE=3 SV=1 - [W5NRM7_SHEEP]	48.91	5	6	24	137	15.4257	5.35107	1.13448	7	8.97369	1.33607	10	25.018	1.34964	6	4.21608	1.12042	7	11.1214	0.907493	10	7.69414	0.849394	6	7.61766	0.837921	7	6.06223	0.822008	10	26.1823	0.957312	6	12.3012	0.907724	7	32.1623	0.913048	10	10.8698	0.85037	6	4.32047
W5PDJ3	PDZ and LIM domain 3 OS=Ovis aries GN=PDLIM3 PE=4 SV=1 - [W5PDJ3_SHEEP]	48.9	12	13	75	364	39.3236	7.45947	0.955623	28	8.07023	0.899853	21	8.31201	0.889311	24	6.78465	0.856874	28	12.7663	0.851624	21	9.95576	0.935844	24	12.8571	1.05255	28	5.94079	1.16448	21	12.3674	0.996488	24	9.16784	1.16359	28	12.3002	1.0595	21	5.5916	1.18624	24	11.627
W5PRF0	SUB1 homolog, transcriptional regulator OS=Ovis aries GN=SUB1 PE=4 SV=1 - [W5PRF0_SHEEP]	48.82	6	6	26	127	14.3864	9.59814	1.0197	12	7.78919	1.09334	7	5.16325	0.887558	7	4.60815	0.960749	12	9.80653	0.791338	7	4.24407	0.936213	7	6.75299	1.00005	12	7.23335	1.06998	7	4.62992	1.25656	7	7.19236	1.04895	12	9.78779	1.05804	7	7.41404	0.977792	7	5.06728
W5P225	Uncharacterized protein OS=Ovis aries GN=PDCD5 PE=4 SV=1 - [W5P225_SHEEP]	48.8	2	6	19	125	14.2454	6.58057	1.13809	3	2.34597				0.953169	1		1.06223	3	3.46432				1.06294	1		0.920169	3	3.86148				0.948939	1		0.884162	3	4.64545				1.06354	1
W5PA68	tRNA methyltransferase 11-2 homolog (S. cerevisiae) OS=Ovis aries GN=TRMT112 PE=4 SV=1 - [W5PA68_SHEEP]	48.8	4	4	14	125	14.2884	5.46533	0.953435	5	2.84413	0.931601	5	11.1914	0.972223	4	6.60449	1.06124	5	9.56342	1.00358	5	6.16869	0.991886	4	5.85828	0.891437	5	3.18982	1.07602	5	12.8533	1.06672	4	8.92243	1.06039	5	10.0905	0.990175	5	2.12425	1.02103	4	5.43365
W5PNZ5	Peptidylprolyl isomerase OS=Ovis aries GN=FKBP4 PE=4 SV=1 - [W5PNZ5_SHEEP]	48.77	22	23	102	488	54.8447	6.15088	1.01832	35	7.15623	0.915248	30	4.7836	1.01308	36	7.60731	0.98216	35	5.38191	1.00303	30	6.34483	0.898791	36	7.40045	1.01754	35	5.59747	1.08404	30	5.01205	1.21375	36	7.08786	1.02541	35	7.8192	1.02536	30	5.49597	0.938672	36	7.91316
W5NUE3	Peroxiredoxin 1 OS=Ovis aries GN=PRDX1 PE=4 SV=1 - [W5NUE3_SHEEP]	48.76	9	12	137	242	27.1128	8.90967	0.976232	32	5.65442	0.964998	37	5.6499	0.923395	31	5.2915	0.902976	32	5.85753	0.97695	37	4.52989	0.988033	31	4.59213	1.10783	32	3.19675	1.05655	37	4.33538	1.02368	31	6.77585	1.07677	32	6.51217	1.02373	37	6.65184	1.06738	31	4.52202
W5PR43	Ubiquitin conjugating enzyme E2 K OS=Ovis aries GN=UBE2K PE=3 SV=1 - [W5PR43_SHEEP]	48.74	7	8	27	199	22.2967	6.58057	1.10724	10	7.95116	1.01086	10	12.9567	0.959829	6	25.2912	0.962617	10	9.64702	0.953062	10	9.43804	0.928131	6	10.3546	0.974325	10	7.40843	0.993878	10	18.7667	1.00808	6	22.3593	0.940403	10	5.2423	1.05139	10	6.34863	1.02087	6	15.7837
W5PUK3	Ribosomal protein S11 OS=Ovis aries GN=RPS11 PE=3 SV=1 - [W5PUK3_SHEEP]	48.73	9	9	42	158	18.419	10.3013	1.17644	15	7.6787	1.18361	14	4.71831	1.06977	13	11.2899	1.02395	15	5.62802	1.00799	14	4.30286	1.07161	13	8.98341	0.919355	15	9.19425	0.885457	14	8.60181	0.906364	13	9.07049	0.853997	15	5.70407	0.929196	14	4.81426	1.00049	13	6.66576
W5QCP9	Collagen type VI alpha 3 chain OS=Ovis aries GN=COL6A3 PE=4 SV=1 - [W5QCP9_SHEEP]	48.64	113	127	1644	3154	340.219	6.48096	0.787058	474	22.5629	0.966461	485	7.55285	0.758036	413	17.3045	0.910084	474	9.59669	0.915482	485	7.96553	0.882137	413	12.1573	1.23987	474	14.745	1.07209	485	7.83104	0.853682	413	11.9379	1.12353	474	10.137	1.06012	485	7.48833	1.36774	413	14.7734
W5Q4D7	Uncharacterized protein OS=Ovis aries GN=LOC101119456 PE=3 SV=1 - [W5Q4D7_SHEEP]	48.61	9	9	101	288	33.4477	4.34814	1.04174	37	5.87669	0.942963	31	7.63446	1.002	33	6.50342	0.938174	37	5.79766	1.03466	31	5.38863	0.943476	33	7.88002	0.994661	37	4.89531	1.03277	31	4.47281	1.15462	33	7.57542	1.04976	37	8.32756	1.01157	31	4.87711	0.958443	33	6.38607
W5QHE9	Serine/threonine kinase receptor associated protein OS=Ovis aries GN=STRAP PE=4 SV=1 - [W5QHE9_SHEEP]	48.57	12	12	40	350	38.475	5.12256	1.13788	14	6.90157	1.12155	11	7.41871	1.15736	14	11.1453	1.05696	14	4.8679	1.04989	11	2.79341	1.04102	14	2.78747	0.910254	14	9.75803	0.894295	11	6.96959	0.924642	14	5.9877	0.882874	14	6.63513	0.941966	11	10.2797	0.919857	14	12.1372
W5QIX0	Kinectin 1 OS=Ovis aries GN=KTN1 PE=4 SV=1 - [W5QIX0_SHEEP]	48.49	61	61	204	1357	156.826	5.73193	1.08705	84	6.86149	1.02248	55	7.66282	1.06482	65	6.19444	0.956823	84	8.09372	1.01885	55	5.28848	0.970137	65	6.02145	0.986864	84	5.17839	0.970321	55	7.75289	1.06257	65	7.86109	0.990331	84	7.25079	0.96183	55	7.25921	0.934918	65	8.19335
W5QAH8	NADH dehydrogenase [ubiquinone] 1 alpha subcomplex subunit 2 OS=Ovis aries GN=NDUFA2 PE=1 SV=1 - [W5QAH8_SHEEP]	48.48	5	5	13	99	11.0729	9.90576	1.03732	5	3.82972	1.15905	4	0.27023	1.11034	4	10.3022	1.18201	5	5.51837	1.03355	4	2.11689	1.21435	4	6.02146	0.870013	5	9.21391	0.815128	4	14.7754	0.836257	4	2.90476	0.948891	5	4.40517	0.913295	4	4.17192	0.895538	4	11.6856
W5P7A1	Secretion associated Ras related GTPase 1A OS=Ovis aries GN=SAR1A PE=3 SV=1 - [W5P7A1_SHEEP]	48.48	4	8	24	198	22.4226	7.03467	1.06937	4	0.70767	1.03194	3	0.587132	1.03748	4	1.62657	1.1272	4	1.93726	0.987595	3	2.16601	1.01816	4	1.17008	0.935663	4	2.24365	0.970212	3	5.15596	0.940114	4	3.60762	0.858841	4	4.28453	0.978203	3	1.15468	1.00785	4	4.40601
W5QIL2	Proteasome subunit beta OS=Ovis aries GN=PSMB4 PE=3 SV=1 - [W5QIL2_SHEEP]	48.48	8	8	28	264	28.9545	5.66846	1.19759	11	7.84889	0.966312	6	7.26593	1.03223	11	7.47924	0.975705	11	14.5367	0.953124	6	9.77053	1.01618	11	4.90713	0.984422	11	5.38921	1.08192	6	9.98478	0.988548	11	9.05005	0.836395	11	8.01576	1.01731	6	6.80408	1.02119	11	5.42462
W5PPL5	GrpE protein homolog OS=Ovis aries GN=GRPEL1 PE=3 SV=1 - [W5PPL5_SHEEP]	48.39	11	11	38	217	24.501	8.38232	1.12846	15	14.2882	1.23567	13	19.3919	1.35424	10	18.713	1.30155	15	18.7139	1.14366	13	6.47607	1.40258	10	8.0241	0.764535	15	35.7498	0.795206	13	14.3961	0.672622	10	14.4361	0.734554	15	31.5682	0.823176	13	20.5658	0.685756	10	17.5708
W5PNX6	Prolyl endopeptidase OS=Ovis aries GN=PREP PE=4 SV=1 - [W5PNX6_SHEEP]	48.31	28	28	65	710	80.5601	6.20166	1.0707	31	8.42764	1.04522	17	5.38314	1.04976	17	5.73644	1.01591	31	6.42279	1.04531	17	4.34311	1.05795	17	2.86175	0.98753	31	7.40573	0.972866	17	10.3229	0.973407	17	5.8505	0.954519	31	8.86851	0.961349	17	3.53907	1.01758	17	5.81353
W5Q6P4	Proliferating cell nuclear antigen OS=Ovis aries GN=PCNA PE=3 SV=1 - [W5Q6P4_SHEEP]	48.31	10	11	52	267	29.3745	4.70361	1.10217	15	8.53762	1.03122	19	5.4365	1.03764	17	8.77305	1.04643	15	3.225	1.01286	19	5.14881	1.0024	17	7.022	0.933002	15	5.87735	0.996891	19	4.60498	0.971498	17	9.47248	0.928156	15	7.43977	0.971361	19	4.83662	1.0016	17	5.10793
W5PSW9	Ribosomal protein L8 OS=Ovis aries GN=RPL8 PE=3 SV=1 - [W5PSW9_SHEEP]	48.25	10	11	50	257	28.0073	11.0337	1.19571	18	5.97624	1.09049	13	5.04239	1.03632	15	7.18515	1.01406	18	11.347	0.984547	13	4.33696	1.0592	15	6.89717	0.92602	18	13.8795	0.926809	13	10.2354	0.964229	15	6.61812	0.867891	18	12.1989	1.00777	13	5.77754	0.990757	15	5.03307
W5Q124	Uncharacterized protein OS=Ovis aries GN=LOC101119509 PE=3 SV=1 - [W5Q124_SHEEP]	48.2	19	23	386	417	46.5723	5.73193	0.833619	111	11.1052	0.844909	77	9.61331	0.958481	115	9.90958	1.08019	111	7.95155	0.994283	76	5.6666	0.983692	115	11.6857	1.00182	111	8.86751	1.09233	77	6.59312	0.916986	115	8.43652	1.09132	111	8.75665	1.12713	77	10.5191	1.13596	115	7.30527
M4WED3	Cell division cycle 42 OS=Ovis aries GN=CDC42 PE=2 SV=1 - [M4WED3_SHEEP]	48.17	7	8	80	191	21.211	6.55127	0.901615	27	6.19874	0.998498	24	2.81404	0.996132	19	4.99131	1.02163	27	4.39033	0.980839	24	4.14717	0.984898	19	8.46641	1.03728	27	7.92682	0.985556	24	5.94934	0.926639	19	10.0059	1.07557	27	7.36681	1.04486	24	4.62483	1.0709	19	3.76104
W5PR48	Uncharacterized protein OS=Ovis aries GN=HPRT1 PE=4 SV=1 - [W5PR48_SHEEP]	48.17	9	9	45	218	24.6588	7.09326	1.13482	15	5.07283	0.9332	14	6.38171	1.11319	16	6.57977	0.969855	15	3.86926	1.09251	14	7.96157	1.12294	16	3.95798	0.94387	15	7.66073	1.01014	14	6.53868	0.905945	16	4.30127	0.9389	15	6.73566	0.970247	14	7.05636	0.925915	16	10.3825
W5Q5H8	Fibrinogen alpha chain OS=Ovis aries GN=FGA PE=4 SV=1 - [W5Q5H8_SHEEP]	48.15	39	41	364	812	89.2178	6.26514	0.80811	118	12.0201	1.04981	94	10.4963	1.29913	149	22.4194	1.16275	118	10.8957	0.868671	94	10.1288	0.94877	149	12.477	0.941945	118	9.15736	1.09163	94	8.02649	0.786442	149	17.1087	1.05236	118	10.51	0.956157	94	7.39646	0.935268	149	10.0426
A8D8X1	60S ribosomal protein L10 OS=Ovis aries GN=RPL10 PE=2 SV=1 - [RL10_SHEEP]	48.13	9	9	50	214	24.5869	10.1401	1.19703	16	8.8486	1.13097	18	9.62372	1.15394	16	10.567	1.04626	16	5.87811	0.987537	18	4.17763	1.01751	16	5.3556	0.894641	16	10.4929	0.887911	18	10.554	0.960671	16	6.76234	0.858339	16	10.8949	0.96238	18	5.30306	0.935094	16	6.48244
W5P722	Methyl-CpG-binding protein 2 OS=Ovis aries GN=MECP2 PE=4 SV=1 - [W5P722_SHEEP]	48.13	21	21	97	482	51.9824	9.96436	0.845625	37	9.84106	0.799973	25	12.0314	0.811836	35	10.6679	0.860075	37	10.7223	0.907146	25	8.8052	0.858359	35	10.2144	1.10248	37	6.86347	1.23757	25	14.3327	1.3614	35	17.9719	1.26363	37	16.0345	1.06342	25	7.38784	1.0164	35	7.26184
W5PC25	Uncharacterized protein OS=Ovis aries GN=LOC101116273 PE=4 SV=1 - [W5PC25_SHEEP]	48.13	7	12	55	241	27.5681	7.25439	1.06273	16	3.61427	0.952241	9	20.5317	0.91865	11	5.64822	0.846701	16	7.69557	0.980362	9	3.4183	0.982744	11	15.5066	1.17325	16	7.31222	1.1228	9	11.6553	1.02897	11	6.00724	0.953988	16	5.84128	1.02015	9	14.4229	1.08697	11	5.43358
W5PT40	Prostaglandin I2 synthase OS=Ovis aries GN=PTGIS PE=3 SV=1 - [W5PT40_SHEEP]	48.11	17	17	119	476	53.9769	6.49365	1.04774	36	6.11914	1.1744	41	15.3021	1.18638	42	14.1964	1.16064	36	12.6873	1.07178	41	7.12495	1.02711	42	7.70767	0.897329	36	10.5809	0.864262	41	20.4718	0.863942	42	14.7044	0.894359	36	8.24584	0.890472	41	8.73441	0.965632	42	12.1191
K4P1S8	40S ribosomal protein S8 OS=Ovis aries GN=RPS8 PE=2 SV=1 - [K4P1S8_SHEEP]	48.08	9	9	76	208	24.1902	10.3159	1.20831	30	11.1232	1.20841	26	11.2313	1.11198	20	7.95476	0.981712	30	7.4488	0.981229	26	4.26391	1.0846	20	5.97314	0.938207	30	8.61033	0.833293	26	12.5052	0.947233	20	9.76383	0.833282	30	12.3894	0.935367	26	8.9494	0.9014	20	3.21593
W5PJB6	Phosphoglucomutase 1 OS=Ovis aries GN=PGM1 PE=3 SV=1 - [W5PJB6_SHEEP]	48.07	26	26	116	595	65.2017	7.97217	1.14671	48	9.88794	0.962949	34	5.81346	0.984075	32	7.95229	0.935228	48	7.64999	1.02065	34	6.94878	1.02143	32	6.88672	0.938327	48	11.5372	1.02809	34	7.31002	0.90131	32	8.83559	1.02449	48	4.3758	0.98771	34	6.5483	1.07613	32	5.87936
W5PHC4	Eukaryotic translation initiation factor 2 subunit beta OS=Ovis aries GN=EIF2S2 PE=4 SV=1 - [W5PHC4_SHEEP]	48.05	14	14	50	333	38.3625	6.354	1.11816	18	5.03882	1.1276	18	6.08912	1.20222	14	7.98665	1.12212	18	7.58204	1.01974	18	6.35367	0.973913	14	7.44981	0.858367	18	12.7855	0.937282	18	10.226	1.05574	14	16.0745	0.871045	18	6.50962	0.938535	18	11.1313	0.828664	14	8.37629
W5Q2N2	Proteasome 26S subunit, non-ATPase 12 OS=Ovis aries GN=PSMD12 PE=4 SV=1 - [W5Q2N2_SHEEP]	48.03	21	22	62	456	52.9866	7.12256	1.10203	25	8.95797	1.05101	15	6.23033	1.03578	19	9.92118	1.01297	25	7.38001	1.00993	15	5.70156	1.04919	19	5.88348	0.959005	25	6.83482	0.959131	15	6.87478	0.949491	19	7.78089	0.923841	25	8.67971	0.959697	15	7.68832	0.996639	19	10.9936
W5PRD7	Stomatin like 2 OS=Ovis aries GN=STOML2 PE=4 SV=1 - [W5PRD7_SHEEP]	48.03	13	13	40	356	38.7613	7.94287	1.0081	16	8.44441	1.09634	10	5.60552	1.10261	14	6.28419	1.07616	16	10.6715	1.00657	10	5.21696	1.02091	14	5.17242	0.938882	16	11.3198	0.946241	10	11.8965	0.898522	14	4.41731	0.94237	16	9.28557	0.900071	10	3.66188	0.967462	14	7.21357
W5P7W9	Uncharacterized protein OS=Ovis aries PE=4 SV=1 - [W5P7W9_SHEEP]	48.02	1	17	128	429	47.0688	7.54736				0.913562	1								1.02385	1								1.06065	1								1.03226	1
W5QE19	Proteasome subunit beta type OS=Ovis aries GN=PSMB2 PE=3 SV=1 - [W5QE19_SHEEP]	48.02	8	9	28	202	22.9528	7.03467	1.17721	9	9.59022	1.05094	3	4.98512	1.05201	9	9.40646	0.904147	9	10.9376	0.974806	3	11.1695	1.09494	9	1.87347	0.968272	9	9.48164	1.03142	3	8.87711	0.888631	9	9.65371	0.929361	9	8.36583	1.01421	3	5.73226	1.03578	9	8.25008
W5P602	Uncharacterized protein OS=Ovis aries PE=4 SV=1 - [W5P602_SHEEP]	48.01	1	14	99	302	33.6647	4.93213							1.15015	1								0.920445	1								1.0404	1								0.943876	1
W5PT68	Filamin B OS=Ovis aries GN=FLNB PE=4 SV=1 - [W5PT68_SHEEP]	47.95	86	100	463	2640	282.232	5.89697	0.948907	121	5.88134	0.953393	91	7.47622	0.921281	117	6.62555	0.996584	121	7.1637	0.965541	91	5.29658	0.942131	117	8.07826	1.01428	121	5.38927	1.05006	91	6.35868	1.0104	117	7.63395	1.0725	121	7.69428	1.03717	91	6.83478	1.11112	117	6.41968
W5PI44	Polypyrimidine tract binding protein 1 OS=Ovis aries GN=PTBP1 PE=4 SV=1 - [W5PI44_SHEEP]	47.94	19	19	64	557	59.4978	9.15869	0.942512	24	5.29767	1.04588	17	5.06348	0.993073	18	7.55683	1.00121	24	4.29344	0.988878	17	4.2577	0.960733	18	8.03109	1.0331	24	6.6009	0.974267	17	4.84909	1.05654	18	13.3242	1.08847	24	7.88795	1.01764	17	7.51153	1.01308	18	10.5942
W5NU95	40S ribosomal protein S3a OS=Ovis aries GN=RPS3A PE=3 SV=1 - [W5NU95_SHEEP]	47.93	1	14	55	242	26.9469	8.86572	0.904647	1								0.937729	1								1.01126	1								1.20652	1
W5PY17	Syntaxin 7 OS=Ovis aries GN=STX7 PE=3 SV=1 - [W5PY17_SHEEP]	47.89	9	10	28	261	29.6383	5.42725	0.954817	8	6.88124	0.981857	7	11.114	0.949612	7	5.55976	0.958711	8	9.08256	0.926922	7	6.97606	0.908382	7	9.76661	1.09331	8	10.4256	1.05213	7	7.39065	1.00173	7	9.05879	1.03528	8	1.27191	1.05586	7	15.4964	1.11003	7	6.2397
W5QAB1	Hemopexin OS=Ovis aries GN=HPX PE=4 SV=1 - [W5QAB1_SHEEP]	47.83	19	20	187	460	51.8996	7.02002	1.16718	52	10.8551	1.07983	62	6.85169	1.06294	71	10.6925	1.06166	52	8.01618	1.16697	62	8.01159	0.719094	71	20.4985	0.949244	52	7.40487	1.11884	62	5.42499	0.766394	71	17.06	0.783102	52	19.8538	0.54691	62	43.292	1.33037	71	8.80627
W5NTZ8	Reticulocalbin 2 OS=Ovis aries GN=RCN2 PE=4 SV=1 - [W5NTZ8_SHEEP]	47.78	11	11	53	270	31.9741	4.36084	0.993692	19	4.98038	0.934386	15	5.10906	1.01763	18	8.48936	0.957233	19	8.44113	1.01282	15	5.21857	0.956977	18	6.34079	1.04026	19	9.51878	1.0376	15	9.31648	1.10569	18	13.0797	1.07716	19	4.6198	1.00216	15	7.64258	0.94688	18	5.07601
W5PD82	Caldesmon 1 OS=Ovis aries GN=CALD1 PE=4 SV=1 - [W5PD82_SHEEP]	47.74	42	43	317	773	89.8449	5.60498	0.965224	109	12.7711	0.904668	94	8.85783	0.984972	103	8.10287	0.831678	109	18.1318	0.923837	94	8.37593	0.829279	103	10.2105	0.959739	109	9.8201	1.13682	94	8.53959	1.15968	103	8.01888	1.2969	109	21.9444	1.05603	94	10.7111	1.0171	103	7.58038
W5PSP7	RuvB-like helicase OS=Ovis aries GN=RUVBL2 PE=3 SV=1 - [W5PSP7_SHEEP]	47.73	22	22	66	463	51.1746	5.64307	1.01415	28	5.32537	0.968118	18	5.96644	0.985987	20	5.19352	0.965497	28	5.85081	0.990643	18	3.79453	0.950942	20	4.72934	1.02011	28	5.43262	1.013	18	5.76809	1.0223	20	7.10648	1.01897	28	4.72159	1.04318	18	6.12817	1.01278	20	5.4899
O46390	Biglycan OS=Ovis aries GN=BGN PE=2 SV=1 - [PGS1_SHEEP]	47.7	14	14	170	369	41.4966	7.26904	0.81959	63	26.0857	0.918794	50	8.69672	0.797214	56	17.2305	1.01458	63	7.24871	0.900157	50	8.05885	0.918266	56	8.05494	1.13097	63	12.2803	1.17576	50	11.9833	0.721098	56	21.5332	1.1112	63	13.2283	0.99235	50	11.536	1.38124	56	16.836
W5PV69	Histone H2A OS=Ovis aries GN=HIST2H2AB PE=3 SV=1 - [W5PV69_SHEEP]	47.69	2	6	68	130	13.9868	10.8872	0.734402	5	3.6347	1.01208	4	2.5339	0.892072	2	8.99234	0.920164	5	2.042	0.81187	4	9.74271	1.00194	2	3.02593	1.0947	5	0.499178	1.1375	4	2.1359	1.09214	2	2.10293	1.28942	5	7.05369	1.06238	4	5.61265	1.04804	2	2.34674
C5IJA0	GTP-binding nuclear protein Ran OS=Ovis aries GN=RAN PE=2 SV=1 - [C5IJA0_SHEEP]	47.69	9	9	65	216	24.4076	7.48877	1.06766	29	6.97638	0.991917	20	6.7643	1.04241	16	3.91575	0.908531	29	7.07582	0.948544	20	2.88425	0.994927	16	4.93913	1.01154	29	6.21203	1.03818	20	6.7291	0.970395	16	7.13148	1.03018	29	6.99017	1.05011	20	6.14511	1.0154	16	5.05494
W5PDR1	Uncharacterized protein OS=Ovis aries GN=RAB6A PE=4 SV=1 - [W5PDR1_SHEEP]	47.6	10	11	40	208	23.5479	5.5415	0.992151	8	5.77457	1.06121	7	5.35439	1.11889	9	3.58407	1.07508	8	2.27156	0.996347	7	4.28585	1.04333	9	9.28116	0.947781	8	2.2238	0.998111	7	2.52857	0.908412	9	9.35846	0.979987	8	3.16574	0.939163	7	4.60729	0.943539	9	3.80601
W5P2U9	Leucine rich repeat containing 59 OS=Ovis aries GN=LRRC59 PE=4 SV=1 - [W5P2U9_SHEEP]	47.58	14	14	58	330	37.3271	9.56885	0.935253	21	10.5239	1.13485	16	8.59289	1.16824	21	12.7348	1.15834	21	10.8001	1.02187	16	8.66608	0.983732	21	3.06667	0.928058	21	8.94702	0.860917	16	10.7405	0.882078	21	6.15365	0.918531	21	13.0548	0.932098	16	14.1092	0.974488	21	6.93038
W5Q8P8	Uncharacterized protein OS=Ovis aries GN=LOC105605372 PE=4 SV=1 - [W5Q8P8_SHEEP]	47.57	4	4	7	103	11.9893	5.90967	1.0881	4	9.65153	0.918013	2	1.50387	1.12316	1		0.970555	4	14.5358	1.17558	2	6.43585	1.0709	1		0.969796	4	15.8176	1.00121	2	1.03887	0.969645	1		0.971389	4	15.6419	0.917562	2	10.6765	0.913988	1
W5QFB2	Olfactomedin like 3 OS=Ovis aries GN=OLFML3 PE=4 SV=1 - [W5QFB2_SHEEP]	47.54	17	17	86	406	45.8673	6.80029	0.746967	31	12.9664	0.945621	21	6.11858	0.716565	32	12.0157	0.966617	31	4.44542	0.852391	21	12.7668	0.915292	32	7.31824	1.2225	31	9.48231	1.11091	21	5.46442	0.807084	32	10.0129	1.10169	31	6.01133	1.15541	21	11.2475	1.45344	32	9.05342
W5PXJ8	Uncharacterized protein OS=Ovis aries GN=CMBL PE=4 SV=1 - [W5PXJ8_SHEEP]	47.52	10	10	42	242	27.5769	6.60986	1.40757	13	11.1713	1.08206	18	8.31182	1.23661	11	8.304	0.900484	13	4.87644	1.04161	18	5.11141	1.13424	11	5.28369	0.890225	13	14.8643	0.931734	18	15.2825	0.826273	11	3.27389	0.83206	13	14.2394	1.02259	18	4.01556	0.888673	11	5.35162
P68253	14-3-3 protein gamma (Fragments) OS=Ovis aries GN=YWHAG PE=1 SV=1 - [1433G_SHEEP]	47.47	1	8	124	158	17.9889	4.91943	1.05736	6	8.71094	0.941644	5	8.12169	0.998032	3	10.5764	0.855858	6	5.58403	0.998725	5	4.36208	0.952345	3	11.4034	1.02614	6	7.07121	1.06843	5	4.91043	1.03419	3	0.0178686	1.10229	6	3.04924	1.01116	5	0.856782	1.0951	3	3.62574
W5P4F0	Transcription factor BTF3 OS=Ovis aries GN=BTF3L4 PE=3 SV=1 - [W5P4F0_SHEEP]	47.47	6	8	24	158	17.304	6.354	1.04909	7	6.69716	0.96414	6	5.60361	1.04975	7	4.22066	0.973199	7	4.03404	1.03666	6	3.64247	0.888151	7	5.63841	0.976173	7	2.81224	1.00366	6	4.26773	1.09663	7	3.27601	0.965404	7	10.203	0.980459	6	9.62162	1.01977	7	9.5867
W5PVR3	Thymocyte nuclear protein 1 OS=Ovis aries GN=THYN1 PE=4 SV=1 - [W5PVR3_SHEEP]	47.39	9	9	20	211	24.044	8.39697	0.939529	11	5.94479	0.863667	4	11.5032	0.857345	5	9.14502	0.873143	11	10.6941	0.988074	4	4.8333	0.811103	5	13.259	1.06328	11	5.41377	1.11163	4	6.59173	1.23347	5	1.43056	1.1221	11	19.9353	1.06918	4	9.14233	1.13614	5	6.48288
W5QJ32	Methylenetetrahydrofolate dehydrogenase, cyclohydrolase and formyltetrahydrofolate synthetase 1 OS=Ovis aries GN=MTHFD1 PE=3 SV=1 - [W5QJ32_SHEEP]	47.38	38	39	120	935	101.209	6.94678	1.02215	53	5.88818	1.02859	25	6.54845	1.01153	41	7.65732	1.03295	53	5.23719	1.00968	25	5.4334	0.980722	41	6.31644	0.935559	53	6.95989	0.964274	25	7.13053	1.0298	41	6.14667	1.02584	53	7.07585	0.976259	25	8.18224	1.0247	41	6.57956
W5PAH6	Coatomer subunit beta OS=Ovis aries GN=COPB1 PE=4 SV=1 - [W5PAH6_SHEEP]	47.38	37	37	128	956	107.457	6.06201	1.08531	46	7.66627	1.08869	37	8.82262	1.10501	45	9.16805	1.07288	46	7.18	1.0028	37	6.64013	1.04098	45	5.82916	0.95062	46	7.5846	0.935553	36	11.6878	0.94909	45	7.82499	0.85669	46	9.69841	0.982077	36	6.12274	0.948905	45	9.44008
W5PQG5	Adenylyl cyclase-associated protein OS=Ovis aries GN=CAP2 PE=3 SV=1 - [W5PQG5_SHEEP]	47.34	20	22	77	488	53.9235	7.1958	0.976	23	7.90833	0.866933	15	3.49823	0.865653	22	9.30051	0.84761	23	11.5799	0.894951	15	7.32623	0.970572	22	9.58338	1.11566	23	9.1596	1.19486	15	4.20327	1.08771	22	7.27954	1.0508	23	6.40072	1.05499	15	5.38468	1.01349	22	13.3159
W5PSK1	Hypoxia up-regulated 1 OS=Ovis aries GN=HYOU1 PE=3 SV=1 - [W5PSK1_SHEEP]	47.31	38	38	130	1002	111.36	5.26221	1.0365	47	6.09635	1.02145	37	8.55361	1.11743	46	8.65189	1.10292	47	9.52803	1.00792	37	5.57842	1.00373	46	6.52041	0.94425	47	4.92071	0.978788	37	7.54121	1.01556	46	7.57715	0.888048	47	10.1703	0.978132	37	8.14883	0.925271	46	7.21313
W5NZJ3	Heterogeneous nuclear ribonucleoprotein H1 OS=Ovis aries GN=HNRNPH1 PE=4 SV=1 - [W5NZJ3_SHEEP]	47.22	6	18	104	449	49.1984	6.30322	0.942774	11	1.95755	1.00055	14	4.38726	0.976215	11	5.15063	0.980854	11	4.50139	0.946755	14	3.55864	0.938487	11	5.74274	1.04973	11	3.51132	1.0477	14	3.40401	1.03874	11	5.67889	1.06302	11	5.23795	1.0186	14	4.13322	1.05031	11	5.7464
W5Q8B6	Peptidylprolyl isomerase OS=Ovis aries GN=FKBP10 PE=4 SV=1 - [W5Q8B6_SHEEP]	47.19	20	21	78	587	64.6115	5.93506	1.00721	24	4.48739	1.13342	28	7.48307	1.16436	24	17.0731	1.23015	24	10.4198	1.02717	28	5.42137	1.03616	24	4.21539	0.917398	24	8.54436	0.866073	28	10.6161	0.839913	24	18.4545	0.795645	24	12.7831	0.982607	28	5.8476	0.958257	24	12.4664
W5PMA0	Adaptor related protein complex 2 sigma 1 subunit OS=Ovis aries GN=AP2S1 PE=4 SV=1 - [W5PMA0_SHEEP]	47.18	7	7	20	142	17.0037	6.17627	1.00974	9	4.50666	1.02724	3	6.56291	0.989841	8	5.12481	1.00366	9	6.13807	1.04877	3	6.23745	1.03457	8	11.7564	1.03537	9	4.12851	0.916499	3	4.71796	0.957643	8	8.9835	0.942193	9	13.6722	1.00221	3	2.85394	1.04518	8	4.69731
W5QCZ0	Sulfurtransferase OS=Ovis aries GN=MPST PE=4 SV=1 - [W5QCZ0_SHEEP]	47.17	10	11	41	318	35.1417	6.30322	1.01089	16	4.46753	1.01738	10	8.01771	1.01562	12	6.00202	1.04831	16	8.57911	0.989119	10	9.27898	1.0546	12	5.66676	0.971265	16	4.50803	0.966868	10	7.50616	0.961371	12	7.40088	0.935899	16	8.06839	0.961041	10	9.18071	0.998114	12	4.0542
W5QHF2	Uncharacterized protein OS=Ovis aries GN=AP2M1 PE=3 SV=1 - [W5QHF2_SHEEP]	47.11	19	19	46	433	48.9065	9.37842	1.03334	25	5.90953	1.09716	9	5.67445	1.00285	12	5.70815	0.985543	25	8.74455	1.02102	9	9.38087	1.02273	12	4.6092	1.02086	25	10.6735	0.937359	9	16.0884	0.95019	12	9.59867	0.923374	25	10.2546	0.926568	9	6.37905	1.05109	12	6.39071
W5P6F9	Dipeptidyl peptidase 3 OS=Ovis aries GN=DPP3 PE=3 SV=1 - [W5P6F9_SHEEP]	47.09	25	25	82	705	79.2261	5.31299	1.1924	28	8.78721	1.05558	18	8.05904	1.16636	34	9.66324	1.09641	28	10.2525	1.06706	18	5.35216	1.10502	34	5.56302	0.869383	28	12.8811	0.920868	18	10.0636	0.870261	34	10.8625	0.843199	28	14.5596	0.937049	18	9.66397	0.916896	34	9.64775
W5NUV1	G protein subunit beta 1 OS=Ovis aries GN=GNB1 PE=4 SV=1 - [W5NUV1_SHEEP]	47.06	7	13	129	340	37.353	5.99854	0.850454	11	7.8596	0.976348	13	5.46536	0.827219	14	6.2797	0.998605	11	18.3139	0.897932	13	3.08244	0.996156	14	4.17888	1.00687	11	8.99869	1.05242	13	3.42111	0.998622	14	8.81373	1.13911	11	17.5409	1.05719	13	8.0903	1.17045	14	6.52756
Q9N104	Malate dehydrogenase (Fragment) OS=Ovis aries PE=2 SV=1 - [Q9N104_SHEEP]	47.06	1	6	54	136	14.2085	7.29834	1.26172	2	18.9866	1.11415	1					1.22104	2	9.09283	1.10545	1					0.622286	2	32.1836	0.863612	1					0.819463	2	24.3789	0.917749	1
W5P0V0	Uncharacterized protein OS=Ovis aries GN=LOC101106384 PE=4 SV=1 - [W5P0V0_SHEEP]	47.06	1	4	30	68	7.44372	6.04932				0.971933	1								1.00818	1								1.11053	1								0.901141	1
W5P0C1	Nuclear mitotic apparatus protein 1 OS=Ovis aries GN=NUMA1 PE=4 SV=1 - [W5P0C1_SHEEP]	47.02	85	86	331	2063	230.981	5.63037	0.868348	134	9.53264	0.877464	90	8.55583	0.905447	104	8.13124	0.84445	134	11.697	0.91899	90	7.35304	0.885121	104	9.33245	1.11324	134	7.44133	1.16251	90	8.02763	1.26082	104	11.6121	1.23764	134	12.9091	1.04638	90	6.57163	0.990096	104	6.47398
W5QB36	Catalase OS=Ovis aries GN=CAT PE=3 SV=1 - [W5QB36_SHEEP]	46.97	20	20	78	528	60.0558	7.26904	1.06673	29	6.43004	1.10818	25	9.42728	1.01095	24	8.84586	1.11649	29	7.10842	1.02677	25	5.64028	1.18778	24	10.9595	0.926498	29	9.73786	0.947524	25	8.82835	0.895946	24	11.3088	0.887346	29	9.20701	0.904978	25	8.01068	0.976282	24	8.01885
W5PTS4	Ribonuclease A family member 4 OS=Ovis aries GN=RNASE4 PE=3 SV=1 - [W5PTS4_SHEEP]	46.94	5	5	18	147	16.8413	9.01221	0.921622	9	14.658	0.851263	4	3.94255	0.908949	5	6.16883	0.866696	9	28.8821	0.98976	4	1.83899	1.07248	5	7.14825	1.27018	9	8.25655	1.05206	4	18.0372	0.962448	5	6.57932	1.09098	9	17.3966	1.1259	4	10.4075	1.09612	5	2.67231
W5NVT3	Staphylococcal nuclease and tudor domain containing 1 OS=Ovis aries GN=SND1 PE=4 SV=1 - [W5NVT3_SHEEP]	46.89	37	37	118	885	99.8888	8.29443	1.02622	44	5.69338	1.10254	34	7.76853	1.151	39	9.59335	1.17553	44	12.6978	1.05493	34	5.67098	1.09328	39	5.03573	0.878349	44	15.5433	0.900006	34	18.7811	0.93878	39	7.01148	0.90314	44	9.32117	0.93802	34	8.18781	0.874331	39	8.86344
W5PDJ5	Platelet activating factor acetylhydrolase 1b catalytic subunit 3 OS=Ovis aries GN=PAFAH1B3 PE=4 SV=1 - [W5PDJ5_SHEEP]	46.81	10	10	40	235	26.0704	7.10791	0.892877	18	11.0367	0.879288	9	7.882	0.895053	13	10.2535	0.939506	18	13.2991	1.01478	9	5.61494	0.966001	13	8.87852	1.07497	18	8.34026	1.07763	9	17.1298	1.04208	13	15.4826	1.10625	18	11.1995	0.971464	9	9.16474	1.03223	13	6.08647
W5QA64	Uncharacterized protein OS=Ovis aries GN=LOC101119895 PE=4 SV=1 - [W5QA64_SHEEP]	46.8	8	8	30	203	21.9986	9.30518	0.531122	11	58.3712	0.84401	10	8.36013	0.817007	9	6.96823	0.980096	11	9.12697	0.910622	10	9.19152	0.697184	9	16.2331	1.45728	11	14.6155	1.11775	10	5.49577	0.901801	9	6.21914	1.11055	11	5.11505	1.1317	10	14.0578	1.42381	9	10.0748
W5PFV5	Aminopeptidase OS=Ovis aries GN=NPEPPS PE=3 SV=1 - [W5PFV5_SHEEP]	46.8	35	35	105	827	93.1231	5.49072	1.0194	46	6.30874	0.941285	25	6.1863	0.987087	34	7.17664	0.973242	46	7.7793	0.980721	25	6.77123	0.987092	34	5.33986	1.0223	46	5.02895	1.08779	25	4.64434	0.98643	34	9.51612	1.01495	46	9.21836	1.06316	25	7.75338	1.04407	34	6.14755
W5QGX9	SEC22 homolog B, vesicle trafficking protein (gene/pseudogene) OS=Ovis aries GN=SEC22B PE=3 SV=1 - [W5QGX9_SHEEP]	46.79	9	9	47	218	25.065	8.71924	1.06467	14	7.80861	1.05602	13	12.6402	1.02632	20	5.18343	1.09897	14	17.4078	1.01376	13	7.17646	1.05929	20	6.68082	0.929905	14	12.5684	0.903841	13	13.3537	0.955919	20	9.63705	0.884631	14	13.2068	0.99677	13	8.20433	0.980979	20	5.95095
W5Q086	Uncharacterized protein OS=Ovis aries GN=PRKAR1A PE=4 SV=1 - [W5Q086_SHEEP]	46.79	16	16	35	374	42.1005	5.21143	1.02743	15	4.87556	0.988126	10	7.03481	0.91954	10	4.73569	0.943174	15	7.94874	1.02103	10	5.80879	0.993095	10	2.8094	1.04248	15	4.64682	1.0298	10	10.6401	1.0393	10	4.55633	1.05527	15	7.68313	0.964079	10	5.64463	1.06293	10	6.99088
W5PNM6	NSF attachment protein alpha OS=Ovis aries GN=NAPA PE=4 SV=1 - [W5PNM6_SHEEP]	46.78	12	12	32	295	33.1832	5.36377	0.985961	11	6.63057	1.10721	11	13.5984	1.05917	10	7.82639	1.12204	11	6.07142	1.02617	11	2.88722	1.00961	10	11.8339	0.936904	11	9.23616	0.915324	11	2.27041	0.961298	10	10.4555	0.940369	11	9.66137	0.96429	11	9.28756	0.968607	10	6.93148
A0A140GI28	60S ribosomal protein L27 isoform X2 (Fragment) OS=Ovis aries GN=Rpl27 PE=2 SV=1 - [A0A140GI28_SHEEP]	46.77	6	6	26	124	14.2079	10.4331	1.2042	11	14.099	1.22714	6	1.91716	1.10735	9	13.0584	1.00506	11	6.53858	0.988866	6	5.96984	1.03251	9	6.7765	0.911566	11	5.99959	0.842056	6	2.70022	0.932238	9	3.93211	0.870296	11	15.0024	0.90266	6	3.78236	0.99776	9	10.4749
W5QAA9	Aconitate hydratase, mitochondrial OS=Ovis aries GN=ACO2 PE=3 SV=1 - [W5QAA9_SHEEP]	46.74	30	30	161	783	85.1828	7.35693	1.15372	57	11.046	1.19149	53	12.1321	1.12489	51	10.3484	1.18147	57	8.44624	1.06093	53	7.79596	1.19475	51	9.92204	0.795076	57	19.1744	0.84724	53	18.6182	0.871898	51	5.58473	0.842563	57	10.2309	0.86057	53	13.9416	0.888742	51	12.0665
W5PLJ1	Aspartyl-tRNA synthetase OS=Ovis aries GN=DARS PE=3 SV=1 - [W5PLJ1_SHEEP]	46.71	21	21	77	501	57.0601	6.84424	1.12616	30	8.06752	1.04189	23	5.75119	1.07125	24	8.57204	0.997396	30	10.3953	1.02047	23	9.80542	0.986617	24	7.59419	0.967547	30	7.26703	1.00157	23	6.75532	1.07796	24	12.1867	0.894922	30	11.8248	0.971856	23	11.4343	0.952994	24	9.9161
W5Q5M3	Uncharacterized protein OS=Ovis aries GN=KRT18 PE=3 SV=1 - [W5Q5M3_SHEEP]	46.7	15	17	65	409	46.0195	5.21143	1.27288	16	16.9178	0.862402	29	7.03797	1.16758	10	14.6315	1.17581	16	14.6193	1.42958	29	27.8632	0.886802	10	15.2918	0.830356	16	15.8598	0.76615	29	45.2713	1.34796	10	12.5804	0.760055	16	51.3781	1.01677	29	3.45417	0.749113	10	23.6424
W5QI36	Heme binding protein 1 OS=Ovis aries GN=HEBP1 PE=4 SV=1 - [W5QI36_SHEEP]	46.6	9	9	25	191	21.1724	5.2749	1.05837	13	4.93616	0.8957	6	5.82558	1.08651	6	1.97828	0.906181	13	3.99019	1.01573	6	2.33972	0.982058	6	2.1318	1.09307	13	6.5954	1.10922	6	7.69928	0.878687	6	3.56094	0.977562	13	7.53411	0.962874	6	8.29998	1.02344	6	6.4008
W5P935	Adipocyte plasma membrane associated protein OS=Ovis aries GN=APMAP PE=4 SV=1 - [W5P935_SHEEP]	46.6	16	17	45	412	45.9978	7.03467	0.897424	15	10.9172	0.974781	15	5.78603	0.914034	13	9.28945	1.0472	15	6.1606	0.989878	15	3.66493	1.04982	13	5.08052	1.02622	15	4.52932	0.996432	15	5.84681	0.965814	13	7.413	1.05932	15	6.61187	1.03656	15	5.149	1.06295	13	6.4013
W5P627	Uncharacterized protein OS=Ovis aries GN=GSN PE=4 SV=1 - [W5P627_SHEEP]	46.55	1	30	324	782	85.6743	6.63916							0.704192	2	7.03462							0.978112	2	3.58235							1.00062	2	16.3511							1.26661	2	7.96589
W5P0I6	Ribosomal protein S28 OS=Ovis aries GN=RPS28 PE=3 SV=1 - [W5P0I6_SHEEP]	46.38	3	3	42	69	7.8362	10.6968	1.2204	12	7.69554	1.12132	16	10.2298	1.23932	14	5.4099	0.984458	12	2.25058	1.04762	16	5.32652	1.08238	14	5.77364	0.917345	12	3.01545	0.843236	16	15.3795	0.869255	14	11.2359	0.874976	12	11.4592	1.02368	16	3.25632	0.9034	14	5.64768
C5IWT7	Thioredoxin domain containing 17 OS=Ovis aries GN=TXNDC17 PE=2 SV=1 - [C5IWT7_SHEEP]	46.34	4	4	11	123	13.8737	4.84326	1.08532	6	6.28364	1.01923	1		0.965115	4	0.966768	1.05497	6	6.49659	1.09074	1		1.0162	4	3.33982	0.963384	6	5.5643	0.860399	1		1.00349	4	3.71103	0.911586	6	8.56803	1.07405	1		1.08136	4	5.27733
W5PR81	Threonyl-tRNA synthetase OS=Ovis aries GN=TARS PE=3 SV=1 - [W5PR81_SHEEP]	46.33	29	29	95	723	83.3509	6.58057	1.08442	32	10.4636	1.05024	29	7.17086	1.11484	34	8.66356	1.05378	32	6.35011	1.02461	29	5.7846	1.00355	34	6.83717	0.910766	32	6.03437	0.931015	29	12.1729	0.919552	34	5.74939	0.920891	32	11.4998	0.988337	29	5.17174	0.999809	34	8.95169
W5PYH9	60S ribosomal protein L18a OS=Ovis aries PE=3 SV=1 - [W5PYH9_SHEEP]	46.33	9	9	39	177	20.895	10.9019	1.19481	18	10.5573	1.13623	10	10.0001	1.06276	11	9.59556	0.938278	18	9.46683	0.935338	10	7.63689	1.04526	11	6.59359	0.975148	18	8.03526	0.894526	10	10.2287	0.950517	11	3.2331	0.907785	18	13.6796	1.00533	10	5.51661	0.978446	11	4.24832
W5P323	Glucose-6-phosphate isomerase OS=Ovis aries GN=GPI PE=3 SV=1 - [W5P323_SHEEP]	46.32	22	22	118	557	62.8511	7.72314	0.983343	41	4.73499	0.989435	36	8.34715	0.983117	41	9.66232	0.968906	41	6.05045	1.02475	36	3.7192	1.04419	41	6.68913	1.04863	41	4.52673	1.031	36	6.92942	0.895137	41	11.272	1.02354	41	7.34988	0.971487	36	14.1814	1.0584	41	11.4581
W5NU00	Uncharacterized protein OS=Ovis aries GN=LOC101123159 PE=4 SV=1 - [W5NU00_SHEEP]	46.31	1	42	202	1043	113.745	8.14795	0.927791	3	5.0278	1.02566	1					0.965448	3	5.64826	0.858132	1					1.24557	3	3.08544	1.03438	1					0.930848	3	14.8566	1.11251	1
W5PWI1	Protein kinase cAMP-activated catalytic subunit beta OS=Ovis aries GN=PRKACB PE=3 SV=1 - [W5PWI1_SHEEP]	46.31	5	15	60	339	39.4224	8.70459	0.960546	6	6.00372	0.932166	3	1.07326	0.839548	4	5.62739	0.768217	6	5.23217	0.948352	3	11.0036	0.933273	4	1.42094	1.21772	6	10.3257	1.03889	3	8.234	1.07448	4	7.59288	1.10318	6	5.64953	1.07375	3	3.54686	1.15322	4	5.65162
W5P5C0	Enolase 2 OS=Ovis aries GN=ENO2 PE=3 SV=1 - [W5P5C0_SHEEP]	46.31	8	15	163	434	47.211	5.07178	0.721658	6	11.9302	0.832261	5	9.28301	0.86253	4	5.38532	0.924884	6	4.15959	0.993734	5	7.59786	0.888654	4	5.25215	1.23921	6	4.01991	1.12979	5	4.71984	1.20662	4	2.0593	1.19427	6	2.18261	1.06722	5	6.0145	1.06977	4	2.27683
W5P7T2	Uncharacterized protein OS=Ovis aries PE=4 SV=1 - [W5P7T2_SHEEP]	46.27	6	6	20	134	15.61	9.81787	0.919005	7	3.41788	1.00671	5	9.14261	0.989344	8	4.80256	0.939139	7	4.09628	0.982723	5	3.99654	0.995321	8	4.2572	1.04941	7	5.25203	0.918498	5	8.04657	0.966274	8	4.58853	1.14981	7	0.662925	1.14012	5	4.82746	1.05514	8	3.47471
W5Q4P4	Poly(rC) binding protein 2 OS=Ovis aries GN=PCBP2 PE=4 SV=1 - [W5Q4P4_SHEEP]	46.22	6	13	60	331	34.895	8.00146	0.990383	6	3.95477	0.989117	6	5.90294	0.992176	6	6.97095	0.991552	6	5.28842	0.962704	6	3.89597	0.927077	6	3.01163	1.04006	6	5.41298	0.978743	6	5.20863	0.971653	6	8.01725	1.05988	6	3.79078	1.04098	6	10.7453	1.10208	6	6.24854
W5PMM5	Endoplasmic reticulum protein 44 OS=Ovis aries GN=ERP44 PE=4 SV=1 - [W5PMM5_SHEEP]	46.17	14	16	75	405	46.6882	5.31299	0.969307	24	6.6911	1.03643	21	12.1884	1.00644	19	9.49224	1.11121	24	7.43234	1.03674	21	5.61043	0.993836	19	6.88657	0.964271	24	8.94604	0.999871	21	9.39008	1.0404	19	6.86047	0.959072	24	7.44354	0.932354	21	12.1594	0.970504	19	12.4111
W5QJ66	Enhancer of rudimentary homolog OS=Ovis aries GN=ERH PE=3 SV=1 - [W5QJ66_SHEEP]	46.15	1	5	28	104	12.248	5.92236	0.980359	1		1.03746	1					0.981606	1		0.973915	1					0.971556	1		1.06834	1					1.10827	1		0.908025	1
P29701	Alpha-2-HS-glycoprotein OS=Ovis aries GN=AHSG PE=1 SV=1 - [FETUA_SHEEP]	46.15	14	14	312	364	38.6554	5.37646	0.824343	105	10.0032	0.851034	108	9.05469	0.696253	98	13.3121	0.878408	105	11.053	0.886052	108	9.59959	0.899541	98	9.23895	1.35496	105	13.4647	1.12781	108	5.90216	0.928411	98	9.20323	0.980412	105	9.05733	1.20855	108	9.92138	1.37628	98	10.0769
Q5MIB6	Glycogen phosphorylase, brain form OS=Ovis aries GN=PYGB PE=2 SV=3 - [PYGB_SHEEP]	46.14	2	34	101	843	96.2534	7.02002	0.911273	4	2.56092	0.960916	4	2.83955	0.90234	4	18.3361	0.941597	4	4.09972	1.02173	4	2.64568	1.05643	4	1.20392	1.04242	4	3.63289	1.00742	4	1.82522	0.946907	4	16.3775	1.15227	4	3.54125	1.02614	4	5.38799	1.09757	4	24.3222
W5QBF9	Uncharacterized protein OS=Ovis aries GN=HADHB PE=3 SV=1 - [W5QBF9_SHEEP]	46.11	18	18	85	475	51.3064	9.31982	1.01936	27	7.38687	1.0875	24	8.27212	1.03103	34	9.29506	1.13534	27	9.22433	1.06759	24	6.83902	1.15001	34	8.01502	0.941237	27	12.6915	0.901503	24	7.83176	0.893091	34	7.70362	0.90611	27	9.25103	0.92663	24	11.6838	0.967639	34	8.06223
W5PQ79	Ribosomal protein S15 OS=Ovis aries GN=RPS15 PE=3 SV=1 - [W5PQ79_SHEEP]	46.1	2	5	11	141	16.4167	10.228	0.994836	1					0.895559	1		0.931753	1					1.02543	1		1.02383	1					0.679259	1		1.10063	1					1.32315	1
W5P3R3	Plasminogen OS=Ovis aries GN=PLG PE=3 SV=1 - [W5P3R3_SHEEP]	46.08	29	30	137	816	91.1215	7.26904	0.825332	48	11.9945	0.923347	29	6.82221	0.855552	52	8.90102	1.01605	48	5.72324	0.936999	29	3.3852	0.918716	52	7.70023	1.1366	48	7.55291	1.0493	29	8.55034	1.01842	52	6.82341	1.05182	48	5.91968	1.11938	29	6.53935	1.17312	52	7.30615
W5PNV2	Serine/threonine-protein phosphatase OS=Ovis aries GN=PPP1CA PE=3 SV=1 - [W5PNV2_SHEEP]	46.06	2	13	71	330	37.4878	6.32861	1.00478	4	2.44249	1.05781	3	1.26831	1.09842	3	5.83729	1.10818	4	9.72278	0.994932	3	5.10216	1.05249	3	6.33912	0.917535	4	7.00303	0.957215	3	3.91206	0.921021	3	1.9434	0.947209	4	0.889158	1.01124	3	0.938034	0.962105	3	2.65993
W5QD75	G protein subunit alpha i3 OS=Ovis aries GN=GNAI3 PE=4 SV=1 - [W5QD75_SHEEP]	46.06	5	13	78	317	36.3981	5.63037	0.823725	9	10.1283	0.900371	7	4.66516	0.883347	8	6.79443	0.973367	9	3.51848	0.936379	7	5.84507	0.913548	8	6.21232	1.10955	9	7.04897	1.05558	7	5.07335	1.07983	8	5.57269	1.18842	9	7.00592	1.12024	7	3.42592	1.13322	8	4.16399
W5QIA8	Tyrosine--tRNA ligase OS=Ovis aries GN=YARS PE=3 SV=1 - [W5QIA8_SHEEP]	46.02	25	25	63	565	63.1593	8.54346	1.01698	27	3.63245	1.00293	16	8.84202	1.08101	20	4.83899	1.00443	27	4.35908	0.988184	16	7.30378	1.02387	20	6.64751	0.994146	27	5.00755	1.02785	16	9.22794	0.996207	20	4.68012	1.00993	27	4.55084	0.995503	16	6.63226	0.975492	20	4.59553
W5PVH8	ATPase H+ transporting V1 subunit E1 OS=Ovis aries GN=ATP6V1E1 PE=3 SV=1 - [W5PVH8_SHEEP]	46.02	12	12	44	226	26.1088	8.44092	1.17605	12	7.32069	1.11439	15	6.74127	1.17837	17	6.07285	1.08913	12	3.2095	1.12925	15	3.39416	1.08027	17	5.69008	0.862783	12	8.41221	0.863459	15	9.26666	0.901847	17	4.75275	0.860799	12	7.07362	0.914948	15	8.89325	0.875554	17	6.86377
W5Q3G8	Olfactomedin like 1 OS=Ovis aries GN=OLFML1 PE=4 SV=1 - [W5Q3G8_SHEEP]	46.02	16	16	73	402	46.0573	8.26514	0.796873	23	18.5927	0.897156	23	5.88727	0.712333	27	10.6876	0.976441	23	5.46177	0.816922	23	10.7689	0.953781	27	4.42578	1.22606	23	9.84825	1.17363	23	5.58757	0.785949	27	7.4246	1.08214	23	4.88099	1.19033	23	9.90224	1.43929	27	7.66197
W5NRI5	WD repeat domain 61 OS=Ovis aries GN=WDR61 PE=4 SV=1 - [W5NRI5_SHEEP]	45.9	10	10	22	305	33.5478	5.46533	1.0502	7	8.61574	1.0212	10	5.61308	0.93658	5	6.95823	1.03841	7	5.64947	1.00476	10	8.95736	1.09902	5	11.1544	0.939895	7	7.88306	0.996895	10	5.26483	0.907599	5	21.0924	0.974932	7	2.7554	0.967942	10	9.18048	1.03412	5	6.65933
C5IJ83	RAB8A OS=Ovis aries GN=RAB8A PE=2 SV=1 - [C5IJ83_SHEEP]	45.89	4	9	45	207	23.6692	9.05615	0.958115	3	2.89329	1.04489	3	4.60069	1.04769	2	4.07628	1.03534	3	2.43952	0.981712	3	6.59253	1.09895	2	2.86237	1.01953	3	4.66485	0.950056	3	1.11471	0.880341	2	5.81334	1.0008	3	0.248578	1.00222	3	8.24265	1.0132	2	8.86629
W5QIY3	Proteasome subunit alpha type OS=Ovis aries GN=PSMA3 PE=3 SV=1 - [W5QIY3_SHEEP]	45.88	12	12	51	255	28.4011	5.32568	1.20029	20	6.74581	0.968504	16	7.90374	1.07673	13	5.31179	0.924045	20	5.22016	1.04829	16	2.90338	1.06186	13	4.22918	0.961083	20	10.693	1.00577	16	8.59295	0.996567	13	10.8384	0.897012	20	8.11518	0.994062	16	4.66156	0.944531	13	11.8834
W5QHI0	MICOS complex subunit MIC60 OS=Ovis aries GN=IMMT PE=3 SV=1 - [W5QHI0_SHEEP]	45.88	35	35	138	813	89.2192	7.13721	1.02317	62	5.9642	1.15094	30	11.5942	1.06312	45	10.5006	1.16804	62	8.21154	1.00857	30	5.90135	1.14103	45	6.71171	0.837107	62	9.83141	0.868782	30	15.9223	0.93169	45	7.78813	0.936311	62	7.9837	0.928252	30	9.80948	0.948419	45	5.34821
W5P601	Stomatin OS=Ovis aries GN=STOM PE=4 SV=1 - [W5P601_SHEEP]	45.88	10	10	21	279	30.9443	7.04932	0.955452	11	7.97994	0.990342	3	7.63957	0.902104	7	4.28268	0.894779	11	14.5235	1.03458	3	1.38983	0.84732	7	6.98226	1.10356	11	10.5546	1.05196	3	13.9341	1.06718	7	4.64431	1.08513	11	9.62237	0.987698	3	1.06486	1.13347	7	5.47794
W5P696	Protein phosphatase 1 regulatory inhibitor subunit 14A OS=Ovis aries GN=PPP1R14A PE=4 SV=1 - [W5P696_SHEEP]	45.86	5	5	27	133	15.0668	8.76318	0.946965	9	5.41814	0.89241	8	5.42826	0.803016	10	12.0579	0.714371	9	12.0581	0.954597	8	5.15435	0.804049	10	11.1319	1.12473	9	0.78078	1.13776	8	10.4618	1.09951	10	12.0913	1.4139	9	3.61829	1.0172	8	5.22506	1.25802	10	8.5024
W5Q3A5	Platelet-activating factor acetylhydrolase IB subunit alpha OS=Ovis aries GN=PAFAH1B1 PE=3 SV=1 - [W5Q3A5_SHEEP]	45.85	14	15	40	410	46.6401	7.37158	1.07456	14	7.1676	1.00161	7	3.11166	1.02234	11	11.0662	0.931524	14	6.42133	0.938744	7	8.02972	0.927415	11	3.46682	1.02014	14	6.70876	1.02443	7	5.94297	1.00437	11	6.77393	1.02877	14	4.89699	1.05256	7	3.05776	1.08212	11	9.52277
W5P0Q5	Uncharacterized protein OS=Ovis aries GN=PPID PE=4 SV=1 - [W5P0Q5_SHEEP]	45.84	7	17	60	373	40.9609	6.65381	1.03046	6	8.38704	0.966138	4	0.873409	1.09144	5	2.1579	1.03561	6	7.46796	1.0612	4	1.26812	0.935705	5	11.0319	0.946865	6	4.53344	1.02391	4	3.24761	1.03899	5	4.97522	0.994108	6	8.93622	0.964054	4	5.98995	0.992461	5	1.94175
W5Q2U7	Plectin OS=Ovis aries GN=PLEC PE=4 SV=1 - [W5Q2U7_SHEEP]	45.82	176	184	741	4278	480.176	6.37939	0.931699	272	8.45781	1.04901	215	8.01793	0.983719	222	6.7347	1.00383	272	7.71775	0.997929	215	5.04589	0.994166	222	6.78779	0.970864	272	8.64132	0.96435	215	8.65519	0.963395	222	8.36813	1.09952	272	10.606	1.0022	215	6.49624	1.06135	222	6.27522
W5QER2	Protein phosphatase, Mg2+/Mn2+ dependent 1J OS=Ovis aries GN=PPM1J PE=3 SV=1 - [W5QER2_SHEEP]	45.81	3	8	62	203	22.9927	6.58057	0.963764	3	14.1007	0.979839	1		1.00626	2	37.8147	0.875179	3	1.88822	0.978485	1		1.08664	2	3.70485	1.09926	3	6.84838	0.973963	1		0.872945	2	13.7603	1.14184	3	0.53816	1.11226	1		1.02341	2	22.2274
W5PIN6	L-lactate dehydrogenase OS=Ovis aries GN=LDHA PE=3 SV=1 - [W5PIN6_SHEEP]	45.78	12	15	91	332	36.5743	8.00146	1.25402	23	9.7881	0.947467	20	4.11357	1.1414	28	8.0001	0.880247	23	6.19583	1.05031	20	4.8845	0.99274	28	4.37925	0.95673	23	7.94963	0.870341	20	6.01979	0.83109	28	15.0622	0.919122	23	6.67233	1.1807	20	3.99507	0.997261	28	5.96692
W5PB77	Alpha-1,4 glucan phosphorylase OS=Ovis aries GN=PYGB PE=3 SV=1 - [W5PB77_SHEEP]	45.73	2	33	90	844	95.6593	7.34229	0.935358	2	8.04368				0.695433	1		0.880678	2	0.5459				1.49586	1		1.09765	2	1.26151				0.772961	1		1.15013	2	9.0872				1.09529	1
W5PXA6	Uncharacterized protein OS=Ovis aries GN=FAHD2A PE=4 SV=1 - [W5PXA6_SHEEP]	45.71	12	12	44	315	34.7082	6.90283	1.05604	21	7.81556	0.906269	9	4.36954	0.963071	14	6.60749	0.925136	21	10.8627	0.944911	9	8.08911	0.972208	14	3.18798	0.996225	21	4.64766	1.08203	9	10.3313	1.08524	14	8.80715	1.07146	21	10.6094	1.08065	9	3.95391	1.01278	14	5.56303
C5ISA3	Eukaryotic translation initiation factor 6 OS=Ovis aries GN=EIF6 PE=2 SV=1 - [C5ISA3_SHEEP]	45.71	7	7	34	245	26.4961	4.71631	1.04479	13	6.36245	0.910029	11	15.5349	1.01771	10	13.3979	0.92406	13	6.22477	1.01944	11	4.07088	1.01053	10	8.6599	0.984747	13	8.87135	1.1451	11	5.56518	1.14077	10	11.6918	1.09164	13	11.7094	1.06414	11	6.48607	0.965502	10	10.3278
W5PNR4	SERPINE1 mRNA binding protein 1 OS=Ovis aries GN=SERBP1 PE=4 SV=1 - [W5PNR4_SHEEP]	45.7	20	20	115	407	44.7814	8.54346	1.12381	41	10.2927	0.986459	39	10.7082	1.10998	35	10.0393	1.02047	41	6.85946	1.03342	39	6.19162	0.970717	35	7.35205	0.880932	41	12.5654	0.978043	39	7.94022	1.0432	35	9.52858	0.960761	41	11.4385	0.992913	39	5.91964	0.927705	35	7.14384
W5PTU7	Carbonic anhydrase 2 OS=Ovis aries GN=CA2 PE=4 SV=1 - [W5PTU7_SHEEP]	45.63	2	9	50	263	29.389	7.25439	1.09626	4	6.5935	0.829015	3	11.0907	1.08529	4	14.3883	0.864124	4	2.35253	0.972003	3	13.3329	0.932246	4	3.94715	1.20197	4	4.54853	1.21804	3	9.80985	0.70417	4	20.6927	0.844508	4	13.3834	0.910073	3	13.324	1.15832	4	2.16889
W5NX91	Ribosomal protein S27a OS=Ovis aries GN=RPS27A PE=4 SV=1 - [W5NX91_SHEEP]	45.61	1	8	132	171	19.2431	9.5835	0.98181	3	9.99945	0.866852	2	8.82669	1.04154	1		0.945138	3	7.12985	1.03804	2	2.95107	0.781255	1		1.07537	3	5.84304	1.0334	2	2.53486	1.06121	1		1.05421	3	2.50618	1.10861	2	16.3967	1.10494	1
W5P4I0	RuvB-like helicase OS=Ovis aries GN=RUVBL1 PE=3 SV=1 - [W5P4I0_SHEEP]	45.58	15	15	60	419	46.3082	5.93506	1.04145	21	6.26554	1.00271	23	8.17375	0.986084	13	6.97914	0.960078	21	4.41754	0.976442	23	6.8531	0.979149	13	8.1604	1.03057	21	6.50223	1.0069	24	9.33778	1.02702	13	8.74582	0.999708	21	5.23685	1.01851	23	6.63285	1.06076	13	6.14594
W5PRS6	CRK proto-oncogene, adaptor protein OS=Ovis aries GN=CRK PE=4 SV=1 - [W5PRS6_SHEEP]	45.57	11	12	67	305	33.9261	5.43994	0.951007	24	6.97104	0.926901	18	4.44185	0.920632	21	5.41095	0.916147	24	4.5182	0.950008	18	3.94411	0.982534	21	11.2771	1.05977	24	4.55355	1.10403	18	5.34656	1.0336	21	9.36254	1.11649	24	7.00967	1.01971	18	4.09197	1.04191	21	7.11976
W5P4M1	Prohibitin 2 OS=Ovis aries GN=PHB2 PE=4 SV=1 - [W5P4M1_SHEEP]	45.56	13	13	56	270	30.5504	9.90576	1.08213	17	5.76056	1.15688	18	13.097	1.08939	21	8.61897	1.14341	17	9.67087	1.00179	18	6.15548	1.13914	21	5.22147	0.839315	17	15.2704	0.861848	18	15.6355	0.910842	21	4.84261	0.888147	17	6.84984	0.932795	18	14.8294	0.926785	21	7.90642
W5Q3A0	Uncharacterized protein OS=Ovis aries PE=4 SV=1 - [W5Q3A0_SHEEP]	45.55	1	8	36	191	21.7197	9.99365							1.12288	1								1.07587	1								0.991554	1								0.895395	1
O78751	ATP synthase protein 8 OS=Ovis aries GN=MT-ATP8 PE=3 SV=1 - [ATP8_SHEEP]	45.45	3	3	9	66	7.9052	9.5249	1.16544	2	17.9694	1.17384	4	27.6861	1.17538	3	3.75858	1.21146	2	2.00866	1.05937	4	6.2144	1.11507	3	2.58902	0.813764	2	4.93448	0.816197	4	12.1675	0.861214	3	4.3536	0.747617	2	33.0759	0.908679	4	15.4613	0.950824	3	6.31487
W5QCY9	Neural precursor cell expressed, developmentally down-regulated 8 OS=Ovis aries GN=NEDD8 PE=4 SV=1 - [W5QCY9_SHEEP]	45.45	5	5	24	77	8.62861	6.06201	1.11219	9	4.46924	0.96128	8	8.3527	1.01602	7	7.07245	0.989163	9	3.09345	1.02261	8	3.84021	1.01238	7	1.72007	0.945862	9	2.66618	0.986386	8	5.40935	1.03043	7	2.87906	0.988837	9	5.69126	0.986188	8	3.43193	0.973943	7	5.04151
W5Q0Q5	ATP synthase-coupling factor 6, mitochondrial OS=Ovis aries GN=ATP5J PE=3 SV=1 - [W5Q0Q5_SHEEP]	45.45	4	4	35	110	12.6796	9.30518	1.32798	9	15.5503	1.15046	12	5.17911	1.17983	14	5.33114	0.992507	9	3.63688	1.14209	12	6.27411	1.1418	14	5.91063	0.790195	9	16.4346	0.832921	12	6.60009	0.844934	14	8.47878	0.874061	9	6.21164	0.875492	12	8.55282	0.874202	14	6.15904
W5PW27	Cytochrome c oxidase subunit 5B OS=Ovis aries GN=COX5B PE=1 SV=1 - [W5PW27_SHEEP]	45.45	7	7	33	143	15.2309	8.51416	1.08107	14	4.59608	1.13835	10	9.47423	1.23103	8	12.8679	1.16675	14	18.8287	1.15616	10	4.90936	1.24418	8	7.99182	0.855899	14	18.842	0.778662	10	15.9553	0.782177	8	11.5215	0.902921	14	15.0296	0.860746	10	11.8635	0.832365	8	13.8942
W5Q2V0	Uncharacterized protein OS=Ovis aries GN=YKT6 PE=3 SV=1 - [W5Q2V0_SHEEP]	45.45	8	8	22	198	22.4224	6.58057	1.1139	7	6.92237	1.15962	7	8.34961	1.13852	8	14.2407	1.09875	7	11.2843	1.03718	7	2.39944	1.08632	8	13.1946	0.897095	7	14.6933	0.921135	7	12.7751	0.894226	8	25.7922	0.903839	7	6.62067	0.862044	7	11.2282	0.906275	8	18.776
W5QHH5	RNA-binding protein 8A OS=Ovis aries GN=RBM8A PE=3 SV=1 - [W5QHH5_SHEEP]	45.4	6	6	23	174	19.9048	5.71924	0.912881	8	3.54173	0.919133	7	4.44784	0.946343	8	9.41366	1.00521	8	2.90603	0.969011	7	7.27963	0.959713	8	5.13257	1.01985	8	2.61653	1.10147	7	14.3481	1.04435	8	9.1154	1.09918	8	2.80435	1.03587	7	8.1637	1.01281	8	8.95308
W5QEL8	NDRG family member 2 OS=Ovis aries GN=NDRG2 PE=4 SV=1 - [W5QEL8_SHEEP]	45.38	10	11	52	357	39.1834	5.78271	0.953551	15	5.86729	0.95636	14	7.95896	1.02349	22	5.72398	0.966647	15	7.83485	0.967713	14	6.73918	1.01011	22	9.58402	0.999541	15	7.74688	1.07949	14	7.81422	1.00793	22	6.86969	1.1004	15	6.23901	1.00149	14	6.6093	1.01686	22	5.27671
W5P8W6	Collagen type XII alpha 1 chain OS=Ovis aries GN=COL12A1 PE=4 SV=1 - [W5P8W6_SHEEP]	45.38	111	112	681	3125	339.585	5.47803	0.790742	246	15.9779	0.982674	186	6.53036	0.935704	243	10.6004	0.901564	246	10.0155	0.903216	186	9.04097	0.87353	243	10.6648	1.04772	246	9.33675	1.01381	186	7.34621	0.816003	244	10.6505	1.34746	246	17.7157	1.12412	186	10.5469	1.27234	243	9.80615
W5NS67	Uncharacterized protein OS=Ovis aries PE=3 SV=1 - [W5NS67_SHEEP]	45.38	7	7	41	130	14.854	10.1255	1.10456	18	6.29553	1.15543	12	6.57597	1.04182	11	10.0118	1.08407	18	6.21649	1.0176	12	3.14371	1.02988	11	3.29541	0.925544	18	12.46	0.918535	12	8.50562	0.93847	11	2.76048	0.908042	18	8.89894	0.911012	12	11.7666	0.992842	11	6.09498
W5Q6J0	Uncharacterized protein OS=Ovis aries PE=4 SV=1 - [W5Q6J0_SHEEP]	45.32	4	15	88	203	23.3558	9.17334	0.931165	6	4.5357				0.919401	5	3.17765	0.864908	6	6.18481				0.86643	5	10.4818	1.0104	6	3.6954				1.12499	5	3.46251	1.26445	6	2.97657				1.10056	5	1.67524
W5PDE5	Uncharacterized protein OS=Ovis aries GN=LOC101120001 PE=4 SV=1 - [W5PDE5_SHEEP]	45.23	8	8	32	199	22.3803	7.25439	1.00761	11	11.4428	0.980384	7	3.27574	0.886158	13	7.574	1.2374	11	17.3673	0.997703	7	7.19443	1.20153	13	7.13965	0.926174	11	12.3782	1.03025	7	4.65377	1.02913	13	11.4024	0.858035	11	15.8133	1.02435	7	3.0372	0.997152	13	6.69875
W5QAU0	Histidyl-tRNA synthetase OS=Ovis aries GN=HARS PE=3 SV=1 - [W5QAU0_SHEEP]	45.19	20	21	68	509	57.2352	6.03662	1.10593	19	9.778	1.04123	17	12.1936	1.1207	23	9.65739	1.05648	19	8.14325	1.0326	17	4.35921	1.06254	23	6.31404	0.943753	19	7.1006	0.992179	17	10.8609	0.910059	23	8.0908	0.904207	19	8.72459	0.960784	17	9.0429	0.982316	23	10.3503
W5PS49	G protein subunit alpha q OS=Ovis aries GN=GNAQ PE=4 SV=1 - [W5PS49_SHEEP]	45.18	8	12	39	301	35.3998	5.37646	0.886743	9	16.3958	0.966416	6	21.1476	0.902031	9	2.0217	0.914534	9	8.3824	0.992444	6	10.333	0.925308	9	9.04091	1.04794	9	6.47822	1.03597	6	6.75188	1.05284	9	8.00937	1.18894	9	11.1836	1.11275	6	4.92324	1.16637	9	6.54316
W5PQX4	Ribosomal protein OS=Ovis aries GN=RPL10A PE=3 SV=1 - [W5PQX4_SHEEP]	45.16	10	10	60	217	24.7875	9.89111	1.2197	24	6.15462	1.13877	17	3.78909	1.10508	19	6.80439	1.04994	24	7.00013	1.00958	17	5.9467	1.0509	19	4.54746	0.917442	24	6.79537	0.908444	17	4.69873	0.943911	19	7.17173	0.825592	24	6.71707	0.947273	17	5.39405	0.96543	19	9.14972
W5NSD5	Uncharacterized protein OS=Ovis aries GN=RAP1B PE=4 SV=1 - [W5NSD5_SHEEP]	45.11	4	8	65	184	20.8116	5.78271	0.976107	14	14.0981	0.964955	7	8.66884	0.889457	11	1.40954	0.934286	14	5.33313	0.90962	7	4.2758	0.954752	11	6.99045	1.09783	14	1.89816	0.995498	7	4.05162	1.01946	11	7.00279	1.0145	14	8.28389	1.08558	7	3.95081	1.10928	11	2.32327
W5QDZ3	Arp2/3 complex 34 kDa subunit OS=Ovis aries PE=3 SV=1 - [W5QDZ3_SHEEP]	45.07	12	16	78	375	41.7023	8.77783	1.0372	23	8.89492	1.03656	14	6.96613	0.945628	17	11.1953	0.975737	23	5.38578	0.968195	14	4.88381	0.952246	17	7.62216	1.02281	23	6.60425	0.968846	14	8.79451	0.894196	17	16.0507	0.974915	23	5.76663	1.03533	14	5.59316	1.13897	17	16.3083
Q9N2J6	Microsomal glutathione-S-transferase (Fragment) OS=Ovis aries PE=2 SV=1 - [Q9N2J6_SHEEP]	45.05	3	9	110	222	25.2705	8.77783	1.06816	4	42.2734	1.0134	3	5.26402	1.09047	2	6.79525	1.1117	4	42.3021	1.16755	3	3.14535	1.05033	2	3.55855	1.09805	4	2.52532	0.913165	3	4.18822	1.03504	2	26.0879	0.652163	4	21.995	0.899459	3	1.39611	0.875615	2	31.359
B5TQZ6	3beta-hydroxysteroid dehydrogenase/isomerase OS=Ovis aries GN=3BHSD PE=2 SV=1 - [B5TQZ6_SHEEP]	45.04	15	15	154	373	42.5559	7.84033	1.2834	43	15.6615	1.61177	62	21.3235	1.50301	49	18.5984	1.65335	43	21.7446	1.21201	62	11.1975	1.73859	49	18.4243	0.50912	43	81.2125	0.560427	61	41.8977	0.434357	49	45.5119	0.46399	43	68.7375	0.539284	61	53.9411	0.504912	49	47.6621
W5PG83	Serine/threonine-protein phosphatase 2A activator OS=Ovis aries GN=PTPA PE=3 SV=1 - [W5PG83_SHEEP]	45.03	14	14	32	322	36.7578	7.2251	1.01716	14	9.03502	0.931625	9	9.48731	1.00102	9	4.68977	0.965603	14	6.91009	1.02325	9	5.10143	0.941464	9	4.87141	1.0041	14	5.51084	1.05014	9	4.28594	0.988438	9	5.81268	1.00077	14	11.3473	1.04611	9	6.2019	1.07172	9	5.43543
W5P4C7	Septin 7 OS=Ovis aries GN=SEPT7 PE=3 SV=1 - [W5P4C7_SHEEP]	44.98	18	20	142	418	48.7131	8.63135	0.949632	44	5.98845	0.950434	35	8.39239	0.939512	42	9.93352	0.881997	44	9.09184	0.949748	35	8.76042	0.859437	42	10.619	1.10033	44	6.63206	1.04498	35	10.0764	1.05731	42	9.09791	1.11077	44	7.05653	1.06659	35	5.17109	1.11734	42	7.08553
W5P207	Adenosine deaminase OS=Ovis aries GN=ADA PE=4 SV=1 - [W5P207_SHEEP]	44.9	13	13	45	363	40.7124	4.95752	0.909284	12	5.75264	0.787141	16	12.9847	0.812405	17	7.63838	0.774905	12	9.62959	0.86308	16	9.92123	0.885417	17	10.9681	1.40279	12	8.65549	1.24194	16	7.72217	0.827012	17	9.18301	0.951309	12	4.85565	1.14097	16	8.30305	1.33766	17	8.42782
W5PLN8	Uncharacterized protein OS=Ovis aries GN=RPS10 PE=4 SV=1 - [W5PLN8_SHEEP]	44.83	3	11	62	174	20.0225	10.1548	1.17916	5	10.2022	1.17902	5	1.112	1.19765	4	4.41725	1.04695	5	4.06443	1.03432	5	1.32783	1.09939	4	10.1341	0.856528	5	13.2047	0.867642	5	9.10519	0.943587	4	1.13198	0.925699	5	12.8086	0.945923	5	3.02576	0.858359	4	5.52897
W5PUU0	Uncharacterized protein OS=Ovis aries GN=RPL31 PE=4 SV=1 - [W5PUU0_SHEEP]	44.8	6	6	29	125	14.4539	10.5356	1.20669	10	7.17255	1.15804	11	13.3782	1.15571	8	2.30773	1.05063	10	4.45015	0.99604	11	6.05784	1.05447	8	5.97548	0.891806	10	8.27414	0.833778	11	4.95768	0.942279	8	4.35816	0.875593	10	6.96427	0.90772	11	14.0312	0.943835	8	4.66545
W5NVE5	Tryptophanyl-tRNA synthetase OS=Ovis aries GN=WARS PE=3 SV=1 - [W5NVE5_SHEEP]	44.7	16	16	69	481	54.3212	6.20166	1.05944	30	8.56172	0.879953	23	9.18853	0.967614	15	6.73065	0.882155	30	6.91729	1.04687	23	6.53452	1.10946	15	7.40084	1.11959	30	5.84932	0.972304	23	8.95859	1.00858	15	6.37253	0.941247	30	9.87146	1.18159	23	6.05877	0.947057	15	10.2109
W5PSQ7	Uncharacterized protein OS=Ovis aries PE=4 SV=1 - [W5PSQ7_SHEEP]	44.68	13	13	780	235	25.1364	6.17627	0.742276	270	12.9326	0.8426	242	14.1112	0.578025	265	22.7909	1.12019	270	7.68557	1.06286	242	23.4797	1.10454	265	25.0003	0.99694	270	5.30228	0.982218	242	13.913	0.777985	265	19.7209	1.14891	270	7.04997	1.27308	242	13.9236	1.46238	265	11.1751
W5PDV0	Uncharacterized protein OS=Ovis aries GN=LOC101114586 PE=4 SV=1 - [W5PDV0_SHEEP]	44.66	20	21	93	468	52.6445	9.27588	0.807423	35	11.9704	0.850719	26	8.00725	0.848379	27	8.13472	0.890242	35	7.97258	0.926954	26	4.82108	0.751437	27	16.3134	1.16317	35	6.05119	1.2298	26	7.13696	1.00756	27	9.66286	1.2157	35	7.55848	0.979583	26	6.47798	1.35079	27	7.74346
W5Q633	Biliverdin reductase A OS=Ovis aries GN=BLVRA PE=3 SV=1 - [W5Q633_SHEEP]	44.59	12	12	38	296	33.5914	6.18896	1.18348	13	8.61704	1.06726	15	9.48155	1.09449	10	9.4804	1.03657	13	6.64484	1.04179	15	5.86596	1.06043	10	3.48809	0.890454	13	10.5427	0.9122	15	15.9796	0.90015	10	9.10585	0.9088	13	10.7042	0.928408	15	11.1977	0.968894	10	6.97028
W5PM52	Uncharacterized protein OS=Ovis aries PE=4 SV=1 - [W5PM52_SHEEP]	44.59	2	2	7	74	8.37408	4.80518	1.07107	1		0.946221	3	8.15296	1.04483	2	3.84113	0.850611	1		1.03952	3	0.336952	0.848416	2	12.4175	0.980515	1		1.07478	3	11.9237	0.975078	2	4.39937	1.16599	1		0.980822	3	5.68019	1.1159	2	0.830969
W5PQC5	60S acidic ribosomal protein P0 OS=Ovis aries GN=RPLP0 PE=3 SV=1 - [W5PQC5_SHEEP]	44.41	14	14	91	313	33.9768	9.12939	1.13924	32	7.30725	1.13231	32	9.16207	1.16108	27	6.96273	1.07489	32	5.56821	1.0153	32	3.955	1.02344	27	5.82133	0.916334	32	9.68274	0.88192	32	7.71825	0.918306	27	3.99803	0.858581	32	10.2969	0.948214	32	6.208	0.927625	27	5.86052
G8FRI8	Copper chaperone of superoxide dismutase 1 (Fragment) OS=Ovis aries PE=2 SV=1 - [G8FRI8_SHEEP]	44.39	6	6	11	223	23.5858	5.71924	0.973057	5	4.97833	0.970806	3	1.26544	0.900267	3	14.5112	1.00581	5	16.9229	0.946026	3	3.64376	0.98249	3	8.69665	1.01412	5	12.1124	1.14706	3	0.471786	1.0309	3	21.2422	1.03623	5	10.8343	1.08819	3	1.53443	1.06679	3	11.3015
W5P9M2	Prostaglandin reductase 1 OS=Ovis aries GN=PTGR1 PE=4 SV=1 - [W5P9M2_SHEEP]	44.38	11	11	97	329	35.7196	7.81104	1.00925	32	5.06013	0.898479	27	8.51604	0.894771	35	11.811	0.851057	32	10.4973	0.935165	27	7.89426	0.9311	35	9.55036	1.16763	32	6.51323	1.1451	27	11.8328	1.03812	35	16.905	1.06169	32	10.0728	1.04385	27	5.08446	1.09726	35	11.3681
W5NQL2	Obg-like ATPase 1 OS=Ovis aries GN=OLA1 PE=3 SV=1 - [W5NQL2_SHEEP]	44.36	19	19	61	417	47.2227	8.73389	1.106	20	4.85817	1.05061	22	8.13385	1.13608	19	12.6611	1.07338	20	8.35751	1.04245	22	3.23772	1.04971	19	10.1192	0.915982	20	12.4811	0.927601	22	8.02306	0.91925	19	15.0291	0.935613	20	8.28187	0.972422	22	6.8584	0.930377	19	10.3951
W5NQC6	Enoyl-CoA hydratase, short chain 1 OS=Ovis aries GN=ECHS1 PE=3 SV=1 - [W5NQC6_SHEEP]	44.33	12	12	59	291	31.0989	7.63525	1.04785	15	7.53323	1.122	22	10.4517	1.00576	22	8.25143	1.08198	15	8.71413	1.02784	22	7.01546	1.08145	22	9.01525	0.930226	15	11.9393	0.874078	22	8.18185	0.932545	22	7.95918	0.918982	15	7.06427	0.925925	22	8.19321	0.978162	22	8.80769
W5PD64	Uncharacterized protein OS=Ovis aries GN=ARL8B PE=3 SV=1 - [W5PD64_SHEEP]	44.32	3	6	17	176	20.3995	8.42627	1.00079	5	2.19596	1.1416	2	17.3536	0.920467	5	2.4892	1.02521	5	6.39591	0.922049	2	3.79009	0.980263	5	3.34892	1.06336	5	4.21576	0.936562	2	8.96654	1.1117	5	3.12204	0.996183	5	3.14241	0.987006	2	12.3083	1.01351	5	0.720499
P0DN39	Apolipoprotein E OS=Ovis aries musimon GN=APOE PE=3 SV=1 - [APOE_OVIMU]	44.3	13	13	65	316	36.1767	5.68115	0.876865	21	12.4594	1.07571	19	9.22892	0.949138	25	5.58413	1.05998	21	7.12835	0.997853	19	5.81683	0.916898	25	8.94026	0.976768	21	6.47488	0.952502	19	7.72705	0.843105	25	20.4207	1.09509	21	9.24953	1.01713	19	3.21442	1.231	25	14.762
W5P374	Ribosomal protein L15 OS=Ovis aries PE=3 SV=1 - [W5P374_SHEEP]	44.22	3	6	24	147	17.1313	11.7222	1.29919	7	9.57021	1.06096	3	5.84837	1.07682	1		1.01445	7	4.69349	0.949338	3	8.34774	0.985141	1		0.953378	7	9.49353	0.924014	3	2.20004	1.04216	1		0.763354	7	8.3971	1.05981	3	8.40875	0.955338	1
W5PAG0	Lysine--tRNA ligase OS=Ovis aries GN=KARS PE=3 SV=1 - [W5PAG0_SHEEP]	44.21	25	25	75	570	65.1311	6.53662	1.1072	34	10.6584	1.0582	19	4.71937	1.1412	21	14.7497	1.05866	34	10.6781	1.03607	19	5.43331	1.08411	21	8.16339	0.91547	34	9.35673	0.943796	19	8.70003	0.988004	21	7.52837	0.877607	34	11.3975	0.953898	19	9.20959	0.886334	21	12.0449
W5PYA5	NADH dehydrogenase [ubiquinone] 1 alpha subcomplex subunit 8 OS=Ovis aries GN=NDUFA8 PE=1 SV=1 - [W5PYA5_SHEEP]	44.19	6	6	19	172	20.0921	8.104	1.04063	5	3.7836	1.36698	5	3.36444	1.19385	9	3.571	1.25063	5	8.38376	1.10557	5	6.59134	1.19761	9	5.45098	0.807423	5	9.94368	0.749161	5	7.79368	0.854206	9	7.68968	0.875313	5	11.1231	0.782449	5	10.2241	0.846725	9	6.88938
W5PXV8	40S ribosomal protein S6 OS=Ovis aries GN=RPS6 PE=3 SV=1 - [W5PXV8_SHEEP]	44.18	13	15	86	249	28.649	10.8433	1.27116	23	7.48814	1.13594	24	14.0168	1.11591	25	11.1234	1.04421	23	6.66548	0.975726	24	3.43248	1.04827	25	9.07029	0.885159	23	13.8849	0.918686	24	11.6565	0.956129	25	11.453	0.81923	23	11.5548	0.940416	24	10.7373	0.901768	25	7.70801
W5Q039	Tubulin beta chain OS=Ovis aries GN=TUBB3 PE=3 SV=1 - [W5Q039_SHEEP]	44.17	5	15	213	446	49.887	4.83057	1.26388	1		1.2189	3	8.93292	1.24945	8	26.9858	1.37996	1		1.10182	3	0.969042	1.25979	8	17.1581	0.633058	1		0.884297	3	4.31688	0.683055	8	21.2852	0.641681	1		0.719444	3	16.104	1.00112	8	20.2351
W5Q0F9	Ubiquinol-cytochrome c reductase core protein II OS=Ovis aries GN=UQCRC2 PE=1 SV=1 - [W5Q0F9_SHEEP]	44.15	16	16	53	453	48.1829	8.79248	1.10626	15	11.6183	1.15967	20	19.5375	1.19134	18	16.7906	1.16751	15	19.2256	1.06519	20	9.67515	1.27257	18	15.0254	0.847213	15	24.2065	0.865064	20	18.1933	0.722952	18	27.3124	0.822821	15	21.9822	0.859653	20	15.3722	0.844376	18	16.203
W5P7A2	KH-type splicing regulatory protein OS=Ovis aries GN=KHSRP PE=4 SV=1 - [W5P7A2_SHEEP]	44.11	18	21	71	501	52.5544	7.28369	0.964342	26	4.94008	0.94151	17	8.82519	0.975838	19	4.82252	0.981355	26	5.81795	0.93387	17	6.28436	0.908303	19	9.76744	0.985468	26	8.11356	1.0943	17	6.7014	1.13241	19	10.8436	1.14497	26	7.98465	1.02179	17	9.90411	1.00312	19	6.1259
W5Q1M9	DEAD-box helicase 17 OS=Ovis aries GN=DDX17 PE=3 SV=1 - [W5Q1M9_SHEEP]	44.08	18	26	99	633	70.4051	8.49951	0.926515	35	9.92581	1.01662	18	8.07895	0.989839	22	3.80185	0.972741	35	6.89094	0.958532	18	5.5604	0.86333	22	9.26183	1.05375	35	8.67235	0.995211	18	3.63772	1.14082	22	6.4106	1.1068	35	8.43098	1.01674	18	9.09562	1.02452	22	4.71446
W5P4X4	Uncharacterized protein OS=Ovis aries GN=LOC101109899 PE=4 SV=1 - [W5P4X4_SHEEP]	44.06	9	13	129	320	34.0762	9.11475	0.971388	36	3.47072	1.01099	32	5.5448	0.984944	35	6.59399	0.993518	36	7.52704	0.962681	32	4.8287	0.938243	35	8.05139	1.00287	36	6.33687	1.01522	32	4.63647	1.0183	35	7.60792	1.07182	36	8.91792	1.01049	32	4.69421	1.05721	35	7.3391
W5PUJ4	Synaptotagmin binding cytoplasmic RNA interacting protein OS=Ovis aries GN=SYNCRIP PE=4 SV=1 - [W5PUJ4_SHEEP]	44.04	18	25	136	638	71.1314	8.48486	1.04128	35	5.24576	1.12338	32	8.83239	1.07603	28	5.38982	1.08803	35	7.83978	0.946171	32	4.43417	1.00517	28	4.48359	0.934349	35	9.74245	0.900314	32	7.3723	1.05568	28	5.7174	0.951938	35	6.19864	1.0147	32	3.84545	0.929704	28	5.37199
W5PLV0	Guanine nucleotide-binding protein subunit gamma OS=Ovis aries GN=GNG8 PE=3 SV=1 - [W5PLV0_SHEEP]	44	2	2	3	75	8.29331	7.13721	0.934711	1					0.83972	2	6.44177	0.980567	1					1.01151	2	22.1209	1.10006	1					1.05342	2	2.66093	1.0239	1					1.09912	2	11.563
W5QCL5	Uncharacterized protein OS=Ovis aries GN=CSNK2A1 PE=3 SV=1 - [W5QCL5_SHEEP]	43.99	11	13	33	391	45.1148	7.73779	1.04414	6	7.67902	1.06133	12	7.45399	1.02699	8	2.67899	1.01935	6	7.24432	0.996698	12	5.65177	1.01272	8	6.55029	0.978728	6	10.3188	0.94078	12	8.11494	1.03991	8	9.27979	0.966201	6	7.24272	0.98805	12	4.25428	0.980968	8	4.13837
W5PEV6	Ribosomal protein S19 OS=Ovis aries GN=RPS19 PE=4 SV=1 - [W5PEV6_SHEEP]	43.95	8	8	66	157	17.3792	10.4038	1.16131	19	8.20206	1.15568	27	4.24988	1.1071	20	8.27156	1.07266	19	5.46859	1.02653	27	5.32447	1.03355	20	3.52775	0.90872	19	14.0422	0.899394	27	7.35031	0.934774	20	6.54073	0.857355	19	7.61767	0.928338	27	8.47127	0.967266	20	6.42444
W5P1G7	Uncharacterized protein OS=Ovis aries PE=4 SV=1 - [W5P1G7_SHEEP]	43.92	12	15	90	403	44.9009	6.27783	0.951345	33	9.23757	1.01167	18	9.76647	0.990303	18	4.3971	1.01355	33	8.88446	0.98646	18	7.0837	0.918142	18	6.60828	1.00743	33	7.37884	0.975144	18	10.2249	1.06364	18	8.05703	1.03405	33	9.21417	1.04184	18	4.19803	1.01816	18	4.37051
W5P6M2	Proteasome 26S subunit, non-ATPase 5 OS=Ovis aries GN=PSMD5 PE=4 SV=1 - [W5P6M2_SHEEP]	43.85	16	16	43	504	56.1522	5.32568	1.07116	13	6.89216	1.0293	12	5.02714	1.04021	18	7.91809	1.02165	13	6.78316	1.01982	12	6.40585	1.05075	18	3.78884	1.00061	13	4.98723	0.967789	12	4.82071	0.903408	18	6.71505	0.934276	13	5.89376	0.998383	12	10.696	1.05592	18	6.40797
W5Q2F4	S-(hydroxymethyl)glutathione dehydrogenase OS=Ovis aries GN=ADH5 PE=3 SV=1 - [W5Q2F4_SHEEP]	43.85	13	13	101	374	39.6853	7.50342	1.07477	34	5.68009	0.925935	29	8.42235	0.986455	38	8.84567	0.82822	34	9.07329	0.952623	29	9.34603	1.07967	38	6.49494	1.06832	34	5.28112	1.12322	29	7.6898	0.859156	38	9.22552	1.09528	34	6.65717	1.00838	29	5.06232	1.0812	38	8.41518
W5NXM4	Uncharacterized protein OS=Ovis aries GN=RPS9 PE=3 SV=1 - [W5NXM4_SHEEP]	43.81	10	11	55	194	22.6686	10.5356	1.20694	16	5.16444	1.14906	20	8.1896	1.12679	17	9.02615	1.06641	16	6.19411	0.994521	20	8.37771	1.08007	17	6.27247	0.87972	16	8.53292	0.870133	20	13.0497	0.891043	17	4.76188	0.835177	16	12.7556	0.935492	20	8.19228	0.947694	17	5.66202
W5NRD1	ER lipid raft associated 2 OS=Ovis aries GN=ERLIN2 PE=4 SV=1 - [W5NRD1_SHEEP]	43.79	10	13	45	338	37.6643	5.49072	0.86596	9	6.91863	0.932008	13	14.7232	0.856159	10	9.53734	0.968567	9	7.83723	0.930118	13	8.90804	0.96912	10	6.20616	1.10653	9	4.91043	1.14151	13	20.7816	1.04514	10	3.57954	1.14705	9	9.86112	0.955314	13	11.1028	1.13457	10	10.2573
W5PUV3	5'-nucleotidase ecto OS=Ovis aries GN=NT5E PE=3 SV=1 - [W5PUV3_SHEEP]	43.73	18	18	44	574	63.1706	7.35693	1.00155	15	7.82892	1.22646	18	11.4282	1.10529	10	17.3148	1.13171	15	15.1833	1.0647	18	6.67458	1.05719	10	5.53186	0.961915	15	7.13222	0.874469	18	15.5624	0.950645	10	5.09426	0.828433	15	14.7535	0.831146	18	11.1021	0.959651	10	12.466
W5PIY3	40S ribosomal protein S24 OS=Ovis aries GN=RPS24 PE=3 SV=1 - [W5PIY3_SHEEP]	43.61	4	6	46	133	15.3284	10.9019	1.2316	10	11.5761	1.19485	9	11.0166	1.09582	11	5.8482	1.06633	10	3.01279	1.00327	9	3.3902	1.08062	11	3.97092	0.871971	10	5.00745	0.864362	9	12.6098	0.935349	11	6.31266	0.798282	10	7.88695	0.941805	9	6.58152	0.94835	11	3.43602
W5QH64	Synaptosomal-associated protein OS=Ovis aries GN=SNAP23 PE=3 SV=1 - [W5QH64_SHEEP]	43.6	8	8	18	211	23.2114	4.94482	0.93754	6	7.28432	1.06584	7	10.4525	1.17501	4	6.75649	1.09109	6	16.7163	1.07691	7	8.081	1.06015	4	3.85018	0.908002	6	11.417	0.907988	7	13.1203	0.91746	4	4.03288	0.995689	6	21.0401	0.937566	7	10.1495	0.925231	4	7.84809
W5QHP5	G protein subunit beta 4 OS=Ovis aries GN=GNB4 PE=4 SV=1 - [W5QHP5_SHEEP]	43.53	8	11	59	340	37.557	5.99854	0.899125	9	17.3884	1.07225	2	8.35332	0.823005	4	5.70664	0.870461	9	6.39722	0.951243	2	1.68804	0.925966	4	1.98497	1.10068	9	12.2125	0.932445	2	2.78257	0.981183	4	7.85568	1.10878	9	11.2553	1.06794	2	6.67838	1.22608	4	5.99652
W5PZ65	Proteasome endopeptidase complex OS=Ovis aries GN=PSMA7 PE=3 SV=1 - [W5PZ65_SHEEP]	43.52	7	10	47	216	24.3249	8.70459	1.28168	12	7.96268	0.999479	14	4.89938	1.11115	11	8.9156	0.924168	12	3.84239	0.983177	14	4.44168	1.05424	11	3.60895	0.92832	12	4.29343	1.00621	14	6.55309	0.95291	11	1.72207	0.871093	12	5.75452	0.995565	14	5.20489	0.937966	11	5.9967
W5PZI1	Clusterin OS=Ovis aries GN=LOC101113728 PE=3 SV=1 - [W5PZI1_SHEEP]	43.51	16	16	106	439	50.9842	6.07471	0.8325	34	7.36477	0.751098	31	18.1868	0.866873	41	9.9716	0.977675	34	3.93315	0.921534	31	6.30408	0.971288	41	6.51643	0.975899	34	6.08091	1.30432	31	15.1989	0.962348	41	9.25243	1.27922	34	12.7179	1.00215	31	7.64561	1.17527	41	6.47606
P04074	Sodium/potassium-transporting ATPase subunit alpha-1 OS=Ovis aries GN=ATP1A1 PE=1 SV=1 - [AT1A1_SHEEP]	43.49	25	39	211	1021	112.586	5.52881	0.986066	46	6.70345	1.11606	42	9.32862	1.07232	44	8.9593	1.05266	45	7.40345	0.992752	42	7.2411	0.971658	44	6.86496	0.993581	46	8.20553	0.936569	42	10.8026	1.03775	44	8.34566	0.999087	45	6.62998	0.947784	42	7.598	0.955399	44	7.23217
W5PJ13	Pleiotrophin OS=Ovis aries GN=PTN PE=4 SV=1 - [W5PJ13_SHEEP]	43.45	8	8	25	168	18.7906	9.72998	0.720923	10	10.611	1.09145	5	3.44809	0.877273	10	5.4465	0.701807	10	11.9196	0.708915	5	12.2704	1.1521	10	4.08956	0.984857	10	5.79974	0.964942	5	1.97694	0.898952	10	3.10512	1.68936	10	8.69888	1.28109	5	5.66411	1.10968	10	3.46962
B2ZA84	Thioltransferase OS=Ovis aries PE=2 SV=1 - [B2ZA84_SHEEP]	43.4	5	5	11	106	11.7761	7.78174	1.12394	3	1.98077	0.811617	4	3.68058	0.904561	4	4.36929	0.824179	3	5.47518	1.00372	4	4.26934	1.05736	4	5.58562	1.09044	3	2.35402	1.12072	4	6.35051	0.96633	4	2.97889	1.06469	3	3.27832	1.1106	4	10.9174	1.11788	4	2.83377
W5Q1N8	Ribosomal protein S23 OS=Ovis aries GN=RPS23 PE=3 SV=1 - [W5Q1N8_SHEEP]	43.35	7	7	38	173	18.8954	10.6968	1.11394	15	13.7149	1.1268	12	15.2527	1.04332	11	7.12219	1.09049	15	13.1245	1.03931	12	6.44586	1.1026	11	4.99329	0.916137	15	14.1437	0.804907	12	16.5299	0.942119	11	4.01037	0.906854	15	15.2183	0.926035	12	9.81929	0.916679	11	12.0348
W5PKR2	Interferon-induced GTP-binding protein Mx1 OS=Ovis aries GN=MX1 PE=3 SV=1 - [W5PKR2_SHEEP]	43.29	27	27	68	656	75.7595	6.0874	0.846926	14	10.1862	0.910827	30	6.81105	0.931571	24	7.03537	1.52282	14	10.6812	1.33595	30	16.0576	1.45084	24	12.0506	0.799369	14	19.67	0.922407	30	10.7479	1.07229	24	11.2795	0.769739	14	13.0636	0.792693	30	14.436	0.757159	24	21.7377
W5Q0E3	Glutathione S-transferase alpha 4 OS=Ovis aries GN=GSTA4 PE=4 SV=1 - [W5Q0E3_SHEEP]	43.28	10	10	29	238	27.5868	9.0708	1.09175	8	6.23916	0.916669	8	15.1652	0.919248	13	8.61124	0.827555	8	9.67413	0.947073	8	4.46774	1.0372	13	2.77655	1.09776	8	5.84426	1.0955	8	5.64751	0.92299	13	4.53023	1.08881	8	2.4956	1.0816	8	3.46512	1.08445	13	6.1724
W5NYL0	Amine oxidase OS=Ovis aries GN=MAOA PE=3 SV=1 - [W5NYL0_SHEEP]	43.26	16	20	76	527	59.7654	7.63525	0.908871	21	8.85658	0.983481	20	6.23261	0.855527	17	13.9282	0.869711	21	7.94691	0.98429	20	6.85477	0.949134	17	11.3439	1.10522	21	4.7301	0.996236	20	9.06806	1.10501	17	8.76716	1.16062	21	10.2493	1.07221	20	5.86496	1.11262	17	9.38929
W5Q3F9	Aldehyde oxidase 1 OS=Ovis aries GN=AOX1 PE=4 SV=1 - [W5Q3F9_SHEEP]	43.24	49	52	192	1339	147.551	7.1958	1.11559	67	6.94004	1.05696	55	9.2796	1.24328	60	13.9478	0.92842	67	7.76108	1.12926	55	4.91279	1.25903	60	9.51476	1.08134	67	5.67467	0.925384	55	7.50535	0.83108	60	12.0594	0.895983	67	8.10045	0.848232	55	12.8373	0.80178	60	21.5327
P54230	Cathelicidin-1 OS=Ovis aries GN=CATHL1A PE=2 SV=1 - [CTHL1_SHEEP]	43.23	5	5	13	155	17.637	7.59131	0.776468	2	13.5663	0.729195	7	8.66918	1.25054	4	4.78594	1.29924	2	26.8373	0.81775	7	16.7794	0.917448	4	2.95456	0.915665	2	10.4574	1.04092	7	5.07701	0.972461	4	11.9561	0.942309	2	23.9699	1.51223	7	20.9557	0.94653	4	2.84788
W5PJ98	Capping actin protein of muscle Z-line beta subunit OS=Ovis aries GN=CAPZB PE=4 SV=1 - [W5PJ98_SHEEP]	43.15	11	11	75	241	26.9025	6.56592	1.05374	26	4.22395	1.0037	25	6.48759	1.01237	23	7.57563	0.965738	26	4.93525	0.991757	25	2.98935	0.997551	23	7.81349	1.0315	26	3.35685	0.996272	25	3.34573	0.964525	23	8.45662	1.00176	26	2.47361	1.04353	25	4.70936	1.03027	23	5.13476
W5P642	Cytochrome b-c1 complex subunit 7 OS=Ovis aries GN=UQCRB PE=1 SV=1 - [W5P642_SHEEP]	43.12	6	6	14	109	13.3489	8.82178	1.17899	7	9.06387	1.36258	3	21.0067	1.51985	4	0.977308	1.32358	7	7.70361	1.10611	3	1.35259	1.20674	4	0.874529	0.705976	7	10.8423	0.671193	3	10.9087	0.674855	4	12.0761	0.712068	7	9.90842	0.79061	3	7.25529	0.745935	4	7.52191
W5P285	Glucose-6-phosphate 1-dehydrogenase OS=Ovis aries GN=G6PD PE=3 SV=1 - [W5P285_SHEEP]	43.11	5	20	67	515	58.939	7.7085	1.06194	4	2.04481	1.08495	7	10.3179	1.05088	8	6.55492	1.09406	4	15.2938	1.04638	7	0.944219	1.07016	8	2.21894	0.964127	4	0.817819	0.950166	7	3.24636	0.955055	8	7.59452	0.80613	4	23.9294	0.923209	7	4.45067	0.94493	8	5.12175
W5PHT7	Peptidylprolyl isomerase OS=Ovis aries GN=FKBP3 PE=4 SV=1 - [W5PHT7_SHEEP]	43.11	10	10	36	225	25.2714	9.34912	1.12024	12	12.4145	1.05031	15	7.9262	1.161	9	8.84563	1.08996	12	5.97242	0.984944	15	4.8971	1.03061	9	5.98626	0.895558	12	11.787	1.00679	15	5.82683	0.990498	9	3.50397	0.888785	12	10.9899	0.967748	15	4.25132	0.907841	9	6.26721
W5PHK5	Histone H2A OS=Ovis aries GN=LOC101104790 PE=3 SV=1 - [W5PHK5_SHEEP]	43.08	2	9	171	130	14.0989	10.9019	0.744126	2	0.403496	1.01775	1		0.833064	1		0.985463	2	10.8811	0.848279	1		0.882666	1		1.05499	2	0.0850253	1.08889	1		1.11189	1		1.27023	2	11.167	1.06149	1		1.16032	1
W5P583	Acid phosphatase 1, soluble OS=Ovis aries GN=ACP1 PE=4 SV=1 - [W5P583_SHEEP]	43.04	2	5	15	158	18.1039	7.10791	0.995723	3	2.23541				0.96829	1		0.952401	3	2.88972				0.998607	1		1.00842	3	0.430632				0.976486	1		1.06515	3	0.607665				1.07551	1
I1WXR3	Alpha-1-antitrypsin transcript variant 1 OS=Ovis aries GN=SERPINA1 PE=2 SV=1 - [I1WXR3_SHEEP]	43.03	21	22	319	416	45.9977	6.20166	1.01506	88	5.93224	0.809178	118	11.9834	0.868341	112	7.66447	0.955923	88	5.81913	0.924149	118	7.17274	0.965715	112	5.84888	1.20083	88	6.43683	1.18186	118	9.08325	0.997294	112	7.97112	0.843563	88	12.6762	1.10846	118	7.33926	1.13856	112	7.03215
W5PNM5	Phosphoribosyl pyrophosphate synthetase 2 OS=Ovis aries GN=PRPS2 PE=4 SV=1 - [W5PNM5_SHEEP]	43.01	3	9	16	286	31.2091	6.16357	1.10404	1					0.955767	2	0.665205	0.959136	1					0.962338	2	4.90993	1.07966	1					1.1292	2	7.03391	0.884909	1					0.998511	2	8.30169
W5PU75	G protein subunit alpha 11 OS=Ovis aries GN=GNA11 PE=4 SV=1 - [W5PU75_SHEEP]	42.99	7	12	31	314	36.7007	5.75732	0.941925	7	10.7132	1.02073	3	9.93381	0.963284	3	0.0735861	0.973742	7	3.6316	0.9721	3	0.387753	0.909559	3	1.89606	1.06919	7	6.56704	0.944889	3	5.44901	1.03387	3	4.82523	1.06965	7	8.67341	0.988649	3	1.25394	1.13261	3	0.220123
W5PUU6	Uncharacterized protein OS=Ovis aries PE=3 SV=1 - [W5PUU6_SHEEP]	42.99	1	6	20	107	12.4914	10.9019				1.32804	2	1.18953							0.995086	2	0.812856							0.774334	2	0.216676							0.872351	2	1.68319
W5PAR5	Uncharacterized protein OS=Ovis aries GN=LOC105606105 PE=4 SV=1 - [W5PAR5_SHEEP]	42.99	1	5	13	107	11.5461	9.99365	1.04834	2	5.87151				1.04043	1		1.09995	2	0.166636				1.00216	1		0.922089	2	5.04197				0.975184	1		0.931871	2	2.29273				1.01905	1
W5QCY6	GMP reductase OS=Ovis aries GN=GMPR2 PE=3 SV=1 - [W5QCY6_SHEEP]	42.98	13	13	42	363	39.65	7.45947	1.10775	13	18.5367	0.932449	13	5.68211	0.959766	16	6.70036	0.912151	13	14.345	1.0169	13	4.63469	0.99598	16	3.51255	1.00269	13	10.0506	1.00612	13	8.24713	0.952953	16	7.08412	0.985625	13	3.78125	1.07941	13	3.59053	1.06323	16	10.6096
W5PEI2	Asporin OS=Ovis aries GN=ASPN PE=4 SV=1 - [W5PEI2_SHEEP]	42.97	15	16	107	370	42.1982	8.98291	0.674534	40	29.6521	0.906826	36	8.90019	0.722457	29	21.1964	0.852603	40	10.3952	0.846938	36	12.2078	1.03721	29	10.5263	1.38753	40	15.0761	1.03951	37	6.26955	0.759228	29	9.12482	1.19185	40	10.6338	1.25673	37	10.2545	1.41133	29	15.2978
W5NSH8	NPC intracellular cholesterol transporter 2 OS=Ovis aries GN=NPC2 PE=4 SV=1 - [W5NSH8_SHEEP]	42.95	5	5	7	149	16.4314	7.98682	1.00672	2	6.52735	1.06567	2	5.06623	1.07778	3	3.59045	1.00601	2	4.94655	1.03727	2	4.98911	1.10513	3	10.7813	0.954396	2	13.4242	0.943512	2	3.51241	0.976952	3	2.09094	1.05998	2	0.109519	0.957969	2	6.05864	0.890615	3	0.728053
H9CH14	Integrin-linked kinase OS=Ovis aries GN=ILK PE=2 SV=1 - [H9CH14_SHEEP]	42.92	18	18	79	452	51.4899	7.91357	0.900451	30	4.07114	0.95082	22	8.02843	0.904008	24	4.30625	0.875136	30	5.13258	0.9143	22	5.38443	0.927821	24	5.60641	1.08388	30	3.64111	1.08813	22	9.23578	1.01024	24	4.81067	1.18743	30	7.09473	1.06778	22	10.1346	1.15193	24	3.31571
W5NU39	Fatty acid binding protein 3 OS=Ovis aries GN=FABP3 PE=3 SV=1 - [W5NU39_SHEEP]	42.86	7	7	26	133	14.7526	6.56592	0.919585	11	10.7358	0.935276	9	1.44999	1.23854	6	8.25838	1.79167	11	9.20984	1.68161	9	5.28291	1.37556	6	15.1083	0.518023	11	11.178	0.651142	9	13.1269	0.729377	6	13.7698	0.604155	11	18.2378	0.717975	9	9.57394	0.786556	6	12.4701
W5PSS9	Uncharacterized protein OS=Ovis aries GN=RPL21 PE=4 SV=1 - [W5PSS9_SHEEP]	42.86	5	9	47	161	18.6661	10.5356	1.20219	10	12.6985	1.15001	11	13.223	1.05046	9	13.9852	1.03356	10	5.81397	0.981582	11	2.08943	1.02898	9	6.25543	0.927698	10	7.51402	0.968618	11	15.777	0.932997	9	1.03135	0.855867	10	11.6375	0.972196	11	7.36154	1.01736	9	15.2168
W5NVB2	Uncharacterized protein OS=Ovis aries PE=3 SV=1 - [W5NVB2_SHEEP]	42.86	2	8	151	168	18.6387	8.39697	0.758525	4	21.449	0.826375	5	11.226	0.836618	5	13.4822	1.05583	4	9.22163	1.00728	5	11.4893	1.12807	5	4.65009	1.19509	4	4.55557	1.09007	5	7.48265	0.798341	5	11.4831	0.993762	4	5.30118	1.12288	5	11.7321	1.18049	5	4.48937
W5P5C4	Asparaginyl-tRNA synthetase OS=Ovis aries GN=NARS PE=4 SV=1 - [W5P5C4_SHEEP]	42.83	21	22	66	558	64.2233	6.26514	1.03736	21	6.24115	1.02992	20	2.65627	1.04469	24	9.79975	0.973677	21	5.54964	1.01087	20	4.71333	1.0497	24	4.59542	1.02263	21	8.84197	1.02084	20	2.73443	1.01787	24	9.42123	0.980464	21	9.22548	0.967152	20	5.06405	0.928921	24	9.02627
W5PEL2	Osteoglycin OS=Ovis aries GN=OGN PE=4 SV=1 - [W5PEL2_SHEEP]	42.81	14	14	217	299	34.1388	5.49072	0.702013	68	28.4459	0.896324	81	7.23116	0.696614	68	16.3601	0.945332	68	6.83332	0.888683	81	8.50582	0.92619	68	7.54504	1.22341	68	11.4946	1.12455	81	8.25934	0.724212	68	15.1808	1.18004	68	9.81206	1.1191	81	7.64433	1.50412	68	13.2828
W5QEJ5	Uncharacterized protein OS=Ovis aries GN=LOC101108322 PE=3 SV=1 - [W5QEJ5_SHEEP]	42.76	2	9	41	145	17.2475	10.5503	1.34852	6	6.93979	1.27641	4	7.58457	1.1053	1		1.07566	6	3.64974	0.962039	4	3.04287	1.03632	1		0.781099	6	6.50685	0.793864	4	10.2934	1.00392	1		0.777504	6	2.73835	0.916635	4	6.34755	0.92647	1
W5PZ94	Aconitate hydratase OS=Ovis aries GN=ACO1 PE=3 SV=1 - [W5PZ94_SHEEP]	42.75	34	34	95	903	99.6513	7.94287	1.00556	40	4.16371	1.00124	26	5.18363	1.06172	29	11.9085	1.0189	40	6.50637	1.06787	26	6.93348	1.0219	29	4.69455	0.977122	40	6.24075	0.978648	26	8.76091	0.882731	29	6.71158	1.03781	40	7.1213	0.985064	26	8.44872	1.02477	29	8.65187
R9WH59	MHC class I antigen OS=Ovis aries GN=OLA-I PE=2 SV=1 - [R9WH59_SHEEP]	42.74	0	11	59	365	41.1775	6.65381
W5NRC1	Protein S100 OS=Ovis aries GN=S100A16 PE=3 SV=1 - [W5NRC1_SHEEP]	42.72	4	4	19	103	11.7971	8.38232	0.978546	5	5.53051	0.879569	9	5.48426	0.99608	5	5.94044	0.98682	5	10.6504	0.947169	9	13.9037	0.922053	5	1.63852	0.991498	5	9.52404	1.10065	9	12.0136	1.07351	5	6.80898	1.08141	5	0.995924	1.13297	9	3.98781	1.04314	5	17.2421
W5Q5S5	Uncharacterized protein OS=Ovis aries GN=HNRNPUL2 PE=4 SV=1 - [W5Q5S5_SHEEP]	42.7	26	27	102	747	84.8479	4.89404	0.944109	36	6.39309	0.983032	31	8.59463	0.973564	34	5.30578	0.958228	36	6.23345	0.974838	31	4.01061	0.948804	34	6.39147	1.02078	36	5.16786	1.03627	31	6.85707	1.09584	34	9.35924	1.09935	36	9.02913	1.02494	31	6.07676	1.00582	34	5.4247
C5IWT4	Chromosome 21 open reading frame 33 OS=Ovis aries GN=C21orf33 PE=2 SV=1 - [C5IWT4_SHEEP]	42.7	10	10	49	274	28.5559	8.48486	1.0361	20	7.48933	1.05468	16	13.2766	1.03561	13	5.19829	1.03539	20	6.55649	1.089	16	6.34529	1.07825	13	6.27172	0.962446	20	7.3772	0.928051	16	14.8337	0.952672	13	10.5757	0.989668	20	5.75482	0.951203	16	8.53715	0.938243	13	7.54342
W5QGA9	Histone H2A OS=Ovis aries GN=H2AFJ PE=3 SV=1 - [W5QGA9_SHEEP]	42.64	1	7	141	129	14.0109	10.9019	0.701138	3	5.13393	0.750746	1		0.841399	3	1.80472	0.854797	3	1.35032	0.897919	1		0.809466	3	0.532109	0.996956	3	2.61238	1.26482	1		1.3125	3	1.22054	1.54415	3	2.52097	1.13797	1		1.08624	3	4.68885
W5PSC5	Myosin IC OS=Ovis aries GN=MYO1C PE=3 SV=1 - [W5PSC5_SHEEP]	42.64	39	40	160	1067	121.324	9.43701	0.935726	57	8.43816	1.01599	45	5.56282	0.906945	52	10.6343	0.828738	57	12.8377	0.921341	45	7.46404	0.888225	52	10.5826	1.19341	57	8.50138	1.0205	45	7.86769	1.05274	52	7.41688	1.10961	57	11.1628	1.08321	45	10.6232	1.14367	52	8.86765
W5PPE8	Cytochrome c oxidase subunit 4I1 OS=Ovis aries GN=COX4I1 PE=1 SV=1 - [W5PPE8_SHEEP]	42.6	9	9	44	169	19.403	9.34912	1.12139	15	4.24954	1.35605	17	13.4327	1.31548	12	10.7704	1.43702	15	11.3972	1.09903	17	6.61258	1.31071	12	9.50478	0.616112	15	17.4202	0.70213	17	18.8586	0.719449	12	6.78831	0.72308	15	12.3336	0.79571	17	18.7453	0.750553	12	10.9959
W5PTE9	Collagen type VI alpha 1 chain OS=Ovis aries GN=COL6A1 PE=4 SV=1 - [W5PTE9_SHEEP]	42.59	36	36	607	1019	107.607	5.50342	0.769898	221	23.6688	0.937539	198	6.82685	0.752414	185	16.5652	0.93807	221	6.85847	0.925476	198	8.78663	0.880939	185	14.4448	1.21735	221	11.6147	1.09155	198	7.45794	0.84871	185	11.8285	1.13789	221	10.5775	1.07445	198	7.96048	1.38023	185	16.818
W5Q152	G protein subunit alpha 13 OS=Ovis aries GN=GNA13 PE=4 SV=1 - [W5Q152_SHEEP]	42.52	10	10	25	294	34.5058	6.18896	0.869696	10	5.72858	0.961076	7	7.50192	0.880889	8	11.5558	0.997343	10	11.32	0.924519	7	3.77597	0.959881	8	9.08922	1.07508	10	7.22713	1.0696	7	5.99188	0.979735	8	10.4173	1.07578	10	8.42347	1.04396	7	6.1044	1.16089	8	10.0098
W5NVF2	Uncharacterized protein OS=Ovis aries PE=4 SV=1 - [W5NVF2_SHEEP]	42.51	1	8	50	207	24.0563	4.57666	1.00878	4	3.20542	0.960046	3	3.5438	1.04539	1		0.944581	4	3.32223	0.976151	3	2.72232	0.850826	1		1.07517	4	1.63809	0.99152	3	2.9392	1.05517	1		1.01019	4	4.46132	1.11147	3	4.49026	1.05981	1
W5NSG2	Transmembrane protein 43 OS=Ovis aries GN=TMEM43 PE=4 SV=1 - [W5NSG2_SHEEP]	42.5	16	16	40	400	44.5132	8.83643	0.864689	16	19.052	0.943552	14	5.83322	0.886983	10	8.24488	0.974299	16	8.10482	0.904356	14	5.39534	0.942869	10	7.12824	1.11236	16	9.11016	1.06254	14	3.89098	1.00522	10	10.8034	1.11714	16	12.9998	1.11821	14	4.25131	1.12618	10	9.01057
W5PK33	EF-hand domain family member D2 OS=Ovis aries GN=EFHD2 PE=4 SV=1 - [W5PK33_SHEEP]	42.5	7	10	31	240	26.3162	5.10986	1.06661	7	5.26828	0.908896	6	6.22597	1.06578	4	17.9591	0.953487	7	7.05105	0.982396	6	7.02411	1.00025	4	4.27445	0.974962	7	3.87325	1.08409	6	1.9289	1.0014	4	11.6464	1.04976	7	9.27615	1.05508	6	4.23683	0.998431	4	6.48262
W5NX86	Eukaryotic translation initiation factor 1B OS=Ovis aries GN=EIF1B PE=4 SV=1 - [W5NX86_SHEEP]	42.48	1	4	15	113	12.8157	7.37158				1.05995	1		0.911956	1					1.01309	1		0.986787	1					0.953628	1		1.13235	1					0.984591	1		1.01617	1
W5NRG0	Uncharacterized protein OS=Ovis aries GN=PTGR2 PE=4 SV=1 - [W5NRG0_SHEEP]	42.45	11	11	60	351	38.3842	5.38916	0.858594	20	11.39	0.838436	21	9.5204	0.860274	19	7.69187	0.851569	20	13.0684	0.920841	21	4.93582	0.984019	19	7.61361	1.19892	20	8.31765	1.19637	21	6.92982	1.08113	19	11.3853	1.15519	20	13.8017	1.0269	21	8.14362	1.08181	19	7.49321
W5PYS9	Arginyl-tRNA synthetase OS=Ovis aries GN=RARS PE=3 SV=1 - [W5PYS9_SHEEP]	42.42	26	26	91	660	75.3189	7.38623	1.12326	38	7.98732	1.07096	24	7.28708	1.14967	29	8.7957	1.04778	38	6.54448	1.05695	24	4.59874	1.03294	29	5.16151	0.941938	38	6.40146	0.92449	24	10.812	0.963613	29	7.5015	0.895278	38	10.3197	0.918195	24	9.58319	0.89243	29	9.22172
W5QFN9	UDP-glucose pyrophosphorylase 2 OS=Ovis aries GN=UGP2 PE=4 SV=1 - [W5QFN9_SHEEP]	42.32	19	19	57	508	56.8677	7.88428	1.03147	26	5.58145	0.984614	10	8.4245	0.976283	21	8.31312	0.955779	26	10.5625	0.987461	10	6.26235	1.00329	21	5.69477	1.08191	26	7.77092	1.03384	10	4.59337	0.93247	21	5.56835	0.952701	26	6.62901	1.00307	10	6.24383	1.07721	21	5.24346
W5Q268	Apolipoprotein H OS=Ovis aries GN=APOH PE=4 SV=1 - [W5Q268_SHEEP]	42.32	12	12	63	345	38.1306	8.07471	0.774128	26	16.3014	0.938909	16	5.74551	0.900849	20	13.3727	1.12293	26	5.8657	0.922502	16	5.69117	1.14483	20	4.65687	1.03994	26	8.35942	1.02491	16	3.90677	0.852907	20	8.01291	1.0197	26	8.70418	1.12865	16	10.2243	1.09758	20	7.93564
W5QDE5	5-aminoimidazole-4-carboxamide ribonucleotide formyltransferase/IMP cyclohydrolase OS=Ovis aries GN=ATIC PE=3 SV=1 - [W5QDE5_SHEEP]	42.23	20	20	74	592	64.6113	7.1665	1.00414	25	2.85299	0.944938	24	6.85487	1.03419	25	9.22818	1.00881	25	7.54634	1.06219	24	6.82461	1.04136	25	7.47524	1.07768	25	4.10116	0.976527	24	9.23277	1.02589	25	10.5181	0.925531	25	9.97514	1.01589	24	9.32732	0.96441	25	7.44715
W5PG71	DExD-box helicase 39B OS=Ovis aries GN=DDX39B PE=4 SV=1 - [W5PG71_SHEEP]	42.2	9	19	88	436	49.6853	5.66846	0.939934	14	1.97698	0.989914	22	9.23166	0.921591	18	4.49136	0.990196	14	8.66813	0.965183	22	4.28882	0.958402	18	8.97595	1.01548	14	3.92209	1.05244	22	4.92415	1.07205	18	9.48349	1.04138	14	9.34458	1.01647	22	6.56908	1.03368	18	7.05708
C5IJA1	RAC1 OS=Ovis aries PE=2 SV=1 - [C5IJA1_SHEEP]	42.19	6	9	47	192	21.4362	8.49951	0.867012	5	0.308343	0.956484	7	6.69239	1.00544	11	7.19306	0.962592	5	1.39294	0.98735	7	3.55191	0.958389	11	4.39288	1.03592	5	1.41283	0.990834	7	10.4262	0.975949	11	5.10737	1.15247	5	5.78541	1.10155	7	15.9821	1.08852	11	5.73649
W5PVT6	Ubiquitin like modifier activating enzyme 1 OS=Ovis aries GN=UBA1 PE=3 SV=1 - [W5PVT6_SHEEP]	42.12	35	35	194	1059	117.87	5.78271	1.04236	73	6.6673	0.970031	59	7.69519	1.02253	62	6.79062	1.01666	73	4.93197	1.01713	59	5.88435	1.01701	62	8.4343	0.972885	73	6.93001	1.03483	59	8.08442	1.02745	62	7.65134	0.974418	73	7.23615	0.991995	59	6.59362	0.994878	62	8.65154
W5PCR3	Uncharacterized protein OS=Ovis aries PE=4 SV=1 - [W5PCR3_SHEEP]	42.11	14	35	118	900	100.434	5.38916	0.983172	17	8.46351	0.951885	15	7.12888	0.981853	18	6.79509	0.991575	17	5.51226	0.971264	15	10.4064	0.92544	18	5.05141	0.984588	17	9.04251	1.05765	15	12.484	1.16448	18	9.7497	1.08574	17	4.60421	1.0445	15	5.27277	0.99465	18	3.77043
W5PI96	Uncharacterized protein OS=Ovis aries GN=BUB3 PE=4 SV=1 - [W5PI96_SHEEP]	42.07	11	11	26	328	37.1472	6.84424	1.00631	9	12.4698	0.980893	7	3.84095	0.971444	10	4.37106	0.981548	9	13.2924	0.963997	7	6.00307	0.936713	10	7.27252	1.05266	9	6.98662	0.977442	7	5.23235	1.07783	10	7.13018	1.01409	9	7.63526	1.03733	7	2.02726	1.01932	10	2.11934
W5PRM8	Pyruvate dehydrogenase E1 component subunit beta OS=Ovis aries GN=PDHB PE=4 SV=1 - [W5PRM8_SHEEP]	42.06	12	12	62	359	39.1752	6.65381	1.10074	22	6.31187	1.23802	21	11.1335	1.15087	19	6.42984	1.12693	22	7.86971	1.0258	21	4.42701	1.12593	19	9.03276	0.858219	22	13.0565	0.856096	21	11.2162	0.878442	19	7.35711	0.869898	22	8.58731	0.839607	21	5.6537	0.895879	19	10.2637
C8BKD1	Prothrombin OS=Ovis aries GN=F2 PE=2 SV=1 - [C8BKD1_SHEEP]	42.05	21	21	91	623	70.0045	6.60986	0.849091	25	12.1443	0.894336	34	12.0772	0.880192	32	11.8759	1.01926	25	11.5844	0.97974	34	8.16311	1.02101	32	4.50357	1.09977	25	7.51352	1.05903	34	11.1694	1.03245	32	11.9949	1.01586	25	6.40604	1.09122	34	10.4388	1.06592	32	6.39793
W5NR04	Uncharacterized protein OS=Ovis aries GN=HNRNPD PE=4 SV=1 - [W5NR04_SHEEP]	41.88	10	14	98	277	31.5533	9.29053	0.96622	23	5.6395	0.952145	22	7.47518	0.932587	22	5.51332	0.93823	23	5.52277	0.962008	22	4.9386	0.906835	22	9.93819	1.02616	23	4.4829	1.05666	22	8.65018	1.14386	22	11.7917	1.11596	23	4.65189	1.01043	22	6.83978	1.02286	22	5.01901
W5P8Z3	Proteasome 26S subunit, ATPase 4 OS=Ovis aries GN=PSMC4 PE=3 SV=1 - [W5P8Z3_SHEEP]	41.87	15	16	53	418	47.3365	5.21143	1.08326	16	12.6372	1.05908	14	5.4097	1.10389	20	8.69452	1.0413	16	9.96804	1.0703	14	2.20911	1.04558	20	4.08779	0.937829	16	12.0681	0.937569	14	4.41688	0.976601	20	6.29915	0.896974	16	10.8771	0.95224	14	8.00272	0.929052	20	6.63966
W5Q413	Uncharacterized protein OS=Ovis aries PE=4 SV=1 - [W5Q413_SHEEP]	41.85	1	13	40	325	36.3714	5.021	1.09092	2	6.65156	0.946561	2	4.08869	1.02126	2	3.96947	0.921706	2	0.230199	1.10267	2	8.79309	1.03265	2	6.5341	0.969195	2	2.51459	0.964995	2	5.54142	1.00074	2	1.14274	1.06269	2	5.40511	1.01576	2	0.88194	0.993213	2	6.83649
W5PSF8	Crystallin zeta OS=Ovis aries GN=CRYZ PE=4 SV=1 - [W5PSF8_SHEEP]	41.82	12	12	67	330	35.2716	8.45557	1.15256	24	9.59723	1.01884	20	6.41431	0.99045	21	5.07322	0.911495	24	6.63707	0.987906	20	5.90315	1.11131	21	3.26464	1.01468	24	9.71734	1.01897	20	10.7091	0.908992	21	4.28809	0.929311	24	8.48135	0.977311	20	2.74334	1.02279	21	5.03065
W5PY64	H1 histone family member X OS=Ovis aries GN=H1FX PE=3 SV=1 - [W5PY64_SHEEP]	41.81	11	11	69	232	24.2035	10.7993	0.7844	28	10.7697	0.868741	21	10.5531	0.805291	20	11.4693	0.926067	28	5.74027	0.907355	21	13.2774	0.895961	20	8.26844	1.1002	28	8.3546	1.12588	21	17.0684	1.18577	20	10.5705	1.23897	28	12.5079	1.1319	21	5.75625	1.10233	20	5.00781
W5NVB9	Actin-related protein 2/3 complex subunit 5 OS=Ovis aries GN=ARPC5 PE=3 SV=1 - [W5NVB9_SHEEP]	41.76	7	7	18	170	18.2846	9.61279	1.00867	7	5.92876	0.956574	6	5.60701	1.06751	5	18.1839	0.990353	7	5.30678	1.06355	6	14.5018	1.00226	5	7.76816	1.02969	7	7.27806	1.01415	6	5.55391	0.937394	5	1.2373	1.02416	7	3.48512	1.05251	6	4.07969	0.985313	5	19.0968
W5QGM7	H1 histone family member 0 OS=Ovis aries GN=H1F0 PE=3 SV=1 - [W5QGM7_SHEEP]	41.75	11	11	105	194	20.9682	10.9019	0.883346	47	10.4508	0.801835	32	8.18208	0.7869	26	9.37465	0.822046	47	11.8791	0.802837	32	9.84982	0.94657	26	7.21221	1.19326	47	5.40511	1.33072	32	6.53522	1.52631	26	12.881	1.16625	47	10.3758	1.1357	32	7.2374	0.869196	26	11.6207
W5P0K8	Chloride intracellular channel 2 OS=Ovis aries GN=CLIC2 PE=4 SV=1 - [W5P0K8_SHEEP]	41.7	6	8	14	247	28.3325	5.77002	0.985928	3	10.4474	0.97719	3	0.171978	1.14112	4	2.48033	1.19098	3	7.47213	1.08851	3	10.0075	1.07328	4	6.57641	0.907213	3	15.3465	0.930666	3	7.05571	0.833857	4	12.1343	0.901844	3	16.9354	1.04201	3	5.16805	1.00024	4	3.96888
W5P5I0	Complement factor I OS=Ovis aries GN=CFI PE=3 SV=1 - [W5P5I0_SHEEP]	41.68	22	22	108	607	67.2224	7.69385	0.964516	39	9.95201	0.923189	34	6.02906	0.915004	35	6.70189	0.918724	39	11.8741	0.985659	34	5.95829	1.08467	35	5.79695	1.06367	39	6.17744	1.00952	34	9.18851	0.988486	35	10.4486	1.06794	39	11.9437	1.16969	34	8.74961	1.05824	35	5.57719
W5PUA9	Phosphoglucomutase 5 OS=Ovis aries GN=PGM5 PE=3 SV=1 - [W5PUA9_SHEEP]	41.62	21	22	88	567	62.1077	7.18115	0.96843	33	5.61121	0.941595	22	5.60536	0.783224	29	10.2014	0.79338	33	17.2322	0.83516	22	15.5354	0.877111	29	8.7405	1.06788	33	8.33469	1.12853	22	11.2664	1.07719	29	6.84461	1.23883	33	6.70343	1.11827	22	8.93197	1.20515	29	7.0331
W5PJD0	Phosphoglucomutase 2 OS=Ovis aries GN=PGM2 PE=3 SV=1 - [W5PJD0_SHEEP]	41.58	25	26	149	582	64.9458	6.44287	1.13267	58	7.16647	0.986802	37	5.59218	0.917597	49	7.35603	0.813579	58	11.8798	1.0733	37	7.94163	1.01259	49	4.28315	1.01523	58	5.17603	0.969492	37	7.15412	0.906324	49	8.62515	1.10121	58	6.0621	0.992805	37	3.72344	1.13676	49	5.10346
W5PY34	Dimethylarginine dimethylaminohydrolase 1 OS=Ovis aries GN=DDAH1 PE=4 SV=1 - [W5PY34_SHEEP]	41.54	13	14	65	337	36.6879	8.23584	1.00178	29	6.25708	0.974832	15	8.92509	0.991244	15	9.81703	0.964788	29	5.26779	0.976017	15	3.39594	1.12378	15	17.6681	0.956612	29	11.4101	1.01021	15	9.02378	0.975704	15	8.54466	1.13015	29	5.98956	1.04199	15	7.42197	0.950865	15	9.93655
W5P8Q0	AP complex subunit beta OS=Ovis aries GN=AP2B1 PE=3 SV=1 - [W5P8Q0_SHEEP]	41.54	19	35	115	951	105.584	5.33838	0.974685	27	5.80322	1.06094	20	7.40318	0.985491	24	10.2007	1.00935	27	7.48173	0.986134	20	5.43606	1.03225	24	8.1128	1.00683	27	6.56561	0.965733	20	4.77283	0.930209	24	5.83288	0.97659	27	4.96343	0.988381	20	7.56512	1.04162	24	7.55627
W5PLQ6	Coatomer subunit delta OS=Ovis aries GN=ARCN1 PE=3 SV=1 - [W5PLQ6_SHEEP]	41.49	21	21	88	511	57.2382	6.21436	1.12662	35	5.27603	1.09258	25	9.01283	1.15775	28	10.7291	1.10259	35	7.14025	1.02779	25	2.27637	1.02837	28	5.01733	0.915005	35	4.71212	0.926328	25	8.04584	0.968964	28	8.44285	0.846944	35	8.38144	0.989818	25	9.21996	0.948468	28	8.77392
W5PVU0	Kinesin-like protein OS=Ovis aries GN=KIF5B PE=3 SV=1 - [W5PVU0_SHEEP]	41.49	35	35	87	964	109.838	6.50732	1.12362	33	4.2293	1.05887	25	6.28229	1.12495	28	8.23004	1.03632	33	4.41702	1.04593	25	3.59754	1.02815	28	6.15183	0.942757	33	4.83297	0.954378	25	4.67033	0.982577	28	7.24954	0.918427	33	8.66681	0.949871	26	6.70334	0.933966	28	11.1777
W5Q2Y8	Eukaryotic translation initiation factor 4E OS=Ovis aries GN=EIF4E PE=3 SV=1 - [W5Q2Y8_SHEEP]	41.47	7	8	21	217	25.0775	6.15088	1.06376	8	9.13375	1.06884	5	10.3682	1.18149	7	7.63013	1.08093	8	9.87275	1.0087	5	2.5841	0.99588	7	6.01594	0.885178	8	19.1934	0.960844	5	1.95346	1.00267	7	10.4479	0.939225	8	6.07531	0.931464	5	16.1219	0.880682	7	8.14237
K4GWI0	2',3'-cyclic-nucleotide 3'-phosphodiesterase OS=Ovis aries PE=2 SV=1 - [K4GWI0_SHEEP]	41.43	16	17	55	420	47.3705	9.01221	0.999635	18	2.60964	1.06725	20	10.0382	1.0464	15	4.75069	1.08216	18	10.4477	1.00545	20	5.39134	1.13545	15	3.70025	0.976175	18	10.1184	0.906132	20	10.5033	0.905922	15	6.14064	0.964863	18	10.1042	1.00851	20	5.81256	0.970741	15	3.61404
W5Q7J4	Uncharacterized protein OS=Ovis aries PE=4 SV=1 - [W5Q7J4_SHEEP]	41.39	7	7	20	244	25.7124	7.41553	0.813487	6	4.97492	0.891838	6	5.81219	0.884583	8	9.2039	1.08429	6	11.1049	0.933064	6	12.0596	0.974969	8	7.90241	0.967814	6	11.0861	1.05161	6	8.75382	1.00905	8	6.18001	1.04134	6	24.8139	1.01587	6	6.61239	1.07721	8	10.0962
W5Q9Z9	Uncharacterized protein OS=Ovis aries GN=RPL4 PE=4 SV=1 - [W5Q9Z9_SHEEP]	41.38	13	20	96	435	49.107	10.9165	1.25307	23	8.91946	1.14913	26	12.7237	1.03847	19	8.68828	1.03184	23	8.81052	0.988767	26	6.53591	1.04927	19	7.42961	0.915845	23	7.84416	0.864228	26	8.92553	0.992837	19	12.2706	0.836898	23	13.8777	0.97225	26	9.12433	0.952283	19	6.97607
W5NZL1	Complement C1q binding protein OS=Ovis aries GN=C1QBP PE=4 SV=1 - [W5NZL1_SHEEP]	41.37	7	7	72	278	30.4411	4.71631	1.20756	23	11.4696	1.2508	29	19.1676	1.30017	20	20.3476	1.36987	23	11.6334	1.17159	29	11.3103	1.23548	20	6.52074	0.680727	23	37.5079	0.731974	29	35.3676	0.807382	20	9.33419	0.736378	23	23.5814	0.776913	29	24.4527	0.78259	20	24.6712
W5QED8	RAP1A, member of RAS oncogene family OS=Ovis aries GN=RAP1A PE=4 SV=1 - [W5QED8_SHEEP]	41.3	3	7	43	184	20.9737	6.66846	0.840318	3	11.0255	0.901435	5	11.311	0.830645	2	2.32917	0.885639	3	1.505	0.893987	5	3.56937	0.994664	2	4.51013	1.14276	3	3.60442	1.14746	5	8.62841	1.01605	2	10.8019	1.2052	3	10.266	1.08464	5	5.32801	1.15207	2	5.40369
W5P4I9	Heterogeneous nuclear ribonucleoprotein U OS=Ovis aries GN=HNRNPU PE=4 SV=1 - [W5P4I9_SHEEP]	41.3	30	31	197	741	82.1408	9.20264	0.975575	68	5.14304	1.00857	66	5.59831	0.968655	62	6.21452	0.989482	68	5.62175	0.981023	66	6.71862	0.931271	62	8.53144	1.00301	68	7.38783	0.996344	66	6.76781	1.17459	62	10.091	1.06011	68	6.55085	1.0286	66	6.06068	0.984418	62	7.34382
A4ZVZ3	MHC class I antigen OS=Ovis aries GN=ovar PE=2 SV=1 - [A4ZVZ3_SHEEP]	41.3	1	11	66	368	41.7709	6.55127				0.581294	1		0.52241	1					1.75388	1		0.506412	1					0.969162	1		1.07621	1					0.732928	1		1.67367	1
W5QB34	NADH:ubiquinone oxidoreductase core subunit S1 OS=Ovis aries GN=NDUFS1 PE=1 SV=1 - [W5QB34_SHEEP]	41.27	24	24	73	727	79.3774	6.26514	1.04451	28	3.58326	1.12337	23	12.1028	1.10202	22	8.95377	1.1831	28	8.42027	1.03475	23	3.3097	1.14499	22	7.619	0.886626	28	7.10587	0.878905	23	7.94571	0.90226	22	8.12264	0.865248	28	8.70977	0.905423	23	13.0612	0.892519	22	10.8994
W5QGW0	Peptidyl-prolyl cis-trans isomerase OS=Ovis aries GN=PPIH PE=3 SV=1 - [W5QGW0_SHEEP]	41.24	6	8	31	177	19.1956	8.07471	0.943989	6	3.54598	0.998105	5	6.84966	0.924841	3	22.554	0.936534	6	11.1679	0.957042	5	6.1282	1.16728	3	18.5479	1.05554	6	3.03726	1.04244	5	9.22864	0.87107	3	3.01187	1.12342	6	13.9884	1.01947	5	3.22917	1.05786	3	24.8251
W5NSM1	ARP1 actin-related protein 1 homolog A, centractin alpha OS=Ovis aries GN=ACTR1A PE=3 SV=1 - [W5NSM1_SHEEP]	41.22	8	16	98	376	42.5869	6.63916	1.14358	10	5.08534	1.10884	4	8.7661	1.02925	5	9.84648	1.00288	10	9.49503	0.992631	4	5.96316	1.09136	5	0.846837	0.972037	10	4.44262	0.931932	4	4.07659	0.989226	5	4.44535	0.864997	10	10.6274	1.00529	4	13.6858	0.958073	5	11.1278
W5PPT7	Uncharacterized protein OS=Ovis aries PE=4 SV=1 - [W5PPT7_SHEEP]	41.21	1	9	63	165	18.8499	10.1548	1.0435	6	5.72342	0.972894	5	6.60053	0.989801	4	2.27886	1.0228	6	5.63309	1.05708	5	0.857758	1.04884	4	10.3114	1.00666	6	5.07291	0.98571	5	3.27735	0.884461	4	1.24375	0.928296	6	2.89608	1.04675	5	5.96042	1.07234	4	4.57109
W5NS65	Histone cluster 1 H1 family member e OS=Ovis aries GN=HIST1H1E PE=3 SV=1 - [W5NS65_SHEEP]	41.18	5	11	146	221	22.6204	11.2388	0.818265	43	7.51926	0.842017	22	9.10251	0.856901	14	12.4807	0.899056	43	7.99828	0.840799	22	20.8404	0.925419	14	6.2777	1.09387	43	5.67725	1.16579	22	13.2218	1.30073	14	19.836	1.23725	43	7.77931	1.11901	22	9.58653	0.874666	14	17.9708
W5NUG3	Glucosamine-6-phosphate isomerase OS=Ovis aries GN=GNPDA1 PE=3 SV=1 - [W5NUG3_SHEEP]	41.18	7	10	27	289	32.5365	6.85889	1.20824	5	11.0945	1.04645	5	3.92603	0.994335	7	4.97918	0.794096	5	5.91243	0.894773	5	10.2977	1.09524	7	9.88646	0.950201	5	5.61825	1.12037	5	11.9545	0.939255	7	11.0738	1.12168	5	5.09763	0.988347	5	5.71618	1.04486	7	3.20754
W5P9C5	Uncharacterized protein OS=Ovis aries PE=4 SV=1 - [W5P9C5_SHEEP]	41.18	1	2	44	85	9.34943	6.34131	0.925506	4	9.49787				1.02102	1		0.95128	4	4.37296				0.947605	1		1.03524	4	1.81928				1.08578	1		1.12694	4	2.11265				0.992106	1
W5NUX8	Uncharacterized protein OS=Ovis aries PE=4 SV=1 - [W5NUX8_SHEEP]	41.13	13	53	242	1544	169.263	8.29443	1.06905	25	6.98058	0.983292	14	6.48686	1.00788	16	9.74669	1.00026	25	5.62961	0.856481	14	8.98366	0.901541	16	9.39384	1.16198	25	10.78	0.916797	14	15.9235	1.04527	16	4.67375	0.804783	25	17.4217	1.34781	14	18.0671	1.07496	16	5.14655
W5PB89	B-cell receptor-associated protein 31 OS=Ovis aries GN=BCAP31 PE=4 SV=1 - [W5PB89_SHEEP]	41.13	13	13	89	265	30.1583	9.36377	0.96498	29	3.79785	1.193	25	9.11239	1.2332	35	10.5569	1.28595	29	8.4948	1.13287	25	8.08527	1.16784	35	6.57913	0.817836	29	11.6733	0.770424	25	10.7233	0.859613	35	5.69568	0.860324	29	9.05566	0.855283	25	9.64557	0.834286	35	6.88865
W5Q7U7	Serine/threonine-protein phosphatase OS=Ovis aries GN=PPP1CC PE=3 SV=1 - [W5Q7U7_SHEEP]	41.12	1	11	58	304	34.7776	7.00537	0.910448	1		1.01047	1		1.04271	2	4.47438	0.817562	1		1.0387	1		1.07891	2	14.4097	1.17194	1		0.95232	1		1.02703	2	1.09913	1.18361	1		1.02488	1		0.92424	2	8.22013
W5PWN6	Serine/threonine-protein phosphatase OS=Ovis aries GN=CDKL3 PE=3 SV=1 - [W5PWN6_SHEEP]	41.09	7	9	31	275	31.5044	5.90967	1.03942	7	1.35051	1.00598	10	8.22618	1.04864	7	7.59433	1.04686	7	8.0605	1.02047	10	4.00901	0.988753	7	11.7616	0.980542	7	9.896	0.979884	10	5.63846	0.968767	7	8.64087	0.896175	7	5.07465	0.972596	10	7.98899	1.01912	7	12.9546
W5PDJ6	Glutathione peroxidase OS=Ovis aries GN=GPX3 PE=3 SV=1 - [W5PDJ6_SHEEP]	41.06	6	6	19	151	17.3208	7.28369	0.976977	9	9.65826	1.02757	4	8.71792	1.09143	6	10.4652	0.911372	9	6.86989	1.02209	4	5.50643	0.982629	6	13.8814	1.09464	9	4.08803	1.08144	4	3.34121	0.845384	6	10.4035	1.08485	9	14.1595	0.886345	4	7.13834	1.07327	6	3.87168
W5PB39	Dihydrolipoyl dehydrogenase OS=Ovis aries GN=DLD PE=3 SV=1 - [W5PB39_SHEEP]	41.06	14	14	82	509	54.1351	7.6792	1.18498	27	8.54349	1.22124	27	12.6716	1.33081	28	10.9863	1.09896	27	7.86764	1.08359	27	4.89158	1.14232	28	4.22144	0.841213	27	15.7275	0.813015	27	10.6427	0.835023	28	7.45889	0.861365	27	10.0183	0.869323	27	8.63067	0.799624	28	14.6875
W5P1S6	Dolichyl-diphosphooligosaccharide--protein glycosyltransferase subunit 1 OS=Ovis aries PE=3 SV=1 - [W5P1S6_SHEEP]	41.03	22	23	119	585	66.0322	9.20264	0.945747	46	6.13704	1.14877	33	11.8643	1.04653	37	5.05051	1.15157	46	7.68461	1.01777	33	5.18889	1.01458	37	3.89155	0.912154	46	7.14574	0.872911	33	13.5767	1.01396	37	8.75626	0.972782	46	8.52149	0.98374	33	7.81802	0.976146	37	7.97436
W5Q7Q4	Heat shock protein family A (Hsp70) member 12A OS=Ovis aries GN=HSPA12A PE=4 SV=1 - [W5Q7Q4_SHEEP]	40.98	20	21	73	676	74.7594	6.99072	0.866392	26	7.30297	0.891304	18	9.99134	0.755372	27	10.1217	0.870112	26	8.06792	0.971922	18	6.72515	0.89099	27	7.68136	1.1892	26	7.7991	1.10448	18	6.45392	0.961257	27	6.79146	1.13749	26	7.46322	1.0452	18	8.8942	1.29451	27	6.53427
W5PK00	Heterogeneous nuclear ribonucleoprotein H2 OS=Ovis aries GN=HNRNPH2 PE=4 SV=1 - [W5PK00_SHEEP]	40.98	5	16	76	449	49.2183	6.30322	1.03636	2	2.71049	0.985634	7	4.31011	1.04093	2	1.94846	0.996834	2	19.0382	1.02295	7	11.7101	0.93496	2	0.530387	0.944042	2	16.645	0.9816	7	10.3463	0.942681	2	10.447	1.03849	2	4.30291	1.04317	7	4.09664	1.08318	2	8.15738
W5PLY3	Uncharacterized protein OS=Ovis aries GN=LOC101105132 PE=3 SV=1 - [W5PLY3_SHEEP]	40.95	12	14	42	398	44.9265	7.23975	0.957503	14	12.6856	1.06381	11	4.36269	1.14285	10	6.75823	1.06175	14	9.1486	1.03197	11	3.25112	1.00064	10	3.42652	0.975154	14	12.9087	0.935373	11	5.00605	1.04307	10	7.24303	0.953954	14	13.6556	0.985049	11	5.06529	0.89628	10	2.25819
W5Q349	Potassium channel tetramerization domain containing 12 OS=Ovis aries GN=KCTD12 PE=4 SV=1 - [W5Q349_SHEEP]	40.94	12	12	55	320	35.3158	8.04541	0.780849	21	9.59073	0.886778	14	8.72251	0.869516	20	5.8851	1.06391	21	6.11654	0.951634	14	4.81122	1.05297	20	5.71061	1.16023	21	8.14891	1.0079	14	6.45136	0.996725	20	8.55015	0.990696	21	4.25818	1.17404	14	8.43318	1.08964	20	4.83521
C8BKC9	Fragile histidine triad protein OS=Ovis aries GN=FHIT PE=2 SV=1 - [C8BKC9_SHEEP]	40.94	5	5	17	149	16.8765	6.63916	1.14692	8	15.897	0.989972	2	7.70143	1.04095	7	9.80317	0.657444	8	11.4158	0.968325	2	7.59542	0.754398	7	16.1968	1.36615	8	6.89995	1.03869	2	5.70427	1.45962	7	16.8117	0.858563	8	27.6189	1.01473	2	11.5253	0.81341	7	18.3214
W5PJU2	Uncharacterized protein OS=Ovis aries GN=LOC105611550 PE=4 SV=1 - [W5PJU2_SHEEP]	40.87	5	8	42	230	26.6015	8.77783	0.859499	8	8.27114	0.963282	9	8.94634	1.04429	7	5.1986	1.00589	8	7.75921	0.954323	9	6.36292	1.08031	7	6.33424	1.40138	8	15.2107	1.04756	9	13.8373	0.793596	7	6.7698	0.802116	8	23.3444	1.13885	9	7.52553	1.0577	7	12.1741
W5NQ36	Enoyl-CoA delta isomerase 2 OS=Ovis aries GN=ECI2 PE=4 SV=1 - [W5NQ36_SHEEP]	40.85	14	14	47	399	44.144	9.1001	1.00173	17	6.26617	1.04658	12	20.3099	0.964923	18	5.83553	1.19465	17	8.54243	1.08655	12	15.9529	1.09398	18	6.98238	0.912977	17	10.8295	0.987259	12	9.68229	0.844266	18	25.0274	0.883111	17	10.2228	0.987971	12	9.3327	1.1054	18	8.90805
W5P7D5	Uncharacterized protein OS=Ovis aries GN=LOC101102809 PE=3 SV=1 - [W5P7D5_SHEEP]	40.85	7	10	35	235	27.1821	7.53271	0.953196	6	3.43142	1.04733	3	14.6689	1.1145	5	1.42518	1.11401	6	5.65639	1.03681	3	5.59331	0.986907	5	2.51645	0.968149	6	3.38638	0.904698	3	21.7169	0.984456	5	5.93291	0.997027	6	11.1606	1.04002	3	0.391086	0.974342	5	6.94942
W5QEY8	Glutamine--fructose-6-phosphate transaminase 1 OS=Ovis aries GN=GFPT1 PE=4 SV=1 - [W5QEY8_SHEEP]	40.8	16	20	72	603	67.7637	6.63916	1.04074	26	3.03869	1.05081	20	7.06877	1.11001	20	8.16178	1.08629	26	6.91809	1.0531	20	6.3202	1.02738	20	6.62661	0.930073	26	8.36968	0.933265	20	7.00219	0.933876	20	9.57584	0.965729	26	7.17646	0.977095	20	4.63803	0.96212	20	6.24159
W5PI20	Perilipin 4 OS=Ovis aries GN=PLIN4 PE=4 SV=1 - [W5PI20_SHEEP]	40.79	9	9	23	961	97.1242	6.88818	1.19423	7	10.7768	0.872422	8	6.66411	0.945918	7	10.5448	0.472382	7	15.4997	0.774854	8	7.35736	0.92592	7	4.81931	1.02588	7	10.05	1.208	8	7.75751	1.20396	7	6.88576	1.46375	7	10.1259	1.22524	8	2.63459	0.970843	7	5.48748
B8Y8S3	LEDGF/p75 OS=Ovis aries GN=PSIP1 PE=2 SV=1 - [B8Y8S3_SHEEP]	40.75	20	21	74	530	60.1677	9.12939	0.876152	28	9.8302	0.828706	19	5.1529	0.864094	18	6.49093	0.915522	28	9.54639	0.904479	19	6.42406	0.852013	18	4.54659	1.09898	28	9.45202	1.2174	19	5.80636	1.27527	18	5.68699	1.19091	28	10.8751	1.10312	19	6.04428	1.04746	18	6.2608
W5PRR5	Leukotriene A(4) hydrolase OS=Ovis aries GN=LTA4H PE=3 SV=1 - [W5PRR5_SHEEP]	40.72	22	22	70	614	69.5493	6.20166	0.968312	30	4.82779	0.874309	17	5.59353	1.00429	21	4.81917	0.966217	30	9.59046	1.00387	17	6.56247	0.972603	21	4.76603	1.11892	30	7.35377	1.12868	17	7.44384	1.09607	21	6.8927	0.978295	30	5.27119	1.03728	17	4.13906	0.968574	21	3.69347
W5PQL0	UDP-glucose 6-dehydrogenase OS=Ovis aries GN=UGDH PE=3 SV=1 - [W5PQL0_SHEEP]	40.69	17	17	43	494	55.0743	7.57666	1.04985	15	4.19984	0.997681	14	4.22066	1.14207	14	8.03785	1.038	15	8.14555	0.980393	14	2.86287	0.960632	14	4.07632	1.00429	15	3.98933	0.992988	14	4.8637	0.864204	14	7.65579	0.920008	15	7.81145	1.02679	14	10.0797	1.00546	14	4.46159
W5P564	Microtubule associated protein 1B OS=Ovis aries GN=MAP1B PE=4 SV=1 - [W5P564_SHEEP]	40.68	5	78	348	2387	261.329	4.80518	0.977552	7	4.18951	1.00275	7	4.9932	1.00975	10	10.168	1.04153	7	4.73472	1.04502	7	2.07466	1.05716	10	6.63174	0.989803	7	7.50783	0.915415	7	8.55688	0.943303	10	1.82323	1.01341	7	4.20676	1.01395	7	6.09401	1.02717	10	7.91161
W5PEQ9	Serine and arginine rich splicing factor 1 OS=Ovis aries GN=SRSF1 PE=4 SV=1 - [W5PEQ9_SHEEP]	40.68	11	11	60	236	26.9895	10.3599	0.976702	27	3.03953	1.03146	20	7.2099	0.859761	13	4.74844	1.066	27	5.80705	0.786027	20	15.1801	0.867988	13	9.79718	0.85431	27	15.6375	1.16867	20	4.2906	1.66788	13	20.2705	1.11163	27	6.70929	1.03758	20	6.92213	0.709254	13	19.4378
W5Q691	Isochorismatase domain containing 1 OS=Ovis aries GN=ISOC1 PE=4 SV=1 - [W5Q691_SHEEP]	40.65	8	8	26	278	30.5223	7.76709	1.04615	11	5.78048	1.05963	8	6.80937	0.998514	7	2.28677	0.913403	11	4.8188	1.00616	8	4.17876	1.02052	7	11.8446	1.06656	11	3.98543	1.03578	8	14.5457	1.03385	7	9.80092	1.00135	11	7.84606	0.873552	8	7.34774	1.01299	7	3.12395
W5P5K7	Phosphomannomutase OS=Ovis aries GN=PMM2 PE=3 SV=1 - [W5P5K7_SHEEP]	40.65	9	10	32	246	28.0672	6.771	1.15412	13	3.50701	0.995209	8	4.66018	1.18509	9	9.6545	1.07213	13	3.46483	1.03158	8	2.49088	1.07574	9	5.10807	0.936461	13	10.44	0.931397	8	12.1071	0.823289	9	8.55053	0.863191	13	5.73722	1.02753	8	3.26958	0.94833	9	1.64101
W5PSM0	Osteoclast stimulating factor 1 OS=Ovis aries GN=OSTF1 PE=4 SV=1 - [W5PSM0_SHEEP]	40.65	6	6	21	214	23.7409	5.68115	0.957218	7	3.67646	0.992342	6	9.2635	1.03218	8	5.81351	1.05816	7	5.78208	1.06797	6	6.59798	0.973328	8	4.44578	0.95782	7	2.3613	0.985423	6	5.43475	0.909689	8	6.65378	0.978573	7	3.42252	0.946873	6	6.60311	1.09118	8	2.69771
W5NYZ5	Calnexin OS=Ovis aries GN=CANX PE=3 SV=1 - [W5NYZ5_SHEEP]	40.64	28	28	182	593	67.748	4.61475	0.910844	64	4.59584	1.1012	55	11.1416	1.20001	63	9.95012	1.23782	64	6.00711	1.01548	55	6.18161	1.09957	63	8.38241	0.856868	64	5.709	0.921508	55	9.63585	0.963469	63	8.51149	0.948113	64	6.40665	0.955337	55	7.41069	0.832986	63	10.3383
W5PFM8	Adenosine kinase OS=Ovis aries GN=ADK PE=4 SV=1 - [W5PFM8_SHEEP]	40.61	15	15	53	362	40.3396	6.39209	0.90719	22	9.54728	0.894392	16	9.29594	0.845131	15	14.6427	0.954986	22	4.20401	0.965645	16	3.92788	0.921311	15	14.6716	1.02096	22	4.36841	1.0555	16	3.04044	1.04357	15	21.6128	1.19686	22	8.28745	1.10421	16	9.36562	1.15251	15	7.42791
W5P671	Dimethylarginine dimethylaminohydrolase 2 OS=Ovis aries GN=DDAH2 PE=4 SV=1 - [W5P671_SHEEP]	40.56	9	10	74	286	29.7884	5.8208	0.916469	25	7.29928	0.816796	20	14.2835	0.805189	23	10.5442	0.829017	25	12.9238	0.932791	20	8.19901	0.952131	23	5.94199	1.14937	25	8.45454	1.19062	20	11.143	0.989345	23	4.85362	1.18721	25	8.55514	1.11328	20	7.58707	1.19866	23	7.32288
W5Q775	Peptidylprolyl isomerase OS=Ovis aries GN=FKBP7 PE=4 SV=1 - [W5Q775_SHEEP]	40.54	9	9	40	222	25.4789	6.41748	0.989752	15	9.84781	1.00134	12	16.0737	1.0278	13	10.1795	1.16205	15	11.8493	0.998911	12	6.67689	0.987674	13	4.72168	0.89079	15	11.6224	0.874883	12	18.06	0.932744	13	12.9577	0.887563	15	13.6921	1.02798	12	12.6868	1.01697	13	5.32049
W5QDR4	Ataxin 10 OS=Ovis aries GN=ATXN10 PE=4 SV=1 - [W5QDR4_SHEEP]	40.53	14	15	41	454	50.5449	5.03369	0.957059	13	4.21127	0.957346	11	5.06242	1.01661	15	5.03667	1.00103	13	9.75537	0.953799	11	7.57548	0.986203	15	6.50403	1.04178	13	7.45201	1.09138	11	4.64525	1.01512	15	10.3504	0.998857	13	5.38934	0.994925	11	8.22075	1.0231	15	8.24112
W5Q7M7	Heterogeneous nuclear ribonucleoprotein A3 OS=Ovis aries GN=HNRNPA3 PE=4 SV=1 - [W5Q7M7_SHEEP]	40.53	14	18	103	380	39.6846	9.01221	0.954335	25	5.45191	1.01716	28	6.31307	0.950124	32	6.54941	0.973059	25	3.37142	0.964637	28	7.21267	0.917491	32	9.7182	1.01785	25	5.34754	1.00099	28	5.03707	1.04333	32	13.3997	1.10846	25	9.8588	1.04238	28	6.19389	1.08513	32	8.11003
W5PYS5	Pyruvate dehydrogenase E1 component subunit alpha OS=Ovis aries GN=PDHA1 PE=4 SV=1 - [W5PYS5_SHEEP]	40.51	14	14	41	390	43.3597	8.03076	1.06611	14	3.5593	1.24802	13	7.52615	1.16573	14	12.7462	1.18261	14	6.39333	1.03192	13	6.79219	1.11456	14	5.93244	0.865444	14	9.70963	0.813155	13	8.69705	0.873325	14	3.98684	0.866309	14	5.64156	0.896925	13	10.3832	0.927005	14	7.92674
W5PKR1	Uncharacterized protein OS=Ovis aries PE=4 SV=1 - [W5PKR1_SHEEP]	40.5	3	13	80	200	21.6669	5.57959	0.977882	8	3.93625	0.939738	4	7.583	0.973285	6	7.25729	0.958378	8	2.57408	0.945129	4	4.54807	1.011	6	3.30588	1.03283	8	3.07739	1.03796	4	4.95143	1.01807	6	3.1265	1.07645	8	3.02941	1.11046	4	5.54669	1.03135	6	4.67413
Q9MYX6	DNA binding protein pur-alpha OS=Ovis aries PE=2 SV=1 - [Q9MYX6_SHEEP]	40.5	10	11	33	321	34.7173	6.20166	0.897225	17	10.404	0.950783	4	4.22395	0.90341	9	8.22841	0.870066	17	5.8493	0.941411	4	4.49411	0.917592	9	5.5471	1.17002	17	8.25828	1.08569	4	6.09177	1.06085	9	3.89482	1.15281	17	7.25741	1.00397	4	7.40234	1.10149	9	5.35608
W5PUL3	Ubiquitin carboxyl-terminal hydrolase OS=Ovis aries GN=UCHL1 PE=3 SV=1 - [W5PUL3_SHEEP]	40.48	9	9	47	252	28.2362	5.63037	0.904171	18	5.06307	1.04116	9	10.5658	0.925707	20	8.06938	1.0469	18	5.09102	1.11899	9	7.40178	1.05284	20	4.91744	1.11653	18	6.10138	0.829356	9	5.76657	1.07938	20	8.12765	0.955145	18	6.03398	1.02112	9	10.951	0.993689	20	8.45587
W5P7B0	RNA helicase OS=Ovis aries GN=DDX31 PE=3 SV=1 - [W5P7B0_SHEEP]	40.45	26	28	156	707	78.3043	9.48096	0.862955	55	7.96529	0.932497	40	8.06365	0.882774	53	8.41286	0.994541	55	6.12446	0.909587	40	7.41866	0.839323	53	11.1852	1.06041	55	5.30776	1.12008	40	6.05946	1.25935	53	10.0416	1.09047	55	10.6481	1.03364	40	4.27546	1.04339	53	7.21154
W5QED1	RAB2B, member RAS oncogene family OS=Ovis aries GN=RAB2B PE=4 SV=1 - [W5QED1_SHEEP]	40.45	2	7	28	220	24.5483	7.84033	1.05175	3	1.04762	0.949565	3	7.77759	1.00735	3	0.197986	1.04065	3	1.05687	0.989267	3	6.11824	1.01083	3	5.14428	1.04107	3	0.0995594	1.02435	3	4.61146	1.05842	3	3.62705	0.941958	3	5.41776	1.07318	3	7.61314	1.0139	3	5.24578
W5P067	CCHC-type zinc finger nucleic acid binding protein OS=Ovis aries GN=CNBP PE=4 SV=1 - [W5P067_SHEEP]	40.45	7	7	19	178	19.4547	8.22119	1.009	11	6.65543	1.06751	3	0.920511	1.07472	5	5.91343	0.965082	11	4.24665	0.964286	3	6.06858	0.95202	5	5.79145	0.928349	11	5.24936	1.00094	3	8.22586	0.96015	5	5.99147	1.1051	11	4.67252	1.01644	3	4.00433	1.00151	5	6.37287
W5PPE7	Uncharacterized protein OS=Ovis aries PE=3 SV=1 - [W5PPE7_SHEEP]	40.44	2	7	73	183	21.1741	10.1548	1.17535	7	4.25912	1.12128	7	4.28217	1.10801	5	8.49658	1.03505	7	6.81163	0.970654	7	5.76543	1.00148	5	3.62512	0.951397	7	10.9402	0.895676	7	5.48396	1.0029	5	1.81083	0.881438	7	8.15678	1.01279	7	7.47524	0.999369	5	6.75749
W5PCK4	Heterogeneous nuclear ribonucleoprotein R OS=Ovis aries GN=HNRNPR PE=4 SV=1 - [W5PCK4_SHEEP]	40.44	15	23	140	633	70.8592	7.91357	0.943637	29	4.23596	0.960371	34	4.31662	0.884357	33	3.3946	0.888649	29	6.69553	0.887954	34	9.46909	0.922782	33	6.28966	1.08098	29	3.55887	1.11468	34	6.95275	1.30652	33	10.2057	1.13019	29	8.22679	1.05854	34	5.57444	0.960813	33	7.71068
W5QDK2	Uncharacterized protein OS=Ovis aries GN=EFHD1 PE=4 SV=1 - [W5QDK2_SHEEP]	40.43	4	6	16	141	15.9002	5.46533	0.96855	3	2.93308	0.962284	1		0.769316	1		0.932319	3	4.51078	0.98688	1		0.875368	1		0.968029	3	3.28602	1.22534	1		0.941671	1		1.1725	3	5.94022	0.784469	1		1.33412	1
W5P751	Uncharacterized protein OS=Ovis aries PE=4 SV=1 - [W5P751_SHEEP]	40.41	2	13	58	245	28.5117	10.6089							0.959673	4	0.762042							1.02382	4	3.79365							0.918325	4	6.76275							1.14022	4	0.230365
W5NY99	Fascin actin-bundling protein 1 OS=Ovis aries GN=FSCN1 PE=4 SV=1 - [W5NY99_SHEEP]	40.38	19	19	91	520	57.7586	8.33838	1.00058	36	4.87194	1.11836	22	12.9997	1.05057	33	9.37421	1.10778	36	8.06271	1.02374	22	5.85924	1.01726	33	6.734	0.980852	36	7.09993	0.853964	22	17.9766	0.853116	33	8.7984	0.888867	36	7.26047	0.957038	22	10.427	1.04712	33	7.96197
W5QDY5	ATPase H+ transporting V1 subunit A OS=Ovis aries GN=ATP6V1A PE=3 SV=1 - [W5QDY5_SHEEP]	40.29	19	19	66	618	68.4316	5.57959	1.18203	26	6.5076	1.09292	20	8.43436	1.20362	20	10.5948	1.01956	26	8.11613	1.08622	20	4.69675	1.12012	20	7.66416	0.918474	26	7.64598	0.892005	20	10.7048	0.873177	20	7.05455	0.886145	26	8.27781	0.920575	20	6.94587	0.859868	20	12.6942
W5PVB6	Protein S100 OS=Ovis aries GN=S100B PE=3 SV=1 - [W5PVB6_SHEEP]	40.22	3	3	13	92	10.679	4.58936	0.95567	5	3.40165	0.769925	6	3.39335	0.93608	2	2.41573	0.917121	5	7.30748	1.13927	6	4.32273	0.581535	2	0.366405	1.02051	5	6.97647	1.18424	6	2.56911	1.68802	2	0.670613	1.18071	5	10.4701	0.863215	6	2.75365	0.875389	2	2.7211
W5P316	Nicotinamide phosphoribosyltransferase OS=Ovis aries GN=NAMPT PE=4 SV=1 - [W5P316_SHEEP]	40.12	17	17	67	491	55.3805	7.1958	1.41408	23	10.9632	1.32675	24	15.4798	1.56446	20	9.5922	1.09292	23	9.36358	1.03819	24	8.10095	1.16967	20	6.88397	0.710412	23	16.5173	0.79696	24	20.1988	0.701404	20	11.7361	0.75024	23	20.172	0.777514	24	18.2224	0.668315	20	18.5695
W5PLS7	Growth factor receptor bound protein 2 OS=Ovis aries GN=GRB2 PE=4 SV=1 - [W5PLS7_SHEEP]	40.09	8	8	33	217	25.1733	6.72705	0.954829	13	8.24168	0.929133	7	4.74383	0.966593	13	6.27135	0.924917	13	5.18343	0.990478	7	11.0673	0.969571	13	10.4982	1.02658	13	5.30981	0.966714	7	10.2512	1.07554	13	8.34221	1.13248	13	11.5771	1.07964	7	4.40306	1.03235	13	5.26819
W5NWP4	DEAD-box helicase 3, X-linked OS=Ovis aries GN=DDX3X PE=3 SV=1 - [W5NWP4_SHEEP]	40.09	21	22	61	661	73.0529	7.18115	1.04648	21	4.10806	1.16217	15	15.3252	1.05611	21	8.09868	1.15035	21	6.60527	1.01129	15	6.38588	1.00382	21	7.67776	0.866402	21	9.52533	0.835727	15	12.6877	0.966524	21	8.17912	0.915095	21	7.5038	0.924944	15	13.474	1.00978	21	7.95129
Q6Q311	40S ribosomal protein S25 OS=Ovis aries GN=RPS25 PE=2 SV=1 - [RS25_SHEEP]	40	7	7	35	125	13.7337	10.1108	1.15526	9	4.74383	1.18098	7	9.4399	1.14992	8	9.74523	1.14734	9	6.48752	1.03582	7	6.54985	1.05539	8	6.18319	0.832461	9	5.10042	0.887422	7	9.53005	0.892057	8	9.04055	0.803797	9	11.5699	0.883061	7	8.33668	0.956024	8	12.8317
W5Q496	60S ribosomal protein L36 OS=Ovis aries GN=LOC101103232 PE=3 SV=1 - [W5Q496_SHEEP]	40	4	5	35	105	12.1979	11.5903	1.21229	11	7.10931	1.03966	12	13.2731	0.962179	11	18.3161	1.03354	11	5.77071	1.01118	12	6.16831	1.07368	11	5.35239	0.88858	11	8.01269	0.929787	12	10.9849	0.964095	11	7.60678	0.852708	11	8.37825	0.988558	12	4.58764	1.01378	11	10.426
W5P7A5	Uncharacterized protein OS=Ovis aries PE=4 SV=1 - [W5P7A5_SHEEP]	40	1	5	17	125	14.1564	9.23193
W5NS79	Uncharacterized protein OS=Ovis aries GN=LOC101110657 PE=4 SV=1 - [W5NS79_SHEEP]	40	7	8	18	225	25.6221	8.04541	1.23955	7	2.95032	0.97831	4	0.57393	1.00996	5	12.7767	0.884649	7	15.4406	0.995741	4	11.0148	1.21072	5	10.7698	0.97757	7	14.775	1.02026	4	5.7908	0.8733	5	7.09898	0.923378	7	6.25567	1.04125	4	7.88779	0.905535	5	11.8872
Q30B84	Ribosomal protein L17 (Fragment) OS=Ovis aries PE=2 SV=1 - [Q30B84_SHEEP]	40	1	6	56	160	18.666	10.1255							1.18623	2	11.1192							0.978711	2	2.99369							1.09313	2	5.15748							0.835309	2	9.60161
W5Q937	Uncharacterized protein OS=Ovis aries PE=4 SV=1 - [W5Q937_SHEEP]	40	3	3	15	80	8.98478	6.02393	1.04254	3	0.345985	1.07051	5	1.51567	0.99201	7	4.24539	0.891326	3	3.32781	0.93555	5	5.27266	0.979628	7	3.13008	0.994779	3	0.4626	1.03149	5	1.56543	0.964662	7	2.32674	1.10664	3	3.14012	0.988529	5	0.933815	1.06297	7	2.13598
Q7M371	Plasma proteinase inhibitor (Fragment) OS=Ovis aries PE=1 SV=1 - [Q7M371_SHEEP]	40	1	1	23	20	2.23816	4.61475	0.851171	8	13.8302	0.841881	6	1.34739	0.961275	9	7.69912	1.23654	8	7.52581	0.980191	6	3.13507	0.926235	9	11.2515	0.969298	8	9.24432	1.11223	6	3.43028	0.975627	9	8.89125	0.935143	8	10.6582	1.09466	6	6.10397	1.11847	9	7.46642
W5PNQ1	Tropomodulin 1 OS=Ovis aries GN=TMOD1 PE=4 SV=1 - [W5PNQ1_SHEEP]	39.95	13	14	65	368	41.4024	5.14795	0.914032	31	10.9828	0.940998	17	9.40476	0.854786	13	8.20116	0.862853	31	11.4576	1.00858	17	6.18765	0.909473	13	3.77161	1.00592	31	6.43525	1.00677	17	5.3209	1.15178	13	5.33657	1.2223	31	17.2851	1.08455	17	6.32103	1.07532	13	6.37158
W5QB24	Uncharacterized protein OS=Ovis aries GN=ANP32A PE=4 SV=1 - [W5QB24_SHEEP]	39.92	6	12	88	253	28.7304	4.1958	1.09772	11	4.7616	0.96191	10	9.11057	1.06972	11	3.35078	0.901749	11	6.12847	1.01651	10	1.94547	0.937488	11	9.44531	0.960357	11	1.65356	1.03426	10	2.68419	1.11722	11	7.74148	1.07915	11	6.32776	0.98044	10	6.04305	0.915925	11	3.83063
W5QCJ4	COMM domain containing 9 OS=Ovis aries GN=COMMD9 PE=4 SV=1 - [W5QCJ4_SHEEP]	39.9	5	5	6	198	21.6683	5.63037	1.07152	4	4.69409				1.05071	2	1.63396	1.00331	4	1.22936				1.00693	2	5.18035	1.02163	4	2.54123				1.00337	2	8.15296	0.917231	4	7.62308				0.986565	2	0.998313
W5PLW6	Acyl-CoA dehydrogenase, very long chain OS=Ovis aries GN=ACADVL PE=4 SV=1 - [W5PLW6_SHEEP]	39.89	25	25	86	707	75.7577	8.88037	1.02206	36	6.47559	1.07265	25	7.80963	1.06047	25	6.28208	1.14308	36	4.06457	1.02902	25	7.4639	1.11635	25	4.45912	0.921472	36	6.81309	0.963103	25	10.6152	0.894707	25	7.22693	0.913535	36	6.72171	0.940448	25	8.21362	0.991116	25	8.38147
Q8HXS2	Ribosomal protein L19 (Fragment) OS=Ovis aries PE=4 SV=1 - [Q8HXS2_SHEEP]	39.88	7	8	48	173	20.8068	11.4438	1.20268	18	7.81043	1.14728	15	5.16214	1.12099	11	5.35051	1.09135	18	7.02525	1.02791	15	4.56307	1.0515	11	4.20953	0.830157	18	9.70661	0.85723	15	8.32388	0.980985	11	7.36562	0.86308	18	8.08159	0.951041	15	6.31142	0.937858	11	6.57071
A0A0H5FRL8	MHC class I antigen (Fragment) OS=Ovis aries GN=Ovar-I PE=2 SV=1 - [A0A0H5FRL8_SHEEP]	39.87	2	6	18	153	17.9766	5.17334							0.782216	2	18.2652							2.20236	2	21.518							0.627513	2	44.7287							0.602224	2	39.2156
W5NW82	Nucleosome assembly protein 1 like 4 OS=Ovis aries GN=NAP1L4 PE=3 SV=1 - [W5NW82_SHEEP]	39.84	11	12	53	384	43.7443	4.66553	1.00942	20	5.82396	1.00025	8	10.8651	1.02773	12	11.0771	0.994176	20	5.09262	1.01159	7	3.13256	0.95371	12	8.89103	1.02207	20	6.08406	1.06135	8	6.331	1.14023	12	7.4458	0.97758	20	10.6827	1.01919	8	12.3698	0.97033	12	16.0167
W5PN85	Acetyl-CoA acetyltransferase 1 OS=Ovis aries GN=ACAT1 PE=3 SV=1 - [W5PN85_SHEEP]	39.81	15	15	48	427	45.4207	8.55811	1.05089	19	4.74339	1.1138	16	10.3755	1.01753	13	10.3008	1.28054	19	7.51623	1.12092	16	7.59119	1.39422	13	5.58231	0.814414	19	9.10013	0.836148	16	8.69119	0.851032	13	3.30638	0.820363	19	4.67923	0.867565	16	8.04456	0.840282	13	10.8374
W5PZH7	Eukaryotic translation initiation factor 3 subunit E OS=Ovis aries GN=EIF3E PE=3 SV=1 - [W5PZH7_SHEEP]	39.78	17	17	40	445	52.1574	6.03662	1.10798	19	10.9661	1.10189	10	12.0469	1.13347	11	6.94725	1.05531	19	5.62681	1.00944	10	6.01773	1.02021	11	5.76775	0.920778	19	7.39641	0.923907	10	1.79645	0.951893	11	8.5647	0.905928	19	12.2219	0.978073	10	11.1195	0.946624	11	4.91712
W5PF97	Uncharacterized protein OS=Ovis aries PE=3 SV=1 - [W5PF97_SHEEP]	39.77	15	15	94	342	38.7929	9.51025	1.17145	38	11.7836	1.14476	22	12.903	1.10677	29	4.11303	1.0275	38	6.5845	0.987106	22	4.07564	1.01113	29	6.45655	0.90367	38	9.66646	0.874281	22	10.1295	1.00141	29	4.78662	0.872673	38	9.79049	0.989577	22	6.32027	0.945216	29	5.8177
W5PR04	Isocitrate dehydrogenase [NADP] OS=Ovis aries GN=IDH2 PE=3 SV=1 - [W5PR04_SHEEP]	39.63	17	18	76	434	48.8659	8.42627	1.02995	29	2.9072	1.08349	21	3.89332	1.06197	22	5.86683	1.04528	29	7.98009	1.00916	21	4.96993	1.00615	22	5.61661	0.967167	29	8.86911	0.901185	21	10.2068	0.885357	22	7.38859	1.00352	29	8.63557	1.00826	21	6.19388	1.02463	22	7.10654
W5PLZ0	ATPase H+ transporting V1 subunit B2 OS=Ovis aries GN=ATP6V1B2 PE=3 SV=1 - [W5PLZ0_SHEEP]	39.61	16	16	33	515	56.8961	5.80811	1.16072	14	14.1428	1.05641	8	14.9751	1.14092	11	9.30381	0.988472	14	4.58938	1.04068	8	3.01267	1.11576	11	5.31527	0.934392	14	10.393	0.954948	8	13.2958	0.900706	11	4.32722	0.893029	14	10.0384	0.967482	8	12.8801	0.903872	11	7.81018
W5PG93	Heterochromatin protein 1 binding protein 3 OS=Ovis aries GN=HP1BP3 PE=4 SV=1 - [W5PG93_SHEEP]	39.6	22	22	80	553	61.0274	9.72998	0.831181	37	11.1104	0.856275	23	7.39121	0.851689	20	10.1741	0.854008	37	5.70944	0.909553	23	10.2381	0.895373	20	9.31512	1.14719	37	4.91877	1.15518	23	9.6044	1.13327	20	15.7743	1.23033	37	11.0439	1.0909	23	6.64296	1.04194	20	7.91396
W5QHQ7	Uncharacterized protein OS=Ovis aries GN=NCL PE=4 SV=1 - [W5QHQ7_SHEEP]	39.59	18	28	210	677	73.2955	4.64014	0.980802	61	5.24844	1.03015	69	7.94447	0.988168	43	7.569	1.00999	61	5.76551	0.959759	69	5.22251	0.942116	43	6.97372	0.96706	61	6.56836	0.990392	69	6.84138	1.13002	43	4.98904	1.06511	61	4.80598	1.02226	69	5.84055	0.956382	43	6.52984
W5Q3X7	Coatomer protein complex subunit zeta 1 OS=Ovis aries GN=COPZ1 PE=4 SV=1 - [W5Q3X7_SHEEP]	39.55	5	5	17	177	20.2155	4.80518	1.12077	8	7.70069	1.05453	6	5.4145	1.14722	3	4.09361	1.05384	8	8.81294	1.11187	6	4.95847	1.03259	3	0.0618361	0.95323	8	7.53341	0.870244	6	2.81432	0.970346	3	3.1315	0.904537	8	10.0538	0.951526	6	8.80708	0.958875	3	3.93604
W5NVQ4	Cullin associated and neddylation dissociated 1 OS=Ovis aries GN=CAND1 PE=4 SV=1 - [W5NVQ4_SHEEP]	39.51	43	43	167	1230	136.303	5.78271	1.09216	65	6.94874	1.02337	50	7.53171	1.00846	52	6.0073	0.957021	65	5.28646	1.0011	49	5.3657	1.01893	52	7.53697	1.02796	65	5.35293	1.01362	50	6.55975	0.949429	52	7.81374	0.933299	65	8.52407	0.976561	50	5.45837	1.03063	52	7.48296
W5PIU7	Myotrophin OS=Ovis aries GN=MTPN PE=4 SV=1 - [W5PIU7_SHEEP]	39.5	3	3	29	119	13.17	6.91748	0.902414	9	9.13328	0.870439	11	7.94753	0.908216	9	10.3502	0.977528	9	6.54101	0.988097	11	6.0277	0.99996	9	9.04966	0.995643	9	8.55798	1.08847	11	8.46509	1.03775	9	11.6512	1.13229	9	14.0585	1.08028	11	8.38704	1.00845	9	5.11822
W5Q9D0	Protein phosphatase 1 regulatory subunit 7 OS=Ovis aries GN=PPP1R7 PE=4 SV=1 - [W5Q9D0_SHEEP]	39.47	13	13	37	342	39.1744	5.0083	0.940237	14	6.97037	0.941882	10	7.82813	0.90847	13	8.07948	0.904503	14	8.40767	0.954437	10	4.1177	0.892648	13	9.01979	1.08795	14	5.08508	1.07085	10	10.4199	1.10952	13	9.41702	1.13495	14	6.88589	1.02175	10	5.24852	1.05557	13	4.47711
W5NZT7	NmrA like redox sensor 1 OS=Ovis aries GN=NMRAL1 PE=4 SV=1 - [W5NZT7_SHEEP]	39.46	13	13	40	299	33.07	6.43018	1.00341	17	3.90176	0.936343	14	3.81752	0.981141	9	4.49776	0.967405	17	6.1809	1.02706	14	1.01623	1.02694	9	5.10412	1.01593	17	4.87707	1.02866	14	5.1815	0.935137	9	8.44463	1.03544	17	3.59677	1.04551	14	5.23992	1.06575	9	3.70996
W5NXC8	Translocase of outer mitochondrial membrane 6 OS=Ovis aries GN=TOMM6 PE=4 SV=1 - [W5NXC8_SHEEP]	39.44	1	1	3	71	7.70855	6.25244
W5Q0L1	Eukaryotic translation elongation factor 1 gamma OS=Ovis aries GN=EEF1G PE=4 SV=1 - [W5Q0L1_SHEEP]	39.43	23	23	121	558	63.3811	8.42627	1.13692	44	7.64129	1.1507	44	9.83887	1.16225	33	10.3593	1.07036	44	5.87482	0.997945	44	5.58828	1.05089	33	4.61327	0.922981	44	5.51223	0.91165	44	9.17374	0.923393	33	7.49923	0.868141	44	10.9932	0.943408	44	7.77423	0.9293	33	12.6188
W5P5Q2	Major vault protein OS=Ovis aries GN=MVP PE=4 SV=1 - [W5P5Q2_SHEEP]	39.35	30	30	103	892	99.1573	5.70654	1.32559	40	13.4598	1.18067	30	10.9237	1.17618	33	15.2065	0.937566	40	5.50603	1.05817	30	5.21244	1.09743	33	7.136	0.928694	40	7.40145	0.872736	30	11.6213	0.928831	33	5.09541	0.79615	40	13.0606	0.848157	30	13.1141	0.855225	33	17.7514
W5P3F6	Malignant T-cell-amplified sequence OS=Ovis aries GN=LOC101111215 PE=3 SV=1 - [W5P3F6_SHEEP]	39.34	5	5	7	183	20.7439	8.71924	1.06435	1		1.08447	3	14.9424	0.992992	2	6.34472	0.968148	1		0.949934	3	0.203139	0.980909	2	5.71803	1.16526	1		0.869345	3	1.07251	0.951603	2	0.265247	0.826574	1		1.01569	3	9.15553	1.08487	2	1.13784
W5P4R9	Emerin OS=Ovis aries GN=EMD PE=4 SV=1 - [W5P4R9_SHEEP]	39.32	7	7	42	206	23.2671	4.95752	0.955026	14	3.42256	0.841451	13	3.48926	0.936562	15	7.92133	1.00988	14	13.0288	0.955714	13	4.04368	0.886772	15	10.9188	0.956378	14	9.30418	1.12676	13	3.5093	1.17918	15	3.2551	1.14586	14	15.0503	1.13063	13	2.37013	1.05693	15	3.4061
W5PZR4	Oxoglutarate dehydrogenase OS=Ovis aries GN=OGDH PE=4 SV=1 - [W5PZR4_SHEEP]	39.3	36	37	121	1023	115.891	6.84424	1.143	49	8.91712	1.28612	35	11.1706	1.14813	36	5.54513	1.10895	49	5.30698	1.00634	35	6.74749	1.21884	36	5.53245	0.869501	49	11.2126	0.834922	35	10.6672	0.957641	36	5.21275	0.833729	49	9.01648	0.839675	35	9.92086	0.802388	36	9.82117
P00922	Carbonic anhydrase 2 OS=Ovis aries GN=CA2 PE=1 SV=2 - [CAH2_SHEEP]	39.23	1	8	45	260	29.1928	6.93213	1.08888	3	4.15182	0.845645	1		1.08557	2	8.5814	0.836739	3	2.72405	0.832577	1		0.879744	2	9.77645	1.03882	3	1.71931	1.34917	1		0.916808	2	9.30324	1.08047	3	4.5312	0.969128	1		1.10329	2	4.22667
W5PGM1	Succinyl-CoA:3-ketoacid-coenzyme A transferase OS=Ovis aries GN=OXCT1 PE=3 SV=1 - [W5PGM1_SHEEP]	39.23	14	14	32	520	56.3472	8.33838	0.988981	12	4.80015	0.980553	10	7.03687	0.991706	9	5.61021	0.97911	12	4.24621	0.986028	10	2.82525	0.887496	9	5.19392	1.09076	12	5.17244	1.00528	10	7.0566	0.988541	9	6.21222	0.961709	12	13.679	1.03196	10	3.77002	1.12488	9	5.014
W5PYD1	S-methyl-5'-thioadenosine phosphorylase OS=Ovis aries GN=MTAP PE=3 SV=1 - [W5PYD1_SHEEP]	39.22	8	8	31	283	31.4711	7.43018	1.03207	12	10.6656	0.829939	10	4.75403	0.971994	9	5.29369	0.895545	12	22.5335	0.94667	10	5.8771	1.05253	9	3.9933	1.05799	12	5.4421	1.12515	10	5.96956	0.989833	9	6.1407	1.03374	12	11.7185	1.12382	10	6.35624	1.01369	9	5.04607
W5PJ64	Tumor protein D52 like 2 OS=Ovis aries GN=TPD52L2 PE=4 SV=1 - [W5PJ64_SHEEP]	39.21	7	7	22	227	24.6915	7.59131	1.05805	6	6.17784	0.888079	8	5.40568	1.03183	8	2.49833	0.954918	6	5.51158	1.01978	8	1.82722	0.992489	8	5.30893	1.01398	6	2.43116	1.11549	8	7.0512	0.964299	8	13.3922	1.03415	6	4.5797	1.0168	8	12.4021	1.03266	8	3.37479
W5Q7T3	Septin 11 OS=Ovis aries GN=SEPT11 PE=3 SV=1 - [W5Q7T3_SHEEP]	39.2	7	17	96	449	51.6412	6.72705	0.982976	17	5.96114	0.88004	11	4.28215	0.902518	18	9.42809	0.841055	17	17.1232	0.875759	11	8.63887	0.855733	18	5.95319	1.12976	17	9.06117	1.1641	11	10.0865	1.15897	18	14.6715	1.15341	17	10.2544	1.09815	11	4.77141	1.08462	18	6.25451
W5PX87	Single stranded DNA binding protein 1 OS=Ovis aries GN=SSBP1 PE=3 SV=1 - [W5PX87_SHEEP]	39.19	5	5	13	148	17.286	9.93506	1.08533	5	1.5734	1.0442	3	4.58335	1.08343	5	7.70778	1.02419	5	2.50899	1.03488	3	7.02385	1.06876	5	5.20319	0.928263	5	4.60337	0.952932	3	9.03456	1.01851	5	2.2895	0.946741	5	1.93681	0.966124	3	0.931202	0.908317	5	8.84129
W5P563	Microtubule associated protein 1B OS=Ovis aries GN=MAP1B PE=4 SV=1 - [W5P563_SHEEP]	39.17	2	76	345	2387	261.045	4.77979	0.884978	5	1.8943	1.01305	4	4.44178	1.01905	2	0.199786	1.02359	5	2.82848	1.05165	4	2.30593	0.896958	2	7.02073	1.03006	5	6.90137	0.92313	4	3.70992	0.946117	2	6.57027	1.11899	5	0.557024	1.05549	4	6.34571	1.12483	2	0.30567
W5NZV0	Heme oxygenase 2 OS=Ovis aries GN=HMOX2 PE=4 SV=1 - [W5NZV0_SHEEP]	39.16	10	10	30	383	42.7746	6.21436	1.01667	13	7.50578	1.18868	8	14.477	1.21261	9	8.55956	1.22639	13	9.59871	1.07077	8	6.659	1.20223	9	12.6951	0.892172	13	21.717	0.817105	8	19.1952	0.779357	9	9.54516	0.828638	13	13.224	0.852765	8	14.3868	0.794208	9	12.8597
W5PV43	LDL receptor related protein associated protein 1 OS=Ovis aries GN=LRPAP1 PE=4 SV=1 - [W5PV43_SHEEP]	39.13	15	15	45	345	38.8772	7.41553	0.907078	20	7.19127	0.946458	12	5.05499	0.983	13	7.13087	1.04211	20	8.38597	0.918925	12	5.94603	0.818425	13	5.38506	1.08122	20	6.38958	1.11064	12	6.39966	1.18752	13	11.9608	1.00388	20	9.90131	1.05617	12	4.58381	1.02912	13	4.29659
W5QGU2	OPA1, mitochondrial dynamin like GTPase OS=Ovis aries GN=OPA1 PE=3 SV=1 - [W5QGU2_SHEEP]	39.06	31	31	87	873	101.337	6.18896	1.04972	34	5.26911	1.13349	28	7.48562	1.07144	25	8.1268	1.09034	34	9.94246	1.03008	28	6.05158	1.05974	25	4.34158	0.914804	34	8.48697	0.907651	28	7.31734	0.982795	25	7.82303	0.943728	34	13.8461	0.906345	28	12.1329	0.934429	25	9.61074
W5NYP8	Dynein cytoplasmic 1 heavy chain 1 OS=Ovis aries GN=DYNC1H1 PE=4 SV=1 - [W5NYP8_SHEEP]	39.02	159	159	555	4628	528.446	6.56592	1.09058	206	7.55324	1.08737	170	7.57688	1.03693	176	7.70449	0.962035	206	6.28612	0.977376	170	4.97802	0.99811	176	6.12427	1.03925	206	5.33992	0.985616	170	7.84228	1.04887	176	7.61629	0.92937	206	7.16905	0.945942	170	8.82611	0.953337	176	6.69324
W5PH95	Uncharacterized protein OS=Ovis aries PE=4 SV=1 - [W5PH95_SHEEP]	39.01	8	12	579	464	50.4284	6.60986	0.855543	111	15.8494	0.818603	135	12.7777	0.683618	127	30.2049	0.981979	111	12.9209	1.02969	135	12.3345	1.10381	127	7.79181	1.08615	110	9.24762	0.963027	135	12.7199	0.83088	127	16.3186	1.09495	111	7.258	1.26373	135	12.863	1.31778	127	16.0141
W5Q0M4	Transmembrane p24 trafficking protein 4 OS=Ovis aries GN=TMED4 PE=3 SV=1 - [W5Q0M4_SHEEP]	39	5	8	43	241	27.5143	9.26123	0.923627	8	3.79553	1.01829	7	7.78117	1.03421	5	6.52475	1.12234	8	3.92213	0.973734	7	6.15732	1.04268	5	7.32918	0.980802	8	7.46918	0.993203	7	8.66128	0.968953	5	1.35289	0.935122	8	7.44318	1.01457	7	5.90752	1.04715	5	12.049
W5NSD9	RNA exonuclease 2 OS=Ovis aries GN=REXO2 PE=3 SV=1 - [W5NSD9_SHEEP]	38.97	7	7	24	213	24.1911	6.0874	1.31379	10	11.2165	1.15057	7	8.81128	1.26716	7	15.2237	1.06309	10	5.97624	1.10473	7	11.4124	1.2265	7	13.3993	0.790166	10	13.7437	0.829497	7	14.9729	0.769702	7	21.7632	0.804109	10	19.8672	0.890486	7	9.13617	0.810138	7	14.6822
W5NY07	Atlastin GTPase 3 OS=Ovis aries GN=ATL3 PE=4 SV=1 - [W5NY07_SHEEP]	38.96	15	16	43	539	60.0472	5.71924	0.904712	14	9.91681	1.12098	13	9.40553	1.09586	14	5.53839	1.14057	14	8.03278	1.03394	13	5.81117	1.04547	14	5.92582	0.948163	14	7.13281	0.915443	13	11.1308	1.00188	14	8.43843	0.993051	14	7.84571	0.970355	13	4.70301	0.937189	14	10.3384
W5NQJ2	COP9 signalosome subunit 5 OS=Ovis aries GN=COPS5 PE=4 SV=1 - [W5NQJ2_SHEEP]	38.94	10	10	27	339	38.0159	6.3667	1.09762	11	2.67933	1.05335	8	8.37458	0.999551	8	5.6543	0.926307	11	7.49764	0.982171	8	5.33141	1.03806	8	9.43725	1.04041	11	5.39637	1.01991	8	4.06455	0.997967	8	12.8106	0.931785	11	12.0619	0.949877	8	12.6813	1.00096	8	6.98041
W5PL66	Pyrophosphatase (inorganic) 2 OS=Ovis aries GN=PPA2 PE=4 SV=1 - [W5PL66_SHEEP]	38.94	13	14	41	339	38.5024	7.03467	0.986781	12	7.0133	0.953135	11	4.05274	0.977256	16	5.10378	0.99559	12	5.47721	1.05318	11	6.82344	1.08028	16	5.95148	0.971689	12	8.87455	0.964109	11	12.5354	0.941848	16	11.4205	1.03383	12	8.52351	1.00501	11	8.49089	1.02652	16	5.1679
W5NVU4	Eukaryotic translation initiation factor 4A3 OS=Ovis aries GN=EIF4A3 PE=3 SV=1 - [W5NVU4_SHEEP]	38.93	13	16	43	411	46.8112	6.72705	0.981197	11	9.53855	1.02452	9	7.47106	0.925877	5	7.03004	0.978113	11	7.37595	0.932008	9	4.51007	1.01645	5	6.50589	1.04076	11	6.83448	1.09434	9	7.52876	1.07054	5	7.75046	1.03439	11	3.31625	0.98423	9	4.88812	1.05093	5	5.19333
W5PWT8	Transcription elongation factor A1 OS=Ovis aries GN=TCEA1 PE=4 SV=1 - [W5PWT8_SHEEP]	38.93	10	10	28	280	31.3386	7.84033	0.93909	11	5.56892	0.90219	5	7.27849	0.984196	12	6.24592	0.904159	11	7.04403	1.01622	5	6.97252	0.880746	12	3.74322	1.04257	11	4.0262	1.03759	5	8.68585	1.1414	12	4.81075	1.13613	11	13.3721	1.00292	5	10.4841	1.03679	12	4.52801
W5PWX3	Crystallin lambda 1 OS=Ovis aries GN=CRYL1 PE=4 SV=1 - [W5PWX3_SHEEP]	38.9	13	13	33	401	43.6852	6.72705	0.917383	10	12.9874	0.97069	8	7.04065	0.88655	15	5.49687	0.876735	10	10.3767	0.995015	8	7.46784	1.01111	15	6.70051	1.10611	10	7.11446	1.05832	8	8.42519	1.01072	15	5.63479	1.11922	10	10.3188	0.972842	8	10.7018	1.11533	15	5.37377
W5QCQ3	Elastin microfibril interfacer 1 OS=Ovis aries GN=EMILIN1 PE=4 SV=1 - [W5QCQ3_SHEEP]	38.89	31	32	196	990	105.017	5.14795	0.786608	71	24.8588	0.91587	56	9.44072	0.863163	60	7.05271	0.88015	71	11.5796	0.933065	56	12.0932	0.84877	60	13.1645	1.05848	71	8.45905	1.08931	56	10.9403	1.11645	60	12.2092	1.28783	71	17.9109	1.05177	56	8.33009	1.12884	60	5.98398
W5QGI4	Phenylalanyl-tRNA synthetase beta subunit OS=Ovis aries GN=FARSB PE=4 SV=1 - [W5QGI4_SHEEP]	38.88	20	21	49	589	66.2996	7.23975	1.01351	20	4.35846	1.0598	13	15.412	1.07086	13	11.3146	1.05211	20	6.28597	1.00884	13	4.87198	1.03624	13	5.40531	0.968267	20	5.62601	0.887881	13	12.6457	0.999088	13	3.41496	0.977142	20	9.67497	0.99124	13	9.80098	0.938067	13	5.31678
W5Q1R1	Vacuolar protein sorting-associated protein 35 OS=Ovis aries GN=VPS35 PE=3 SV=1 - [W5Q1R1_SHEEP]	38.87	28	29	106	795	91.661	5.52881	0.968002	41	4.28139	1.01372	29	7.46887	0.952658	35	6.9581	0.97706	41	7.38733	0.992746	29	5.72093	0.97398	35	11.064	1.06735	41	5.32318	1.01975	29	9.61813	0.995267	35	8.29397	1.02298	41	5.35472	0.994334	29	6.98186	1.07238	35	6.23409
W5PEH2	Hydroxyacyl-CoA dehydrogenase OS=Ovis aries GN=HADH PE=4 SV=1 - [W5PEH2_SHEEP]	38.85	13	13	53	314	34.2639	8.95361	1.01764	22	4.18619	1.02706	16	6.0526	0.947239	15	4.80171	0.9726	22	5.5885	0.97638	16	2.78188	0.982034	15	8.66794	1.03305	22	4.68087	1.00821	16	8.4388	1.00047	15	4.91293	1.01814	22	6.33333	1.04081	16	4.06326	1.05732	15	7.87689
W5PZB6	Uncharacterized protein OS=Ovis aries GN=VSIG10L PE=4 SV=1 - [W5PZB6_SHEEP]	38.85	11	11	42	296	32.1701	8.646	1.08915	18	8.69599	1.10917	13	9.58351	1.10864	11	8.2031	1.086	18	6.37098	1.01861	13	6.95493	1.04379	11	7.44237	0.887347	18	11.6462	0.832169	13	8.12391	0.946948	11	9.00927	0.961404	18	12.3483	1.01891	13	11.5751	0.950589	11	10.2206
W5PND9	Uncharacterized protein OS=Ovis aries PE=4 SV=1 - [W5PND9_SHEEP]	38.83	4	6	14	206	23.8845	8.39697	0.96375	3	3.53384	1.12445	3	11.3999	0.98327	4	7.90547	1.08253	3	2.92842	0.95691	3	5.30008	0.994434	4	1.63672	0.908085	3	5.89648	0.919128	3	8.32047	1.08193	4	6.9964	1.10477	3	4.59118	0.992073	3	2.5471	0.991199	4	7.78195
W5P689	Ubiquitinyl hydrolase 1 OS=Ovis aries GN=USP5 PE=3 SV=1 - [W5P689_SHEEP]	38.81	26	27	93	858	95.6884	5.07178	1.10404	29	8.82964	1.01216	30	5.41126	1.06076	28	9.55323	1.02557	29	4.88651	1.03058	30	4.16793	1.07347	28	3.64037	0.976553	29	7.78583	0.981429	30	8.31937	0.96684	28	9.16233	0.936379	29	9.53898	0.957889	30	5.78451	0.933841	28	8.16749
W5PPS6	Clathrin light chain OS=Ovis aries GN=CLTA PE=3 SV=1 - [W5PPS6_SHEEP]	38.76	9	9	55	209	22.9403	4.69092	1.23437	16	9.04122	1.18559	19	11.8306	1.26366	20	16.3021	1.12695	16	5.86368	1.08978	19	5.85486	1.03928	20	3.92002	0.808812	16	11.7165	0.832693	19	10.966	0.88625	20	9.26203	0.850475	16	8.25916	0.86161	19	11.3836	0.867404	20	8.89389
W5PHG7	Dynactin subunit 3 OS=Ovis aries GN=DCTN3 PE=4 SV=1 - [W5PHG7_SHEEP]	38.74	8	9	22	191	21.6275	5.65576	1.0891	8	3.73492	1.09739	7	10.5744	1.04024	6	6.1628	1.00356	8	3.42302	0.988894	7	2.5095	1.04808	6	2.82345	0.986002	8	5.2523	0.941954	7	10.9369	0.934746	6	5.71894	0.901394	8	1.99426	0.968932	7	5.12885	1.01414	6	5.73867
W5PNC2	N-acetylneuraminate synthase OS=Ovis aries GN=NANS PE=4 SV=1 - [W5PNC2_SHEEP]	38.64	11	11	42	339	37.9725	7.03467	1.05124	16	7.24572	0.941528	14	6.79284	1.057	12	9.64754	0.957114	16	7.89611	1.0797	14	3.73326	0.979731	12	3.2075	1.05114	16	6.44363	0.957077	14	10.7273	0.958636	12	2.38545	0.973761	16	3.73558	1.07593	14	6.76572	1.02193	12	7.47679
W5PK03	Periostin OS=Ovis aries GN=POSTN PE=4 SV=1 - [W5PK03_SHEEP]	38.61	23	23	76	808	90.0885	7.82568	0.798819	24	13.2097	0.927676	21	6.74729	0.861236	31	10.8173	1.17515	24	9.43325	0.944451	21	6.01503	0.914183	31	11.2445	0.901556	24	12.0059	1.01892	21	5.97929	0.803056	31	13.0406	1.15753	24	11.3617	1.13734	21	7.48196	1.30979	31	8.20953
W5QEI1	Uncharacterized protein OS=Ovis aries GN=HNRNPC PE=4 SV=1 - [W5QEI1_SHEEP]	38.61	6	16	77	303	33.3493	4.99561	1.01407	7	5.42251	1.04151	4	4.43801	0.930105	4	7.53168	0.907945	7	13.4601	0.993939	4	9.19481	0.951859	4	1.6976	1.00283	7	7.73918	1.04327	4	7.83602	1.01145	4	5.03736	1.11995	7	13.8016	0.948874	4	7.56806	1.08581	4	4.53318
A0A0H5FTE1	MHC class I antigen (Fragment) OS=Ovis aries GN=Ovar-I PE=2 SV=1 - [A0A0H5FTE1_SHEEP]	38.56	0	5	35	153	17.8886	5.2749
W5PYW4	Crystallin mu OS=Ovis aries GN=CRYM PE=4 SV=1 - [W5PYW4_SHEEP]	38.54	10	10	49	314	33.7823	5.50342	1.09794	16	6.18758	0.776996	20	13.7379	0.785794	13	12.5512	0.619938	16	17.7712	0.942671	20	4.77371	0.700317	13	28.3119	1.52351	16	12.0351	1.32203	20	7.59797	1.54831	13	19.2227	0.863384	16	4.07879	0.964581	20	4.44251	0.958264	13	4.44879
W5P6V4	Golgi glycoprotein 1 OS=Ovis aries GN=GLG1 PE=4 SV=1 - [W5P6V4_SHEEP]	38.45	30	30	61	957	110.1	6.88818	0.961422	27	6.17596	1.05875	15	6.10473	1.05359	19	8.85393	1.07818	27	11.8358	0.957945	15	4.73524	1.01323	19	8.06955	0.981565	27	7.33339	0.976938	15	2.64037	0.989777	19	9.53705	0.962478	27	9.41204	1.02483	15	3.97867	0.947299	19	9.84065
W5QHZ5	Uncharacterized protein OS=Ovis aries PE=4 SV=1 - [W5QHZ5_SHEEP]	38.43	7	7	57	242	26.6444	8.29443	0.675296	20	33.8654	0.782311	16	14.5444	0.732986	21	17.1273	1.13845	20	13.4098	1.22774	16	14.5761	0.838561	21	21.6134	1.13197	20	8.03277	0.805458	16	26.5185	0.798525	21	8.90576	1.10266	20	8.49347	1.28896	16	21.2721	1.43936	21	19.1212
W5P9Y1	Sorting nexin 6 OS=Ovis aries GN=SNX6 PE=4 SV=1 - [W5P9Y1_SHEEP]	38.4	17	18	59	388	44.6439	7.04932	1.01204	18	2.86489	1.02381	17	3.71298	1.08128	20	5.55559	1.04154	18	4.60983	1.08294	17	2.76554	1.00022	20	2.69153	0.957266	18	4.48536	0.928201	17	4.7915	0.926288	20	3.26066	0.998575	18	5.88782	0.996228	17	4.42865	1.02968	20	3.62901
W5P2V1	Propionyl-CoA carboxylase alpha subunit OS=Ovis aries GN=PCCA PE=4 SV=1 - [W5P2V1_SHEEP]	38.39	20	20	42	646	70.8712	6.18896	1.05919	15	11.905	1.01093	12	11.2884	1.03909	15	10.1351	1.07622	15	7.83545	1.03477	12	6.32833	1.08337	15	6.68219	0.920719	15	13.7155	1.005	12	12.7164	1.04057	15	7.10323	0.871514	15	10.6405	0.95267	12	11.0335	0.887485	15	12.1476
W5NUI0	Tubulin beta chain OS=Ovis aries GN=TUBB6 PE=3 SV=1 - [W5NUI0_SHEEP]	38.34	2	12	238	373	41.8812	4.95752	0.981701	3	0.636906	1.01179	5	9.35771	0.994536	8	14.8333	0.989782	3	2.4658	1.03432	5	0.602436	0.972869	8	9.91447	1.00496	3	4.92317	1.01468	5	6.59807	1.01697	8	11.4541	1.05925	3	0.221382	0.938946	5	8.21405	1.02998	8	5.06591
W5P677	Multiple coagulation factor deficiency 2 OS=Ovis aries GN=MCFD2 PE=4 SV=1 - [W5P677_SHEEP]	38.32	3	3	27	167	18.9832	5.23682	1.18149	9	8.52584	1.13926	11	9.79481	1.05506	6	6.68613	0.957537	9	4.89638	1.06642	11	3.69443	1.04536	6	8.02086	0.92957	9	9.09113	0.848603	11	7.60478	0.912975	6	5.00735	0.896348	9	11.1165	0.884384	11	6.64763	0.982497	6	8.69146
W5P8J7	Vacuolar protein sorting 4 homolog B OS=Ovis aries GN=VPS4B PE=3 SV=1 - [W5P8J7_SHEEP]	38.29	9	14	35	444	49.1575	7.50342	0.977098	8	6.5383	0.934154	6	8.28941	0.988739	10	10.9394	0.971058	8	7.25809	0.945984	6	5.6877	0.95533	10	7.74725	1.00189	8	7.75884	1.11197	6	4.83826	1.0044	10	5.08258	1.0706	8	3.63963	1.00688	6	1.56092	1.06455	10	6.33919
W5PWQ4	Erythrocyte membrane protein band 4.1 like 2 OS=Ovis aries GN=EPB41L2 PE=4 SV=1 - [W5PWQ4_SHEEP]	38.28	29	34	169	1045	116.632	5.26221	1.03034	63	7.7227	0.982201	46	6.411	0.92751	44	6.50741	0.959342	63	6.92866	0.944972	46	6.92376	0.951121	44	7.80731	0.987703	63	9.74528	1.09182	46	7.05822	1.05422	44	6.96207	1.05916	63	6.86832	0.990771	46	6.23655	1.05001	44	10.9698
W5PDB9	Uncharacterized protein OS=Ovis aries GN=RPL34 PE=4 SV=1 - [W5PDB9_SHEEP]	38.28	6	6	47	128	14.6672	11.605	1.42706	15	8.80355	1.22615	15	6.72013	1.10304	17	9.41676	0.919663	15	6.89202	0.986441	15	3.85498	1.08284	17	4.96241	0.879353	15	4.52783	0.793667	15	11.9707	0.973132	17	7.50637	0.750545	15	9.82334	0.964794	15	6.01749	0.923028	17	7.23019
W5PWW2	Guanine nucleotide-binding protein subunit gamma OS=Ovis aries GN=GNG5 PE=3 SV=1 - [W5PWW2_SHEEP]	38.24	3	3	8	68	7.31381	9.84717	1.04528	2	27.5533	1.06551	2	1.09813	1.06379	4	0.638879	1.08726	2	9.55321	1.00204	2	1.35779	0.972262	4	10.6568	0.912745	2	16.382	0.953469	2	3.35554	1.03296	4	5.80119	0.914126	2	32.3883	0.989621	2	4.38987	0.989964	4	5.65994
W5QG62	Uridine monophosphate synthetase OS=Ovis aries GN=UMPS PE=3 SV=1 - [W5QG62_SHEEP]	38.22	16	16	48	484	52.5627	7.12256	1.2402	19	11.0208	1.15095	14	20.0615	1.087	15	9.60489	1.26649	19	9.42891	1.1166	14	8.57187	1.35797	15	9.581	0.731191	19	16.3488	0.873183	14	15.0929	0.808933	15	25.3087	0.714977	19	22.8317	0.837364	14	32.7704	0.844664	15	19.872
W5PDL1	WD repeat domain 1 OS=Ovis aries GN=WDR1 PE=4 SV=1 - [W5PDL1_SHEEP]	38.15	25	25	137	650	70.9454	7.10791	1.03559	49	5.94195	0.998155	44	6.10496	0.970104	44	5.20976	0.930324	49	6.2722	1.00667	44	4.88607	0.9557	44	9.21986	1.01748	49	4.83898	1.02004	44	7.3051	0.985913	44	6.11943	1.03298	49	6.56326	0.989456	44	5.85131	1.07532	44	7.92405
W5PBP1	Uncharacterized protein OS=Ovis aries GN=RPS14 PE=3 SV=1 - [W5PBP1_SHEEP]	38.13	6	6	43	160	17.247	10.1841	1.12906	11	9.51422	1.0708	17	8.6188	1.05492	15	13.4587	1.02155	11	6.99357	1.00974	17	4.7521	0.982388	15	10.605	0.958682	11	4.26618	0.936599	17	8.60895	0.957984	15	9.64258	0.888947	11	8.89688	0.953591	17	7.60088	0.986751	15	7.65004
W5PNJ5	SAP domain containing ribonucleoprotein OS=Ovis aries GN=SARNP PE=4 SV=1 - [W5PNJ5_SHEEP]	38.1	7	7	21	210	23.6124	6.18896	1.07201	9	14.5495	0.925503	4	4.50767	0.916261	8	8.73057	0.994935	9	17.9129	0.97384	4	5.04688	0.952595	8	9.93991	0.949919	9	14.3561	1.04662	4	11.7011	1.1027	8	7.03444	1.11118	9	12.5734	1.04994	4	2.92125	1.05454	8	9.80839
W5Q3D2	Uncharacterized protein OS=Ovis aries PE=4 SV=1 - [W5Q3D2_SHEEP]	38.1	5	6	23	168	19.2269	5.68115	0.867786	6	6.50802	0.8748	5	7.71388	0.916264	8	6.09689	0.877326	6	5.04891	0.935694	5	11.4812	0.994937	8	9.90556	1.15867	6	0.284189	1.10751	5	12.3454	1.03222	8	13.3784	1.16424	6	3.17675	1.02278	5	4.05453	1.09688	8	4.53435
W5Q216	Succinate dehydrogenase [ubiquinone] flavoprotein subunit, mitochondrial OS=Ovis aries GN=SDHA PE=3 SV=1 - [W5Q216_SHEEP]	38.09	21	21	71	680	74.5353	8.08936	1.07302	23	6.13311	1.20727	23	9.73607	1.05209	25	9.16243	1.14902	23	10.649	1.08071	23	5.97528	1.17456	25	9.90095	0.875236	23	10.4503	0.823627	23	20.7184	0.845994	25	8.19165	0.848294	23	11.8789	0.873485	23	10.4204	0.950274	25	11.0646
W5PMD1	Signal peptidase complex subunit 2 OS=Ovis aries GN=SPCS2 PE=4 SV=1 - [W5PMD1_SHEEP]	38.08	9	9	26	260	28.4234	8.55811	0.943257	9	16.088	1.13075	6	8.92197	1.01586	11	10.1484	1.24379	9	10.4088	1.0285	6	9.11778	1.03308	11	5.09807	0.839476	9	4.66828	0.855946	6	8.79694	1.01262	11	13.1516	0.941363	9	8.73557	1.00072	6	2.89887	0.955273	11	6.30507
W5PL70	Programmed cell death 4 OS=Ovis aries GN=PDCD4 PE=4 SV=1 - [W5PL70_SHEEP]	37.95	13	13	36	469	51.7639	5.16064	0.952652	8	5.4155	0.920959	12	4.47424	0.907333	16	8.812	0.898029	8	8.25923	0.96171	12	5.14763	0.973843	16	8.38807	1.11153	8	6.98314	1.08649	12	6.54505	1.02649	16	10.7683	1.08565	8	4.74485	1.06064	12	7.72839	1.05673	16	3.1708
W5PL69	Bleomycin hydrolase OS=Ovis aries GN=BLMH PE=4 SV=1 - [W5PL69_SHEEP]	37.91	14	14	30	459	52.9102	6.63916	1.09848	12	4.84668	1.00286	12	3.31214	1.05589	6	8.73647	0.955643	12	4.9211	1.00208	12	3.93504	1.00171	6	4.39256	1.03511	12	6.3648	0.974732	12	10.4951	0.893252	6	4.94143	0.93802	12	7.43265	1.03848	12	6.61753	1.04377	6	3.00533
B2LYK7	MICOS complex subunit OS=Ovis aries GN=CHCHD3 PE=2 SV=1 - [B2LYK7_SHEEP]	37.89	10	10	43	227	26.1563	8.33838	1.0643	16	6.33535	1.05601	13	5.24164	1.11462	14	7.5302	1.14058	16	8.47843	1.02459	13	4.21052	1.11252	14	10.1982	0.852721	16	11.098	0.943906	13	4.19977	0.894128	14	7.2816	0.870737	16	5.62419	0.936523	13	10.5099	0.932922	14	5.88867
W5PI58	Uncharacterized protein OS=Ovis aries GN=NDUFA9 PE=1 SV=1 - [W5PI58_SHEEP]	37.89	12	12	36	380	42.9337	9.67139	1.04951	16	7.09809	1.20064	10	6.24553	1.10971	10	8.41108	1.16442	16	12.0465	1.01431	10	4.45595	1.22115	10	5.93936	0.891954	16	10.6938	0.880285	10	10.6368	0.845071	10	5.26849	0.86697	16	8.18846	0.863579	10	8.72095	0.915579	10	13.9471
W5P0A6	Platelet activating factor acetylhydrolase 1b catalytic subunit 2 OS=Ovis aries GN=PAFAH1B2 PE=4 SV=1 - [W5P0A6_SHEEP]	37.83	6	6	22	230	25.6312	6.1001	0.974889	6	4.29083	0.966973	8	1.18451	0.923175	8	4.41452	0.91904	6	2.0578	0.987787	8	6.44382	0.953386	8	6.60369	1.04641	6	6.51753	1.06368	8	3.14618	0.994184	8	9.8566	1.11334	6	8.78167	1.01368	8	8.66779	1.09718	8	3.40079
W5PDK7	Propionyl-CoA carboxylase beta subunit OS=Ovis aries GN=PCCB PE=4 SV=1 - [W5PDK7_SHEEP]	37.82	16	16	52	550	59.3024	7.45947	1.067	19	4.545	1.1012	17	8.68684	1.07463	15	8.25955	1.06304	19	6.62955	1.02446	17	3.76747	1.10893	15	5.10509	0.977689	19	5.84668	0.911742	18	7.7074	0.980286	15	5.15682	0.939526	19	8.90328	0.919683	17	8.29357	0.918906	15	8.55761
W5P0R0	Coatomer subunit gamma OS=Ovis aries GN=COPG1 PE=3 SV=1 - [W5P0R0_SHEEP]	37.82	3	25	96	780	86.5638	5.45264	1.00692	4	4.76671	1.07766	3	2.05046	1.11286	5	4.68118	1.04883	4	4.16923	1.09116	3	8.53947	1.03287	5	1.5148	0.90835	4	8.9105	0.821256	3	5.97006	0.950733	5	5.52985	1.02363	4	8.82426	0.968003	3	19.4539	0.947524	5	3.14671
W5QCT2	COP9 signalosome subunit 8 OS=Ovis aries GN=COPS8 PE=4 SV=1 - [W5QCT2_SHEEP]	37.82	5	5	11	193	21.8155	9.56885	1.13469	4	6.19857	0.893597	4	5.13409	0.97709	3	1.61017	0.949591	4	3.27077	1.00789	4	9.33995	0.991124	3	0.734713	0.998596	4	2.19944	1.12406	4	6.5251	0.966405	3	1.60492	0.948937	4	1.98759	0.980654	4	6.4375	1.07348	3	10.9123
W5Q2P5	Early endosome antigen 1 OS=Ovis aries GN=EEA1 PE=4 SV=1 - [W5Q2P5_SHEEP]	37.8	48	50	117	1410	161.907	5.78271	1.05654	46	7.24086	0.957022	30	5.38719	1.09572	34	7.80245	0.90748	46	6.01438	1.00151	30	5.84852	0.932425	34	4.0569	1.03389	46	6.36661	1.02133	30	4.44363	1.01426	34	7.92243	1.02851	46	5.19572	1.03908	30	5.78664	0.966715	34	4.2502
W5NRY1	NADH:ubiquinone oxidoreductase core subunit V2 OS=Ovis aries GN=NDUFV2 PE=1 SV=1 - [W5NRY1_SHEEP]	37.8	9	9	38	246	27.322	7.40088	1.1188	15	8.96732	1.33269	15	6.7385	1.13532	8	10.2646	1.25956	15	12.5065	1.08937	15	6.34732	1.17347	8	12.7371	0.780434	15	16.4525	0.73123	15	11.7175	0.853938	8	4.43332	0.811694	15	16.6393	0.789735	15	12.7813	0.875295	8	9.6348
W5PFR7	ETHE1, persulfide dioxygenase OS=Ovis aries GN=ETHE1 PE=4 SV=1 - [W5PFR7_SHEEP]	37.8	8	8	32	254	27.604	7.66455	1.10383	11	12.0891	1.03311	10	17.8622	1.22051	11	16.6947	1.02234	11	13.9771	1.0389	10	14.299	1.12212	11	5.80011	0.8716	11	24.7923	0.960688	10	19.2718	0.932453	11	7.04166	0.916395	11	18.0951	0.920595	10	9.91549	0.834237	11	11.0645
W5P994	Lon protease homolog, mitochondrial OS=Ovis aries GN=LONP1 PE=3 SV=1 - [W5P994_SHEEP]	37.76	27	29	79	948	105.309	6.69775	1.13956	30	7.38902	1.35719	20	9.96473	1.33998	22	13.5555	1.46237	30	12.7373	1.11203	20	6.67332	1.2749	22	8.88591	0.632222	30	27.5519	0.707936	20	24.6137	0.744862	22	10.8751	0.619401	30	20.9313	0.734652	20	17.8301	0.790428	22	21.146
G5CC04	Milk fat globule EGF factor 8 protein (Fragment) OS=Ovis aries PE=2 SV=1 - [G5CC04_SHEEP]	37.75	10	10	26	355	39.6332	6.81494	0.81942	6	23.4884	0.773548	7	18.9692	0.596897	13	49.6426	0.876488	6	3.25908	0.81192	7	4.13086	0.667566	13	17.8331	1.11275	6	4.16522	1.36774	7	13.9324	0.983019	13	12.7196	1.17591	6	13.3256	1.02292	7	7.16396	1.47539	13	16.3434
W5QAP8	Regulation of nuclear pre-mRNA domain containing 1B OS=Ovis aries GN=RPRD1B PE=4 SV=1 - [W5QAP8_SHEEP]	37.73	9	10	40	326	36.8772	5.97314	0.908606	15	8.8336	0.908706	10	6.15544	0.90107	12	4.47834	0.879992	15	6.22691	0.922964	10	2.73789	0.927331	12	10.9307	1.09418	15	5.38213	1.12931	10	6.71831	1.0981	12	10.7602	1.12463	15	6.98025	1.05719	10	3.36496	1.0645	12	3.15021
W5NUG0	Aspartate aminotransferase OS=Ovis aries GN=GOT2 PE=4 SV=1 - [W5NUG0_SHEEP]	37.67	18	19	94	430	47.4752	9.0708	1.3628	34	10.6723	1.11053	30	9.08611	1.07216	29	5.46122	1.04758	34	3.11121	1.08682	30	4.39027	1.16516	29	5.42447	0.777856	34	13.8252	0.886345	30	14.2703	0.907933	29	5.73129	0.80292	34	9.46531	0.914001	30	6.15742	0.911343	29	8.15597
W5QH46	Kininogen 1 OS=Ovis aries GN=KNG1 PE=4 SV=1 - [W5QH46_SHEEP]	37.64	23	23	98	619	68.8688	6.52197	0.933166	35	10.5701	0.884165	27	5.64225	0.852953	36	11.1967	1.05193	35	6.09203	0.923923	27	8.72986	1.00727	36	6.85201	1.11265	35	9.58651	1.06304	27	8.87284	0.981875	36	8.56312	0.910934	35	6.692	1.11548	27	11.3345	1.16385	36	5.11509
W5NR38	RB binding protein 9, serine hydrolase OS=Ovis aries GN=RBBP9 PE=4 SV=1 - [W5NR38_SHEEP]	37.63	5	5	17	186	20.9984	5.97314	0.858143	3	5.76957	0.890887	6	13.2638	0.748517	8	8.93071	0.86321	3	3.09635	0.990649	6	2.64178	0.967419	8	5.14562	1.05352	3	9.01409	1.10101	6	6.052	1.04733	8	1.2766	1.33178	3	12.0661	1.01175	6	10.1087	1.20602	8	7.33512
W5PTE0	Adaptor related protein complex 1 sigma 2 subunit OS=Ovis aries GN=AP1S2 PE=4 SV=1 - [W5PTE0_SHEEP]	37.58	5	5	14	157	18.6028	5.46533	0.934923	4	1.76868	0.924287	4	11.5628	0.995718	6	3.6459	0.964648	4	0.724833	0.967935	4	5.81856	0.999254	6	12.2578	1.06598	4	1.9469	1.11099	4	8.8905	0.990931	6	20.0421	1.07363	4	3.25851	1.06655	4	1.87387	1.03841	6	5.94778
W5PGR4	Uncharacterized protein OS=Ovis aries GN=SMS PE=4 SV=1 - [W5PGR4_SHEEP]	37.53	1	13	38	365	41.1939	5.22412	1.0876	2	6.61192	0.97769	1		1.01575	1		0.926734	2	10.7429	1.10583	1		1.08319	1		1.02283	2	0.836283	0.933394	1		0.913313	1		1.00002	2	5.67164	1.01481	1		1.02749	1
O02762	Apolipoprotein A1 (Fragment) OS=Ovis aries PE=2 SV=1 - [O02762_SHEEP]	37.5	1	2	58	56	6.61328	4.71631	1.17035	13	10.389	1.05998	24	3.45596	0.808274	16	9.53199	0.920135	13	3.46736	0.918634	24	7.14997	1.2551	16	5.3989	1.09427	13	6.73248	0.94504	24	8.59456	1.07466	16	3.80913	0.840795	13	13.34	1.11229	24	5.44936	0.921586	16	5.57553
W5PUW9	Phosducin like 3 OS=Ovis aries GN=PDCL3 PE=4 SV=1 - [W5PUW9_SHEEP]	37.5	7	7	16	240	27.5649	4.65283	1.07645	8	4.36503	0.995852	5	6.74142	1.05263	2	4.7312	1.00608	8	5.12322	1.01418	5	3.14763	0.968132	2	3.29075	0.955777	8	7.95611	0.953852	5	6.83684	1.14581	2	2.23503	1.0294	8	7.0074	1.00811	5	8.30107	0.910907	2	3.81924
W5PZM2	SUMO-conjugating enzyme OS=Ovis aries GN=UBE2I PE=3 SV=1 - [W5PZM2_SHEEP]	37.5	1	6	24	216	24.2064	9.33447				1.00068	1		0.930054	1					1.08073	1		1.09575	1					0.958513	1		0.990018	1					0.978847	1		1.03021	1
Q30824	MHC class I antigen (Fragment) OS=Ovis aries PE=4 SV=1 - [Q30824_SHEEP]	37.5	0	2	3	64	7.3286	7.25439
W5Q3T9	Programmed cell death 6 interacting protein OS=Ovis aries GN=PDCD6IP PE=4 SV=1 - [W5Q3T9_SHEEP]	37.49	32	33	91	875	96.7535	6.56592	1.05568	32	5.05895	1.01318	25	8.64261	1.04609	33	5.12873	0.999601	32	6.64056	1.07006	25	7.4598	1.02447	33	6.47819	0.995208	32	5.86143	0.946884	25	5.0991	0.927451	33	6.96643	0.991221	32	7.96635	0.961436	25	6.22787	1.00032	33	4.62423
W5P181	Nuclear distribution C, dynein complex regulator OS=Ovis aries GN=NUDC PE=4 SV=1 - [W5P181_SHEEP]	37.46	12	12	61	331	38.1953	5.61768	1.09337	22	6.24036	1.02062	18	8.98161	1.09847	21	7.22856	1.0409	22	5.88611	1.05962	18	4.49556	0.957053	21	7.54702	0.943323	22	7.82178	0.949335	18	7.72638	1.05244	21	8.44583	0.942357	22	10.9962	0.958082	18	4.83855	0.916552	21	5.8433
W5PC90	Uncharacterized protein OS=Ovis aries PE=4 SV=1 - [W5PC90_SHEEP]	37.45	7	11	44	243	27.4851	8.1333	1.10051	11	7.28998	0.987732	5	11.347	1.04212	10	3.43144	0.938581	11	15.9492	0.966753	5	5.59509	0.998074	10	2.46157	1.03432	11	11.9956	1.03564	5	9.21971	1.00355	10	4.07734	0.963829	11	5.60087	1.05878	5	11.814	1.00271	10	3.98723
W5P779	Uncharacterized protein OS=Ovis aries GN=HNRNPL PE=4 SV=1 - [W5P779_SHEEP]	37.45	11	12	55	494	54.5477	7.09326	0.913619	19	6.88258	1.00905	14	11.3359	0.92979	18	5.00264	0.977746	19	6.07177	0.941763	14	6.45039	0.934407	18	5.03977	1.03523	19	5.17555	1.03191	14	13.0938	1.07271	18	9.72539	1.08876	19	6.77182	1.03159	14	4.82739	1.04934	18	3.01926
W5P154	Peptidyl-tRNA hydrolase 2 OS=Ovis aries GN=PTRH2 PE=4 SV=1 - [W5P154_SHEEP]	37.43	5	5	11	179	19.1961	8.42627	0.994037	4	6.71841	1.06804	4	9.90373	1.07564	3	4.58894	1.09819	4	9.52466	1.04214	4	7.80621	1.04148	3	12.1916	0.978369	4	2.77007	0.922953	4	10.8915	0.952747	3	4.28003	0.931951	4	16.8126	1.00347	4	1.96134	0.981811	3	0.412465
W5NR14	Isocitrate dehydrogenase [NAD] subunit, mitochondrial OS=Ovis aries GN=IDH3A PE=3 SV=1 - [W5NR14_SHEEP]	37.43	12	12	40	366	39.7762	6.97607	1.06587	15	5.56563	1.11263	13	7.27609	1.0951	12	10.2753	1.10471	15	8.62387	1.05445	13	7.01971	1.09677	12	7.63668	0.883195	15	5.366	0.929823	13	10.4215	0.930266	12	7.4461	0.919057	15	12.2257	0.899436	13	10.6929	0.945917	12	10.3951
W5PGC5	Aldose 1-epimerase OS=Ovis aries GN=GALM PE=3 SV=1 - [W5PGC5_SHEEP]	37.43	10	11	52	342	37.589	6.32861	1.02907	20	3.25503	0.972915	14	5.42388	1.02281	16	6.8923	1.07653	20	5.85003	1.02359	14	3.53724	1.06121	16	5.15354	0.945916	20	6.10554	1.04062	14	4.16531	0.899321	16	5.48068	0.94679	20	6.1103	0.979396	14	1.88572	1.04281	16	5.62196
W5PQ45	Histidine triad nucleotide binding protein 2 OS=Ovis aries GN=HINT2 PE=4 SV=1 - [W5PQ45_SHEEP]	37.42	4	4	8	163	17.1623	8.88037	1.14543	3	0.430883	1.0547	2	16.524	0.89374	3	2.88158	1.08269	3	3.41211	0.948602	2	16.0739	1.03272	3	5.21201	0.905843	3	4.80358	0.951275	2	13.0341	1.10721	3	10.5205	0.895617	3	3.9448	1.03831	2	25.5183	0.950748	3	2.84948
W5NY95	Uncharacterized protein OS=Ovis aries GN=C2 PE=3 SV=1 - [W5NY95_SHEEP]	37.38	32	43	210	1244	138.308	7.92822	1.04224	62	6.37144	0.862279	57	8.3386	0.924037	55	4.91165	0.91046	62	7.05497	0.915303	57	6.08576	0.840713	55	10.2583	1.16104	62	8.4907	1.04367	57	5.92302	1.07259	55	6.45333	0.928387	62	7.25077	1.2381	57	8.05253	1.15355	55	6.31165
W5NQC8	Uncharacterized protein OS=Ovis aries PE=3 SV=1 - [W5NQC8_SHEEP]	37.36	7	7	41	174	19.7737	10.9897	1.22328	22	16.4964	1.15225	5	11.5835	1.0464	10	6.65834	1.04985	23	8.75446	0.931892	5	0.620888	1.07927	10	5.52853	0.912404	22	10.0418	0.995141	6	18.2805	0.92004	10	4.29998	0.82838	22	14.416	0.970178	5	5.20466	1.00785	10	5.73347
W5QHV6	Sorting nexin 1 OS=Ovis aries GN=SNX1 PE=4 SV=1 - [W5QHV6_SHEEP]	37.34	14	17	54	474	54.542	5.57959	0.981969	16	11.0375	0.951594	8	6.8627	1.03716	10	6.46395	1.00898	16	5.98327	1.01601	8	4.73176	0.931041	10	4.81091	1.01917	16	5.92119	1.06542	8	6.34176	1.05334	10	6.70177	1.00183	16	12.4119	1.01853	8	3.6914	1.03138	10	7.03155
W5Q537	Aspartate beta-hydroxylase OS=Ovis aries GN=ASPH PE=4 SV=1 - [W5Q537_SHEEP]	37.26	26	26	100	722	82.1721	5.23682	0.894438	36	8.47179	1.03659	28	6.71456	0.974798	34	5.29464	1.02015	36	4.68701	0.94743	28	6.10251	0.954297	34	6.9307	1.0575	36	5.53002	0.981216	28	5.44084	1.06852	34	11.8668	1.05822	36	6.97979	1.06302	28	5.33478	1.04833	34	4.7394
W5QHX1	Eukaryotic translation initiation factor 5A OS=Ovis aries GN=EIF5A2 PE=3 SV=1 - [W5QHX1_SHEEP]	37.25	1	6	42	153	16.7963	5.57959							0.982536	1								1.03829	1								0.893289	1								1.09695	1
W5PH25	Ubiquitin specific peptidase 14 OS=Ovis aries GN=USP14 PE=3 SV=1 - [W5PH25_SHEEP]	37.25	18	18	53	494	55.905	5.30029	1.07414	16	4.39449	1.00633	16	6.08449	1.04731	20	8.11214	0.977221	16	5.65115	0.994549	16	4.91019	1.00468	20	5.14158	1.0157	16	8.49833	1.00295	16	7.60826	0.995313	20	7.51638	0.939812	16	5.97298	1.00639	16	6.01101	0.996739	20	8.47509
W5NTJ6	Ribosomal protein L28 OS=Ovis aries GN=RPL28 PE=4 SV=1 - [W5NTJ6_SHEEP]	37.23	6	6	20	137	15.6826	11.9712	1.24243	7	17.9419	1.2026	6	4.28611	1.02647	7	10.5217	1.00188	7	9.97886	0.984194	6	5.12603	1.05939	7	7.57295	0.895339	7	4.47219	0.823934	6	10.2715	0.927884	7	8.33194	0.853531	7	14.6106	0.986034	6	9.14648	0.96014	7	7.12201
W5PB50	Lysophospholipase II OS=Ovis aries GN=LYPLA2 PE=4 SV=1 - [W5PB50_SHEEP]	37.23	8	8	15	231	24.7507	7.2251	0.959586	7	11.7962	1.02538	4	8.04831	1.11493	4	14.0863	1.03143	7	8.09044	1.08492	4	1.80631	1.0836	4	6.33755	1.05376	7	7.03872	0.957604	4	4.06533	0.903522	4	8.01635	0.986864	7	6.55963	0.94847	4	13.1805	0.936094	4	8.88169
A4ZVZ1	MHC class I antigen OS=Ovis aries GN=ovar PE=2 SV=1 - [A4ZVZ1_SHEEP]	37.16	0	9	60	366	41.2766	6.15088
W5QAT3	FAS-associated death domain protein OS=Ovis aries GN=FADD PE=4 SV=1 - [W5QAT3_SHEEP]	37.14	5	6	18	210	23.4673	5.56689	1.05322	2	0.122687	1.03715	4	4.23183	1.10392	3	7.2507	0.962591	2	2.28672	1.01151	4	9.98278	1.02236	3	5.78981	1.04633	2	0.256781	1.01887	4	9.73816	1.06808	3	0.118396	0.971972	2	3.05068	0.97441	4	21.8482	0.867917	3	3.20403
W5PHP8	Leucine rich alpha-2-glycoprotein 1 OS=Ovis aries GN=LRG1 PE=4 SV=1 - [W5PHP8_SHEEP]	37.11	11	12	33	353	39.2169	8.55811	0.933777	12	5.58828	0.944055	6	2.70523	0.900684	14	13.9591	1.07974	12	8.44985	0.938334	6	1.77018	1.00364	14	10.7208	1.07957	12	4.07456	1.08693	6	6.07843	0.88373	14	9.08348	0.891379	12	6.60551	1.01426	6	5.64132	1.17501	14	12.8564
W5P473	Uncharacterized protein OS=Ovis aries PE=4 SV=1 - [W5P473_SHEEP]	37.1	2	3	13	62	7.18183	10.9604	1.09923	4	4.37081	1.27926	4	8.2412	1.21613	4	8.36805	1.35357	4	10.7814	1.08544	4	0.638858	1.36805	4	3.50813	0.697514	4	20.3821	0.776228	4	12.0318	0.840375	4	7.4789	0.786228	4	14.8621	0.835075	4	5.85084	0.774008	4	7.58224
W5Q697	Interleukin enhancer binding factor 3 OS=Ovis aries GN=ILF3 PE=4 SV=1 - [W5Q697_SHEEP]	37.08	26	26	89	890	94.7399	8.86572	1.00576	38	5.93435	0.962461	24	8.83042	0.969776	25	5.88973	0.948495	38	6.00282	0.956341	24	6.51281	0.968398	25	7.73885	1.01668	38	4.90265	1.07024	24	9.79275	1.06786	25	7.33887	1.07105	38	6.88211	1.01846	24	5.86896	1.0222	25	6.22128
W5PBV4	Ectonucleotide pyrophosphatase/phosphodiesterase 6 OS=Ovis aries GN=ENPP6 PE=4 SV=1 - [W5PBV4_SHEEP]	37.08	13	13	45	445	50.5656	6.80029	0.749603	14	15.5502	0.924458	11	4.86822	0.873389	20	6.91544	0.893733	14	11.2057	0.868902	11	6.66692	0.936961	20	10.0881	1.01639	14	5.17584	1.04864	11	4.38935	0.839532	20	7.37083	1.39702	14	14.0608	1.13372	11	21.5538	1.31133	20	6.58099
W5PVN4	Small glutamine rich tetratricopeptide repeat containing alpha OS=Ovis aries GN=SGTA PE=4 SV=1 - [W5PVN4_SHEEP]	37.06	11	11	42	313	34.1807	4.84326	1.00728	21	5.69007	1.00204	10	4.02317	1.03339	11	6.44498	0.997291	21	5.93415	1.01356	10	4.12813	0.974145	11	5.93401	0.978222	21	5.05659	1.03336	10	3.64325	1.06721	11	6.04301	1.02213	21	5.78006	0.988136	10	6.84517	0.96643	11	8.54702
W5PPD6	Flotillin 1 OS=Ovis aries GN=FLOT1 PE=4 SV=1 - [W5PPD6_SHEEP]	37.06	13	13	33	429	47.5807	6.88818	0.979305	14	3.512	1.03966	10	5.65357	0.991618	9	4.91254	1.08946	14	9.06094	1.01822	10	6.58098	1.0247	9	4.06658	0.961443	14	6.95143	0.983482	10	11.2568	0.94821	9	3.68826	0.960434	14	6.92019	0.988585	10	6.40595	1.04049	9	6.40813
W5PFC9	Uncharacterized protein OS=Ovis aries GN=LOC101117129 PE=3 SV=1 - [W5PFC9_SHEEP]	37.02	19	21	104	705	77.8879	6.60986	1.21206	27	8.19157	0.885137	21	11.9399	1.07702	22	14.9201	0.555853	27	45.9997	0.864998	21	12.841	0.956533	22	6.84813	1.6432	27	25.9102	1.03241	21	2.69672	1.31127	22	14.7777	0.66393	27	42.0959	1.28979	21	18.574	0.828208	22	21.435
W5Q7E2	G protein pathway suppressor 1 OS=Ovis aries GN=GPS1 PE=4 SV=1 - [W5Q7E2_SHEEP]	37.01	18	18	45	481	54.3997	6.69775	1.03456	20	8.92847	0.975703	10	5.61803	1.01807	15	7.99726	0.988559	20	6.28166	1.0033	10	3.3267	1.03313	15	5.85685	0.992382	20	5.11586	0.998634	10	5.6859	1.00979	15	5.56548	0.979556	20	7.76213	1.02331	10	4.74621	0.954127	15	8.06175
W5NRG7	Inter-alpha-trypsin inhibitor heavy chain family member 4 OS=Ovis aries GN=ITIH4 PE=4 SV=1 - [W5NRG7_SHEEP]	36.97	28	29	130	917	101.751	6.40479	0.814899	45	9.74944	0.985834	36	5.96224	1.33946	46	14.8061	1.20852	45	9.83504	0.855711	36	11.543	0.802928	46	16.2509	0.967772	45	7.42392	1.15745	36	9.76447	0.732481	46	13.9621	0.995544	45	6.85109	0.994717	36	6.61074	1.02669	46	6.7752
W5P075	UMP-CMP kinase OS=Ovis aries GN=CMPK1 PE=3 SV=1 - [W5P075_SHEEP]	36.91	9	9	40	233	26.4177	8.60205	1.15193	16	5.1631	1.14758	13	7.81273	1.28312	11	7.67121	1.15492	16	7.30804	1.10351	13	8.57362	1.09073	11	2.29327	0.813837	16	6.38564	0.826131	13	16.0281	0.780347	11	4.1416	0.832449	16	9.23573	0.894819	13	5.20865	0.89996	11	11.1047
W5PRA0	3'(2'), 5'-bisphosphate nucleotidase 1 OS=Ovis aries GN=BPNT1 PE=4 SV=1 - [W5PRA0_SHEEP]	36.89	12	12	41	309	33.4483	5.52881	1.02343	19	8.66937	0.929767	10	3.31189	0.986731	12	6.44656	0.888925	19	9.41661	0.990807	10	5.4844	0.993252	12	7.44456	1.03631	19	6.22771	1.02403	10	5.16333	1.03787	12	4.51717	1.07252	19	6.48325	1.05239	10	5.65139	0.998186	12	3.39133
W5P7Z1	Ribosomal protein S16 OS=Ovis aries GN=RPS16 PE=3 SV=1 - [W5P7Z1_SHEEP]	36.88	7	7	26	160	18.028	10.8726	1.28136	11	9.16016	1.17206	7	17.0797	1.03949	8	11.0583	0.972432	11	9.28977	0.946296	7	6.44025	1.06877	8	7.32794	0.930897	11	5.86302	0.917231	7	24.7204	0.885891	8	8.56404	0.772902	11	7.4022	0.913764	7	10.9275	1.0062	8	11.7102
W5QGX7	EH domain containing 4 OS=Ovis aries GN=EHD4 PE=3 SV=1 - [W5QGX7_SHEEP]	36.85	13	18	73	540	61.0595	7.85498	1.0177	23	5.39764	1.07367	13	3.78589	1.06679	19	6.88596	1.01442	23	6.66987	0.97157	13	5.25198	0.958706	19	5.6562	1.05624	23	3.33148	0.944934	13	3.77639	1.06274	19	9.23821	0.937663	23	9.39208	0.945987	13	5.70523	0.943207	19	10.3995
W5PFV7	Coatomer subunit alpha OS=Ovis aries GN=COPA PE=4 SV=1 - [W5PFV7_SHEEP]	36.85	40	40	134	1224	138.249	7.66455	1.11425	55	8.3625	1.08598	38	13.2351	1.12557	40	8.78678	1.12608	55	6.38269	0.997722	38	5.40881	1.03721	40	7.26957	0.912557	55	7.08795	0.936543	38	8.42676	0.973141	40	6.48992	0.835693	55	11.6978	0.967124	38	7.42333	0.90265	40	8.63814
C5IJB1	FNTA OS=Ovis aries PE=2 SV=1 - [C5IJB1_SHEEP]	36.78	9	9	15	329	39.3808	5.26221	1.06479	6	3.1467	1.06105	5	4.90168	1.11603	4	7.09636	1.00273	6	5.0918	1.03711	5	1.01349	1.00818	4	3.00578	1.04513	6	3.91387	0.960724	5	13.2875	0.9396	4	3.20776	0.956042	6	2.76135	0.99267	5	8.75612	0.994717	4	3.11541
W5PK94	Myosin ID OS=Ovis aries GN=MYO1D PE=3 SV=1 - [W5PK94_SHEEP]	36.77	31	31	70	930	107.37	9.36377	1.00903	26	4.14142	0.983459	15	6.72003	0.869917	29	8.6311	0.836912	26	7.53283	0.967591	15	10.0188	0.893785	29	11.9042	1.04199	26	2.57801	1.03529	15	5.96958	1.02464	29	5.21532	1.1737	26	12.6453	1.04283	15	7.36778	1.16802	29	8.64665
W5P1C0	Tripartite motif containing 28 OS=Ovis aries GN=TRIM28 PE=4 SV=1 - [W5P1C0_SHEEP]	36.77	23	23	76	835	89.2457	5.97314	0.958239	24	8.19212	0.938486	25	5.79858	0.992027	27	7.53084	0.965368	24	10.4193	0.980223	25	5.62606	0.932294	27	8.17483	1.01383	24	5.61329	1.06095	25	8.98705	1.15603	27	10.1175	1.06592	24	10.6088	1.02791	25	3.94842	0.981258	27	4.77291
W5QHM6	Proteasome 26S subunit, non-ATPase 1 OS=Ovis aries GN=PSMD1 PE=4 SV=1 - [W5QHM6_SHEEP]	36.73	31	32	87	953	105.879	5.38916	1.1124	35	9.36873	1.0984	22	6.14341	1.08046	28	7.77081	1.00818	35	4.848	1.03483	22	6.10318	1.02494	28	6.37781	0.961047	35	6.99828	0.918935	22	5.18089	0.984769	28	8.76737	0.912818	35	9.96407	0.922183	22	6.97124	0.936313	28	9.99272
W5PWG1	6-phosphofructokinase OS=Ovis aries GN=PFKP PE=3 SV=1 - [W5PWG1_SHEEP]	36.71	19	22	62	790	85.947	8.25049	1.09063	24	9.70566	1.02599	13	12.5792	0.983788	18	6.57368	0.891775	24	11.8485	1.02038	13	8.89511	1.0104	18	6.92807	1.06846	24	6.22018	0.978859	13	9.43247	0.870983	18	7.5657	0.966933	24	9.66245	0.975885	13	4.37351	1.10656	18	6.9288
W5P684	Actin, beta like 2 OS=Ovis aries GN=ACTBL2 PE=3 SV=1 - [W5P684_SHEEP]	36.7	2	11	600	376	41.8909	5.47803	0.960371	18	4.46896	1.05112	19	6.21664	0.955975	7	6.12744	0.988146	18	4.48227	0.975937	19	3.98163	1.02113	7	9.16469	1.05243	18	4.39509	1.00315	19	10.0705	0.958751	7	6.92984	1.01904	18	3.85467	1.03559	19	5.16146	1.09	7	3.76859
W5PGH7	Uncharacterized protein OS=Ovis aries PE=4 SV=1 - [W5PGH7_SHEEP]	36.7	1	3	16	109	12.0123	9.14404	1.00862	2	6.40265	1.04792	2	7.66493	1.03881	3	3.97912	0.990342	2	15.6894	1.02078	2	5.3052	1.06266	3	0.287897	0.993275	2	11.7337	0.980189	2	2.5055	1.01216	3	10.2758	1.02649	2	14.3432	0.947944	2	15.4624	0.93613	3	0.420594
W5QHD8	Proteasome 26S subunit, non-ATPase 2 OS=Ovis aries GN=PSMD2 PE=4 SV=1 - [W5QHD8_SHEEP]	36.67	29	29	71	979	107.54	5.33838	1.10007	26	7.91478	1.06127	21	6.4144	1.09092	24	6.98884	1.0381	26	7.52083	1.02299	21	5.00003	1.07642	24	4.83683	0.931254	26	5.91471	0.971931	21	9.11398	0.947438	24	10.1074	0.89997	26	9.02996	0.929696	21	7.68969	0.961459	24	5.48162
W5QD08	Laminin subunit gamma 1 OS=Ovis aries GN=LAMC1 PE=4 SV=1 - [W5QD08_SHEEP]	36.65	50	50	279	1610	177.835	5.10986	0.786466	108	13.613	0.896089	83	6.85601	0.79939	86	13.1538	0.853503	108	10.8921	0.927338	83	7.64624	0.837475	86	13.6166	1.09897	108	5.64117	1.15913	83	7.12097	1.09436	86	6.25389	1.33939	108	13.3517	1.02712	83	5.83988	1.23203	86	9.23454
W5Q8J0	Peptidyl-prolyl cis-trans isomerase OS=Ovis aries GN=PIN4 PE=4 SV=1 - [W5Q8J0_SHEEP]	36.64	3	3	4	131	13.8942	9.78857	0.986399	2	5.02527	0.946191	1					0.985886	2	2.48627	0.995283	1					1.0178	2	6.41498	1.0741	1					1.04509	2	1.64768	1.00284	1
W5P0M0	Mitogen-activated protein kinase OS=Ovis aries GN=MAPK3 PE=4 SV=1 - [W5P0M0_SHEEP]	36.62	6	11	50	325	37.7475	6.90283	0.977098	6	1.91359	0.902991	9	4.84487	0.921608	9	5.07522	0.920081	6	7.50913	0.964915	9	9.43131	0.975788	9	4.13619	1.04787	6	5.4845	1.04394	9	5.65747	1.03626	9	5.17727	1.11392	6	4.4639	1.05567	9	5.48127	1.09119	9	4.29918
W5QB08	G protein subunit alpha o1 OS=Ovis aries GN=GNAO1 PE=4 SV=1 - [W5QB08_SHEEP]	36.61	7	9	25	254	29.2072	5.2749	0.85706	9	8.92484	0.890629	6	5.69326	0.853129	7	8.84922	0.789293	9	5.87009	0.852912	6	7.85172	0.841598	7	8.17539	1.17048	9	2.25962	1.14757	6	4.94105	1.16714	7	10.3218	1.24522	9	3.33068	1.13146	6	7.07558	1.10418	7	2.9424
W5NSP7	ABRA C-terminal like OS=Ovis aries GN=ABRACL PE=4 SV=1 - [W5NSP7_SHEEP]	36.59	3	3	15	82	9.06792	6.78564	1.02204	5	1.17979	1.04149	5	3.48393	1.05649	5	10.432	1.20238	5	11.2868	1.13432	5	3.01787	1.12356	5	5.87758	0.896505	5	5.39923	0.842755	5	5.05017	0.888634	5	1.57939	0.907866	5	3.47305	0.945383	5	9.60473	0.941154	5	11.8021
W5P1J6	Ribosomal protein L26 like 1 OS=Ovis aries GN=RPL26L1 PE=3 SV=1 - [W5P1J6_SHEEP]	36.55	1	8	33	145	17.2456	10.5503	1.18706	1					1.12153	2	3.69113	1.0145	1					1.02626	2	3.89808	0.917377	1					0.996832	2	4.63794	0.893943	1					0.92482	2	2.76801
W5NS44	Hydroxysteroid 17-beta dehydrogenase 12 OS=Ovis aries GN=HSD17B12 PE=3 SV=1 - [W5NS44_SHEEP]	36.54	9	9	29	312	34.7425	9.46631	1.01541	13	2.90343	1.23217	8	12.853	1.22891	8	5.50614	1.3739	13	6.87491	1.07332	8	9.98847	1.22552	8	4.9767	0.76879	13	9.97088	0.828254	8	27.4842	0.80804	8	5.93411	0.746671	13	5.95054	0.78906	8	25.6657	0.829731	8	6.52292
W5Q1F6	Apoptosis inducing factor mitochondria associated 1 OS=Ovis aries GN=AIFM1 PE=4 SV=1 - [W5Q1F6_SHEEP]	36.54	18	18	77	613	66.826	9.18799	1.14559	30	10.3715	1.24443	20	11.9447	1.28728	27	15.7154	1.34143	30	17.197	1.13702	20	9.22804	1.43579	27	15.4616	0.726733	30	35.387	0.753445	20	25.6578	0.711101	27	23.2647	0.710313	30	24.7831	0.750757	20	16.4199	0.701576	27	25.718
W5Q2S8	Uncharacterized protein OS=Ovis aries PE=4 SV=1 - [W5Q2S8_SHEEP]	36.54	5	12	191	312	34.965	7.03467	0.860602	43	10.067	0.905022	30	7.76485	0.844584	28	11.3235	0.770181	43	15.9448	0.916416	30	10.4951	0.8395	28	11.4765	1.05303	43	4.85864	1.12269	30	8.52504	1.18041	28	11.5394	1.41757	43	16.0059	1.10863	30	10.7237	1.10765	28	9.0113
W5Q648	Uncharacterized protein OS=Ovis aries GN=MATR3 PE=4 SV=1 - [W5Q648_SHEEP]	36.49	30	31	102	855	95.2762	6.26514	0.94261	40	7.25653	1.04925	25	11.5724	0.984255	35	9.18649	1.05824	40	5.87486	0.986173	25	4.70951	0.971559	35	9.79577	0.964622	40	8.39082	0.974525	25	6.84409	1.10016	35	12.301	1.06428	40	9.14996	1.00009	25	6.14331	0.995251	35	6.31226
W5NPI5	Uncharacterized protein OS=Ovis aries PE=4 SV=1 - [W5NPI5_SHEEP]	36.49	2	3	9	148	15.3886	6.50732	0.443189	3	47.3455	0.936433	2	6.4273	0.835849	2	2.03328	0.97814	3	4.66483	1.11615	2	1.2935	1.268	2	7.56615	1.88382	3	17.4636	0.908296	2	2.95844	0.943588	2	1.99695	0.690957	3	15.7175	1.09079	2	9.53031	1.01677	2	8.89202
R9WDP2	MHC class I antigen (Fragment) OS=Ovis aries GN=OLA-I PE=2 SV=1 - [R9WDP2_SHEEP]	36.49	2	10	55	359	40.5912	5.70654				0.745274	3	10.7512	1.9914	2	57.9299				0.859493	3	3.49765	0.539007	2	92.3151				0.930947	3	6.26228	0.713652	2	47.4416				1.67443	3	26.3525	0.575766	2	56.1886
W5PXG3	Uncharacterized protein OS=Ovis aries PE=1 SV=1 - [W5PXG3_SHEEP]	36.49	2	4	12	74	8.47041	10.1401	1.16869	4	3.63599	1.4228	3	1.80919	1.34967	2	4.73034	1.3365	4	9.20726	1.13035	3	4.92433	1.28667	2	1.47342	0.711763	4	15.7952	0.671964	3	9.54483	0.744297	2	5.8306	0.734021	4	15.415	0.712774	3	3.02107	0.75523	2	4.06056
W5PPQ8	Joining chain of multimeric IgA and IgM OS=Ovis aries GN=JCHAIN PE=4 SV=1 - [W5PPQ8_SHEEP]	36.48	4	4	21	159	18.1321	6.93213	0.914593	7	5.53741	0.851475	7	6.54981	0.968748	7	2.974	0.980135	7	7.85724	1.11378	7	9.36072	1.19332	7	7.83275	1.13344	7	3.87052	1.00648	7	3.80136	1.04177	7	7.23249	1.01181	7	7.23311	0.98989	7	6.47887	0.920417	7	8.74682
W5P8K5	Heterogeneous nuclear ribonucleoprotein A/B OS=Ovis aries GN=HNRNPAB PE=4 SV=1 - [W5P8K5_SHEEP]	36.45	11	14	85	332	35.9832	6.94678	0.996753	22	7.51066	1.0612	16	7.10218	0.99579	18	5.96164	1.04761	22	7.0848	1.00884	16	4.51473	0.991131	18	8.30697	0.941279	22	6.90369	0.962168	16	5.503	1.04602	18	6.4518	1.02925	22	4.40062	0.991246	16	7.05469	1.00159	18	8.61111
W5P0H3	Uncharacterized protein OS=Ovis aries PE=4 SV=1 - [W5P0H3_SHEEP]	36.43	9	12	54	269	30.2339	10.5063	1.11805	13	12.9788	1.13833	16	11.6603	1.05134	11	6.0895	1.01678	13	7.00147	0.978324	16	4.18465	1.0738	11	3.84816	0.93748	13	9.20385	0.916361	16	11.1107	0.885394	11	12.4598	0.848	13	14.2018	0.980143	16	5.35936	0.987545	11	9.43581
W5Q9I7	Peptidyl-tRNA hydrolase domain containing 1 OS=Ovis aries GN=PTRHD1 PE=4 SV=1 - [W5Q9I7_SHEEP]	36.43	5	5	12	140	15.9624	9.29053	1.05895	5	1.96837	0.850963	3	4.85495	0.921569	4	12.1146	0.864243	5	3.85478	0.921698	3	0.602753	1.06672	4	1.76287	1.1409	5	4.15858	1.22636	3	6.48622	0.952692	4	2.9257	1.00691	5	7.82777	1.05133	3	0.535646	1.08528	4	8.42626
W5Q8A7	RAS like proto-oncogene A OS=Ovis aries GN=RALA PE=4 SV=1 - [W5Q8A7_SHEEP]	36.41	4	7	23	206	23.525	7.10791	0.903957	7	8.36966	1.03392	5	5.90033	0.947517	7	1.39148	0.913358	7	2.49547	0.888052	5	6.09337	1.01302	7	3.30373	1.04125	7	2.38567	1.01907	5	12.0796	1.01429	7	9.31934	1.18517	7	7.25578	1.03961	5	10.2621	0.992979	7	1.91777
B7TJ15	Mitogen-activated protein kinase OS=Ovis aries GN=MAPK14 PE=2 SV=1 - [B7TJ15_SHEEP]	36.39	9	10	19	360	41.267	5.78271	1.00926	5	3.563	1.01123	3	6.00832	0.954711	5	9.37264	0.989863	5	4.1633	0.989154	3	6.98196	1.02631	5	8.24233	1.0014	5	4.15888	0.994402	3	3.16341	0.935537	5	1.46165	0.997796	5	1.39096	0.984766	3	8.60886	1.05608	5	6.77656
W5NX31	Activator of HSP90 ATPase activity 1 OS=Ovis aries GN=AHSA1 PE=4 SV=1 - [W5NX31_SHEEP]	36.39	9	9	20	338	38.2053	5.52881	0.958862	5	2.48753	0.92956	6	11.4434	1.02389	9	12.336	1.09011	5	7.69454	1.00656	6	14.3364	1.01267	9	7.66321	0.927043	5	2.16733	1.05467	6	8.82302	0.976031	9	12.6454	1.00501	5	4.79865	1.00289	6	9.45156	0.962866	9	14.1949
W5PA75	ATP-dependent (S)-NAD(P)H-hydrate dehydratase OS=Ovis aries GN=CARKD PE=3 SV=1 - [W5PA75_SHEEP]	36.39	8	8	28	316	33.6655	8.04541	1.10548	9	3.84852	0.910923	8	7.51698	1.04728	11	4.75568	0.847571	9	3.44726	0.990127	8	5.00026	1.11222	11	3.47435	1.05385	9	5.70209	1.04674	8	5.51022	0.888381	11	10.624	0.98426	9	4.63629	1.0903	8	7.70545	0.986148	11	6.54315
W5Q7I2	Uncharacterized protein OS=Ovis aries PE=4 SV=1 - [W5Q7I2_SHEEP]	36.36	3	8	312	275	30.8665	5.85889	0.786042	38	18.4958	0.688353	21	17.8147	0.596002	46	34.4102	1.21085	38	13.3012	1.22795	21	15.3237	1.19273	46	5.12598	0.756766	38	15.7276	0.918923	21	18.4007	0.773083	46	10.953	1.2627	38	15.4793	1.30994	21	10.0126	1.38043	46	15.3378
W5QCG0	Uncharacterized protein OS=Ovis aries PE=4 SV=1 - [W5QCG0_SHEEP]	36.36	1	3	11	110	11.8543	8.79248	0.965139	1		0.906446	1					1.06007	1		0.933231	1					1.0041	1		1.15816	1					0.989991	1		1.02034	1
W5PM41	DFNA5, deafness associated tumor suppressor OS=Ovis aries GN=DFNA5 PE=4 SV=1 - [W5PM41_SHEEP]	36.36	14	14	39	495	54.6966	5.65576	0.998366	12	6.65541	0.914826	11	11.6035	0.823852	16	7.82565	0.769874	12	16.9779	0.870476	11	7.97636	1.09443	16	8.56945	1.18413	12	9.35211	1.139	11	3.01655	1.00195	16	12.0767	1.16839	12	13.2861	1.10977	11	9.22264	1.11991	16	6.38331
W5NWX6	Apolipoprotein C3 OS=Ovis aries GN=APOC3 PE=4 SV=1 - [W5NWX6_SHEEP]	36.36	4	4	19	110	12.1821	6.06201	1.18299	8	6.25255	1.06806	5	8.8751	0.705937	6	18.0938	0.880415	8	4.90279	0.80455	5	7.69522	0.825694	6	6.76814	1.19504	8	4.0038	0.921214	5	9.36783	1.13903	6	19.2681	0.795573	8	13.2519	1.22229	5	16.2352	1.24271	6	4.82666
W5P889	Septin 9 OS=Ovis aries GN=SEPT9 PE=3 SV=1 - [W5P889_SHEEP]	36.35	18	18	50	564	63.1447	8.73389	1.02176	19	9.66089	1.00827	19	4.68214	0.992255	12	7.10799	1.01527	19	7.74826	1.00603	19	7.69781	0.974841	12	6.11846	0.994607	19	6.15486	1.00282	19	6.31269	1.00227	12	7.45612	1.03844	19	15.3832	1.02234	19	5.43709	1.04409	12	7.85083
W5NTA0	Histone cluster 1 H1 family member c OS=Ovis aries GN=HIST1H1C PE=3 SV=1 - [W5NTA0_SHEEP]	36.33	4	14	190	267	27.0956	11.1802	0.840539	14	7.98804	0.811223	13	9.10207	0.835187	12	2.78011	0.868462	14	14.5849	0.844826	13	14	0.909813	12	6.49409	1.12332	14	7.60747	1.21358	13	12.9137	1.29816	12	11.5591	1.20964	14	15.9414	1.12041	13	9.0957	0.97844	12	13.1955
W5PHI5	Paralemmin OS=Ovis aries GN=PALM PE=4 SV=1 - [W5PHI5_SHEEP]	36.32	13	13	62	402	44.067	4.81787	0.947794	26	10.0412	0.803602	17	9.28893	0.833451	19	15.332	0.820881	26	14.0559	0.909408	17	3.84651	0.937598	19	11.2737	1.0897	26	8.85272	1.19935	17	7.03843	1.22248	19	9.42318	1.24736	26	11.6157	1.11553	17	3.70626	1.01773	19	9.97216
W5QCQ4	DExH-box helicase 9 OS=Ovis aries GN=DHX9 PE=4 SV=1 - [W5QCQ4_SHEEP]	36.31	41	41	142	1289	142.038	6.88818	0.963115	53	5.78868	1.07676	43	8.69548	0.96104	43	5.99762	1.01377	53	6.15884	0.966723	43	5.6138	0.92685	44	8.28616	1.02155	53	5.03124	0.961104	43	6.49481	1.0965	43	9.79191	1.03842	53	7.87245	1.00975	43	5.20392	1.03492	44	5.3597
W5Q0A8	Glucosamine-6-phosphate isomerase OS=Ovis aries GN=GNPDA2 PE=3 SV=1 - [W5Q0A8_SHEEP]	36.23	5	8	21	276	31.1447	6.90283	1.20436	4	6.36216	1.02374	3	3.05724	1.02126	4	5.88935	0.897514	4	5.11757	0.984616	3	0.473539	1.046	4	4.5781	0.984327	4	3.05754	1.05352	3	2.57824	0.92014	4	7.18397	0.934142	4	5.52764	0.942639	3	7.06842	1.04413	4	7.84679
W5NRR0	Uncharacterized protein OS=Ovis aries PE=4 SV=1 - [W5NRR0_SHEEP]	36.22	10	12	75	323	35.6645	9.21729	0.967768	15	6.40939	1.02261	19	10.2903	0.990936	14	6.88256	0.985566	15	9.89681	0.877917	19	12.2544	0.900402	14	6.1565	1.00204	15	9.78284	1.11393	19	10.078	1.19202	14	7.72621	1.09729	15	6.81833	1.02154	19	9.11713	1.01158	14	3.18617
W5PQT9	NADPH:adrenodoxin oxidoreductase, mitochondrial OS=Ovis aries GN=FDXR PE=3 SV=1 - [W5PQT9_SHEEP]	36.2	15	15	61	489	53.9412	8.44092	1.1158	21	4.92516	1.34832	24	15.2934	1.30131	16	12.2493	1.54992	21	17.2762	1.09403	24	7.54873	1.41719	16	17.2833	0.60924	21	29.7461	0.715865	24	22.8082	0.684272	16	25.7626	0.617426	21	28.1945	0.702185	24	21.4099	0.728515	16	19.7038
Q9MZS8	Cathepsin D (Fragment) OS=Ovis aries GN=CTSD PE=1 SV=1 - [CATD_SHEEP]	36.16	9	11	61	365	39.7889	6.97607	0.971656	15	4.99502	1.07044	16	8.24706	0.966762	15	8.65069	1.12677	15	5.8129	1.02936	16	4.51549	1.09977	15	7.28948	0.971155	15	10.886	1.02491	16	6.46248	0.966194	15	9.02577	0.956063	15	8.73006	0.89258	16	9.34292	1.04365	15	5.98917
W5PEN2	Tumor protein D52 OS=Ovis aries GN=TPD52 PE=4 SV=1 - [W5PEN2_SHEEP]	36.16	6	6	20	224	24.3712	4.83057	1.06749	8	5.41046	0.986967	6	4.58522	1.02917	6	5.13591	0.892431	8	6.80866	1.08052	6	2.47917	1.00452	6	6.72142	1.04597	8	6.47994	0.959547	6	1.94883	0.995399	6	11.9839	1.04086	8	3.69564	0.968415	6	5.60159	0.97843	6	6.99611
W5PD71	Pentaxin OS=Ovis aries GN=CRP PE=3 SV=1 - [W5PD71_SHEEP]	36.16	8	8	70	224	25.2588	6.771	0.88927	23	4.50331	0.81177	24	14.3333	0.904871	23	7.81328	0.967606	23	4.49888	0.97919	24	4.55809	1.04373	23	4.73731	0.838714	23	17.0873	1.25126	24	13.4882	0.901156	23	5.51314	1.31838	23	20.1834	1.00232	24	11.0663	1.16619	23	12.8095
W5PQF8	Glutamyl-prolyl-tRNA synthetase OS=Ovis aries GN=EPRS PE=3 SV=1 - [W5PQF8_SHEEP]	36.14	45	47	186	1511	169.911	7.40088	1.15635	65	9.10089	1.10754	57	10.3167	1.16483	60	10.936	1.10014	65	6.85842	1.03222	57	5.63691	1.05855	60	5.68208	0.882611	65	9.69603	0.945194	57	10.4531	0.921528	60	6.38188	0.867888	65	11.2592	0.928032	57	7.52622	0.855812	60	9.27116
W5Q7Q6	Epoxide hydrolase OS=Ovis aries GN=EPHX1 PE=3 SV=1 - [W5Q7Q6_SHEEP]	36.14	16	16	63	451	52.0717	7.82568	0.880578	25	9.09371	0.867775	21	11.2922	0.825206	17	8.49576	0.976238	25	5.66471	1.07324	21	6.96129	0.959588	17	5.37443	1.11972	25	5.74013	1.00236	21	7.52199	0.956172	17	9.81234	1.10085	25	8.66744	1.09305	21	9.14829	1.231	17	5.38597
W5PF02	SRP receptor beta subunit OS=Ovis aries GN=SRPRB PE=4 SV=1 - [W5PF02_SHEEP]	36.13	8	8	32	238	26.323	9.40771	0.978124	15	3.68598	1.14845	7	8.86355	1.18393	10	4.21459	1.19663	15	5.6266	1.02698	7	2.84364	1.06638	10	3.06059	0.871982	15	7.41392	0.89539	7	10.6667	0.922021	10	4.65766	0.933404	15	5.2614	0.95863	7	2.91302	0.885376	10	2.50733
W5NRR3	Poly [ADP-ribose] polymerase OS=Ovis aries GN=PARP1 PE=4 SV=1 - [W5NRR3_SHEEP]	36.12	36	36	130	1016	113.284	8.83643	0.909039	44	4.46694	0.981447	36	6.94584	0.932733	50	3.8654	0.952543	44	5.62489	0.919856	36	4.90391	0.930199	50	7.07505	1.03413	44	5.8723	1.02761	36	6.47294	1.10986	50	6.26985	1.12965	44	6.40192	1.08019	36	5.64467	1.05283	50	3.31425
W5P659	Hexokinase 1 OS=Ovis aries GN=HK1 PE=3 SV=1 - [W5P659_SHEEP]	36.1	29	31	114	917	102.063	7.18115	1.03409	49	6.40737	1.07051	28	8.7818	1.00403	34	7.12594	0.982688	49	6.30704	1.01712	28	6.49452	1.02522	34	6.83261	0.969832	49	5.69641	0.923856	28	8.59232	1.03015	34	6.84933	1.02952	49	5.7911	0.971747	28	8.57112	0.984471	34	8.48696
W5P472	Ribosomal protein L37 OS=Ovis aries GN=RPL37 PE=3 SV=1 - [W5P472_SHEEP]	36.08	5	5	15	97	11.0709	11.7368	1.36036	8	11.9552	1.31831	4	7.04914	1.10977	3	20.8772	1.03716	8	6.74991	0.958246	4	6.23942	1.15004	3	6.53838	0.854721	8	5.72121	0.747269	4	8.94377	0.997425	3	13.2836	0.813253	8	21.1972	0.920708	4	3.44835	0.84592	3	5.14103
W5NQK9	S100 calcium binding protein A8 OS=Ovis aries GN=S100A8 PE=3 SV=1 - [W5NQK9_SHEEP]	36.08	4	4	9	97	11.3028	5.49072	0.778554	5	4.12364	0.859105	2	1.15603	1.24054	2	18.6243	1.29107	5	14.0255	0.85388	2	10.4391	0.878007	2	12.9671	0.892207	5	4.97122	0.881322	2	3.34671	0.922721	2	0.53607	0.924633	5	14.519	1.55556	2	8.68607	0.974461	2	10.5672
W5Q7Q9	Prefoldin subunit 1 OS=Ovis aries GN=PFDN1 PE=4 SV=1 - [W5Q7Q9_SHEEP]	36.07	5	5	19	122	14.2145	6.81494	1.13255	6	4.20576	1.00402	7	5.92092	1.07711	6	16.0738	0.952984	6	2.60588	1.07079	7	2.75576	1.03797	6	13.5423	0.997898	6	7.33741	0.99092	7	4.60087	0.952093	6	15.3313	0.929997	6	5.51042	0.883638	7	4.46001	0.914904	6	12.6825
W5PEP0	Parvin alpha OS=Ovis aries GN=PARVA PE=4 SV=1 - [W5PEP0_SHEEP]	36.07	12	12	82	341	39.0376	5.18604	0.908545	27	7.00373	0.909159	28	5.34199	0.908965	24	4.20468	0.886734	27	6.78037	0.88493	28	7.79195	0.895018	24	10.5106	1.06456	27	5.34048	1.12115	28	5.57292	1.05405	24	6.59566	1.20614	27	8.55727	1.11322	28	5.09496	1.13392	24	5.02328
W5Q1B0	NADH dehydrogenase [ubiquinone] 1 beta subcomplex subunit 8, mitochondrial OS=Ovis aries GN=NDUFB8 PE=1 SV=1 - [W5Q1B0_SHEEP]	36.02	1	5	10	186	21.7125	6.11279	1.29575	1								0.592621	1								0.750214	1								1.49176	1
D5M8S1	NADH dehydrogenase [ubiquinone] 1 beta subcomplex subunit 8, mitochondrial OS=Ovis aries PE=2 SV=1 - [D5M8S1_SHEEP]	36.02	1	5	15	186	21.6985	6.11279	0.982756	2	4.57931	1.44218	3	0.991374	0.865376	1		1.43405	2	4.47431	1.02844	3	0.766248	1.30478	1		0.84911	2	2.61983	0.802478	3	8.80821	1.03355	1		0.653764	2	1.32668	0.70945	3	4.90776	0.909141	1
W5Q0R4	Alpha-crystallin B chain OS=Ovis aries GN=CRYAB PE=3 SV=1 - [W5Q0R4_SHEEP]	36	6	6	19	175	20.0544	7.32764	0.807214	6	6.6703	0.824361	5	5.74596	0.819282	6	7.25298	0.892502	6	4.58275	0.903848	5	0.437322	0.807879	6	16.8856	1.17086	6	2.47278	1.2269	5	7.09908	1.00318	6	2.68529	1.16871	6	5.07832	1.08175	5	4.25235	1.32696	6	10.5297
W5PGB2	Uncharacterized protein OS=Ovis aries GN=HSPA1L PE=3 SV=1 - [W5PGB2_SHEEP]	35.88	1	19	252	641	70.3192	6.20166	0.907284	2	6.18485	0.891416	3	3.34641				0.898826	2	2.77106	0.967937	3	4.23212				1.20569	2	4.66279	1.16696	3	5.12921				1.04517	2	2.80373	1.02041	3	0.0114351
W5Q0L4	Spermidine/spermine N1-acetyltransferase family member 2 OS=Ovis aries GN=SAT2 PE=4 SV=1 - [W5Q0L4_SHEEP]	35.88	6	6	15	170	19.1606	5.2749	0.999835	8	3.28169	0.965049	3	2.07036	1.00829	4	0.304592	0.962684	8	5.96944	0.999285	3	0.597202	0.974796	4	4.4976	0.991679	8	3.9359	1.07383	3	4.01893	0.947361	4	3.74028	1.10349	8	6.13239	0.945495	3	1.23315	1.06615	4	3.92847
W5Q6M1	Uncharacterized protein OS=Ovis aries GN=LOC101121371 PE=3 SV=1 - [W5Q6M1_SHEEP]	35.87	3	3	9	92	10.2154	10.228	1.38089	5	13.8414	1.47105	1		0.960716	3	0.596515	0.862459	5	5.47543	0.975605	1		1.06594	3	4.23124	0.953458	5	6.84726	0.627315	1		0.984352	3	5.67112	0.829785	5	7.0239	0.894708	1		1.0278	3	13.1856
W5NUT0	Caveolae associated protein 1 OS=Ovis aries GN=CAVIN1 PE=4 SV=1 - [W5NUT0_SHEEP]	35.84	14	14	98	293	33.2296	8.14795	0.987978	35	6.15792	0.913632	32	11.1733	0.89148	31	10.1099	0.811497	35	17.1412	0.914272	32	8.33616	0.854765	31	14.9424	1.10033	35	10.9197	1.10713	32	6.81025	1.1446	31	15.9425	1.17077	35	7.04157	1.09675	32	5.77575	1.06507	31	10.4749
W5P916	NOP56 ribonucleoprotein OS=Ovis aries GN=NOP56 PE=4 SV=1 - [W5P916_SHEEP]	35.83	17	17	48	600	66.6573	9.18799	0.94865	14	6.7797	0.961135	19	6.48124	0.919458	15	11.871	1.00213	14	5.20304	0.970072	19	6.57833	0.998623	15	10.5966	1.015	14	5.03001	1.06908	19	6.00473	1.14205	15	12.0789	1.03341	14	13.3155	1.03772	19	8.18386	1.02604	15	11.6092
W5Q5G6	Ubiquinol-cytochrome c reductase core protein I OS=Ovis aries GN=UQCRC1 PE=1 SV=1 - [W5Q5G6_SHEEP]	35.82	14	14	72	483	53.3596	6.58057	1.0739	24	5.47908	1.04021	27	24.989	1.15053	21	14.8797	1.18511	24	15.795	1.04252	27	9.82162	1.19614	21	11.8085	0.855611	24	18.6178	0.944905	27	20.9751	0.852314	21	15.6888	0.868644	24	13.9448	0.978219	27	16.1718	0.875779	21	12.3221
W5PMB1	Sorting nexin 3 OS=Ovis aries GN=SNX3 PE=4 SV=1 - [W5PMB1_SHEEP]	35.8	6	7	22	162	18.7508	8.66064	1.01586	6	4.10042	1.07434	6	3.70105	1.03938	6	9.76769	1.08093	6	4.13107	1.06445	6	4.06493	1.10413	6	17.1525	0.942718	6	3.28195	0.906592	6	6.08715	0.935407	6	7.02576	1.00538	6	3.91096	0.941565	6	3.70094	0.978459	6	9.35694
W5P812	Alpha-1-microglobulin/bikunin precursor OS=Ovis aries GN=AMBP PE=4 SV=1 - [W5P812_SHEEP]	35.8	11	12	77	352	39.2033	7.40088	0.92876	26	27.6091	0.833048	24	8.33572	0.839908	25	11.67	0.93457	26	16.5357	0.913262	24	9.99422	0.993797	25	10.0466	1.11288	26	17.8032	1.10761	24	5.9571	1.01892	25	5.92943	1.07867	26	25.5282	1.17083	24	5.60829	1.1604	25	14.1956
W5P2B2	Nuclear casein kinase and cyclin dependent kinase substrate 1 OS=Ovis aries GN=NUCKS1 PE=4 SV=1 - [W5P2B2_SHEEP]	35.8	8	8	34	243	27.211	5.08447	1.05185	13	8.30073	0.867628	8	13.6376	0.843133	13	15.2677	0.838554	13	10.1931	0.944939	8	6.2566	0.946518	13	6.23522	1.02174	13	9.07796	1.13965	8	10.3323	1.38004	13	7.9383	1.15449	13	9.27306	1.06876	8	7.73509	0.888686	13	6.13661
W5NXM6	Pentraxin 3 OS=Ovis aries GN=PTX3 PE=4 SV=1 - [W5NXM6_SHEEP]	35.79	10	10	30	380	41.7129	5.30029	1.07319	11	4.19252	1.40234	8	23.3461	1.35355	11	22.5248	1.45722	11	14.2754	1.0969	8	10.6287	1.28797	11	10.438	0.66745	11	27.3296	0.708803	8	35.6435	0.64461	11	26.607	0.691595	11	26.067	0.732032	8	32.7572	0.770804	11	24.5812
W5Q0Z1	Eukaryotic translation initiation factor 3 subunit F OS=Ovis aries GN=EIF3F PE=3 SV=1 - [W5Q0Z1_SHEEP]	35.78	10	10	30	313	33.7782	5.45264	1.09551	13	3.46986	1.14355	7	7.23057	1.04727	10	10.3501	1.11805	13	4.48245	1.02139	7	1.45152	1.05364	10	4.46998	0.916648	13	7.60205	0.90727	7	10.0194	0.869392	10	16.3515	0.882097	13	8.38974	0.864756	7	5.48661	0.991975	10	12.5577
W5PB94	RAD23 homolog B, nucleotide excision repair protein OS=Ovis aries GN=RAD23B PE=4 SV=1 - [W5PB94_SHEEP]	35.75	9	11	36	386	40.6383	4.89404	1.06696	10	1.81089	0.988842	11	10.3763	1.04677	12	4.69765	0.987245	10	4.15987	1.013	11	8.83534	0.976201	12	6.36266	0.955509	10	7.50518	1.01436	11	4.85712	1.02393	12	7.90073	0.951557	10	7.26658	0.957581	11	10.8861	1.00158	12	9.48265
W5PN57	Uncharacterized protein OS=Ovis aries GN=FAM136A PE=4 SV=1 - [W5PN57_SHEEP]	35.71	4	4	5	140	15.8427	7.59131	1.03041	2	5.8911	1.07467	1		1.19224	2	16.2332	0.994929	2	3.76741	1.08896	1		1.15096	2	0.551115	0.998823	2	14.1877	0.892959	1		0.839466	2	3.62503	1.00023	2	3.44541	0.953664	1		0.887426	2	18.6081
W5PKS6	DEK proto-oncogene OS=Ovis aries GN=DEK PE=4 SV=1 - [W5PKS6_SHEEP]	35.69	2	14	34	367	41.9786	8.36768	1.37395	1		0.893715	2	6.91022	1.25366	1		0.603657	1		1.02977	2	0.475573	1.95685	1		0.952597	1		1.11764	2	5.78633	0.632311	1		1.17587	1		0.97289	2	0.518706	0.461243	1
W5PBY2	Complement component 4 binding protein alpha OS=Ovis aries GN=C4BPA PE=4 SV=1 - [W5PBY2_SHEEP]	35.69	20	20	56	608	68.185	6.99072	0.925497	19	3.50249	1.00221	14	11.0549	0.843641	23	9.25007	1.26149	19	13.4131	1.10979	14	12.7236	1.12478	23	8.83197	0.868788	19	10.2471	0.909216	14	15.8266	1.07172	23	12.619	0.92898	19	7.52038	1.02044	14	4.88085	1.00503	23	6.66093
W5PFI3	Nicotinamide nucleotide transhydrogenase OS=Ovis aries GN=NNT PE=4 SV=1 - [W5PFI3_SHEEP]	35.67	34	34	106	1082	113.461	8.1626	1.13613	42	6.24385	1.27424	38	14.3479	1.24679	26	9.46363	1.24276	42	12.0201	1.07964	38	6.68821	1.30415	26	8.6396	0.775701	42	17.0351	0.791611	38	22.2621	0.736297	26	8.83431	0.764936	42	14.5627	0.83353	38	14.7791	0.870434	26	16.4827
W5PVX3	Protein kinase, cGMP-dependent, type I OS=Ovis aries GN=PRKG1 PE=3 SV=1 - [W5PVX3_SHEEP]	35.67	16	16	33	471	53.3942	5.92236	0.941264	13	7.75241	0.87563	10	8.14269	0.865229	10	8.27984	0.864354	13	17.0727	0.918518	10	6.26423	0.880355	10	12.1406	1.08044	13	6.61358	1.16108	10	10.127	1.05988	10	10.9894	1.16183	13	4.95849	1.09128	10	5.79432	1.19293	10	5.66708
W5PBU5	Nipsnap homolog 3A OS=Ovis aries GN=NIPSNAP3A PE=4 SV=1 - [W5PBU5_SHEEP]	35.63	8	8	19	247	28.5667	9.24658	1.19654	9	17.4812	1.06938	6	5.33061	1.05999	4	9.99755	1.08356	9	9.85066	0.991176	6	3.55531	1.07418	4	8.94005	0.791758	9	7.16305	0.987801	6	10.8697	0.875461	4	16.2548	0.83009	9	10.7674	0.990913	6	5.2631	0.981211	4	8.71477
W5NXP3	Uncharacterized protein OS=Ovis aries PE=3 SV=1 - [W5NXP3_SHEEP]	35.61	6	8	156	205	22.7368	4.85596	1.02173	42	7.83969	0.905808	43	5.48851	0.741651	32	10.7878	0.989574	42	6.28108	0.949725	43	5.35593	0.915174	32	7.57492	1.02429	43	8.03673	0.998746	43	3.68784	1.04976	32	7.50237	0.995164	42	9.34054	1.21799	43	6.22066	1.22661	32	5.6106
W5PKS8	DEK proto-oncogene OS=Ovis aries GN=DEK PE=4 SV=1 - [W5PKS8_SHEEP]	35.6	1	13	31	309	35.2725	9.49561	0.940006	1								0.987877	1								0.934704	1								1.18418	1
W5NVY0	Uncharacterized protein OS=Ovis aries PE=4 SV=1 - [W5NVY0_SHEEP]	35.57	6	8	44	253	26.1843	9.5835	0.954104	9	3.00914	0.971763	7	6.22761	1.01709	10	2.30236	0.896151	9	3.3082	1.00637	7	2.5909	0.941674	10	3.68512	0.989052	9	4.5728	1.01176	7	10.8362	1.00111	10	4.9108	1.20341	9	6.62978	1.05937	7	3.4673	1.05366	10	1.10948
W5Q0M7	RAP2B, member of RAS oncogene family OS=Ovis aries GN=RAP2B PE=4 SV=1 - [W5Q0M7_SHEEP]	35.52	4	6	12	183	20.4752	4.80518	0.827578	3	13.0181	1.02952	2	6.66654	0.884805	4	9.77075	0.995056	3	7.34326	0.981396	2	2.60245	0.930457	4	6.02394	1.05454	3	12.1628	0.925939	2	1.09364	1.04837	4	1.89044	1.08567	3	18.2315	1.09962	2	10.4054	1.07564	4	10.9801
W5QEK8	EH domain containing 3 OS=Ovis aries GN=EHD3 PE=3 SV=1 - [W5QEK8_SHEEP]	35.4	5	16	70	531	60.2305	7.23975	1.22155	4	8.63562	0.953459	3	10.403	1.00098	4	1.52736	0.821239	4	10.3747	0.975665	3	2.95693	0.962007	4	10.2874	0.987404	4	6.22812	1.10573	3	3.1066	0.911943	4	13.0501	1.00859	4	7.35051	0.96519	3	14.5873	1.08119	4	0.42501
W5NSZ7	RAB31, member RAS oncogene family OS=Ovis aries GN=RAB31 PE=4 SV=1 - [W5NSZ7_SHEEP]	35.38	4	5	9	195	21.4639	7.18115	0.988486	2	14.3755	1.05325	1		1.01399	4	8.82739	1.16087	2	16.1367	1.03287	1		0.990105	4	6.19973	0.898238	2	4.03284	0.958855	1		0.925423	4	10.6569	0.932512	2	4.65888	0.962736	1		1.039	4	4.12245
W5PHQ4	Nudix hydrolase 2 OS=Ovis aries GN=NUDT2 PE=3 SV=1 - [W5PHQ4_SHEEP]	35.37	4	4	4	147	16.8586	5.37646	0.871937	3	10.8103				0.864053	1		1.07483	3	11.2767				1.05644	1		1.02794	3	13.1776				1.22299	1		1.00864	3	6.58244				0.942103	1
B2LYL2	ADP-ribosylation factor-like 1 OS=Ovis aries GN=ARL1 PE=2 SV=1 - [B2LYL2_SHEEP]	35.36	5	5	20	181	20.3805	5.71924	1.02736	8	5.00347	1.10008	6	11.1794	1.09937	6	4.9649	1.06985	8	7.98261	1.05152	6	2.21168	1.0686	6	3.76097	0.956745	8	8.08415	0.8776	6	21.5826	0.931081	6	14.478	0.896128	8	12.1447	0.923848	6	10.2708	0.931391	6	7.41592
W5NS08	TNF alpha induced protein 8 like 3 OS=Ovis aries GN=TNFAIP8L3 PE=4 SV=1 - [W5NS08_SHEEP]	35.35	7	7	17	198	22.9473	8.70459	0.838303	6	11.0734	0.709552	5	4.53416	0.905879	6	9.24004	0.921733	6	2.44757	0.890294	5	4.64303	0.91631	6	11.9029	1.02428	6	8.98869	1.22838	5	2.7477	0.990434	6	4.21178	1.24308	6	15.4799	1.27337	5	5.99298	1.14978	6	12.2059
W5Q9C4	Nitrilase family member 2 OS=Ovis aries GN=NIT2 PE=4 SV=1 - [W5Q9C4_SHEEP]	35.34	9	9	15	283	31.0689	6.88818	1.05039	5	1.52768	1.01907	4	3.69547	0.961511	6	2.27382	0.918517	5	6.17289	0.990927	4	6.49755	1.07912	6	16.7037	1.1049	5	5.89983	1.01402	4	7.53477	0.92414	6	10.1444	0.918062	5	1.92245	0.982942	4	2.82467	1.01815	6	3.98233
W5PB27	NADH:ubiquinone oxidoreductase core subunit S3 OS=Ovis aries GN=NDUFS3 PE=1 SV=1 - [W5PB27_SHEEP]	35.34	8	8	37	266	30.3247	7.88428	1.05054	13	2.13074	1.14406	12	13.5567	1.14529	12	6.99355	1.15783	13	15.539	1.0138	12	7.42462	1.15491	12	15.4219	0.89044	13	12.1058	0.906896	12	13.6645	0.853211	12	10.9138	0.899505	13	9.71354	0.87974	12	14.4159	0.912874	12	12.0335
W5NQK6	LIM and senescent cell antigen-like-containing domain protein OS=Ovis aries GN=LIMS1 PE=4 SV=1 - [W5NQK6_SHEEP]	35.31	9	10	46	337	38.3944	8.104	0.935228	18	7.72175	0.919911	13	6.91419	0.908057	12	5.62014	0.873672	18	7.29543	0.963214	13	13.6212	0.982257	12	4.00369	1.05654	18	3.82977	1.01086	13	9.81206	1.02972	12	8.71884	1.1543	18	6.01392	1.09952	13	9.94769	1.08175	12	2.77769
W5PVL6	Adaptor related protein complex 2 alpha 1 subunit OS=Ovis aries GN=AP2A1 PE=4 SV=1 - [W5PVL6_SHEEP]	35.31	19	29	90	929	102.76	7.43018	0.969222	27	4.21755	1.05331	14	11.8007	1.01034	20	6.44251	1.05311	27	5.48139	0.991876	14	1.5638	1.03902	20	6.29277	1.01839	27	4.03116	0.961206	14	11.5845	0.952833	20	7.51709	0.977324	27	7.0485	0.979961	14	9.13437	1.02773	20	6.15175
W5PJ97	Apolipoprotein A2 OS=Ovis aries GN=APOA2 PE=4 SV=1 - [W5PJ97_SHEEP]	35.29	4	4	34	102	11.299	8.104	1.21254	12	11.7194	0.995269	10	5.89629	0.700408	12	6.9223	0.794755	12	9.00638	0.84819	10	4.75938	1.17941	12	5.6241	1.26148	12	5.04166	1.07159	10	6.70218	1.18774	12	10.397	0.791579	12	21.749	1.18167	10	7.72237	0.986529	12	7.14287
Q09YI8	Capping protein (Actin filament) muscle Z-line, alpha 2, 5 prime (Fragment) OS=Ovis aries GN=CAPZA2 PE=4 SV=1 - [Q09YI8_SHEEP]	35.29	1	1	6	34	3.88592	4.42432	0.980173	1		0.979729	3	3.52184	0.967046	2	4.74411	0.866027	1		0.890771	3	8.72467	0.902354	2	1.47924	1.18771	1		1.04973	3	8.9683	1.14865	2	4.27193	1.02724	1		1.17646	3	5.9489	1.01828	2	0.847203
W5QFL3	Family with sequence similarity 98 member B OS=Ovis aries GN=FAM98B PE=4 SV=1 - [W5QFL3_SHEEP]	35.28	8	10	30	394	42.1214	9.08545	0.965135	14	6.70886	1.00096	4	5.45762	0.953227	7	4.66303	0.978041	14	7.29933	0.977015	4	6.20874	0.913634	7	3.43959	1.04599	14	7.08162	1.01387	4	4.64361	1.11444	7	8.71208	1.04404	14	9.92173	1.02964	4	6.23946	1.00204	7	4.62828
W5PJC2	Proteasome subunit beta type OS=Ovis aries GN=PSMB3 PE=3 SV=1 - [W5PJC2_SHEEP]	35.12	5	5	26	205	22.9775	6.55127	1.20844	11	11.5668	1.06717	6	3.75702	0.980888	9	7.12104	0.942848	11	8.35592	1.00521	6	2.45682	1.08389	9	3.42608	0.98478	11	8.77529	1.01179	6	2.77668	0.861369	9	8.49303	0.884544	11	6.18035	0.883252	6	3.02949	1.06744	9	9.75362
I6WH56	MHC class I antigen OS=Ovis aries PE=2 SV=1 - [I6WH56_SHEEP]	35.1	1	10	54	359	40.5012	6.01123				0.518748	1		1.36211	2	37.9937				0.539174	1		0.833049	2	35.3999				0.573735	1		0.934319	2	36.222				2.84505	1		0.849547	2	4.91322
W5QAU1	Heme oxygenase 1 OS=Ovis aries GN=HMOX1 PE=4 SV=1 - [W5QAU1_SHEEP]	35.06	7	7	14	271	30.8308	9.21729	0.947861	6	3.29491	0.951554	3	9.74741	1.1103	5	12.2333	1.03406	6	3.62084	0.946257	3	18.8227	1.00995	5	9.89153	1.01352	6	5.48335	1.07746	3	6.46703	0.964132	5	17.8415	1.0661	6	2.29329	1.12214	3	1.80433	0.976026	5	1.1635
W5QEE9	Uncharacterized protein OS=Ovis aries PE=4 SV=1 - [W5QEE9_SHEEP]	35	1	9	37	320	35.1166	8.82178	1.03932	2	6.59108	0.904374	1		1.01826	1		1.04247	2	0.0876729	1.13687	1		1.21969	1		1.05985	2	4.29872	1.07249	1		0.821047	1		0.869132	2	3.32249	0.890883	1		0.999629	1
W5PH31	Elongation factor Tu GTP binding domain containing 2 OS=Ovis aries GN=EFTUD2 PE=4 SV=1 - [W5PH31_SHEEP]	34.97	26	27	79	998	112.575	5.09717	1.00093	32	5.82253	1.04189	20	7.7278	0.96867	19	5.90519	0.985714	32	4.30094	0.920838	20	7.34905	0.946585	19	7.38322	1.04497	32	5.1084	1.00299	20	7.9356	1.05075	19	6.85441	0.992275	32	6.70266	1.02036	20	5.98885	1.02341	19	4.85416
W5NW47	Uncharacterized protein OS=Ovis aries PE=4 SV=1 - [W5NW47_SHEEP]	34.96	6	10	133	226	25.8138	7.07861	0.992273	23	4.62466	1.14916	26	8.63895	1.17791	21	9.10282	1.0831	23	9.99468	1.00136	26	5.28752	0.97913	21	9.95142	0.932652	23	5.669	0.889903	26	10.7324	0.967855	21	5.73691	0.996237	23	5.16227	0.934197	26	7.83207	0.925144	21	5.30115
W5QBF5	NADH dehydrogenase [ubiquinone] 1 alpha subcomplex subunit 10, mitochondrial OS=Ovis aries GN=NDUFA10 PE=1 SV=1 - [W5QBF5_SHEEP]	34.93	12	12	43	355	40.3967	7.50342	1.04741	14	9.14733	1.2786	11	13.3156	1.19423	17	6.36517	1.20411	14	10.9071	1.01518	11	4.52945	1.17767	17	5.33633	0.833759	14	12.0791	0.812382	11	13.3621	0.851849	17	6.04951	0.8618	14	13.8848	0.865347	11	10.7006	0.831734	17	7.48915
W5NZJ1	Sulfotransferase OS=Ovis aries GN=LOC101114075 PE=3 SV=1 - [W5NZJ1_SHEEP]	34.92	10	10	40	295	34.3116	6.94678	1.11288	14	8.06716	1.20658	13	5.40767	1.25583	13	5.74479	1.145	14	8.00066	1.0641	13	4.87266	1.10805	13	3.90518	0.889644	14	7.10939	0.769714	13	10.3288	0.80734	13	4.64669	0.848064	14	10.9006	0.887658	13	6.6239	0.863931	13	5.16834
W5PGX0	Dolichyl-diphosphooligosaccharide--protein glycosyltransferase 48 kDa subunit OS=Ovis aries GN=DDOST PE=3 SV=1 - [W5PGX0_SHEEP]	34.92	14	14	54	461	51.3835	6.26514	0.98832	21	5.68267	1.18085	18	6.84376	1.01982	15	9.77026	1.09628	21	4.43018	1.01301	18	7.45338	1.05162	15	2.52854	0.955489	21	6.18536	0.910447	18	13.6635	0.921622	15	7.17514	0.943704	21	4.28893	0.934011	18	11.4436	1.03041	15	8.74589
Q4LBE7	MHC class I antigen OS=Ovis aries GN=ovar-MHCI-D5 PE=2 SV=1 - [Q4LBE7_SHEEP]	34.9	0	9	64	361	40.8913	6.46826
W5PX32	EPM2A interacting protein 1 OS=Ovis aries GN=EPM2AIP1 PE=4 SV=1 - [W5PX32_SHEEP]	34.87	19	20	59	608	69.6799	6.22705	1.0395	22	5.58709	0.999639	16	5.2458	1.04975	20	7.07379	0.951388	22	7.86864	0.962049	16	6.03496	0.988574	20	10.3764	1.03055	22	7.54288	1.04389	16	5.79711	1.12471	20	5.96084	1.00501	22	8.45153	1.00085	16	5.59915	0.923961	20	7.54654
A4ZVX2	MHC class I antigen (Fragment) OS=Ovis aries GN=ovar PE=2 SV=1 - [A4ZVX2_SHEEP]	34.86	0	5	29	175	19.9648	5.97314
W5QH50	Histidine rich glycoprotein OS=Ovis aries GN=HRG PE=4 SV=1 - [W5QH50_SHEEP]	34.81	20	20	87	520	58.7039	7.92822	0.914912	26	5.73966	0.859793	23	16.363	0.838332	38	8.85551	0.979111	26	8.13567	0.837024	23	12.2353	1.0701	38	7.4872	1.52319	26	15.5947	0.863256	23	9.93382	1.15551	38	14.0327	0.63836	26	34.1159	1.53898	23	24.1918	0.961376	38	10.4312
W5P5G6	Peptidylprolyl isomerase OS=Ovis aries GN=FKBP2 PE=4 SV=1 - [W5P5G6_SHEEP]	34.75	5	5	26	141	15.5092	8.60205	0.99155	8	6.7483	1.12467	5	1.86361	1.06759	13	1.71201	1.16484	8	10.2561	1.00816	5	3.72018	1.18642	13	3.82416	0.897207	8	14.8098	0.935695	5	2.12664	0.914251	13	4.58537	0.91142	8	4.83459	0.928984	5	7.46483	0.923748	13	7.77238
W5PAN6	High mobility group nucleosomal binding domain 3 OS=Ovis aries GN=HMGN3 PE=4 SV=1 - [W5PAN6_SHEEP]	34.74	4	4	14	95	10.0142	9.46631	0.961918	4	1.959	0.871566	6	9.555	0.960791	4	7.29514	0.975526	4	1.41992	0.987348	6	7.39225	0.962679	4	7.32245	0.974344	4	1.07435	1.1634	6	5.57511	1.18609	4	1.45844	1.10747	4	2.07836	0.965587	6	2.81673	0.972831	4	5.34489
W5P363	Vesicle amine transport 1 OS=Ovis aries GN=VAT1 PE=4 SV=1 - [W5P363_SHEEP]	34.73	8	9	59	311	33.8415	8.646	0.94108	19	6.33039	0.863646	17	8.54504	0.829511	22	6.76519	0.895843	19	11.8296	0.853174	17	9.65584	0.962507	22	5.84233	1.22025	19	8.43343	1.1679	17	7.02067	0.945508	22	6.56594	0.971467	19	6.72817	1.13926	17	4.05623	1.2289	22	4.77511
W5P6X2	Uncharacterized protein OS=Ovis aries PE=4 SV=1 - [W5P6X2_SHEEP]	34.72	1	5	14	144	15.5571	6.52197	0.968129	1								0.946821	1								1.06015	1								1.07242	1
W5NUK4	NIMA related kinase 9 OS=Ovis aries GN=NEK9 PE=3 SV=1 - [W5NUK4_SHEEP]	34.7	7	8	72	219	24.8118	6.68311	0.964103	24	5.99102	1.1504	28	12.3137	1.03834	19	6.84875	1.16088	24	10.8447	1.02043	28	5.01588	1.01908	19	4.79046	0.908625	24	8.49114	0.879246	28	12.7364	0.981172	19	8.03015	0.940892	24	6.90856	0.972487	28	10.2856	0.995394	19	6.37332
W5Q8Q7	Ribophorin II OS=Ovis aries GN=RPN2 PE=4 SV=1 - [W5Q8Q7_SHEEP]	34.68	16	16	60	643	70.5578	5.8335	1.00471	22	8.13409	1.17405	19	12.6213	1.03543	19	12.6758	1.07705	22	11.3793	0.979036	19	5.40045	1.0525	19	9.86514	0.976882	22	12.897	0.866677	19	17.2268	0.970376	19	13.8192	0.893597	22	7.62837	0.925099	19	6.08076	0.976397	19	13.4532
P05028	Sodium/potassium-transporting ATPase subunit beta-1 OS=Ovis aries GN=ATP1B1 PE=2 SV=1 - [AT1B1_SHEEP]	34.65	10	10	49	303	35.0488	8.51416	0.901936	20	4.25668	1.10054	17	7.37783	1.11707	12	6.9786	1.08071	20	4.45783	0.966509	17	6.89629	0.985598	12	6.16654	0.94977	20	5.83763	0.954257	17	6.08782	0.952167	12	7.19224	1.09876	20	3.72727	0.973415	17	5.58048	0.927854	12	9.60036
W5Q9H8	Sorting nexin OS=Ovis aries GN=SNX5 PE=3 SV=1 - [W5Q9H8_SHEEP]	34.65	12	14	60	404	46.8061	6.75635	0.963961	13	3.68361	0.962965	15	6.05208	0.989472	22	4.17516	0.988876	13	6.17868	0.963922	15	4.01002	1.01972	22	6.14513	1.04053	13	5.99063	1.03512	15	5.93746	1.04164	22	5.93634	1.05133	13	5.06079	1.05002	15	4.83309	0.993145	22	3.37727
W5PFJ5	Structural maintenance of chromosomes protein OS=Ovis aries GN=SMC1A PE=3 SV=1 - [W5PFJ5_SHEEP]	34.63	44	44	85	1233	143.106	7.50342	0.884923	29	6.49651	0.983327	18	8.84056	0.894141	37	5.85617	0.94351	29	4.31308	0.917441	18	6.73053	0.916785	37	7.79137	1.03745	29	3.51608	1.07825	18	4.98481	1.14088	37	8.25318	1.15878	29	8.59753	1.05239	18	6.64568	1.0582	37	5.86034
W5Q644	Vacuolar protein sorting-associated protein 29 OS=Ovis aries GN=VPS29 PE=3 SV=1 - [W5Q644_SHEEP]	34.62	6	6	22	182	20.4827	6.78564	1.09914	9	3.05441	1.00991	5	6.07531	0.988873	8	6.37093	0.928587	9	5.32642	0.951638	5	6.05684	0.993521	8	2.71333	1.04015	9	5.33196	0.96481	5	9.22329	0.95826	8	6.30858	1.01739	9	4.97267	1.05577	5	8.74973	1.04898	8	6.66721
A4ZG13	Cytochrome b (Fragment) OS=Ovis aries GN=Cytb PE=4 SV=1 - [A4ZG13_SHEEP]	34.62	1	1	1	26	3.01043	8.25049				1.10623	1								1.0168	1								0.936251	1								0.938431	1
W5PUU2	Related RAS viral (r-ras) oncogene homolog OS=Ovis aries GN=RRAS PE=4 SV=1 - [W5PUU2_SHEEP]	34.58	6	7	24	214	23.0786	7.29834	0.910411	2	14.0125	0.900093	2	14.3268	0.889205	10	11.9276	0.985034	2	7.5792	0.837913	2	2.81862	0.942847	10	12.1641	1.07104	2	6.81953	1.15052	2	4.66515	0.862668	10	3.81982	1.06843	2	2.98472	1.14818	2	6.91853	1.22465	10	9.86943
W5P668	Glutathione peroxidase OS=Ovis aries GN=GPX7 PE=3 SV=1 - [W5P668_SHEEP]	34.55	5	5	12	165	18.8605	7.88428	1.00682	3	0.0794191	1.03888	4	3.43169	1.17202	5	6.6939	1.06452	3	0.214672	0.971973	4	2.36793	1.02837	5	11.1315	0.959017	3	12.2209	0.895846	4	5.05483	0.764069	5	0.716419	0.985236	3	9.57834	1.05651	4	3.97955	0.998898	5	9.35431
W5PCV0	Adenylosuccinate synthetase OS=Ovis aries GN=ADSSL1 PE=3 SV=1 - [W5PCV0_SHEEP]	34.52	10	10	30	394	43.6597	8.11865	0.857758	10	7.29839	0.902693	8	11.6732	0.855221	12	14.1306	0.899163	10	5.49687	0.936477	8	8.28405	0.884706	12	17.6617	1.15858	10	2.48411	1.00833	8	8.73085	1.00668	12	9.29212	1.12712	10	9.79795	1.18107	8	17.7271	1.18274	12	8.33875
W5Q2G5	Translocase of outer mitochondrial membrane 22 OS=Ovis aries GN=TOMM22 PE=4 SV=1 - [W5Q2G5_SHEEP]	34.51	2	2	4	142	15.799	4.52588	0.982164	2	11.4781	1.04243	1		1.24232	1		1.1214	2	25.1613	0.956209	1		1.20951	1		0.873373	2	22.4298	1.03143	1		0.998592	1		0.979807	2	28.6456	0.972934	1		0.710106	1
P02083	Hemoglobin fetal subunit beta OS=Ovis aries PE=1 SV=1 - [HBBF_SHEEP]	34.48	1	5	105	145	15.9214	7.12256
W5P5Q1	Uncharacterized protein OS=Ovis aries PE=4 SV=1 - [W5P5Q1_SHEEP]	34.45	4	13	121	209	23.796	8.93896	0.885507	21	6.0192	0.804231	12	3.73206	0.888936	18	6.3565	0.841745	21	7.37002	0.909658	12	10.1932	0.865909	18	7.86553	1.10145	21	2.27407	1.27855	12	3.25649	1.19708	18	7.48155	1.27553	21	6.19533	1.05605	12	5.20733	1.11148	18	4.48857
W5Q4V5	Basic leucine zipper and W2 domains 1 OS=Ovis aries GN=BZW1 PE=4 SV=1 - [W5Q4V5_SHEEP]	34.44	15	18	55	453	51.6208	7.78174	1.09127	19	4.08968	1.12012	12	13.5367	1.25014	14	11.6963	1.26798	19	9.43285	1.03544	12	6.73503	1.10961	14	13.3035	0.82528	19	13.5454	0.885535	12	12.838	0.885369	14	11.0904	0.801467	19	12.1845	0.972402	12	12.1251	0.834943	14	18.131
W5Q8Y5	High density lipoprotein binding protein OS=Ovis aries GN=HDLBP PE=4 SV=1 - [W5Q8Y5_SHEEP]	34.41	38	38	101	1273	141.826	7.37158	1.02951	34	7.16427	1.11844	26	8.24256	1.19217	38	13.9094	1.14118	34	9.22944	1.02937	26	6.77314	1.04081	38	5.47117	0.915281	34	12.4164	0.872975	26	12.243	0.937495	38	5.57842	0.884896	34	8.44655	0.978552	26	7.97621	0.907425	38	10.312
C5IWT8	ADP-ribosylation factor-like 8A OS=Ovis aries GN=ARL8A PE=2 SV=1 - [C5IWT8_SHEEP]	34.41	2	5	7	186	21.375	7.76709	0.913041	1		1.00186	1					0.981782	1		0.943374	1					0.980223	1		1.04827	1					1.17364	1		1.02295	1
W5P8N5	Fibrillarin OS=Ovis aries GN=FBL PE=3 SV=1 - [W5P8N5_SHEEP]	34.39	11	11	28	346	36.6818	9.0415	0.92962	11	8.27442	1.05048	10	5.27331	0.92631	7	3.95499	1.01591	11	5.56074	0.932759	10	5.53674	0.986896	7	4.84099	1.03923	11	7.44535	0.980795	10	9.38003	1.1003	7	2.67451	1.07016	11	7.75356	1.02453	10	7.50593	1.01199	7	4.73027
W5NSK0	Uncharacterized protein OS=Ovis aries PE=4 SV=1 - [W5NSK0_SHEEP]	34.38	3	3	5	64	7.08902	10.1255	1.28146	2	1.68378	1.0077	1		1.05868	2	1.81684	0.924526	2	3.97293	0.970336	1		1.03577	2	4.35976	0.859194	2	0.875534	0.983971	1		0.967969	2	0.785611	0.965474	2	3.22318	1.06928	1		0.987064	2	3.99655
W5PLJ6	Neudesin neurotrophic factor OS=Ovis aries GN=NENF PE=3 SV=1 - [W5PLJ6_SHEEP]	34.33	3	3	8	134	14.8515	4.85596	0.962936	1		0.915282	3	0.0618735	0.948705	4	2.04927	0.978926	1		0.9573	3	0.561913	0.969852	4	5.15862	1.01159	1		1.14606	3	0.440543	1.05394	4	3.4012	1.08856	1		0.968502	3	2.31151	1.03562	4	2.58537
W5P2X9	Cytochrome b-c1 complex subunit Rieske, mitochondrial OS=Ovis aries GN=LOC101113001 PE=1 SV=1 - [W5P2X9_SHEEP]	34.31	7	7	32	274	29.5123	8.86572	1.07736	12	12.8234	1.27744	11	17.3285	1.32188	9	11.3186	1.34309	12	21.8167	1.11822	11	9.02444	1.36292	9	10.3851	0.730101	12	34.7581	0.769493	11	23.8644	0.751539	9	13.5903	0.73592	12	32.1779	0.789519	11	8.10397	0.688321	9	13.0389
W5P7X3	Transaldolase OS=Ovis aries GN=TALDO1 PE=4 SV=1 - [W5P7X3_SHEEP]	34.29	2	9	37	245	27.0921	6.80029	0.966356	2	4.10505	0.970215	2	7.06713	1.02295	4	3.24836	0.999337	2	7.32536	1.07533	2	3.88803	1.05416	4	5.47025	0.934751	2	2.32235	1.01637	2	2.90828	1.02622	4	4.03783	1.13543	2	10.1309	0.94738	2	0.559838	0.958233	4	2.55567
W5P101	Alpha-1-B glycoprotein OS=Ovis aries GN=A1BG PE=4 SV=1 - [W5P101_SHEEP]	34.29	14	14	95	490	51.9167	8.57275	0.856731	26	9.81202	0.856136	31	12.944	0.957039	36	7.86771	1.02692	26	8.85009	0.964225	31	7.52161	0.957824	36	8.41519	1.12135	26	9.13983	1.05509	31	8.5177	0.974457	36	9.08233	0.991954	26	9.53952	1.19257	31	12.1901	1.10448	36	6.81683
W5NVT8	NOP16 nucleolar protein OS=Ovis aries GN=NOP16 PE=4 SV=1 - [W5NVT8_SHEEP]	34.27	5	5	7	178	21.126	9.93506	0.987711	3	2.30434	1.04186	2	5.53893	0.921494	2	19.7163	1.02352	3	2.36555	0.988173	2	0.790063	0.843093	2	24.8843	1.01733	3	2.55591	1.03128	2	4.95638	1.25965	2	37.8013	0.961773	3	12.0736	0.928135	2	15.2971	0.97323	2	5.39519
W5NY66	Uncharacterized protein OS=Ovis aries PE=4 SV=1 - [W5NY66_SHEEP]	34.25	8	8	18	254	28.3498	6.15088	0.95565	9	6.32786	0.930437	5	7.25594	0.968659	4	2.06146	0.964256	9	9.96209	1.00631	5	2.84885	0.922809	4	0.757791	1.06617	9	5.78808	1.04134	5	6.46554	1.0497	4	3.30892	1.04718	9	1.29779	1.04691	5	3.90457	1.08902	4	2.58204
W5QBH3	PDGFA associated protein 1 OS=Ovis aries GN=PDAP1 PE=4 SV=1 - [W5QBH3_SHEEP]	34.25	7	7	31	181	20.5335	7.32764	1.14913	14	8.65871	1.06521	7	5.80509	1.14394	10	7.36428	0.958485	14	6.9799	1.04602	7	5.86742	0.957139	10	9.65649	0.950807	14	9.34186	0.952766	7	4.22491	1.02717	10	3.28844	0.945901	14	10.3385	0.950189	7	2.64991	0.923611	10	4.38408
W5P090	Uncharacterized protein OS=Ovis aries PE=3 SV=1 - [W5P090_SHEEP]	34.23	4	4	8	149	16.4544	5.57959	1.06156	2	2.31595	0.859682	3	26.8623	1.02984	3	3.94746	1.07227	2	4.40557	1.11861	3	13.3895	1.04815	3	3.23521	0.798668	2	1.95819	0.920822	3	8.81675	1.06187	3	0.0519863	1.08442	2	1.53594	0.999105	3	5.19824	0.925079	3	4.1978
W5QIQ6	Uncharacterized protein OS=Ovis aries GN=SQRDL PE=4 SV=1 - [W5QIQ6_SHEEP]	34.22	16	16	34	450	49.913	9.36377	0.855851	15	11.971	1.09524	7	3.58554	0.973239	12	5.97468	1.15892	15	7.80519	1.01494	7	1.32945	1.02073	12	5.87582	0.99581	15	3.39296	0.956148	7	7.39849	0.924323	12	7.56633	0.99959	15	5.05342	0.96688	7	4.08091	1.07608	12	5.83263
A7UHZ2	Proteasome 26S non-ATPase subunit 4 OS=Ovis aries GN=PSMD4 PE=2 SV=1 - [A7UHZ2_SHEEP]	34.22	8	8	23	377	40.7592	4.79248	1.08731	10	5.99503	0.966683	5	3.78146	1.05519	8	5.19067	1.00673	10	4.96507	0.964484	5	9.13531	1.05803	8	7.42888	0.956654	10	1.79592	1.00141	5	10.5536	0.945501	8	7.7689	0.968653	10	10.414	1.01194	5	20.1136	0.95279	8	7.68417
W5NPV2	Uncharacterized protein OS=Ovis aries PE=4 SV=1 - [W5NPV2_SHEEP]	34.21	3	3	13	76	8.45644	8.88037	1.05458	5	9.46363	0.988471	5	13.7115	0.957865	3	4.54976	1.08843	5	10.3179	1.02069	5	4.51254	0.984083	3	7.39684	0.903699	5	3.51097	0.997293	5	2.96011	1.10042	3	13.9366	0.957941	5	8.72459	1.04146	5	2.3112	1.01111	3	8.7564
W5PZ86	Septin 8 OS=Ovis aries GN=SEPT8 PE=3 SV=1 - [W5PZ86_SHEEP]	34.2	7	14	65	421	48.9669	6.01123	0.982981	10	5.8374	1.0164	8	7.46254	0.946487	12	3.5314	0.908256	10	3.08081	1.00668	8	2.94113	0.887667	12	3.12798	1.09615	10	7.07796	0.995142	8	6.09771	0.96919	12	7.60101	1.06162	10	3.31646	0.933368	8	3.50223	1.12017	12	2.82663
W5NQP9	Fructose-bisphosphate aldolase OS=Ovis aries GN=ALDOC PE=3 SV=1 - [W5NQP9_SHEEP]	34.2	8	14	77	459	49.5745	8.68994	0.964351	19	6.20593	0.892513	16	6.1825	0.995791	19	9.3052	0.884146	19	17.5123	0.957017	16	4.50905	1.03332	19	9.36272	1.09358	19	11.8197	1.16686	17	12.3282	1.00234	19	9.67361	1.17305	19	15.6968	1.00593	16	8.76755	1.03401	19	7.85006
Q30778	MHC class II cell surface glycoprotein beta chain (Fragment) OS=Ovis aries GN=OLA-DQB PE=4 SV=1 - [Q30778_SHEEP]	34.18	2	3	4	79	9.75066	6.04932	0.858619	1		1.03615	1					1.39552	1		0.710864	1					0.937095	1		1.19363	1					0.74921	1		1.06096	1
W5PDN2	Acidic leucine-rich nuclear phosphoprotein 32 family member B OS=Ovis aries GN=ANP32B PE=4 SV=1 - [W5PDN2_SHEEP]	34.12	1	10	79	255	28.8995	4.15771	1.15889	4	5.38956	0.957985	2	3.1313	1.06229	3	3.64761	0.945231	4	9.72131	1.04599	2	1.23451	1.04848	3	1.1981	0.901319	4	7.58068	0.987259	2	2.7331	1.15722	3	2.21186	1.02763	4	6.6782	1.0399	2	9.13388	0.895537	3	5.83259
W5PZE0	Uncharacterized protein OS=Ovis aries PE=4 SV=1 - [W5PZE0_SHEEP]	34.12	3	4	6	85	10.0402	4.91943	0.9876	4	5.7623	0.869283	1					0.668003	4	7.39625	0.868167	1					1.11331	4	5.2836	1.15474	1					1.28442	4	6.81993	1.157	1
W5NUX2	DNA-(apurinic or apyrimidinic site) lyase OS=Ovis aries PE=3 SV=1 - [W5NUX2_SHEEP]	34.09	2	9	45	308	34.3415	7.85498	0.848011	2	6.72113	0.917906	1		0.923233	2	6.43268	0.957749	2	11.7046	0.795189	1		0.97097	2	1.66073	1.11179	2	0.517415	1.27263	1		1.15264	2	0.351201	1.12415	2	17.9448	1.01711	1		1.00277	2	3.72427
W5Q438	G protein subunit beta 2 OS=Ovis aries GN=GNB2 PE=4 SV=1 - [W5Q438_SHEEP]	34.08	4	10	115	358	38.9051	6.82959	0.876287	11	16.0358	1.04212	9	7.17375	0.876651	6	3.86088	0.980718	11	6.84715	0.951243	9	9.42245	0.974701	6	5.29504	1.06028	11	5.70905	0.997424	9	3.85693	1.03873	6	3.65009	1.16064	11	9.11866	1.02621	9	2.82565	1.13503	6	5.90587
W5NVF9	Tubulin alpha chain OS=Ovis aries GN=TUBA1C PE=3 SV=1 - [W5NVF9_SHEEP]	34.08	0	12	296	449	49.6793	5.13525
W5PXP2	Caveolae associated protein 2 OS=Ovis aries GN=CAVIN2 PE=4 SV=1 - [W5PXP2_SHEEP]	34.05	15	15	81	464	51.1636	5.37646	0.997013	29	7.57534	0.895449	28	5.64438	0.851416	24	8.06393	0.762188	29	21.9153	0.867521	28	8.15106	0.886037	24	11.9225	1.12379	29	5.82832	1.13613	28	6.40288	1.24078	24	14.8585	1.2287	29	7.97669	1.10128	28	5.13101	1.02561	24	4.37278
W5NUJ7	Uncharacterized protein OS=Ovis aries PE=4 SV=1 - [W5NUJ7_SHEEP]	33.99	1	19	90	706	77.2661	6.18896	0.804314	1		0.88621	2	3.33993				1.12687	1		0.910796	2	5.08924				1.02073	1		1.14951	2	3.35814				1.06534	1		1.08643	2	3.46623
W5P066	Cytochrome b5 type B OS=Ovis aries GN=CYB5B PE=3 SV=1 - [W5P066_SHEEP]	33.99	5	5	19	153	16.9683	5.19873	0.928468	6	2.63656	1.09815	5	2.49919	1.06554	6	3.49072	1.07236	6	2.91912	1.0357	5	6.45473	1.04103	6	9.91058	0.97158	6	6.61532	0.918292	5	2.04352	0.953357	6	10.681	1.03583	6	3.82784	0.969169	5	10.4915	0.998584	6	8.24438
W5Q437	3-hydroxyisobutyryl-CoA hydrolase, mitochondrial OS=Ovis aries GN=HIBCH PE=3 SV=1 - [W5Q437_SHEEP]	33.94	12	12	44	386	43.3584	7.00537	0.999518	18	4.33269	1.03396	16	9.88917	1.06736	10	4.84953	1.01648	18	5.67632	1.04364	16	6.21878	0.945609	10	6.75913	1.01864	18	6.08449	0.941092	16	9.77998	0.984993	10	8.14394	0.974105	18	5.9777	0.959602	16	6.84038	1.01007	10	6.35938
W5PWX5	Peptidyl-prolyl cis-trans isomerase OS=Ovis aries GN=PPIL1 PE=3 SV=1 - [W5PWX5_SHEEP]	33.93	5	5	17	168	18.3672	7.98682	1.00408	8	3.73573	0.991894	3	7.67011	0.982073	6	4.80027	0.985044	8	4.86834	1.04504	3	2.88772	1.01981	6	9.9693	1.00386	8	5.4815	1.00547	3	7.3906	1.03281	6	8.66995	1.06391	8	3.94164	0.976957	3	0.912243	0.957956	6	6.37117
W5NQH5	Hydroxypyruvate isomerase (putative) OS=Ovis aries GN=HYI PE=4 SV=1 - [W5NQH5_SHEEP]	33.92	6	6	17	227	25.0848	5.65576	1.05376	6	8.82559	0.92591	5	8.53413	0.886655	6	10.4795	0.852625	6	15.4876	1.0109	5	4.28555	1.05606	6	9.53213	1.06421	6	12.6789	1.21742	5	15.4303	1.09358	6	6.05535	1.14783	6	14.674	0.842085	5	11.2084	1.01983	6	4.097
W5PJA0	CutA divalent cation tolerance homolog OS=Ovis aries GN=CUTA PE=4 SV=1 - [W5PJA0_SHEEP]	33.9	4	4	43	177	18.8028	5.47803	1.0268	15	7.66692	0.887025	16	4.49925	0.897126	11	5.72609	0.939431	15	14.9748	0.973867	16	5.60135	0.9597	11	5.35993	1.0419	15	5.39089	1.15805	16	5.27407	1.08801	11	16.5317	1.05142	15	5.07806	1.00803	16	5.39577	1.07959	11	2.9264
W5QDH8	Dynamin 1 like OS=Ovis aries GN=DNM1L PE=3 SV=1 - [W5QDH8_SHEEP]	33.8	20	20	56	716	79.745	7.2251	1.07008	20	14.9198	1.03279	18	7.74724	1.11607	18	15.6733	1.02485	20	9.14768	1.08011	18	10.158	0.99684	18	5.14799	0.951433	20	17.4396	0.956531	18	7.25095	0.926877	18	7.97594	0.927454	20	15.2116	0.928702	18	12.2989	0.992523	18	14.8442
W5Q4Z9	CRK like proto-oncogene, adaptor protein OS=Ovis aries GN=CRKL PE=4 SV=1 - [W5Q4Z9_SHEEP]	33.77	8	9	38	305	33.1566	6.69775	0.945907	13	7.32223	0.928514	10	6.63433	0.952952	11	9.13791	0.916988	13	5.97064	0.944331	10	7.29321	0.982162	11	8.42675	1.09777	13	7.38962	1.13855	10	8.84164	1.01434	11	11.1014	1.06478	13	10.4673	1.01298	10	3.15819	1.05941	11	5.85905
W5Q0L2	Serpin family A member 5 OS=Ovis aries GN=SERPINA5 PE=3 SV=1 - [W5Q0L2_SHEEP]	33.76	13	13	57	468	52.3016	9.30518	0.969473	13	2.47144	0.886255	17	12.7673	0.943582	21	9.75445	1.01112	13	4.83125	1.0233	17	6.03955	1.08741	21	7.79186	1.17682	13	4.85802	0.981584	17	7.17717	0.990006	21	4.70055	0.88761	13	5.84696	1.1334	17	7.17802	1.04077	21	3.2901
B2LU27	SNPRA1 OS=Ovis aries PE=2 SV=1 - [B2LU27_SHEEP]	33.73	10	10	15	255	28.2801	8.83643	0.983898	5	5.02969	1.00634	5	0.882121	1.00745	5	4.17133	1.09407	5	6.30188	1.03653	5	3.74842	1.03888	5	14.1386	0.908376	5	6.69394	1.03889	5	4.25192	0.971999	5	14.375	1.02717	5	17.862	0.966439	5	4.7731	1.00002	5	3.02325
W5NQ77	Secernin 3 OS=Ovis aries GN=SCRN3 PE=4 SV=1 - [W5NQ77_SHEEP]	33.65	11	12	27	422	48.237	5.47803	0.984741	13	6.97316	0.968559	8	6.46592	1.08748	4	17.9162	0.968907	13	9.64441	0.936418	8	7.57937	0.872794	4	6.81356	1.04859	13	3.91207	1.0738	8	6.85688	1.20577	4	0.672843	1.0474	13	8.50055	1.01434	8	7.27257	0.89032	4	6.51091
W5PQK3	ATP-dependent 6-phosphofructokinase OS=Ovis aries GN=PFKL PE=3 SV=1 - [W5PQK3_SHEEP]	33.64	20	23	59	752	82.5919	7.35693	1.13457	20	11.6457	1.01369	18	8.68045	0.982699	14	11.3563	0.96869	20	4.8315	1.04904	18	6.23475	1.02721	14	4.79111	1.01436	20	5.23983	0.896985	18	12.102	0.87707	14	5.22635	0.907324	20	7.51513	1.04159	18	3.65529	1.06502	14	9.45367
W5Q813	NOP58 ribonucleoprotein OS=Ovis aries GN=NOP58 PE=4 SV=1 - [W5Q813_SHEEP]	33.64	13	13	35	535	60.1588	8.55811	0.890022	14	2.76561	1.01425	8	5.73584	0.956259	13	9.15928	1.03488	14	8.09153	0.968606	8	4.38955	1.00852	13	6.68857	1.0013	14	6.51417	1.00679	8	3.74584	1.04196	13	11.4627	1.0869	14	9.25273	0.990798	8	9.29964	0.992911	13	6.29618
W5PZU9	Uncharacterized protein OS=Ovis aries GN=LOC101106720 PE=4 SV=1 - [W5PZU9_SHEEP]	33.63	3	9	119	223	25.4496	8.93896	0.907733	1		0.840006	5	8.94149	0.801109	7	10.2093	1.06033	1		1.02407	5	6.3583	1.16878	7	3.45704	1.11215	1		1.24202	5	10.0111	1.595	7	7.43035	0.938727	1		0.827158	5	3.58003	0.667307	7	17.5953
W5NZZ3	V-type proton ATPase subunit F OS=Ovis aries GN=ATP6V1F PE=3 SV=1 - [W5NZZ3_SHEEP]	33.61	4	4	14	119	13.39	5.8208	1.16575	5	5.90713	1.15008	4	3.88944	1.11351	5	15.2197	0.972382	5	8.79423	1.08117	4	6.64209	1.17028	5	3.16097	0.955185	5	5.75653	0.867978	4	4.44393	0.971893	5	5.70032	0.916746	5	7.1669	0.873165	4	4.79068	0.925856	5	17.1739
W5NPK8	Uncharacterized protein OS=Ovis aries PE=4 SV=1 - [W5NPK8_SHEEP]	33.6	10	10	55	375	41.0932	7.43018	0.954863	19	5.60408	0.916147	18	9.55598	0.863235	17	4.79661	0.773534	19	6.50258	0.810003	18	12.3139	0.80976	17	13.2877	1.05751	19	4.39679	1.15863	18	4.29129	1.21962	17	4.57791	1.32489	19	7.93467	1.10905	18	6.16471	1.11143	17	9.31872
W5PF71	Karyopherin subunit beta 1 OS=Ovis aries GN=KPNB1 PE=4 SV=1 - [W5PF71_SHEEP]	33.6	23	23	81	866	96.0256	4.86865	1.12391	32	9.0931	1.0788	26	11.2599	1.09549	23	8.6603	1.04144	32	6.64571	1.02389	26	6.26879	1.03292	23	6.05007	0.944823	32	7.61803	0.931522	26	13.8963	0.924899	23	7.84321	0.915607	32	10.3212	0.944135	26	9.12231	0.99321	23	11.0851
A1XI85	Glucose-6-phosphate 1-dehydrogenase OS=Ovis aries GN=g6pd PE=2 SV=1 - [A1XI85_SHEEP]	33.59	2	17	66	515	59.6591	6.39209	1.09985	8	2.64251	1.07317	4	1.41877	1.09697	6	4.93377	0.957424	8	1.54273	1.02399	4	0.665942	1.00558	6	0.965256	0.989147	8	2.4743	0.952555	4	2.74505	0.999557	6	3.4351	0.987023	8	3.12831	0.943541	4	3.52843	0.941953	6	3.87271
W5QAQ9	Uncharacterized protein OS=Ovis aries GN=SNU13 PE=4 SV=1 - [W5QAQ9_SHEEP]	33.59	4	4	16	128	14.1896	8.71924	0.895009	5	9.03892	1.05581	5	2.5326	0.952647	6	3.86133	0.968902	5	7.55099	0.994838	5	7.7479	0.963118	6	4.00999	1.06205	5	18.5852	0.98637	5	9.2776	1.02096	6	4.58725	1.11123	5	10.9931	0.977749	5	9.08963	1.07384	6	2.34275
W5PNR7	Succinate dehydrogenase complex iron sulfur subunit B OS=Ovis aries GN=SDHB PE=4 SV=1 - [W5PNR7_SHEEP]	33.57	10	10	23	280	31.1133	8.35303	1.00086	13	3.46904	1.15682	7	6.66707	1.18595	2	3.51334	1.2373	13	4.75107	1.0736	7	2.01671	1.07907	2	13.8876	0.837186	13	9.2545	0.905898	7	8.90671	0.896809	2	15.8551	0.909038	13	7.35863	0.860221	7	10.5449	0.904926	2	3.47469
W5PS64	G protein subunit alpha 14 OS=Ovis aries GN=GNA14 PE=4 SV=1 - [W5PS64_SHEEP]	33.55	6	10	18	301	35.3621	5.49072	0.960026	5	6.69673	1.00211	2	2.09873	0.911294	3	10.8038	0.909634	5	12.1093	0.961229	2	2.59712	1.0044	3	11.3033	0.95842	5	7.22648	1.0995	2	0.953821	1.13602	3	12.3442	1.31176	5	7.71524	0.9306	2	1.443	0.984844	3	6.77134
Q4LBE3	MHC class I antigen OS=Ovis aries GN=ovar-MHCI-C6 PE=2 SV=1 - [Q4LBE3_SHEEP]	33.52	1	9	59	361	40.5454	5.94775				1.54561	3	4.96666							0.963307	3	0.602859							0.58872	3	12.5915							0.852308	3	0.771286
W5QAB7	RAN binding protein 1 OS=Ovis aries GN=RANBP1 PE=4 SV=1 - [W5QAB7_SHEEP]	33.5	7	7	43	200	23.0655	5.70654	1.03269	15	5.87214	1.00373	11	5.57889	1.0033	17	9.98025	0.984173	15	4.04056	1.02693	11	7.74042	0.953115	17	10.2326	0.97562	15	6.65209	0.990081	11	4.19109	1.06346	17	7.25285	1.04455	15	2.51931	0.957863	11	4.36634	1.02862	17	7.14171
W5PK12	Ornithine aminotransferase OS=Ovis aries GN=OAT PE=3 SV=1 - [W5PK12_SHEEP]	33.49	13	13	62	439	48.045	6.53662	1.29211	16	8.04782	1.24591	26	7.8619	1.15891	20	7.95527	1.14023	16	3.24009	1.07077	26	5.21185	1.30899	20	5.84902	0.774449	16	12.3749	0.783221	26	14.1256	0.740726	20	12.7869	0.760977	16	10.3952	0.867481	26	7.02869	0.901474	20	11.0582
W5Q0R0	Acyl-CoA synthetase short-chain family member 3 OS=Ovis aries GN=ACSS3 PE=4 SV=1 - [W5Q0R0_SHEEP]	33.48	21	21	68	678	73.6409	8.55811	1.05717	24	5.9978	0.949543	18	6.98135	0.997053	24	6.2343	0.955449	24	3.74536	1.05011	18	9.11052	0.984441	24	6.16427	0.942843	25	11.7137	1.01712	18	6.96276	0.997905	24	8.94974	1.08217	25	7.49249	0.948027	18	11.6873	1.02612	24	5.24691
Q4LBE0	MHC class I antigen OS=Ovis aries GN=ovar-MHCI-F12 PE=2 SV=1 - [Q4LBE0_SHEEP]	33.43	0	9	53	359	40.7352	6.39209
W5NTS6	Dihydrolipoamide S-succinyltransferase OS=Ovis aries GN=DLST PE=4 SV=1 - [W5NTS6_SHEEP]	33.41	14	14	76	455	48.9986	8.95361	1.24202	27	6.40313	1.17993	23	10.9837	1.12271	26	10.4551	1.07072	27	5.32144	1.05799	23	7.9474	1.10374	26	8.52013	0.789448	27	9.73873	0.867449	23	16.3327	0.903373	26	11.6471	0.851814	27	9.37328	0.87558	23	10.5076	0.91839	26	9.38497
W5QAM4	Uncharacterized protein OS=Ovis aries GN=CAMK2D PE=4 SV=1 - [W5QAM4_SHEEP]	33.4	12	14	54	533	59.9955	7.26904	0.92963	16	9.58069	0.965687	13	10.7931	0.938067	14	10.7653	0.885366	16	7.31506	0.988673	13	4.59266	0.963245	14	7.5357	1.11419	16	9.03389	0.936743	13	9.48204	1.07135	14	6.10347	1.11799	16	4.3694	1.107	13	7.38287	1.04061	14	8.83199
W5QGJ2	Calcineurin like EF-hand protein 1 OS=Ovis aries GN=CHP1 PE=4 SV=1 - [W5QGJ2_SHEEP]	33.33	5	5	12	195	22.4283	5.09717	1.05304	4	11.8948	1.16257	6	15.0906	1.25885	2	16.948	1.14115	4	6.17421	1.12179	6	15.1772	1.21632	2	3.87177	0.912024	4	9.83704	0.842445	6	34.5766	0.763223	2	0.133147	0.828939	4	10.5924	0.870162	6	24.551	0.842914	2	23.0551
W5Q121	Transcription factor BTF3 OS=Ovis aries PE=3 SV=1 - [W5Q121_SHEEP]	33.33	4	6	20	210	22.7639	8.74854	1.30241	6	5.84166	1.13414	3	8.95185	1.31126	6	6.20518	1.20621	6	8.42818	1.18529	3	16.0537	1.06959	6	1.01446	0.716954	6	13.5657	0.836202	3	6.43073	1.00509	6	7.57707	0.72589	6	4.36962	0.778813	3	11.4031	0.729686	6	15.8554
W5QFB8	Splicing factor 3a subunit 3 OS=Ovis aries GN=SF3A3 PE=4 SV=1 - [W5QFB8_SHEEP]	33.33	14	15	40	501	58.8693	5.37646	0.924961	12	5.48416	0.975438	6	1.90154	0.971931	15	6.58632	0.972873	12	5.09895	0.952071	6	6.13285	0.930283	13	5.07582	1.04477	12	5.96654	1.03699	6	2.1314	1.05005	15	11.1216	1.08214	12	6.57611	1.03465	6	4.47166	1.05322	15	10.5258
W5NPT5	Apoptosis inhibitor 5 OS=Ovis aries GN=API5 PE=4 SV=1 - [W5NPT5_SHEEP]	33.33	16	16	51	525	59.0709	7.34229	0.952073	22	7.95552	0.961922	15	8.67556	0.978008	14	8.57224	0.983065	22	8.49736	0.980583	15	3.88188	0.984136	14	6.64743	1.01345	22	6.34281	1.0278	15	4.65732	1.01541	14	7.94676	1.10143	22	8.44592	1.01668	15	2.43497	1.04586	14	6.44506
W5PQJ1	Eukaryotic translation initiation factor 4H OS=Ovis aries GN=EIF4H PE=4 SV=1 - [W5PQJ1_SHEEP]	33.33	6	6	22	228	25.389	8.33838	1.00456	11	7.26989	0.995255	8	10.7322	1.02969	3	6.0864	0.934511	11	8.48632	0.986307	8	2.36622	0.974097	3	4.04661	1.03324	11	3.60575	1.02944	8	6.31426	1.01805	3	11.1949	1.07958	11	7.26745	1.01759	8	7.47245	0.97693	3	2.08816
W5PW95	Tubulin alpha chain OS=Ovis aries GN=TUBA8 PE=3 SV=1 - [W5PW95_SHEEP]	33.27	3	11	224	493	54.8517	5.08447	0.970534	6	12.1717	0.888628	2	9.96478	0.80411	3	11.0767	0.928837	6	15.8214	0.994177	2	7.06908	1.05961	3	2.6394	1.00473	6	24.4471	1.08265	2	16.3399	1.01811	3	9.55251	0.97171	6	12.3987	1.06055	2	2.75204	1.12673	3	11.5131
W5P6F4	Complement C5 OS=Ovis aries GN=C5 PE=4 SV=1 - [W5P6F4_SHEEP]	33.27	48	48	145	1680	188.813	6.65381	1.10941	55	6.93088	0.906767	35	7.49383	0.974798	55	4.71409	0.87137	55	9.52234	0.911772	35	8.18171	1.01769	55	7.08187	1.16606	55	6.72173	1.02328	35	5.12905	0.995151	55	8.91528	0.861997	55	7.20466	1.19425	35	14.3132	1.0518	55	5.0985
W5P6I6	Eukaryotic translation initiation factor 5 OS=Ovis aries GN=EIF5 PE=4 SV=1 - [W5P6I6_SHEEP]	33.26	13	13	25	430	49.1048	5.64307	0.983675	8	3.23895	1.12345	6	5.58476	1.1023	11	5.64184	1.08907	8	3.5133	0.9986	6	1.85484	0.994642	11	2.93395	0.974641	8	7.46257	0.95388	6	8.9779	1.03682	11	9.18846	0.978378	8	3.0904	0.940057	6	5.37717	0.941269	11	3.53839
W5NQ14	Eukaryotic translation initiation factor 3 subunit I OS=Ovis aries GN=EIF3I PE=3 SV=1 - [W5NQ14_SHEEP]	33.23	10	10	21	325	36.4466	5.64307	1.12932	11	5.36154	1.1155	6	2.75035	1.04219	4	4.66416	1.01704	11	7.03069	0.98635	6	4.01816	1.10279	4	1.84367	0.944364	11	9.53693	0.89483	6	3.36949	0.961045	4	1.93617	0.914949	11	3.6441	1.00757	6	5.51275	0.959461	4	2.9653
W5PYG7	Eukaryotic translation initiation factor 3 subunit L OS=Ovis aries GN=EIF3L PE=3 SV=1 - [W5PYG7_SHEEP]	33.16	18	18	48	582	68.6015	6.69775	1.14082	22	5.93903	1.16236	13	12.7243	1.03355	13	11.3911	1.02884	22	5.18293	0.960292	13	3.15443	0.99632	13	6.27126	0.986352	22	7.9233	0.949846	13	13.4123	1.02431	13	8.3872	0.884048	22	8.66301	0.983847	13	3.78871	0.996374	13	10.4704
W5PGJ7	Uncharacterized protein OS=Ovis aries GN=LOC101105208 PE=4 SV=1 - [W5PGJ7_SHEEP]	33.16	5	5	16	196	22.0824	5.49072	0.903238	4	2.08168	0.946754	7	5.38296	1.12998	5	3.99647	1.00179	4	8.91379	1.22879	7	5.58084	0.917955	5	5.18882	1.03013	4	1.50488	0.765237	7	4.01076	1.00414	5	6.91588	1.04795	4	6.17581	1.08605	7	6.09725	0.986554	5	5.74647
W5Q305	Glucosidase II alpha subunit OS=Ovis aries GN=GANAB PE=3 SV=1 - [W5Q305_SHEEP]	33.15	25	25	130	932	105.631	6.03662	1.0328	51	6.48482	1.02646	37	13.2561	1.05975	42	7.27728	1.0429	51	5.73533	0.994453	37	4.29851	1.03862	42	6.73437	1.01218	51	5.47746	0.985823	37	9.86831	0.995674	42	9.01582	0.90636	51	6.40791	0.975775	37	10.3869	0.950828	42	6.98941
Q4LBE6	MHC class I antigen OS=Ovis aries GN=ovar-MHCI-D3 PE=2 SV=1 - [Q4LBE6_SHEEP]	33.15	0	9	59	359	40.5263	5.85889
W5PBR7	Prolyl 4-hydroxylase subunit alpha 1 OS=Ovis aries GN=P4HA1 PE=4 SV=1 - [W5PBR7_SHEEP]	33.15	16	16	38	534	60.884	6.01123	0.978156	12	3.33826	1.08437	8	2.57995	1.18127	16	14.3532	1.13362	12	7.80893	0.998277	8	4.6712	0.950813	16	4.54658	0.985369	12	11.7275	0.881253	8	8.3095	0.8869	16	8.31062	0.952455	12	9.45203	1.06557	8	6.33331	0.968163	16	6.38588
W5PUT8	Actin-related protein 2/3 complex subunit 5 OS=Ovis aries GN=ARPC5L PE=3 SV=1 - [W5PUT8_SHEEP]	33.13	6	6	25	160	17.6664	9.80322	1.07952	10	5.62631	1.01052	9	13.0295	1.06046	6	7.55743	0.970346	10	8.09647	0.924226	9	8.72095	0.987162	6	2.48902	0.973112	10	9.56565	1.01585	9	12.7191	0.959662	6	8.26247	0.990358	10	6.03007	1.03226	9	6.44844	0.997376	6	5.33687
W5PFB9	Alkaline phosphatase OS=Ovis aries GN=ALPL PE=3 SV=1 - [W5PFB9_SHEEP]	33.12	13	13	62	459	50.252	6.80029	1.06858	21	6.04949	1.26221	18	10.6915	1.24078	23	15.204	1.09836	21	6.40595	0.840235	18	5.55162	1.07213	23	4.09839	0.743381	21	18.7302	0.874139	18	11.139	0.8642	23	6.91531	1.08572	21	6.68223	1.00423	18	5.51681	0.819703	23	15.3499
W5P9X8	Nicotinamide-nucleotide adenylyltransferase OS=Ovis aries GN=NMNAT1 PE=3 SV=1 - [W5P9X8_SHEEP]	33.1	8	9	21	281	32.1408	8.74854	1.11218	7	7.37979	1.24618	3	7.85494	1.30677	2	24.1116	1.11357	7	7.21183	1.06824	3	5.85086	0.997861	2	13.2417	0.889471	7	9.83695	0.7658	3	3.07662	0.844512	2	7.98376	0.874767	7	8.18105	0.846969	3	5.77595	0.892242	2	11.4869
W5PSJ3	Dynactin subunit 1 OS=Ovis aries GN=DCTN1 PE=4 SV=1 - [W5PSJ3_SHEEP]	33.08	35	36	91	1297	143.022	5.85889	1.04726	27	5.55253	1.05124	28	11.5975	1.04083	35	7.91005	0.956172	27	4.20341	1.00185	28	6.57782	0.979028	35	8.43855	1.05393	27	3.73308	0.987838	28	9.92453	1.04121	35	11.1249	0.967879	27	6.41046	0.962006	28	6.59055	0.955137	35	4.43362
W5NQM5	Cortactin OS=Ovis aries GN=CTTN PE=4 SV=1 - [W5NQM5_SHEEP]	33.07	18	18	46	511	57.1944	5.57959	1.17297	19	6.70175	0.985512	11	14.9758	1.29582	16	6.92898	1.03964	19	7.52869	1.07742	11	5.50588	0.906217	16	8.63793	0.880133	19	11.2396	0.921682	11	12.0814	0.94639	16	4.64303	0.850682	19	14.7945	0.967825	11	9.56008	0.894138	16	10.7321
W5QCB0	Sorting nexin 2 OS=Ovis aries GN=SNX2 PE=4 SV=1 - [W5QCB0_SHEEP]	33.06	14	16	67	484	54.6369	5.50342	0.985119	19	6.01546	0.978623	12	4.84165	0.984863	18	6.55293	1.01933	19	4.02867	1.02929	12	4.15698	0.984265	18	8.69396	1.00833	19	6.27383	1.00045	12	3.6358	0.975563	18	7.05578	1.01224	19	3.87822	1.00075	12	5.41242	1.06956	18	7.58052
W5PZU1	Selenoprotein F OS=Ovis aries GN=SELENOF PE=4 SV=1 - [W5PZU1_SHEEP]	33.06	3	3	15	124	13.6407	4.50049	1.0184	3	0.395407	1.2298	6	4.12341	1.08469	6	7.54986	1.16302	3	1.99213	1.08124	6	6.033	1.05023	6	3.64882	0.876692	3	2.86726	0.793796	6	5.89016	1.00109	6	4.45745	0.926598	3	1.93645	0.888299	6	7.61229	0.912398	6	7.38644
W5P9G2	Peptidylprolyl isomerase OS=Ovis aries GN=FKBP9 PE=4 SV=1 - [W5P9G2_SHEEP]	33.04	16	17	62	575	63.2255	5.17334	0.97012	29	6.69514	1.08699	15	5.8122	1.04972	16	6.51001	1.12806	29	6.96896	0.981145	15	8.92142	0.977896	16	6.1535	0.984537	29	4.7777	0.948536	15	9.23903	0.944765	16	7.74822	0.923858	29	7.29809	0.993551	15	3.88425	1.0164	16	3.3524
W5P340	Superoxide dismutase OS=Ovis aries GN=SOD2 PE=3 SV=1 - [W5P340_SHEEP]	33.03	7	7	62	218	24.1354	8.52881	1.20717	25	8.09981	1.0736	16	4.15043	1.17053	21	9.58379	0.982081	25	5.99335	1.0389	16	3.82882	1.11091	21	3.10987	0.902235	25	8.3691	0.988321	16	7.28733	0.836059	21	9.49368	0.899138	25	8.6542	0.866046	16	6.62531	0.914262	21	7.41226
W5PHP7	Uncharacterized protein OS=Ovis aries GN=LOC101117146 PE=3 SV=1 - [W5PHP7_SHEEP]	32.96	11	12	196	452	50.339	7.54736	0.864404	51	18.5169	0.900905	49	8.10418	0.943081	60	16.9884	0.974759	51	5.52452	0.971826	49	7.30491	1.02641	60	6.31062	1.20628	51	16.5888	1.14912	49	11.3523	0.915564	60	6.41799	0.963002	51	8.67953	1.05915	49	11.6576	1.14546	60	15.5964
W5PJ45	Structural maintenance of chromosomes protein OS=Ovis aries GN=SMC3 PE=3 SV=1 - [W5PJ45_SHEEP]	32.95	36	37	112	1217	141.454	7.18115	0.883147	39	5.69246	0.965595	36	5.15674	0.878274	35	4.48237	0.949796	39	7.72062	0.944329	36	7.29206	0.888993	35	5.12256	1.04822	39	4.15766	1.07169	36	6.12757	1.16734	35	11.2227	1.18932	38	9.86506	1.04904	36	4.20791	1.04318	35	7.2494
W5PMJ5	Uncharacterized protein OS=Ovis aries GN=RBMX PE=4 SV=1 - [W5PMJ5_SHEEP]	32.91	15	15	62	392	42.4304	10.0376	0.99169	25	3.32676	1.02855	17	8.72804	0.947311	20	4.04993	0.948833	25	3.26973	0.939564	17	5.32201	0.963566	20	6.02686	1.02859	25	9.28088	0.980181	17	5.87717	1.04641	20	6.08557	1.07474	25	6.96304	1.06728	17	5.63586	1.05063	20	4.9281
W5NZK9	Filamin C OS=Ovis aries GN=FLNC PE=4 SV=1 - [W5NZK9_SHEEP]	32.9	56	71	252	2590	275.935	6.29053	0.900829	58	8.06324	0.996714	43	7.6093	0.849222	39	10.3003	0.842289	58	13.306	0.916144	43	5.74609	0.863755	39	11.1439	1.11786	58	8.77844	1.0057	43	8.9624	1.08641	39	7.87021	1.19237	58	11.7871	1.10192	43	10.5629	1.13532	39	8.49617
[truncated: 4,063 more rows]
