# Supplementary material for: Comparative proteomics of ovaries elucidated the potential targets related to ovine prolificacy
Source: Front Vet Sci. 2023 Aug 22;10:1096762. doi: 10.3389/fvets.2023.1096762 (PMC10477366; doi:10.3389/fvets.2023.1096762)
Supplement: Supplementary file 3 [file Table_3.XLSX]

## Sheet: PL vs ML
Accession	Description	Coverage	Unique Peptides	Peptides	PSMs	AAs	MW [kDa]	calc. pI	PL-1/REF	PL-2/REF	PL-3/REF	average PL/REF	ML-1/REF	ML-2/REF	ML-3/REF	average ML/REF	PL/ML	regulation	t test p value
W5P1C7	60S ribosomal protein L13 OS=Ovis aries PE=3 SV=1 - [W5P1C7_SHEEP]	12.04	2	5	39	299	33.8733	10.4917	1.33004	1.30576	1.18643	1.27408	1.05264	0.988249	1.03525	1.02538	1.24254	up	0.00678434
W5NWR6	Latexin OS=Ovis aries GN=LXN PE=4 SV=1 - [W5NWR6_SHEEP]	21.88	4	4	28	224	25.689	5.79541	1.6139	1.47858	1.77908	1.62385	1.16008	1.12089	1.22067	1.16722	1.39122	up	0.00757303
W5NXF3	TIA1 cytotoxic granule associated RNA binding protein like 1 OS=Ovis aries GN=TIAL1 PE=4 SV=1 - [W5NXF3_SHEEP]	5.65	2	2	4	336	37.199	8.11865	1.12522	1.02449	1.13316	1.09429	0.841847	0.947806	0.826742	0.872132	1.25473	up	0.0126836
W5P316	Nicotinamide phosphoribosyltransferase OS=Ovis aries GN=NAMPT PE=4 SV=1 - [W5P316_SHEEP]	40.12	17	17	67	491	55.3805	7.1958	1.41408	1.32675	1.56446	1.4351	1.09292	1.03819	1.16967	1.10026	1.30432	up	0.013398
W5PPQ1	Nudix hydrolase 15 OS=Ovis aries GN=NUDT15 PE=4 SV=1 - [W5PPQ1_SHEEP]	17.68	2	2	4	164	18.8243	5.75732	1.0438	1.00889	1.1209	1.05786	0.785599	0.77861	0.926544	0.830251	1.27415	up	0.0176364
W5Q852	D-2-hydroxyglutarate dehydrogenase OS=Ovis aries GN=D2HGDH PE=4 SV=1 - [W5Q852_SHEEP]	5.34	3	3	8	543	58.9225	8.22119	1.25248	1.56335	1.25834	1.35806	1.01457	0.828049	1.02018	0.954267	1.42314	up	0.0285571
P62896	Cytochrome c OS=Ovis aries GN=CYCS PE=1 SV=2 - [CYC_SHEEP]	55.24	6	6	55	105	11.6961	9.49561	1.58602	1.27019	1.43716	1.43112	1.1319	1.13951	1.12574	1.13238	1.26381	up	0.0307387
W5NRM7	Cellular retinoic acid binding protein 1 OS=Ovis aries GN=CRABP1 PE=3 SV=1 - [W5NRM7_SHEEP]	48.91	5	6	24	137	15.4257	5.35107	1.13448	1.33607	1.34964	1.2734	1.12042	0.907493	0.849394	0.959103	1.3277	up	0.0434699
W5PL60	Solute carrier family 27 member 4 OS=Ovis aries GN=SLC27A4 PE=4 SV=1 - [W5PL60_SHEEP]	3.85	1	2	4	649	72.5224	9.02686	1.31047	1.1748		1.24264	0.91554	0.941531		0.928535	1.33827	up	0.045102
W5Q687	Keratin 5 OS=Ovis aries GN=KRT5 PE=3 SV=1 - [W5Q687_SHEEP]	25.96	6	17	57	597	62.6852	7.81104	0.800847	0.78185	0.83997	0.807556	1.48884	1.42543	1.30323	1.40583	0.574434	down	0.000468799
W5Q7I2	Uncharacterized protein OS=Ovis aries PE=4 SV=1 - [W5Q7I2_SHEEP]	36.36	3	8	312	275	30.8665	5.85889	0.786042	0.688353	0.596002	0.690132	1.21085	1.22795	1.19273	1.21051	0.570117	down	0.000736002
W5PKR2	Interferon-induced GTP-binding protein Mx1 OS=Ovis aries GN=MX1 PE=3 SV=1 - [W5PKR2_SHEEP]	43.29	27	27	68	656	75.7595	6.0874	0.846926	0.910827	0.931571	0.896442	1.52282	1.33595	1.45084	1.43654	0.624029	down	0.000847693
W5PHQ4	Nudix hydrolase 2 OS=Ovis aries GN=NUDT2 PE=3 SV=1 - [W5PHQ4_SHEEP]	35.37	4	4	4	147	16.8586	5.37646	0.871937		0.864053	0.867995	1.07483		1.05644	1.06563	0.814535	down	0.00255314
W5QIR6	Glycine amidinotransferase OS=Ovis aries GN=GATM PE=4 SV=1 - [W5QIR6_SHEEP]	19.87	8	8	22	473	53.1617	8.57275	0.737749	0.768862	0.688302	0.731638	1.07677	1.08647	0.955917	1.03972	0.70369	down	0.00305205
W5NVB2	Uncharacterized protein OS=Ovis aries PE=3 SV=1 - [W5NVB2_SHEEP]	42.86	2	8	151	168	18.6387	8.39697	0.758525	0.826375	0.836618	0.807173	1.05583	1.00728	1.12807	1.06373	0.758815	down	0.00389642
B5AN56	Insulin-like growth factor-binding protein-6 OS=Ovis aries PE=2 SV=1 - [B5AN56_SHEEP]	16.53	4	4	14	236	24.902	8.41162	0.691762	0.79322	0.653331	0.712771	0.967339	1.03235	0.96303	0.987572	0.721741	down	0.00439105
W5NY14	Uncharacterized protein OS=Ovis aries PE=4 SV=1 - [W5NY14_SHEEP]	18.34	3	3	4	169	19.7033	9.15869	0.77188	0.801828	0.878935	0.817548	1.15663	1.15159	1.36682	1.22501	0.66738	down	0.00633981
H2E6Z9	Phosphoglycerate kinase 1 (Fragment) OS=Ovis aries GN=PGK1 PE=2 SV=1 - [H2E6Z9_SHEEP]	75.76	1	3	18	33	3.47983	5.021		0.976051	0.940818	0.958434		1.19894	1.23302	1.21598	0.788196	down	0.00893447
W5PSQ7	Uncharacterized protein OS=Ovis aries PE=4 SV=1 - [W5PSQ7_SHEEP]	44.68	13	13	780	235	25.1364	6.17627	0.742276	0.8426	0.578025	0.720967	1.12019	1.06286	1.10454	1.09586	0.6579	down	0.0089971
W5PIH8	CCAAT/enhancer binding protein zeta OS=Ovis aries GN=CEBPZ PE=4 SV=1 - [W5PIH8_SHEEP]	3.48	2	2	2	1062	122.256	5.8208	0.912001		0.856457	0.884229	1.25395		1.213	1.23347	0.716862	down	0.00962042
Q9XT27	Ceruloplasmin OS=Ovis aries GN=CP PE=2 SV=1 - [CERU_SHEEP]	53.24	1	49	365	1048	119.05	5.80811	0.703548	0.685775		0.694661	1.01123	0.953621		0.982427	0.707087	down	0.0107968
W5P3Q3	C-C motif chemokine OS=Ovis aries PE=3 SV=1 - [W5P3Q3_SHEEP]	23.6	2	2	3	89	9.98007	7.81104	0.767838	0.842336		0.805087	1.17745	1.15697		1.16721	0.689752	down	0.0111897
W5PH55	Uncharacterized protein OS=Ovis aries PE=4 SV=1 - [W5PH55_SHEEP]	10.75	10	10	28	1153	132.116	8.6167	0.812709	0.867069	0.909697	0.863158	1.48556	1.14678	1.47691	1.36975	0.630159	down	0.0116416
W5PZU9	Uncharacterized protein OS=Ovis aries GN=LOC101106720 PE=4 SV=1 - [W5PZU9_SHEEP]	33.63	3	9	119	223	25.4496	8.93896	0.907733	0.840006	0.801109	0.849616	1.06033	1.02407	1.16878	1.08439	0.783497	down	0.0117846
W5Q0R1	Sex hormone binding globulin OS=Ovis aries GN=SHBG PE=4 SV=1 - [W5Q0R1_SHEEP]	23.29	7	7	10	425	45.9458	6.03662	0.90352	0.864068	0.771037	0.846208	1.08784	1.00154	1.05792	1.0491	0.806605	down	0.0122243
W5PV54	Carboxypeptidase N subunit 1 OS=Ovis aries GN=CPN1 PE=4 SV=1 - [W5PV54_SHEEP]	3.25	1	1	3	462	52.6706	8.104	0.859162	0.953505	0.977989	0.930219	1.10629	1.17097	1.2726	1.18329	0.786131	down	0.0138531
W5P9M5	Uncharacterized protein OS=Ovis aries GN=YAP1 PE=4 SV=1 - [W5P9M5_SHEEP]	8.56	2	3	3	397	43.0919	4.86865		0.880575	0.919175	0.899875		1.14491	1.10654	1.12572	0.799374	down	0.0142085
A2P2H1	VH region (Fragment) OS=Ovis aries GN=VH PE=2 SV=1 - [A2P2H1_SHEEP]	21.74	3	3	9	138	15.1458	9.05615	0.835358	0.730537	0.626855	0.730917	1.09353	1.00245	0.967878	1.02129	0.715683	down	0.0149098
W5Q8A9	Uncharacterized protein OS=Ovis aries PE=4 SV=1 - [W5Q8A9_SHEEP]	10.71	1	1	4	84	9.36867	6.52197	1.17058	1.20925	1.02874	1.13619	1.44707	1.37343	1.57714	1.46588	0.775092	down	0.0152078
W5Q2E1	Lumican OS=Ovis aries GN=LUM PE=4 SV=1 - [W5Q2E1_SHEEP]	57.02	14	14	356	342	38.8129	6.45557	0.783684	0.860063	0.737524	0.793757	0.987011	0.917837	0.983599	0.962816	0.824412	down	0.016087
W5PH95	Uncharacterized protein OS=Ovis aries PE=4 SV=1 - [W5PH95_SHEEP]	39.01	8	12	579	464	50.4284	6.60986	0.855543	0.818603	0.683618	0.785922	0.981979	1.02969	1.10381	1.03849	0.75679	down	0.0161266
W5NV14	Uncharacterized protein OS=Ovis aries PE=4 SV=1 - [W5NV14_SHEEP]	9.3	2	2	16	172	17.705	9.34912	0.907397	0.849182	0.665473	0.807351	1.07977	1.08968	1.22712	1.13219	0.713087	down	0.0202594
W5Q349	Potassium channel tetramerization domain containing 12 OS=Ovis aries GN=KCTD12 PE=4 SV=1 - [W5Q349_SHEEP]	40.94	12	12	55	320	35.3158	8.04541	0.780849	0.886778	0.869516	0.845714	1.06391	0.951634	1.05297	1.02284	0.826831	down	0.0217611
W5PBY2	Complement component 4 binding protein alpha OS=Ovis aries GN=C4BPA PE=4 SV=1 - [W5PBY2_SHEEP]	35.69	20	20	56	608	68.185	6.99072	0.925497	1.00221	0.843641	0.923783	1.26149	1.10979	1.12478	1.16535	0.792708	down	0.022134
W5NU39	Fatty acid binding protein 3 OS=Ovis aries GN=FABP3 PE=3 SV=1 - [W5NU39_SHEEP]	42.86	7	7	26	133	14.7526	6.56592	0.919585	0.935276	1.23854	1.03113	1.79167	1.68161	1.37556	1.61628	0.637968	down	0.0225535
W5PTR6	Acyl-coenzyme A oxidase OS=Ovis aries GN=ACOX3 PE=3 SV=1 - [W5PTR6_SHEEP]	3.8	2	2	2	658	73.5825	7.54736	0.979142		1.12699	1.05307	1.50448		1.47296	1.48872	0.707363	down	0.0288074
A2P2G9	VH region (Fragment) OS=Ovis aries GN=VH PE=2 SV=1 - [A2P2G9_SHEEP]	31.39	2	2	2	137	14.8075	8.93896	0.747046		0.859143	0.803094	1.1927		1.12956	1.16113	0.691648	down	0.0307985
W5P2I4	Plexin A3 OS=Ovis aries GN=PLXNA3 PE=4 SV=1 - [W5P2I4_SHEEP]	0.59	1	1	3	1877	207.85	7.37158	0.661674	0.857491	0.763583	0.760916	0.970931	0.924196	0.94134	0.945489	0.804786	down	0.0337563
Q9GKP4	Interferon stimulated gene 17 OS=Ovis aries GN=ISG17 PE=2 SV=1 - [Q9GKP4_SHEEP]	27.39	4	4	14	157	17.489	7.34229	0.878167	0.847584	0.774606	0.833453	1.30247	1.30178	1.96335	1.52253	0.547412	down	0.0363464
W5NQQ0	Sushi repeat containing protein, X-linked OS=Ovis aries GN=SRPX PE=4 SV=1 - [W5NQQ0_SHEEP]	10.75	4	4	7	465	51.7361	8.33838	0.614893		0.732797	0.673845	0.95544		0.964492	0.959966	0.701947	down	0.0401484
W5P542	Uncharacterized protein OS=Ovis aries GN=LOC101107153 PE=4 SV=1 - [W5P542_SHEEP]	20.63	1	1	4	63	6.77633	7.66455	1.13711	0.93066	1.18181	1.08319	1.28057	1.43997	1.33254	1.35102	0.801757	down	0.0415447
W5PLB8	Erythrocyte membrane protein band 4.1 like 3 OS=Ovis aries GN=EPB41L3 PE=4 SV=1 - [W5PLB8_SHEEP]	3.53	2	5	14	1105	122.033	5.05908	0.752764	0.805385	1.00498	0.854377	1.02153	1.30895	1.27509	1.20186	0.710881	down	0.0430883
W5PZB7	DExD/H-box helicase 58 OS=Ovis aries GN=DDX58 PE=4 SV=1 - [W5PZB7_SHEEP]	6.15	4	4	5	943	107.559	6.0874		0.91073	0.823788	0.867259		1.06762	1.06291	1.06526	0.814126	down	0.0450967
W5NXW9	Immunoglobulin heavy constant mu OS=Ovis aries GN=IGHM PE=4 SV=1 - [W5NXW9_SHEEP]	65.35	18	18	131	456	49.8654	5.68115	0.859482	0.861563	1.01487	0.911971	1.12399	1.20543	1.50991	1.27978	0.712602	down	0.0455338
W5Q940	Shootin 1 OS=Ovis aries GN=SHTN1 PE=4 SV=1 - [W5Q940_SHEEP]	3.06	2	2	2	621	70.07	5.80811	0.812487	0.981524		0.897006	1.31346	1.26677		1.29011	0.695292	down	0.0463222
A0A0B4J1Q0	Fc fragment of IgE receptor Ig OS=Ovis aries GN=FCER1G PE=4 SV=1 - [A0A0B4J1Q0_SHEEP]	18.82	2	2	7	85	9.48522	7.12256	0.735564	0.773266	1.00793	0.838919	1.15243	1.40583	1.07269	1.21032	0.693141	down	0.0478299
W5PVL4	Mannose binding lectin 2 OS=Ovis aries GN=MBL2 PE=4 SV=1 - [W5PVL4_SHEEP]	7.23	2	2	3	249	26.629	5.19873	0.812325	0.92401	0.995176	0.910504	1.05954	1.11464	1.29047	1.15488	0.788394	down	0.0493919
W5QHZ5	Uncharacterized protein OS=Ovis aries PE=4 SV=1 - [W5QHZ5_SHEEP]	38.43	7	7	57	242	26.6444	8.29443	0.675296	0.782311	0.732986	0.730198	1.13845	1.22774	0.838561	1.06825	0.683547	down	0.0499287
W5NUN7	Tetraspanin OS=Ovis aries GN=CD82 PE=3 SV=1 - [W5NUN7_SHEEP]	10.82	3	3	11	268	29.8248	5.18604	0.742538	0.746184	0.867736	0.785486	0.961575	0.983689	0.892752	0.946005	0.830319	down	0.0314285

## Sheet: PF vs MF
Accession	Description	Coverage	Unique Peptides	Peptides	PSMs	AAs	MW [kDa]	calc. pI	PF-1/REF	PF-2/REF	PF-3/REF	average PF/REF	MF-1/REF	MF-2/REF	MF-3/REF	average MF /REF	PF/MF	regulation	t test p value
W5PYW4	Crystallin mu OS=Ovis aries GN=CRYM PE=4 SV=1 - [W5PYW4_SHEEP]	38.54	10	10	49	314	33.7823	5.50342	1.52351	1.32203	1.54831	1.46462	0.863384	0.964581	0.958264	0.928743	1.57699	up	0.00243947
W5PU03	Uncharacterized protein OS=Ovis aries GN=TAMM41 PE=4 SV=1 - [W5PU03_SHEEP]	13.33	1	1	3	150	16.7728	9.49561	1.1453	1.11089	1.15347	1.13655	0.889643	0.998276	0.949648	0.945856	1.20161	up	0.00497412
W5NXF3	TIA1 cytotoxic granule associated RNA binding protein like 1 OS=Ovis aries GN=TIAL1 PE=4 SV=1 - [W5NXF3_SHEEP]	5.65	2	2	4	336	37.199	8.11865	1.16535	1.06832	1.18709	1.14025	0.920841	0.958292	0.91572	0.931618	1.22395	up	0.00583215
B0LXN9	Glutathione S-transferase OS=Ovis aries GN=GSTA1 PE=2 SV=1 - [B0LXN9_SHEEP]	58.11	6	11	191	222	25.3423	8.57275	1.05975	1.24348	1.19408	1.16577	0.651622	0.876797	0.7133	0.74724	1.56011	up	0.00849711
W5PSH4	Uncharacterized protein OS=Ovis aries PE=4 SV=1 - [W5PSH4_SHEEP]	7.27	1	1	2	110	12.066	4.75439	1.88381		1.85513	1.86947	0.964501		0.773768	0.869135	2.15096	up	0.00916653
W5P6L5	Rho guanine nucleotide exchange factor 10 OS=Ovis aries GN=ARHGEF10 PE=4 SV=1 - [W5P6L5_SHEEP]	1.5	2	2	2	1337	146.527	5.74463	1.11041		1.13311	1.12176	0.891877		0.939522	0.9157	1.22503	up	0.0160069
W5Q5Q7	Aspartoacylase OS=Ovis aries GN=ASPA PE=3 SV=1 - [W5Q5Q7_SHEEP]	30.03	7	7	17	313	35.5922	6.65381	1.19387	1.08741	1.23326	1.17152	0.904936	0.897922	1.02182	0.94156	1.24423	up	0.0178388
W5PVN0	Uncharacterized protein OS=Ovis aries PE=3 SV=1 - [W5PVN0_SHEEP]	22.75	4	4	11	211	23.3794	7.59131	1.16327	1.09186	1.27603	1.17705	0.907899	0.987466	0.828108	0.907825	1.29656	up	0.0189203
W5Q264	COMM domain containing 6 OS=Ovis aries GN=COMMD6 PE=4 SV=1 - [W5Q264_SHEEP]	10.59	1	1	7	85	9.71192	8.1333	1.19988	1.02787	1.21902	1.14892	0.895939	0.883568	0.955964	0.911824	1.26003	up	0.0215579
A2ICA4	Inhibin beta-A-subunit OS=Ovis aries PE=3 SV=1 - [A2ICA4_SHEEP]	5.88	2	3	6	425	47.563	7.88428	1.39462	1.2527	1.40186	1.34973	0.965443	1.17775	1.11863	1.08727	1.24139	up	0.0301866
W5PWM2	Uncharacterized protein OS=Ovis aries PE=4 SV=1 - [W5PWM2_SHEEP]	2.86	1	1	2	420	46.6816	10.3306	0.922397	0.979077		0.950737	0.79288	0.789101		0.790991	1.20196	up	0.0301882
W5NR42	Uncharacterized protein OS=Ovis aries PE=4 SV=1 - [W5NR42_SHEEP]	6.55	1	1	9	229	25.8936	7.28369	1.18699	1.18019	1.49877	1.28865	0.821711	1.01923	0.749265	0.863402	1.49253	up	0.0325867
W5QAJ2	Phosphomannomutase OS=Ovis aries GN=PMM1 PE=3 SV=1 - [W5QAJ2_SHEEP]	8.2	1	2	3	256	29.0477	5.56689	1.13634		1.20367	1.17001	0.926733		0.8364	0.881566	1.32719	up	0.036091
W5PZU9	Uncharacterized protein OS=Ovis aries GN=LOC101106720 PE=4 SV=1 - [W5PZU9_SHEEP]	33.63	3	9	119	223	25.4496	8.93896	1.11215	1.24202	1.595	1.31639	0.938727	0.827158	0.667307	0.811064	1.62304	up	0.0371314
W5PG55	Uncharacterized protein OS=Ovis aries PE=4 SV=1 - [W5PG55_SHEEP]	17.87	5	5	14	207	23.7267	6.7124	1.32614	1.14164	1.24392	1.23723	0.936172	1.10827	0.999395	1.01461	1.21941	up	0.0385218
W5P8F9	Uncharacterized protein OS=Ovis aries PE=4 SV=1 - [W5P8F9_SHEEP]	31.5	6	6	376	254	28.1301	4.98291	1.19816	2.04498	1.11685	1.45333	0.378812	0.682767	0.54209	0.534556	2.71876	up	0.0411935
W5P4Q6	Serine/threonine-protein kinase OS=Ovis aries GN=PRKD1 PE=3 SV=1 - [W5P4Q6_SHEEP]	1.82	1	1	2	824	92.7225	6.50732	1.26987	1.16423		1.21705	0.899716	0.959129		0.929423	1.30947	up	0.0416344
W5QDE8	Plakophilin 2 OS=Ovis aries GN=PKP2 PE=4 SV=1 - [W5QDE8_SHEEP]	1.09	1	1	3	829	91.9051	9.26123		1.23553	1.34712	1.29133		1.05074	1.0017	1.02622	1.25833	up	0.0489939
A2P2I3	VH region (Fragment) OS=Ovis aries GN=VH PE=2 SV=1 - [A2P2I3_SHEEP]	22.54	2	2	33	142	15.0516	8.77783	0.839897	0.860769	0.833121	0.844595	1.18383	1.20674	1.14918	1.17992	0.715809	down	5.66575e-05
W5Q7I2	Uncharacterized protein OS=Ovis aries PE=4 SV=1 - [W5Q7I2_SHEEP]	36.36	3	8	312	275	30.8665	5.85889	0.756766	0.918923	0.773083	0.816258	1.2627	1.30994	1.38043	1.31769	0.619461	down	0.00125966
W5PMG4	PYM homolog 1, exon junction complex associated factor OS=Ovis aries GN=PYM1 PE=4 SV=1 - [W5PMG4_SHEEP]	18.23	3	3	3	203	22.683	9.5249	0.960399	1.00589	0.960242	0.975509	1.18563	1.12806	1.23757	1.18375	0.824084	down	0.00403946
W5QIR6	Glycine amidinotransferase OS=Ovis aries GN=GATM PE=4 SV=1 - [W5QIR6_SHEEP]	19.87	8	8	22	473	53.1617	8.57275	0.940933	1.01267	0.937821	0.963809	1.27324	1.17875	1.35159	1.26786	0.760185	down	0.0054494
W5Q045	Transmembrane p24 trafficking protein 3 OS=Ovis aries GN=TMED3 PE=3 SV=1 - [W5Q045_SHEEP]	32.11	5	5	8	218	24.6945	6.21436	0.928795	0.818558	0.8865	0.877951	1.12036	1.04352	1.07279	1.07889	0.813753	down	0.00682274
W5Q940	Shootin 1 OS=Ovis aries GN=SHTN1 PE=4 SV=1 - [W5Q940_SHEEP]	3.06	2	2	2	621	70.07	5.80811	0.809697	0.789452		0.799575	1.04098	1.00859		1.02478	0.780238	down	0.00711471
W5PWQ9	Uncharacterized protein OS=Ovis aries GN=DAP PE=4 SV=1 - [W5PWQ9_SHEEP]	18.82	2	2	16	85	9.42583	9.46631	0.881301	0.930309	0.969904	0.927171	1.1723	1.15284	1.06997	1.13171	0.819269	down	0.00723628
W5QJ84	Signal induced proliferation associated 1 like 1 OS=Ovis aries GN=SIPA1L1 PE=4 SV=1 - [W5QJ84_SHEEP]	0.66	1	1	5	1805	199.657	8.19189	0.922569	0.84124	0.828122	0.863977	1.09741	1.00837	1.07336	1.05972	0.815291	down	0.00790318
B9VQ09	Insulin-like growth factor-binding protein-7 OS=Ovis aries GN=IGFBP-7 PE=2 SV=1 - [B9VQ09_SHEEP]	23.76	2	6	20	282	28.9604	7.89893	0.871199	0.794132	0.69943	0.788254	1.01637	1.05531	1.09265	1.05477	0.74732	down	0.00801457
W5PBE0	CD74 molecule OS=Ovis aries GN=CD74 PE=4 SV=1 - [W5PBE0_SHEEP]	9.52	3	3	5	294	33.0264	7.69385	1.0577	0.984493	0.999656	1.01395	1.29895	1.34257	1.15364	1.26505	0.801508	down	0.0149103
W5PFF9	Uncharacterized protein OS=Ovis aries PE=4 SV=1 - [W5PFF9_SHEEP]	24.63	9	32	100	1218	137.948	6.93213	0.867759	0.97294	0.962911	0.934536	1.2363	1.0881	1.29274	1.20571	0.77509	down	0.0176134
W5Q9X2	Uncharacterized protein OS=Ovis aries GN=LOC105615270 PE=4 SV=1 - [W5Q9X2_SHEEP]	27.18	2	2	2	103	11.2169	8.104	0.850352		0.908717	0.879535	1.07982		1.09106	1.08544	0.810303	down	0.020203
W5QAI7	EGF containing fibulin like extracellular matrix protein 2 OS=Ovis aries GN=EFEMP2 PE=4 SV=1 - [W5QAI7_SHEEP]	16.36	6	6	16	385	43.1424	5.04639	1.15697	0.940767	0.992745	1.03016	1.29499	1.23775	1.3301	1.28761	0.800054	down	0.0217313
W5PK03	Periostin OS=Ovis aries GN=POSTN PE=4 SV=1 - [W5PK03_SHEEP]	38.61	23	23	76	808	90.0885	7.82568	0.901556	1.01892	0.803056	0.907843	1.15753	1.13734	1.30979	1.20155	0.755558	down	0.0238577
W5PEE9	Lysosomal associated membrane protein 1 OS=Ovis aries GN=LAMP1 PE=3 SV=1 - [W5PEE9_SHEEP]	5.1	2	2	5	392	42.0691	7.26904	0.981344	0.854933	0.980753	0.93901	1.15601	1.19037	1.06176	1.13604	0.826562	down	0.0258468
W5Q4S0	Collagen type III alpha 1 chain OS=Ovis aries GN=COL3A1 PE=4 SV=1 - [W5Q4S0_SHEEP]	13.57	16	18	89	1467	138.465	6.52197	1.00759	0.772004	0.790234	0.856609	1.08723	1.30506	1.19718	1.19649	0.715935	down	0.025949
W5QI70	Cathepsin S OS=Ovis aries GN=CTSS PE=3 SV=1 - [W5QI70_SHEEP]	11.11	4	4	10	342	38.1685	7.62061	1.12975	0.897255	1.01481	1.01394	1.31563	1.39967	1.21164	1.30898	0.7746	down	0.0268906
W5QH87	Mitochondrial fission factor OS=Ovis aries GN=MFF PE=4 SV=1 - [W5QH87_SHEEP]	8.59	2	2	2	291	32.9441	8.11865	0.878502	0.852984		0.865743	1.03557	1.10244		1.069	0.80986	down	0.0296304
W5PSQ7	Uncharacterized protein OS=Ovis aries PE=4 SV=1 - [W5PSQ7_SHEEP]	44.68	13	13	780	235	25.1364	6.17627	0.99694	0.982218	0.777985	0.919048	1.14891	1.27308	1.46238	1.29479	0.709805	down	0.0311339
W5NUN7	Tetraspanin OS=Ovis aries GN=CD82 PE=3 SV=1 - [W5NUN7_SHEEP]	10.82	3	3	11	268	29.8248	5.18604	1.05188	1.11823	0.884601	1.01824	1.25802	1.21577	1.28206	1.25195	0.813321	down	0.0317085
W5PBV4	Ectonucleotide pyrophosphatase/phosphodiesterase 6 OS=Ovis aries GN=ENPP6 PE=4 SV=1 - [W5PBV4_SHEEP]	37.08	13	13	45	445	50.5656	6.80029	1.01639	1.04864	0.839532	0.968185	1.39702	1.13372	1.31133	1.28069	0.755987	down	0.0366184
W5QHS2	Matrix Gla protein OS=Ovis aries GN=MGP PE=3 SV=1 - [W5QHS2_SHEEP]	23.3	2	2	4	103	12.2232	9.14404	0.831163	1.01316	0.996537	0.946952	1.47682	1.14957	1.23238	1.28626	0.736207	down	0.0410183
W5P8W6	Collagen type XII alpha 1 chain OS=Ovis aries GN=COL12A1 PE=4 SV=1 - [W5P8W6_SHEEP]	45.38	111	112	681	3125	339.585	5.47803	1.04772	1.01381	0.816003	0.959175	1.34746	1.12412	1.27234	1.24797	0.768588	down	0.0415963
B5AN56	Insulin-like growth factor-binding protein-6 OS=Ovis aries PE=2 SV=1 - [B5AN56_SHEEP]	16.53	4	4	14	236	24.902	8.41162	1.09192	1.07453	0.865025	1.01049	1.28581	1.17278	1.33729	1.26529	0.798622	down	0.0437536
W5Q5L6	Frizzled-related protein OS=Ovis aries GN=FRZB PE=4 SV=1 - [W5Q5L6_SHEEP]	8.62	3	3	5	325	36.2523	8.38232	0.93447		0.831238	0.882854	1.10285		1.11295	1.1079	0.796871	down	0.0492203
W5PXR1	Ectonucleotide pyrophosphatase/phosphodiesterase 1 OS=Ovis aries GN=ENPP1 PE=4 SV=1 - [W5PXR1_SHEEP]	10.85	10	10	17	820	94.0695	7.00537	1.01679	1.09258	0.89999	1.00312	1.20431	1.20137	1.21496	1.20688	0.831166	down	0.0222014
