# Supplementary material for: Comparative proteomics of ovaries elucidated the potential targets related to ovine prolificacy
Source: Front Vet Sci. 2023 Aug 22;10:1096762. doi: 10.3389/fvets.2023.1096762 (PMC10477366; doi:10.3389/fvets.2023.1096762)
Supplement: Supplementary file 4 [file Table_4.XLSX]

## Sheet: PL vs. ML
GO_ID	Term	CCategory	Test	Ref	TestAll	RefAll	Test_per	Ref_per	Over_Under	TestSeqs	RefSeqs	P value	FDR	richFactor
GO:0019724	B cell mediated immunity	BP	10	84	49	5237	0.204082	0.0160397	over	W5PSQ7, A2P2G9, W5PH95, A0A0B4J1Q0, W5PVL4, W5Q7I2, A2P2H1, W5NV14, W5PBY2, W5NXW9	W5P4P3, O46544, W5Q208, W5PSQ7, A0A0B4J1Q0, W5Q9W2, W5NXM1, W5NPI5, W5PD71, W5NVM6, A2P2H0, W5PGE9, A2P2H1, A2P2H3, W5NRI1, A2P2H4, W5P3J3, W5PDP2, W5Q093, Q2TGQ0, A2P2G8, A2P2G9, W5QGG0, W5PDP6, A5YBU8, W5NUX8, W5P4Q3, W5NX95, W5PMN7, W5Q1L2, W5PUR2, W5PIJ6, Q9TP56, W5PH81, W5PVL4, A2P2I0, W5PBY2, W5NV14, A2P2I3, W5NV16, A2P2H6, W5NXJ3, A2P2H9, W5QHZ8, W5PHY6, W5P0E9, Q30778, E5FYG4, C8BKC7, W5P…	3.22721e-09	3.78391e-06	0.119048
GO:0016064	immunoglobulin mediated immune response	BP	10	84	49	5237	0.204082	0.0160397	over	W5PSQ7, A2P2G9, A0A0B4J1Q0, W5PH95, W5PVL4, W5Q7I2, A2P2H1, W5NV14, W5PBY2, W5NXW9	W5P4P3, O46544, W5Q208, W5PSQ7, A0A0B4J1Q0, W5Q9W2, W5NXM1, W5NPI5, W5PD71, W5NVM6, A2P2H0, W5PGE9, A2P2H1, A2P2H3, W5NRI1, A2P2H4, W5P3J3, W5PDP2, W5Q093, Q2TGQ0, A2P2G8, A2P2G9, W5QGG0, W5PDP6, A5YBU8, W5NUX8, W5P4Q3, W5NX95, W5PMN7, W5Q1L2, W5PUR2, W5PIJ6, Q9TP56, W5PH81, W5PVL4, A2P2I0, W5PBY2, W5NV14, A2P2I3, W5NV16, A2P2H6, W5NXJ3, A2P2H9, W5QHZ8, W5PHY6, W5P0E9, Q30778, E5FYG4, C8BKC7, W5P…	3.22721e-09	3.78391e-06	0.119048
GO:0002455	humoral immune response mediated by circulating immunoglobulin	BP	9	65	49	5237	0.183673	0.0124117	over	W5PSQ7, A2P2G9, W5PH95, W5PVL4, W5Q7I2, A2P2H1, W5NV14, W5PBY2, W5NXW9	O46544, W5P4P3, W5PSQ7, W5Q9W2, W5NXM1, W5NPI5, W5PD71, W5NVM6, A2P2H0, A2P2H1, W5PGE9, A2P2H3, W5NRI1, A2P2H4, W5P3J3, W5Q093, W5PDP2, Q2TGQ0, A2P2G8, A2P2G9, W5PDP6, A5YBU8, W5NX95, W5PIJ6, Q9TP56, W5PH81, W5PVL4, A2P2I0, W5NV14, W5PBY2, A2P2I3, W5NV16, A2P2H6, W5NXJ3, A2P2H9, W5QHZ8, W5P0E9, Q30778, E5FYG4, W5PDQ9, W5NU00, W5P336, W5PWS0, W5PDE5, W5Q7I2, W5PSK4, W5NPK5, W5NXW9, Q29439, W5PGT6,…	5.49386e-09	4.29437e-06	0.138462
GO:0006958	complement activation, classical pathway	BP	8	53	49	5237	0.163265	0.0101203	over	W5PSQ7, A2P2G9, W5PH95, W5PVL4, W5Q7I2, W5PBY2, A2P2H1, W5NV14	O46544, W5PSQ7, W5Q9W2, W5NXM1, W5NPI5, W5PD71, W5NVM6, A2P2H0, A2P2H1, A2P2H3, W5NRI1, A2P2H4, W5P3J3, W5PDP2, W5Q093, A2P2G8, A2P2G9, W5PDP6, A5YBU8, W5NX95, W5PH81, W5PVL4, A2P2I0, W5PBY2, W5NV14, A2P2I3, W5NV16, A2P2H6, W5NXJ3, A2P2H9, W5QHZ8, W5PDQ9, W5NU00, W5P336, W5PWS0, W5PDE5, W5Q7I2, W5PSK4, W5NPK5, Q29439, W5PGT6, W5PH95, W5PRZ7, W5NYA1, W5NY95, W5NRH2, W5PID9, W5NZL1, W5NXP6, A2P2G0,…	2.08927e-08	1.22483e-05	0.150943
GO:0002460	adaptive immune response based on somatic recombination of immune receptors built from immunoglobulin superfamily domains	BP	10	146	49	5237	0.204082	0.0278786	over	W5PSQ7, A2P2G9, W5PH95, A0A0B4J1Q0, W5PVL4, W5Q7I2, A2P2H1, W5NV14, W5PBY2, W5NXW9	W5P4P3, O46544, W5Q208, W5QFH6, W5Q9W2, A0A0B4J1Q0, W5NXM1, W5PD71, O97692, A2P2H0, W5PGE9, A2P2H1, I6WH56, A2P2H3, W5NRI1, A2P2H4, W5PDP2, W5PB37, Q30769, Q2TGQ0, A2P2G8, A2P2G9, A4ZVZ1, W5PI17, W5PDP6, W5NUX8, W5P4Q3, W5Q0N8, W5NPN4, W5PUR2, W5PIJ6, W5P2E2, W5PH81, W5PVL4, A2P2I0, W5PY17, W5Q7L5, W5NV14, W5NQP8, A2P2I3, W5Q1H5, W5NV16, R9WDP2, W5Q6J0, A2P2H6, Q4LBE6, W5PF41, A2P2H9, Q8WN59, W5P…	6.74812e-07	0.000148609	0.0684932
GO:0006956	complement activation	BP	8	82	49	5237	0.163265	0.0156578	over	W5PSQ7, A2P2G9, W5PH95, W5PVL4, W5Q7I2, A2P2H1, W5NV14, W5PBY2	O46544, W5PAZ0, B5B304, W5PSQ7, W5Q9W2, W5NXM1, W5NPI5, W5PD71, W5NVM6, A2P2H0, A2P2H1, W5Q927, A2P2H3, W5NRI1, W5P3J3, A2P2H4, W5PDP2, W5Q093, W5PE53, A2P2G8, A2P2G9, W5PDP6, A5YBU8, W5NUX8, W5NX95, W5P4M1, W5Q611, W5PH81, W5PVL4, A2P2I0, W5NV14, W5PBY2, A2P2I3, W5PTL2, W5NV16, W5NVB1, W5Q9D5, A2P2H6, W5NXJ3, A2P2H9, W5QHZ8, W5PDQ9, W5NU00, W5P336, W5PWS0, W5P5T4, W5PDE5, W5QA42, W5PYS8, W5Q7I2,…	6.85253e-07	0.000148609	0.097561
GO:0016068	type I hypersensitivity	BP	3	3	49	5237	0.0612245	0.000572847	over	W5PH95, A0A0B4J1Q0, W5Q7I2	W5PH95, A0A0B4J1Q0, W5Q7I2	7.70081e-07	0.000148609	1
GO:0001812	positive regulation of type I hypersensitivity	BP	3	3	49	5237	0.0612245	0.000572847	over	W5PH95, A0A0B4J1Q0, W5Q7I2	W5PH95, A0A0B4J1Q0, W5Q7I2	7.70081e-07	0.000148609	1
GO:0001810	regulation of type I hypersensitivity	BP	3	3	49	5237	0.0612245	0.000572847	over	W5PH95, A0A0B4J1Q0, W5Q7I2	W5PH95, A0A0B4J1Q0, W5Q7I2	7.70081e-07	0.000148609	1
GO:0006909	phagocytosis	BP	11	187	49	5237	0.22449	0.0357075	over	W5PSQ7, W5NQQ0, A2P2G9, W5QHZ5, W5PH95, A0A0B4J1Q0, W5PVL4, W5Q7I2, W5PBY2, A2P2H1, W5NV14	G5CC04, O46544, W5PRS6, W5NU63, A0A0B4J1Q0, W5Q9W2, W5PD71, W5NXM1, W5QF81, A2P2H0, A2P2H1, W5PGE9, A2P2H3, W5Q8U9, A2P2H4, W5PE90, W5NRI1, W5PB38, W5QBQ9, W5NXM6, A2P2G8, A2P2G9, W5QC22, W5NZQ9, W5QB02, W5PQ98, W5QBI9, W5P645, W5NUX8, C5IJA1, W5NPN4, W5Q3T7, W5PUR2, W5PU96, W5Q3D2, W5PVL4, A2P2I0, W5PMB1, W5P9S5, W5NV14, A2P2I3, W5NV16, W5QJA2, W5Q6J0, W5NVB1, A2P2H6, W5PES6, C5IJ98, A2P2H9, W5P…	7.98418e-07	0.000148609	0.0588235
GO:0002252	immune effector process	BP	16	428	49	5237	0.326531	0.0817262	over	W5PSQ7, W5P3Q3, A0A0B4J1Q0, W5NY14, W5PVL4, W5Q7I2, W5PBY2, A2P2H1, W5NV14, Q9GKP4, W5NXW9, W5PH55, A2P2G9, W5PH95, W5PZB7, W5PKR2	W5PQQ8, W5Q208, W5PRS6, A0A0B4J1Q0, W5PD71, W5QF81, A2P2H0, A2P2H1, I6WH56, A2P2H3, A2P2H4, W5PE90, Q2TGQ0, A2P2G8, A2P2G9, W5QC22, A4ZVZ1, A4ZVZ3, W5NZI9, W5Q0N8, W5P369, W5PU96, W5Q697, A2P2I0, A2P2I3, W5NVB1, A2P2H6, Q4LBE6, Q4LBE7, A2P2H9, W5NVB9, Q4LBE0, W5PTY2, Q4LBE2, A4ZVY8, Q4LBE3, B7T161, O62848, A4ZVX2, A4ZVX6, W5Q5Z3, B2LYL4, W5Q1R8, W5Q0P6, A0A1D9CFF1, W5PSX7, W5PTZ9, W5PID9, W5NZL1,…	8.0459e-07	0.000148609	0.0373832
GO:0019814	immunoglobulin complex	CC	4	9	49	5237	0.0816327	0.00171854	over	W5PSQ7, W5PH95, W5Q7I2, W5NXW9	W5PSQ7, W5Q093, W5PPQ8, W5PH95, W5Q7I2, W5PGE9, A2P2G0, A2P2H3, W5NXW9	8.23844e-07	0.000148609	0.444444
GO:0042571	immunoglobulin complex, circulating	CC	4	9	49	5237	0.0816327	0.00171854	over	W5PSQ7, W5PH95, W5Q7I2, W5NXW9	W5PSQ7, W5Q093, W5PPQ8, W5PH95, W5Q7I2, W5PGE9, A2P2G0, A2P2H3, W5NXW9	8.23844e-07	0.000148609	0.444444
GO:0002443	leukocyte mediated immunity	BP	11	200	49	5237	0.22449	0.0381898	over	W5PSQ7, A2P2G9, W5P3Q3, W5PH95, A0A0B4J1Q0, W5PVL4, W5Q7I2, A2P2H1, W5NV14, W5PBY2, W5NXW9	W5Q208, W5PRS6, A0A0B4J1Q0, W5PD71, A2P2H0, I6WH56, A2P2H1, A2P2H3, W5NRI1, A2P2H4, Q2TGQ0, A2P2G8, A2P2G9, A4ZVZ1, W5PI17, W5QCC1, A4ZVZ3, W5Q0N8, W5QBA7, W5P2E2, W5PVL4, A2P2I0, W5PY17, W5P9S5, W5NV14, A2P2I3, W5NV16, W5Q6J0, A2P2H6, Q4LBE6, Q4LBE7, A2P2H9, W5PCG2, Q4LBE0, Q4LBE2, W5PBE0, Q4LBE3, A4ZVY8, W5NU00, W5PZ48, O62848, W5NXW9, W5PRE5, A4ZVX2, A4ZVX6, W5NY95, W5NQJ0, W5PSX7, W5PID9, W5Q…	1.56059e-06	0.000252715	0.055
GO:0006959	humoral immune response	BP	9	124	49	5237	0.183673	0.0236777	over	W5PSQ7, A2P2G9, W5PH95, W5PVL4, W5Q7I2, A2P2H1, W5NV14, W5PBY2, W5NXW9	W5PAZ0, O46544, W5P4P3, B5B304, W5Q9W2, W5NXM1, W5PD71, A2P2H0, W5PGE9, A2P2H1, A2P2H3, W5NRI1, W5PFC9, A2P2H4, W5PDP2, Q2TGQ0, A2P2G8, A2P2G9, W5QFQ8, W5PDP6, W5NUX8, W5Q611, W5PIJ6, W5PH81, W5PVL4, A2P2I0, W5NV14, A2P2I3, W5NV16, R9WDP2, W5PHQ0, W5NVB1, A2P2H6, W5NTF8, W5Q5H8, A2P2H9, Q30778, Q4LBE0, Q4LBE2, A4ZVY8, W5PDQ9, W5NU00, W5PVU5, W5PPQ8, W5P5T4, W5PYS8, W5Q749, W5NXW9, W5PDR5, Q29439,…	1.61651e-06	0.000252715	0.0725806
GO:0002250	adaptive immune response	BP	10	163	49	5237	0.204082	0.0311247	over	W5PSQ7, A2P2G9, W5PH95, A0A0B4J1Q0, W5PVL4, W5Q7I2, A2P2H1, W5NV14, W5PBY2, W5NXW9	W5P4P3, O46544, W5Q208, W5QFH6, W5Q9W2, A0A0B4J1Q0, W5NXM1, W5PD71, O97692, W5PIZ2, A2P2H0, W5PGE9, A2P2H1, I6WH56, A2P2H3, W5NRI1, A2P2H4, W5PDP2, W5PB37, Q30769, Q2TGQ0, A2P2G8, A2P2G9, W5P6L8, A4ZVZ1, W5PI17, W5PDP6, W5NUX8, W5P4Q3, W5Q0N8, W5NPN4, W5PUR2, W5PIJ6, W5P2E2, W5QI70, W5PH81, W5PVL4, A2P2I0, W5PY17, W5Q7L5, W5NV14, W5NQP8, A2P2I3, W5Q1H5, W5NV16, R9WDP2, W5Q6J0, A2P2H6, Q4LBE6, W5P…	1.86644e-06	0.000257458	0.0613497
GO:0002449	lymphocyte mediated immunity	BP	10	163	49	5237	0.204082	0.0311247	over	W5PSQ7, A2P2G9, W5PH95, A0A0B4J1Q0, W5PVL4, W5Q7I2, A2P2H1, W5NV14, W5PBY2, W5NXW9	W5P4P3, O46544, W5Q208, W5PRS6, W5Q9W2, W5NVY5, A0A0B4J1Q0, W5NXM1, W5PD71, O97692, A2P2H0, W5PGE9, A2P2H1, I6WH56, W5NSS8, A2P2H3, W5NRI1, A2P2H4, W5PDP2, Q30769, Q2TGQ0, A2P2G8, A2P2G9, A4ZVZ1, W5PI17, W5QCC1, A4ZVZ3, W5PDP6, W5NUX8, W5P4Q3, W5NVZ8, W5NPN4, R9WDP8, W5PUR2, W5PIJ6, W5P2E2, R9WHX0, W5PH81, W5PVL4, A2P2I0, P10764, W5PY17, W5NV14, W5NRR9, A2P2I3, W5Q1H5, W5NV16, R9WDP2, W5Q6J0, A2P…	1.86644e-06	0.000257458	0.0613497
GO:0072376	protein activation cascade	BP	8	98	49	5237	0.163265	0.018713	over	W5PSQ7, A2P2G9, W5PH95, W5PVL4, W5Q7I2, A2P2H1, W5NV14, W5PBY2	W5PAZ0, O46544, B5B304, W5Q9W2, W5NXM1, W5PD71, A2P2H0, A2P2H1, A2P2H3, W5NRI1, A2P2H4, W5PDP2, W5QH46, A2P2G8, A2P2G9, W5PDP6, W5NUX8, W5Q611, W5PH81, W5PVL4, A2P2I0, W5PD84, W5NV14, A2P2I3, W5NV16, W5NVB1, A2P2H6, W5Q5H8, A2P2H9, P32262, W5PG63, W5PDQ9, W5NU00, W5P5T4, W5PYS8, W5Q749, W5PDR5, Q29439, W5Q5A6, W5P6F4, W5PH95, W5NYA1, W5Q5Z3, W5NY95, W5PFF9, W5P7Q3, W5QAR2, W5PID9, W5NZL1, W5PSH4,…	2.7033e-06	0.00035218	0.0816327
GO:0007166	cell surface receptor signaling pathway	BP	24	1059	49	5237	0.489796	0.202215	over	W5PSQ7, W5P316, W5Q940, W5PV54, W5NQQ0, W5P3Q3, A0A0B4J1Q0, B5AN56, W5NY14, W5P9M5, W5Q7I2, W5NUN7, A2P2H1, W5NV14, Q9GKP4, W5Q2E1, W5P2I4, W5NXW9, W5NXF3, W5PL60, W5PH55, A2P2G9, W5PH95, W5PKR2	W5PS49, W5PJC2, W5PRS6, W5P596, W5QC20, A2P2H0, A2P2H1, A2P2H3, A2P2H4, W5P9B0, W5QBQ8, W5PB37, W5QBQ9, Q2TGQ0, A2P2G8, A2P2G9, W5QC22, A7UHZ2, O46390, W5P369, W5Q1P6, W5PNL4, W5PJD3, W5PLH4, W5Q3T7, W5PU96, W5Q212, A2P2I0, A2P2I3, W5QFZ2, W5NYH3, A2P2H6, Q4LBE6, Q4LBE7, A2P2H9, W5PCW9, W5NYH2, W5PAS6, W5PD88, W5PS64, W5NQ85, Q4LBE0, W5Q5Y1, W5PTY2, Q4LBE2, Q4LBE3, W5P2V0, W5NQ88, W5NQ89, W5QE82,…	5.76761e-06	0.000711845	0.0226629
GO:0098542	defense response to other organism	BP	11	234	49	5237	0.22449	0.0446821	over	W5PSQ7, W5PH55, W5PH95, A0A0B4J1Q0, W5NY14, W5PVL4, W5Q7I2, W5PZB7, W5PKR2, Q9GKP4, W5NXW9	W5QFH5, A0A0B4J1Q0, W5QFH6, W5NSK4, P0C276, W5PD71, W5NV08, A2P2H3, W5NXU8, W5Q0M9, W5PB37, P79362, P79361, C5IWU0, W5QJ04, P79360, W5QHM0, W5NZI9, W5P8Q0, W5P369, W5P9S0, W5Q0N8, W5P0Q4, C5IWS9, W5NXV1, W5PU96, W5Q697, W5PSF3, W5PVL6, W5NQH6, W5PVL4, W5Q7L5, W5P9S5, W5NVB1, W5PHQ0, W5Q5H8, W5P3G9, W5P010, W5QGL6, M9PPI3, Q4LBE0, W5PTY2, C5IWT0, Q4LBE2, A4ZVY8, B7T161, W5PPQ8, W5PUK2, W5NVS5, W5N…	7.24356e-06	0.000849308	0.0470085
GO:0002253	activation of immune response	BP	13	335	49	5237	0.265306	0.0639679	over	W5PSQ7, A0A0B4J1Q0, W5PVL4, W5Q7I2, A2P2H1, W5NV14, W5PBY2, Q9GKP4, W5NXW9, A2P2G9, W5QHZ5, W5PH95, W5PZB7	W5PJC2, W5PRS6, W5QFH6, A0A0B4J1Q0, W5QD41, P0C276, W5PD71, W5QF81, W5QCS0, W5Q4E1, A2P2H0, W5NV08, A2P2H1, W5P9R3, A2P2H3, W5NRI1, A2P2H4, W5PE90, W5Q0M9, W5QD49, W5PB37, Q2TGQ0, A2P2G8, A2P2G9, W5QHM6, A7UHZ2, C5IWU1, W5NZI9, W5QBA7, W5PU96, A2P2I0, W5PVL4, W5Q7L5, W5P6M2, W5NV14, W5P9S5, A2P2I3, W5QJA2, W5NV16, W5Q6J0, W5NVB1, A2P2H6, A2P2H9, W5PRD7, W5QGL6, W5NVB9, W5PR43, B8QGA5, W5PTY2, W5P…	7.62246e-06	0.000851175	0.038806
GO:0034987	immunoglobulin receptor binding	MF	4	15	49	5237	0.0816327	0.00286424	over	W5PSQ7, W5PH95, W5Q7I2, W5NXW9	W5PSQ7, W5PT68, W5PPQ8, W5PSX7, W5Q7I2, A2P2G0, W5PGE9, W5QBV1, A2P2H3, W5NXW9, W5Q093, W5QIW1, W5P5A0, W5PH95, W5NZK9	8.56321e-06	0.00091276	0.266667
GO:0048525	negative regulation of viral process	BP	6	54	49	5237	0.122449	0.0103112	over	W5PH55, W5P3Q3, W5NY14, W5PVL4, W5PKR2, Q9GKP4	W5NY28, W5PKE7, W5PFC9, W5Q6Q7, W5NXM6, W5PZK4, W5PKR2, W5P283, W5PCJ3, W5NZV0, W5QIG5, Q9MZB2, W5Q212, W5Q697, W5Q3D2, W5P1C0, W5PVL4, W5PMB1, Q9GKP4, W5NVB1, W5NVN9, W5P3G9, W5P6I7, F2YQ13, W5PTY2, W5QHN1, B7T161, W5PIC2, W5NT68, W5NS41, A0A0U2UDT4, W5QAU1, W5NY89, I7AHD6, W5PH55, W5PCH3, W5Q670, C8BKE1, W5Q0P6, W5P3Q3, W5QGM9, R9QXS6, W5NTT2, W5P2C0, W5NY14, W5PSH6, W5P627, W5Q081, W5PAQ3, W5P…	9.00185e-06	0.000917797	0.111111
GO:0005615	extracellular space	CC	18	647	49	5237	0.367347	0.123544	over	W5PSQ7, W5P316, W5NQQ0, W5PV54, W5P3Q3, B5AN56, W5PVL4, W5Q7I2, Q9XT27, W5PBY2, A2P2H1, W5Q2E1, W5NU39, W5NXW9, W5NVB2, A2P2G9, W5QHZ5, W5PH95	G5CC04, W5PIA1, W5PS45, W5PD71, A2P2H0, A2P2H1, A2P2H3, A2P2H4, W5QC28, A2P2G8, A2P2G9, O46390, W5P481, W5NQ71, W5PMJ5, W5Q0N8, W5PLH2, W5Q1P6, W5P0Q4, W5Q2R5, A2P2I0, W5QJA2, W5NVB1, A2P2H6, W5NVB2, W5PD87, A2P2H9, W5PB46, W5QC34, K4GWI0, W5NQ85, M9PPI3, W5NQY1, W5P2V0, A4ZVY8, W5P491, P07846, P52210, W5PPQ8, W5NQ88, W5NQ89, W5NUA0, W5Q9A2, W5PAT6, W5Q5Z6, W5Q233, W5NQ97, W5PRV3, A4ZVX6, W5NQZ2,…	9.9589e-06	0.000973068	0.0278207
GO:0006955	immune response	BP	18	661	49	5237	0.367347	0.126217	over	W5PSQ7, W5P3Q3, A0A0B4J1Q0, W5NY14, W5PVL4, W5Q7I2, W5PBY2, A2P2H1, W5NV14, Q9GKP4, W5NXW9, W5NVB2, W5PH55, A2P2G9, W5QHZ5, W5PH95, W5PZB7, W5PKR2	W5P1R7, W5Q208, W5PJC2, W5PRS6, A0A0B4J1Q0, W5QD41, W5PD71, W5QF81, A2P2H0, W5QCS0, I6WH56, A2P2H1, A2P2H3, W5PKE7, A2P2H4, W5Q0M9, W5PE90, W5QD49, W5PB37, Q2TGQ0, W5QFY8, A2P2G8, W5PB34, A2P2G9, A4ZVZ1, A7UHZ2, W5Q694, A4ZVZ3, W5Q572, W5P481, W5NZI9, W5Q0N8, W5Q212, W5PU96, A2P2I0, A2P2I3, W5QJA2, W5NVB1, A2P2H6, Q4LBE6, Q4LBE7, W5NVB2, A2P2H9, W5QFZ8, W5NVB9, W5PR43, Q4LBE0, W5Q5Y1, W5PTY2, Q4L…	1.34758e-05	0.00126403	0.0272315
GO:0042742	defense response to bacterium	BP	7	93	49	5237	0.142857	0.0177583	over	W5PSQ7, W5PH95, A0A0B4J1Q0, W5PVL4, W5Q7I2, Q9GKP4, W5NXW9	W5PV25, W5PSQ7, W5PVS3, W5QFH5, A0A0B4J1Q0, W5PD71, W5Q1G8, W5NSK4, W5NQK9, W5PGE9, W5NT04, A2P2H3, W5Q0M9, W5PFC9, W5NZM7, W5P7B1, W5NWK8, W5Q093, W5NVI4, W5NWK5, P79362, P79361, W5QBI9, W5QFQ8, P79360, W5NZI9, W5QG27, W5P645, W5Q0N8, W5P4Q6, W5P0Q4, W5PUR2, W5PGJ7, W5PSF3, W5PVL4, W5NQH6, W5P9S5, Q9GKP4, W5Q6N3, W5PTL2, R9WDP2, W5PNH5, W5PHQ0, W5NVB1, W5PGW9, W5Q5H8, Q8WN59, W5P010, C8BKC7, M9P…	2.07563e-05	0.00187206	0.0752688
GO:0050778	positive regulation of immune response	BP	13	387	49	5237	0.265306	0.0738973	over	W5PSQ7, A0A0B4J1Q0, W5PVL4, W5Q7I2, A2P2H1, W5NV14, W5PBY2, Q9GKP4, W5NXW9, A2P2G9, W5QHZ5, W5PH95, W5PZB7	W5PJC2, W5PRS6, A0A0B4J1Q0, W5QD41, W5PD71, W5QF81, W5QCS0, A2P2H0, A2P2H1, I6WH56, A2P2H3, W5Q0M9, A2P2H4, W5PE90, W5QD49, W5PB37, Q2TGQ0, A2P2G8, A2P2G9, A4ZVZ1, A7UHZ2, W5NZI9, W5PU96, A2P2I0, A2P2I3, W5QJA2, W5NVB1, A2P2H6, Q4LBE6, A2P2H9, W5NVB9, W5PR43, Q4LBE0, W5PTY2, Q4LBE2, W5P2V0, A4ZVY8, Q4LBE3, O62848, W5Q5Z3, W5Q1R8, W5PQ39, W5PSX7, W5PID9, W5NZL1, W5QIA5, A2P2G0, A2P2G1, W5PP23, C5I…	3.61714e-05	0.00314155	0.0335917
GO:0006952	defense response	BP	18	732	49	5237	0.367347	0.139775	over	W5PSQ7, W5P3Q3, A0A0B4J1Q0, W5NY14, W5PVL4, W5Q7I2, W5PBY2, A2P2H1, Q9GKP4, W5NXW9, W5NXF3, W5NVB2, W5PH55, A2P2G9, W5QHZ5, W5PH95, W5PZB7, W5PKR2	W5P1R7, W5PJC2, W5PRS6, W5P596, A0A0B4J1Q0, W5QD41, W5PD71, A2P2H0, I6WH56, A2P2H1, A2P2H3, W5PKE7, W5Q0M9, A2P2H4, W5QD49, W5PB37, Q2TGQ0, W5QFY8, A2P2G8, A2P2G9, W5QC22, A4ZVZ1, W5QB02, A7UHZ2, W5Q694, A4ZVZ3, W5NZI9, W5Q0N8, W5P369, W5P0Q4, W5Q212, W5PU96, W5P004, W5Q697, A2P2I0, W5QJA2, W5NVB1, W5NXF3, A2P2H6, Q4LBE6, Q4LBE7, W5NVB2, A2P2H9, W5QFZ8, W5PB46, W5P010, W5PR43, M9PPI3, Q4LBE0, W5P…	5.51808e-05	0.00459791	0.0245902
GO:0045071	negative regulation of viral genome replication	BP	4	24	49	5237	0.0816327	0.00458278	over	W5PH55, W5NY14, W5PKR2, Q9GKP4	B7T161, W5NT68, W5Q0P6, W5Q697, R9QXS6, W5P1C0, W5NY14, W5PSH6, W5NY28, A0A0U2UDT4, Q9GKP4, W5PKE7, W5Q6Q7, W5PFC9, W5NY89, W5PH55, W5PTB3, W5PZK4, W5P6I7, W5Q670, W5PN22, W5PKR2, W5PTY2, W5PCJ3	6.26536e-05	0.00459791	0.166667
GO:0043901	negative regulation of multi-organism process	BP	6	76	49	5237	0.122449	0.0145121	over	W5PH55, W5P3Q3, W5NY14, W5PVL4, W5PKR2, Q9GKP4	W5NY28, W5PWI1, W5NT04, W5PKE7, W5PFC9, W5Q6Q7, W5NXM6, W5PZK4, W5PKR2, W5P283, W5PCJ3, W5NZV0, W5QIG5, W5P207, Q9MZB2, W5Q212, W5Q532, W5Q697, W5Q3D2, W5P1C0, W5PVL4, W5PMB1, Q9GKP4, W5Q6N3, W5NVB1, W5PHQ0, W5NVN9, W5P3G9, W5P6I7, E5FYG4, C8BKC7, F2YQ13, W5PTY2, W5QHN1, B7T161, W5PIC2, W5NT68, W5NS41, W5QBW5, C0JXB7, A0A0U2UDT4, W5QAU1, W5NY89, I7AHD6, W5PH55, B0FYY5, W5PCH3, W5Q670, W5NUN0, C8B…	6.5214e-05	0.00459791	0.0789474
GO:0038094	Fc-gamma receptor signaling pathway	BP	6	76	49	5237	0.122449	0.0145121	over	W5PSQ7, A2P2G9, A0A0B4J1Q0, W5Q7I2, A2P2H1, W5NV14	W5Q405, W5PSQ7, W5PRS6, W5Q9W2, A0A0B4J1Q0, W5NPI5, W5NVM6, W5QF81, A2P2H0, A2P2H1, W5Q5K3, A2P2H3, W5PGA6, A2P2H4, W5PE90, W5PK94, W5Q093, A2P2G8, A2P2G9, W5Q5K9, W5NZQ9, W5PQ98, W5QHQ9, A8DR93, W5NX95, C5IJA1, W5P0M0, W5P684, W5PUR2, W5PU96, A2P2I0, W5QDZ3, W5NV14, W5P9S5, A2P2I3, W5Q7P7, M4WED3, W5NV16, Q9MZW1, A2P2H6, W5PES6, A2P2H9, W5QHZ8, W5NVB9, W5QGL6, C8BKC6, W5QED8, W5QID2, W5P4V6, W5P…	6.5214e-05	0.00459791	0.0789474
GO:0051707	response to other organism	BP	13	416	49	5237	0.265306	0.0794348	over	W5PSQ7, W5P3Q3, A0A0B4J1Q0, W5NY14, W5PVL4, W5Q7I2, Q9GKP4, W5NXW9, W5PH55, W5NVB2, W5PH95, W5PZB7, W5PKR2	A0A0B4J1Q0, W5PD71, I6WH56, A2P2H3, W5Q0M9, W5PB37, W5PA16, Q2TGQ0, W5QC22, A4ZVZ1, W5P1S0, W5NZI9, W5Q0N8, W5P369, W5P006, W5P0Q4, W5PU96, W5Q697, W5QD51, W5QJA2, W5NVB1, Q4LBE6, W5NVB2, W5QFZ8, W5PB46, W5P010, K4GWI0, M9PPI3, Q4LBE0, W5PTY2, Q4LBE2, Q4LBE3, A4ZVY8, B7T161, W5PIC2, W5PPQ8, W5PP04, W5QC41, O62848, B2LYL4, W5Q1R8, W5PQ39, W5Q0P6, W5PSX7, A0A1D9CFF1, W5P026, W5PTZ9, W5NZL1, A2P2G0,…	7.71198e-05	0.00459791	0.03125
GO:0043207	response to external biotic stimulus	BP	13	418	49	5237	0.265306	0.0798167	over	W5PSQ7, W5P3Q3, A0A0B4J1Q0, W5NY14, W5PVL4, W5Q7I2, Q9GKP4, W5NXW9, W5NVB2, W5PH55, W5PH95, W5PZB7, W5PKR2	A0A0B4J1Q0, W5PD71, I6WH56, A2P2H3, W5Q0M9, W5PB37, W5PA16, Q2TGQ0, W5QC22, A4ZVZ1, W5P1S0, W5NZI9, W5Q0N8, W5P369, W5P006, W5P0Q4, W5PU96, W5Q697, W5QD51, W5QJA2, W5NVB1, Q4LBE6, W5NVB2, W5QFZ8, W5PB46, W5P010, K4GWI0, M9PPI3, Q4LBE0, W5PTY2, Q4LBE2, Q4LBE3, A4ZVY8, B7T161, W5PIC2, W5PPQ8, W5PP04, W5QC41, O62848, B2LYL4, W5Q1R8, W5PQ39, W5Q0P6, W5PSX7, A0A1D9CFF1, W5P026, W5PTZ9, W5NZL1, A2P2G0,…	8.10475e-05	0.00459791	0.0311005
GO:1903901	negative regulation of viral life cycle	BP	5	49	49	5237	0.102041	0.0093565	over	W5PH55, W5P3Q3, W5NY14, W5PKR2, Q9GKP4	W5NY28, W5PKE7, W5Q6Q7, W5PFC9, W5NXM6, W5PZK4, W5PKR2, W5P283, W5PCJ3, W5NZV0, W5QIG5, Q9MZB2, W5Q212, W5Q697, W5Q3D2, W5P1C0, W5PMB1, Q9GKP4, W5NVB1, W5NVN9, W5P3G9, W5P6I7, F2YQ13, W5PTY2, W5QHN1, B7T161, W5NT68, W5PIC2, W5NS41, A0A0U2UDT4, W5QAU1, W5NY89, I7AHD6, W5PH55, W5PCH3, W5Q670, W5Q0P6, W5P3Q3, R9QXS6, W5P2C0, W5NY14, W5PSH6, W5P627, W5Q081, W5PAQ3, W5PTB3, W5QHH1, W5PLW9, W5PN22	8.14673e-05	0.00459791	0.102041
GO:0001730	2'-5'-oligoadenylate synthetase activity	MF	2	2	49	5237	0.0408163	0.000381898	over	W5PH55, W5NY14	W5PH55, W5NY14	8.57739e-05	0.00459791	1
GO:0001788	antibody-dependent cellular cytotoxicity	BP	2	2	49	5237	0.0408163	0.000381898	over	W5PH95, W5Q7I2	W5PH95, W5Q7I2	8.57739e-05	0.00459791	1
GO:0002712	regulation of B cell mediated immunity	BP	4	26	49	5237	0.0816327	0.00496467	over	A0A0B4J1Q0, W5PH95, W5Q7I2, W5PBY2	O46544, W5P4P3, W5PWS0, W5P5T4, A0A0B4J1Q0, W5PDE5, W5NXM1, W5Q7I2, W5NPK5, W5NRI1, W5PDP2, W5NXK6, W5PH95, W5QGG0, W5P4Q3, W5PMN7, W5PIJ6, W5NRH2, W5NXP6, W5PBY2, W5Q2D7, W5PHY6, W5P0E9, W5PP23, W5QAB1, W5PCI2	8.69437e-05	0.00459791	0.153846
GO:0002889	regulation of immunoglobulin mediated immune response	BP	4	26	49	5237	0.0816327	0.00496467	over	A0A0B4J1Q0, W5PH95, W5Q7I2, W5PBY2	O46544, W5P4P3, W5PWS0, W5P5T4, A0A0B4J1Q0, W5PDE5, W5NXM1, W5Q7I2, W5NPK5, W5NRI1, W5PDP2, W5NXK6, W5PH95, W5QGG0, W5P4Q3, W5PMN7, W5PIJ6, W5NRH2, W5NXP6, W5PBY2, W5Q2D7, W5PHY6, W5P0E9, W5PP23, W5QAB1, W5PCI2	8.69437e-05	0.00459791	0.153846
GO:0002431	Fc receptor mediated stimulatory signaling pathway	BP	6	80	49	5237	0.122449	0.0152759	over	W5PSQ7, A2P2G9, A0A0B4J1Q0, W5Q7I2, A2P2H1, W5NV14	W5Q405, W5PSQ7, W5PRS6, W5Q9W2, A0A0B4J1Q0, W5NPI5, W5NVM6, W5QF81, A2P2H0, A2P2H1, W5Q5K3, A2P2H3, W5PGA6, A2P2H4, W5PE90, W5PK94, W5Q093, A2P2G8, A2P2G9, W5Q5K9, W5NZQ9, W5PQ98, W5QHQ9, A8DR93, W5NX95, C5IJA1, W5P0M0, W5P684, W5PUR2, W5PU96, A2P2I0, W5QDZ3, W5NV14, W5P9S5, A2P2I3, W5Q7P7, M4WED3, W5NV16, Q9MZW1, A2P2H6, W5PES6, A2P2H9, W5QHZ8, W5P6I7, W5NVB9, W5QGL6, C8BKC6, W5PTY2, W5QED8, W5Q…	8.71377e-05	0.00459791	0.075
GO:0002445	type II hypersensitivity	BP	3	10	49	5237	0.0612245	0.00190949	over	W5PH95, A0A0B4J1Q0, W5Q7I2	O46544, W5P5T4, W5PH95, A0A0B4J1Q0, W5NXM1, W5NRH2, W5NXP6, W5Q7I2, W5NPK5, W5NRI1	8.82328e-05	0.00459791	0.3
GO:0002892	regulation of type II hypersensitivity	BP	3	10	49	5237	0.0612245	0.00190949	over	W5PH95, A0A0B4J1Q0, W5Q7I2	O46544, W5P5T4, W5PH95, A0A0B4J1Q0, W5NXM1, W5NRH2, W5NXP6, W5Q7I2, W5NPK5, W5NRI1	8.82328e-05	0.00459791	0.3
GO:0001798	positive regulation of type IIa hypersensitivity	BP	3	10	49	5237	0.0612245	0.00190949	over	W5PH95, A0A0B4J1Q0, W5Q7I2	O46544, W5P5T4, W5PH95, A0A0B4J1Q0, W5NXM1, W5NRH2, W5NXP6, W5Q7I2, W5NPK5, W5NRI1	8.82328e-05	0.00459791	0.3
GO:0001796	regulation of type IIa hypersensitivity	BP	3	10	49	5237	0.0612245	0.00190949	over	W5PH95, A0A0B4J1Q0, W5Q7I2	O46544, W5P5T4, W5PH95, A0A0B4J1Q0, W5NXM1, W5NRH2, W5NXP6, W5Q7I2, W5NPK5, W5NRI1	8.82328e-05	0.00459791	0.3
GO:0001794	type IIa hypersensitivity	BP	3	10	49	5237	0.0612245	0.00190949	over	W5PH95, A0A0B4J1Q0, W5Q7I2	O46544, W5P5T4, W5PH95, A0A0B4J1Q0, W5NXM1, W5NRH2, W5NXP6, W5Q7I2, W5NPK5, W5NRI1	8.82328e-05	0.00459791	0.3
GO:0002894	positive regulation of type II hypersensitivity	BP	3	10	49	5237	0.0612245	0.00190949	over	W5PH95, A0A0B4J1Q0, W5Q7I2	O46544, W5P5T4, W5PH95, A0A0B4J1Q0, W5NXM1, W5NRH2, W5NXP6, W5Q7I2, W5NPK5, W5NRI1	8.82328e-05	0.00459791	0.3
GO:0050871	positive regulation of B cell activation	BP	4	27	49	5237	0.0816327	0.00515562	over	W5PSQ7, W5PH95, W5Q7I2, W5NXW9	W5PSQ7, Q5J7V1, W5QD84, W5Q7I2, W5Q5K3, W5PGE9, A2P2H3, W5NXW9, W5Q093, B2MVW1, Q1ZZU7, W5PH95, W5QCC1, W5PDL9, W5QGG0, W5QDQ8, W5P4Q3, W5PMN7, W5P207, W5NRR9, A2P2G0, W5PY59, W5Q2D7, W5PKM1, W5PP23, W5PBE0, W5PCI2	0.000101364	0.00516738	0.148148
GO:0050896	response to stimulus	BP	41	3034	49	5237	0.836735	0.579339	over	W5PSQ7, W5P316, W5Q349, W5Q940, W5NQQ0, A0A0B4J1Q0, W5NRM7, W5PZU9, W5Q7I2, A2P2H1, Q9XT27, W5Q2E1, W5NXW9, W5PH55, A2P2G9, W5PH95, W5Q0R1, W5Q8A9, W5PKR2, W5Q852, W5PV54, W5P3Q3, B5AN56, W5NY14, W5P9M5, W5PVL4, W5NUN7, W5NV14, W5PBY2, Q9GKP4, W5P2I4, W5NWR6, W5NU39, W5NXF3, W5PL60, W5NVB2, W5QHZ5, W5PPQ1, W5PZB7, W5QIR6, W5PHQ4	W5PS49, W5PJC2, Q3T2K8, W5PRS6, W5P596, W5PRS4, W5P9B0, W5PB37, W5PB34, W5NYG1, W5PAR5, W5PS52, W5PRT2, W5Q3T3, W5PS50, W5NYG6, W5NQ71, W5PJD3, W5PNL4, W5PS58, W5P0Q4, W5Q3T7, W5P0Q5, W5QDV1, W5NYH3, Q4LBE6, W5P9C3, Q4LBE7, W5PAS5, W5NYH2, W5PB46, W5PAS6, W5P131, W5PS64, K4GWI0, W5Q3U4, M9PPI3, W5NQ85, Q4LBE0, W5P9C4, W5P4Z0, Q4LBE2, Q4LBE3, B7T161, P52210, W5NQ88, W5P0R7, W5NQ89, W5QE82, B2LYK6,…	0.000105682	0.00523378	0.0135135
GO:0009607	response to biotic stimulus	BP	13	434	49	5237	0.265306	0.0828719	over	W5PSQ7, W5P3Q3, A0A0B4J1Q0, W5NY14, W5PVL4, W5Q7I2, Q9GKP4, W5NXW9, W5NVB2, W5PH55, W5PH95, W5PZB7, W5PKR2	A0A0B4J1Q0, W5PD71, I6WH56, A2P2H3, W5Q0M9, W5PB37, W5PA16, Q2TGQ0, W5QC22, A4ZVZ1, W5P1S0, W5NZI9, W5Q0N8, W5P369, W5P006, W5P0Q4, W5PU96, W5Q697, W5QD51, W5PDY0, W5QJA2, W5NVB1, Q4LBE6, W5NVB2, W5QFZ8, W5PB46, W5P010, K4GWI0, M9PPI3, Q4LBE0, W5PTY2, Q4LBE2, Q4LBE3, A4ZVY8, B7T161, W5PIC2, W5PPQ8, W5PP04, W5Q4W8, W5QC41, O62848, B2LYL4, W5Q1R8, W5PQ39, W5Q0P6, W5PSX7, A0A1D9CFF1, W5P026, W5PTZ9,…	0.000119286	0.00523378	0.0299539
GO:0002524	hypersensitivity	BP	3	11	49	5237	0.0612245	0.00210044	over	A0A0B4J1Q0, W5PH95, W5Q7I2	O46544, W5P5T4, W5PH95, A0A0B4J1Q0, W5NXM1, W5NRH2, E5FYG4, W5Q7I2, W5NXP6, W5NPK5, W5NRI1	0.000120522	0.00523378	0.272727
GO:0002885	positive regulation of hypersensitivity	BP	3	11	49	5237	0.0612245	0.00210044	over	A0A0B4J1Q0, W5PH95, W5Q7I2	O46544, W5P5T4, W5PH95, A0A0B4J1Q0, W5NXM1, W5NRH2, E5FYG4, W5Q7I2, W5NXP6, W5NPK5, W5NRI1	0.000120522	0.00523378	0.272727
GO:0002866	positive regulation of acute inflammatory response to antigenic stimulus	BP	3	11	49	5237	0.0612245	0.00210044	over	A0A0B4J1Q0, W5PH95, W5Q7I2	O46544, W5P5T4, W5PH95, A0A0B4J1Q0, W5NXM1, W5NRH2, E5FYG4, W5Q7I2, W5NXP6, W5NPK5, W5NRI1	0.000120522	0.00523378	0.272727
GO:0002883	regulation of hypersensitivity	BP	3	11	49	5237	0.0612245	0.00210044	over	A0A0B4J1Q0, W5PH95, W5Q7I2	O46544, W5P5T4, W5PH95, A0A0B4J1Q0, W5NXM1, W5NRH2, E5FYG4, W5Q7I2, W5NXP6, W5NPK5, W5NRI1	0.000120522	0.00523378	0.272727
GO:0006910	phagocytosis, recognition	BP	3	11	49	5237	0.0612245	0.00210044	over	W5PSQ7, W5PH95, W5Q7I2	W5NVB1, G5CC04, W5PHR1, W5PSQ7, W5Q093, W5PH95, W5Q7I2, W5QAK7, A2P2G0, A2P2H3, W5Q6N3	0.000120522	0.00523378	0.272727
GO:0002863	positive regulation of inflammatory response to antigenic stimulus	BP	3	11	49	5237	0.0612245	0.00210044	over	A0A0B4J1Q0, W5PH95, W5Q7I2	O46544, W5P5T4, W5PH95, A0A0B4J1Q0, W5NXM1, W5NRH2, E5FYG4, W5Q7I2, W5NXP6, W5NPK5, W5NRI1	0.000120522	0.00523378	0.272727
GO:0002684	positive regulation of immune system process	BP	14	499	49	5237	0.285714	0.0952836	over	W5PSQ7, W5P3Q3, A0A0B4J1Q0, W5PVL4, W5Q7I2, W5PBY2, A2P2H1, W5NV14, Q9GKP4, W5NXW9, A2P2G9, W5QHZ5, W5PH95, W5PZB7	W5PQQ8, W5PJC2, W5PRS6, A0A0B4J1Q0, W5QD41, W5PD71, W5QF81, A2P2H0, W5QCS0, A2P2H1, I6WH56, A2P2H3, A2P2H4, W5Q0M9, W5PE90, W5QD49, W5PB37, Q2TGQ0, A2P2G8, A2P2G9, W5QC22, A4ZVZ1, A7UHZ2, W5NZI9, W5Q0N8, W5PU96, W5Q334, A2P2I0, A2P2I3, W5QJA2, W5NVB1, A2P2H6, Q4LBE6, A2P2H9, W5PD87, W5NVB9, W5PR43, Q4LBE0, W5Q5Y1, W5PTY2, Q4LBE2, A4ZVY8, Q4LBE3, W5P2V0, W5P259, W5QE82, O62848, A4ZVX6, W5Q5Z3, W5Q…	0.000123823	0.00527935	0.0280561
GO:0002438	acute inflammatory response to antigenic stimulus	BP	3	12	49	5237	0.0612245	0.00229139	over	A0A0B4J1Q0, W5PH95, W5Q7I2	O46544, W5P5T4, A0A0B4J1Q0, W5NXM1, W5NRH2, W5Q7I2, W5NXP6, W5NPK5, W5NRI1, W5PHY8, W5PH95, E5FYG4	0.000159639	0.00656762	0.25
GO:0002864	regulation of acute inflammatory response to antigenic stimulus	BP	3	12	49	5237	0.0612245	0.00229139	over	A0A0B4J1Q0, W5PH95, W5Q7I2	O46544, W5P5T4, A0A0B4J1Q0, W5NXM1, W5NRH2, W5Q7I2, W5NXP6, W5NPK5, W5NRI1, W5PHY8, W5PH95, E5FYG4	0.000159639	0.00656762	0.25
GO:0002757	immune response-activating signal transduction	BP	10	273	49	5237	0.204082	0.0521291	over	W5PSQ7, A2P2G9, A0A0B4J1Q0, W5PH95, W5PZB7, W5Q7I2, A2P2H1, W5NV14, Q9GKP4, W5NXW9	W5PJC2, W5PRS6, W5QFH6, A0A0B4J1Q0, W5QD41, P0C276, W5QF81, W5QCS0, W5Q4E1, A2P2H0, W5NV08, A2P2H1, W5P9R3, A2P2H3, A2P2H4, W5PE90, W5Q0M9, W5QD49, W5PB37, Q2TGQ0, A2P2G8, A2P2G9, W5QHM6, A7UHZ2, C5IWU1, W5NZI9, W5QBA7, W5PU96, A2P2I0, W5Q7L5, W5P6M2, W5NV14, W5P9S5, A2P2I3, W5QJA2, W5NV16, W5Q6J0, W5NVB1, A2P2H6, A2P2H9, W5PRD7, W5QGL6, W5NVB9, W5PR43, B8QGA5, W5PTY2, W5P2V0, F8TCU8, W5P7P9, W5N…	0.000169011	0.00683331	0.03663
GO:0006911	phagocytosis, engulfment	BP	4	32	49	5237	0.0816327	0.00611037	over	W5PSQ7, W5PH95, A0A0B4J1Q0, W5Q7I2	G5CC04, W5PSQ7, W5NU63, A0A0B4J1Q0, W5QE82, W5Q7I2, W5PB75, A2P2H3, W5NW47, W5Q8U9, W5PGA6, W5QBQ9, W5Q093, W5PGT5, W5PH95, W5PCH3, C8BKD9, W5P0K1, C5IJA1, W5PIN7, W5PU96, W5PWH2, W5P627, A2P2G0, W5Q7P7, W5Q6N3, W5QH35, W5QFP0, W5Q3U4, W5Q4U0, F2YQ13, W5PDK4	0.000200673	0.00787956	0.125
GO:0008236	serine-type peptidase activity	MF	6	93	49	5237	0.122449	0.0177583	over	W5PSQ7, W5PV54, A2P2G9, W5Q7I2, A2P2H1, W5NV14	O46544, W5PSQ7, W5Q689, W5P0T6, W5P3R3, W5P994, W5Q9W2, W5NXM1, W5NPI5, W5NVM6, W5PUM6, A2P2H0, A2P2H1, W5PSM6, W5Q3K6, A2P2H3, W5NRI1, W5PFC9, A2P2H4, W5P3J3, W5PTC7, W5Q093, A2P2G8, A2P2G9, W5PNX6, W5PDP6, W5QDQ8, A5YBU8, W5NUX8, S5FR89, W5NX95, W5P4M2, W5PLL2, W5PV74, W5P884, W5Q9H0, W5QI70, W5P6M5, A2P2I0, W5PD84, W5NV14, W5P726, A2P2I3, W5NV16, W5NVB1, A2P2H6, W5QI78, W5P8E3, W5NXJ3, A2P2H9,…	0.000201609	0.00787956	0.0645161
GO:0017171	serine hydrolase activity	MF	6	94	49	5237	0.122449	0.0179492	over	W5PSQ7, W5PV54, A2P2G9, W5Q7I2, A2P2H1, W5NV14	O46544, W5PSQ7, W5Q689, W5P0T6, W5P3R3, W5P994, W5Q9W2, W5NXM1, W5NPI5, W5NVM6, W5PUM6, A2P2H0, A2P2H1, W5PSM6, W5Q3K6, A2P2H3, W5NRI1, W5PFC9, A2P2H4, W5P3J3, W5PTC7, W5Q093, A2P2G8, A2P2G9, W5PNX6, W5PDP6, W5QDQ8, A5YBU8, W5NUX8, S5FR89, W5NX95, W5P4M2, W5PLL2, W5PV74, W5P884, W5Q9H0, W5QI70, W5P6M5, A2P2I0, W5PD84, W5NV14, W5P726, A2P2I3, W5NV16, W5NVB1, A2P2H6, W5QI78, W5P8E3, W5NXJ3, A2P2H9,…	0.000213837	0.00822045	0.0638298
GO:0072562	blood microparticle	CC	7	136	49	5237	0.142857	0.0259691	over	W5PSQ7, W5NVB2, W5PH95, W5Q7I2, Q9XT27, W5PBY2, W5NXW9	O46544, B5B304, W5NXM1, W5PGE9, A2P2H3, W5NRI1, W5PFC9, W5QH46, W5PZK7, W5PTG9, P0DN39, W5PHP7, W5PDP6, W5PWE9, W5NUX8, W5NX51, W5NPN4, W5P0Q4, W5Q611, W5NXN2, W5NVB1, W5NVB2, W5Q5H8, W5PD87, P32262, W5QH50, W5P9K6, W5Q1Y9, W5P2V0, W5PDQ9, W5NU00, W5PHI7, W5P812, W5PPQ8, W5P4R1, W5NTW3, W5PEC3, W5P5T4, W5NWM2, W5NXW9, W5Q749, W5PDR5, Q29439, W5Q5A6, W5PZM9, W5PXI3, W5PH95, W5PCH3, W5Q0X5, W5Q5Z3,…	0.000235762	0.00891712	0.0514706
GO:0002764	immune response-regulating signaling pathway	BP	10	286	49	5237	0.204082	0.0546114	over	W5PSQ7, A2P2G9, A0A0B4J1Q0, W5PH95, W5PZB7, W5Q7I2, A2P2H1, W5NV14, Q9GKP4, W5NXW9	W5PJC2, W5PRS6, W5QFH6, A0A0B4J1Q0, W5QD41, P0C276, W5QF81, W5QCS0, W5Q4E1, A2P2H0, W5NV08, A2P2H1, W5P9R3, A2P2H3, A2P2H4, W5PE90, W5Q0M9, W5QD49, W5PB37, Q2TGQ0, A2P2G8, A2P2G9, W5QHM6, A7UHZ2, C5IWU1, W5NZI9, W5QBA7, W5PU96, A2P2I0, W5Q7L5, W5P6M2, W5NV14, W5P9S5, A2P2I3, W5QJA2, W5NV16, W5Q6J0, W5NVB1, A2P2H6, A2P2H9, W5PRD7, W5QGL6, W5NVB9, W5PR43, B8QGA5, W5PTY2, W5P2V0, W5P259, W5PZ48, F8T…	0.000247581	0.00921552	0.034965
GO:0050764	regulation of phagocytosis	BP	5	62	49	5237	0.102041	0.0118388	over	W5PH95, A0A0B4J1Q0, W5PVL4, W5Q7I2, W5PBY2	O46544, G5CC04, A0A0B4J1Q0, W5NXM1, W5PXK2, W5PJG7, W5NRI1, W5NXM6, W5QC22, W5NZQ9, W5QAK7, A5YBU8, W5NUX8, W5NPN4, W5Q6V5, W5Q3T7, W5P841, W5PU96, W5PGJ7, W5Q3D2, W5PVL4, W5PBY2, W5PMB1, W5P9S5, W5PLD5, W5Q6N3, W5Q6J0, W5NXJ3, W5QDF2, W5QED8, W5NU00, C0IZ95, W5NZ63, W5P5T4, W5PDE5, W5QE82, W5Q7I2, S4TZR5, W5P7P6, W5Q1E0, W5Q749, W5NPK5, Q29439, W5P4F5, W5PH95, W5PS30, B0FYY5, W5NYA1, P29701, W5N…	0.00025236	0.00924663	0.0806452
GO:0002888	positive regulation of myeloid leukocyte mediated immunity	BP	3	14	49	5237	0.0612245	0.00267329	over	A0A0B4J1Q0, W5PH95, W5Q7I2	O46544, W5P5T4, A0A0B4J1Q0, W5NXM1, W5NRH2, W5NXP6, W5Q7I2, W5P9S5, W5NPK5, W5NRI1, W5PES0, W5QG87, W5PH95, C8BKD9	0.00026067	0.00940416	0.214286
GO:0009617	response to bacterium	BP	9	237	49	5237	0.183673	0.0452549	over	W5PSQ7, W5NVB2, W5P3Q3, W5PH95, A0A0B4J1Q0, W5PVL4, W5Q7I2, Q9GKP4, W5NXW9	Q6UK64, W5P8P1, W5QFH5, A0A0B4J1Q0, W5NSK4, W5PD71, I6WH56, A2P2H3, W5Q0M9, Q2TGQ0, W5QC22, A4ZVZ1, P79362, W5QCC1, W5PI17, P79361, P79360, W5NZI9, W5Q0N8, W5P0Q4, W5PSF3, W5Q3D2, W5NQH6, W5PVL4, W5QD51, W5Q7L5, W5P9S5, W5QJA2, W5NVB1, W5PHQ0, Q4LBE6, W5NVB2, W5Q5H8, W5QFZ8, W5PB46, W5P010, K4GWI0, W5PCG2, M9PPI3, Q4LBE0, W5PTY2, Q4LBE2, A4ZVY8, Q4LBE3, W5NU00, A2VBC7, W5PIC2, W5PPQ8, W5PP04, W5N…	0.000287186	0.0102038	0.0379747
GO:0050776	regulation of immune response	BP	13	480	49	5237	0.265306	0.0916555	over	W5PSQ7, A0A0B4J1Q0, W5PVL4, W5Q7I2, W5PBY2, A2P2H1, W5NV14, Q9GKP4, W5NXW9, A2P2G9, W5QHZ5, W5PH95, W5PZB7	W5PJC2, W5PRS6, A0A0B4J1Q0, W5QD41, W5PD71, W5QF81, A2P2H0, W5QCS0, A2P2H1, I6WH56, A2P2H3, A2P2H4, W5Q0M9, W5PE90, W5QD49, W5PB37, Q2TGQ0, W5QFY8, A2P2G8, A2P2G9, A4ZVZ1, A7UHZ2, A4ZVZ3, W5P481, W5NZI9, W5PU96, A2P2I0, A2P2I3, W5QJA2, W5NVB1, A2P2H6, Q4LBE6, Q4LBE7, A2P2H9, W5NVB9, W5PR43, Q4LBE0, W5Q5Y1, W5PTY2, Q4LBE2, A4ZVY8, Q4LBE3, W5P2V0, W5P259, O62848, A4ZVX2, A4ZVX3, A4ZVX6, W5Q5Z3, W5Q…	0.000328487	0.011497	0.0270833
GO:0002429	immune response-activating cell surface receptor signaling pathway	BP	8	195	49	5237	0.163265	0.0372351	over	W5PSQ7, A2P2G9, A0A0B4J1Q0, W5PH95, W5Q7I2, A2P2H1, W5NV14, W5NXW9	W5PJC2, W5PRS6, W5QFH6, A0A0B4J1Q0, W5QD41, P0C276, W5QF81, W5QCS0, A2P2H0, A2P2H1, W5P9R3, A2P2H3, W5Q0M9, A2P2H4, W5PE90, W5QD49, W5PB37, Q2TGQ0, A2P2G8, A2P2G9, W5QHM6, A7UHZ2, W5QBA7, W5PU96, A2P2I0, W5Q7L5, W5P6M2, W5NV14, W5P9S5, A2P2I3, W5NV16, W5NVB1, A2P2H6, A2P2H9, W5PRD7, W5QGL6, W5NVB9, W5PR43, B8QGA5, W5PTY2, W5P2V0, F8TCU8, W5NY88, W5Q3E0, W5NXW9, W5QJ22, W5QFK5, W5PBF0, W5Q1R8, W5Q…	0.000388054	0.0132586	0.0410256
GO:0002675	positive regulation of acute inflammatory response	BP	3	16	49	5237	0.0612245	0.00305518	over	A0A0B4J1Q0, W5PH95, W5Q7I2	O46544, W5P5T4, A0A0B4J1Q0, W5P1J8, W5NXM1, W5NRH2, W5Q7I2, W5NXP6, W5NPK5, W5NRI1, W5P4C6, W5QH46, W5PH95, Q1ZZU7, E5FYG4, W5PEI4	0.000395779	0.0132586	0.1875
GO:0002861	regulation of inflammatory response to antigenic stimulus	BP	3	16	49	5237	0.0612245	0.00305518	over	A0A0B4J1Q0, W5PH95, W5Q7I2	O46544, G3FIP6, W5P9U4, W5P5T4, A0A0B4J1Q0, W5NXM1, W5NRH2, W5Q7I2, W5NXP6, W5NPK5, W5NRI1, W5PHY8, Q2TGQ0, W5PH95, E5FYG4, W5QIL2	0.000395779	0.0132586	0.1875
GO:0099024	plasma membrane invagination	BP	4	39	49	5237	0.0816327	0.00744701	over	W5PSQ7, W5PH95, A0A0B4J1Q0, W5Q7I2	G5CC04, W5PSQ7, W5NV61, W5NU63, A0A0B4J1Q0, W5QE82, W5Q7I2, W5PB75, W5PDZ1, A2P2H3, W5NW47, W5Q8U9, W5PGA6, W5P2D9, W5QBQ9, W5Q093, W5PGT5, W5PH95, W5PCH3, C8BKD9, B2ZHC0, W5P0K1, C5IJA1, W5NUT5, W5PIN7, W5PU96, W5PWH2, W5P627, A2P2G0, W5Q7P7, W5Q6N3, W5QH35, C5IJ99, W5QER2, W5QFP0, W5Q3U4, W5Q4U0, F2YQ13, W5PDK4	0.000437437	0.0144477	0.102564
GO:0006897	endocytosis	BP	12	432	49	5237	0.244898	0.08249	over	W5PSQ7, W5NQQ0, A0A0B4J1Q0, W5PVL4, W5Q7I2, A2P2H1, W5NV14, W5PBY2, W5NXW9, A2P2G9, W5QHZ5, W5PH95	G5CC04, W5PQQ6, W5PRS6, A0A0B4J1Q0, W5PD71, W5QF81, A2P2H0, A2P2H1, A2P2H3, A2P2H4, W5PE90, W5QBQ8, W5PB38, W5QBQ9, W5PB37, A2P2G8, A2P2G9, W5QC22, W5QB02, W5PS52, W5P001, W5PTX3, W5P369, W5Q1P6, W5P0Q4, W5Q3T7, W5PU96, W5Q334, A2P2I0, A2P2I3, W5QJA2, W5NVB1, A2P2H6, A2P2H9, W5NYH2, W5QAP3, W5NVB9, W5P010, W5Q3U4, W5Q5Y1, W5P250, A4ZVY8, W5P2V0, W5PPQ8, W5QE82, B2LYK6, W5PDZ1, S4TZR5, W5QC46, B2L…	0.000467755	0.0152345	0.0277778
GO:0002891	positive regulation of immunoglobulin mediated immune response	BP	3	18	49	5237	0.0612245	0.00343708	over	A0A0B4J1Q0, W5PH95, W5Q7I2	O46544, W5P4Q3, W5PMN7, W5P5T4, A0A0B4J1Q0, W5NXM1, W5NRH2, W5Q7I2, W5NXP6, W5NPK5, W5NRI1, W5Q2D7, W5PHY6, W5PH95, W5PP23, W5QGG0, W5QAB1, W5PCI2	0.000569159	0.0180362	0.166667
GO:0002714	positive regulation of B cell mediated immunity	BP	3	18	49	5237	0.0612245	0.00343708	over	A0A0B4J1Q0, W5PH95, W5Q7I2	O46544, W5P4Q3, W5PMN7, W5P5T4, A0A0B4J1Q0, W5NXM1, W5NRH2, W5Q7I2, W5NXP6, W5NPK5, W5NRI1, W5Q2D7, W5PHY6, W5PH95, W5PP23, W5QGG0, W5QAB1, W5PCI2	0.000569159	0.0180362	0.166667
GO:0002768	immune response-regulating cell surface receptor signaling pathway	BP	8	208	49	5237	0.163265	0.0397174	over	W5PSQ7, A2P2G9, A0A0B4J1Q0, W5PH95, W5Q7I2, A2P2H1, W5NV14, W5NXW9	W5PJC2, W5PRS6, W5QFH6, A0A0B4J1Q0, W5QD41, P0C276, W5QF81, W5QCS0, A2P2H0, A2P2H1, W5P9R3, A2P2H3, W5Q0M9, A2P2H4, W5PE90, W5QD49, W5PB37, Q2TGQ0, A2P2G8, A2P2G9, W5QHM6, A7UHZ2, W5QBA7, W5PU96, A2P2I0, W5Q7L5, W5P6M2, W5NV14, W5P9S5, A2P2I3, W5NV16, W5NVB1, A2P2H6, A2P2H9, W5PRD7, W5QGL6, W5NVB9, W5PR43, B8QGA5, W5PTY2, W5P2V0, W5P259, F8TCU8, W5NY88, W5Q3E0, W5NXW9, W5QJ22, W5QFK5, A4ZVX6, W5P…	0.00059854	0.0187132	0.0384615
GO:0002433	immune response-regulating cell surface receptor signaling pathway involved in phagocytosis	BP	5	75	49	5237	0.102041	0.0143212	over	W5PSQ7, A2P2G9, W5Q7I2, A2P2H1, W5NV14	W5Q405, W5PSQ7, W5PRS6, W5Q9W2, W5NPI5, W5NVM6, W5QF81, A2P2H0, A2P2H1, W5Q5K3, A2P2H3, W5PGA6, A2P2H4, W5PE90, W5PK94, W5Q093, A2P2G8, A2P2G9, W5Q5K9, W5NZQ9, W5PQ98, W5QHQ9, A8DR93, W5NX95, C5IJA1, W5P0M0, W5P684, W5PUR2, W5PU96, A2P2I0, W5QDZ3, W5NV14, W5P9S5, A2P2I3, W5Q7P7, M4WED3, W5NV16, Q9MZW1, A2P2H6, W5PES6, A2P2H9, W5QHZ8, W5NVB9, W5QGL6, C8BKC6, W5QED8, W5QID2, W5P4V6, W5PIG2, W5PKC6,…	0.000614465	0.0187132	0.0666667
GO:0038096	Fc-gamma receptor signaling pathway involved in phagocytosis	BP	5	75	49	5237	0.102041	0.0143212	over	W5PSQ7, A2P2G9, W5Q7I2, A2P2H1, W5NV14	W5Q405, W5PSQ7, W5PRS6, W5Q9W2, W5NPI5, W5NVM6, W5QF81, A2P2H0, A2P2H1, W5Q5K3, A2P2H3, W5PGA6, A2P2H4, W5PE90, W5PK94, W5Q093, A2P2G8, A2P2G9, W5Q5K9, W5NZQ9, W5PQ98, W5QHQ9, A8DR93, W5NX95, C5IJA1, W5P0M0, W5P684, W5PUR2, W5PU96, A2P2I0, W5QDZ3, W5NV14, W5P9S5, A2P2I3, W5Q7P7, M4WED3, W5NV16, Q9MZW1, A2P2H6, W5PES6, A2P2H9, W5QHZ8, W5NVB9, W5QGL6, C8BKC6, W5QED8, W5QID2, W5P4V6, W5PIG2, W5PKC6,…	0.000614465	0.0187132	0.0666667
GO:0050766	positive regulation of phagocytosis	BP	4	43	49	5237	0.0816327	0.00821081	over	W5PH95, A0A0B4J1Q0, W5PVL4, W5Q7I2	W5QED8, O46544, W5NU00, G5CC04, C0IZ95, W5P5T4, A0A0B4J1Q0, W5NXM1, W5QE82, W5Q7I2, W5PJG7, W5P7P6, W5NPK5, W5NRI1, W5Q1E0, W5Q749, Q29439, W5NXM6, W5P4F5, W5QC22, W5PH95, W5NZQ9, B0FYY5, W5PS30, W5NYA1, P29701, A5YBU8, W5NUX8, W5NY95, W5NPN4, W5PTR5, W5Q6V5, W5P841, W5PU96, W5PGJ7, W5NRH2, W5PVL4, W5NXP6, W5P2K9, W5Q6N3, W5PN60, W5NXJ3, W5NUJ7	0.000638549	0.0187175	0.0930233
GO:0050729	positive regulation of inflammatory response	BP	4	43	49	5237	0.0816327	0.00821081	over	W5P3Q3, A0A0B4J1Q0, W5PH95, W5Q7I2	O46544, W5Q887, A9YUY8, W5P5T4, A0A0B4J1Q0, W5P1J8, W5NXM1, W5NQK9, W5Q7I2, W5QBW5, Q9GL09, O62804, W5NPK5, W5NRI1, W5QGS5, W5QH46, P20757, W5QG87, W5PEV6, W5QC22, Q1ZZU7, W5PH95, W5QB02, W5QCC1, C8BKD9, W5Q297, W5Q1L2, W5NQJ0, W5PTV7, W5P3Q3, W5NRH2, W5QI70, W5NQH6, W5NXP6, W5NRR9, W5P4C6, W5Q3B7, W5P2C3, W5Q0D7, E5FYG4, W5PVY1, W5PEI4, W5P491	0.000638549	0.0187175	0.0930233
GO:0050864	regulation of B cell activation	BP	4	43	49	5237	0.0816327	0.00821081	over	W5PSQ7, W5PH95, W5Q7I2, W5NXW9	W5P4P3, W5PSQ7, Q5J7V1, W5P3B0, W5Q7I2, W5QD84, W5PGE9, W5Q5K3, A2P2H3, W5NXW9, W5Q093, W5PGX7, W5P6B4, W5PC55, A0A0A0WFR4, W5NXK6, W5PH95, B2MVW1, Q1ZZU7, W5QCC1, W5PDL9, W5QGG0, W5Q096, W5QDQ8, W5P4Q3, W5PMN7, W5Q018, W5P207, W5PIJ6, A2P2G0, W5NRR9, W5PY59, W5P7K1, W5NWF6, A2ICA4, W5Q2D7, W5PG42, W5P0E9, W5PKM1, W5PP23, W5P9C4, W5PBE0, W5PCI2	0.000638549	0.0187175	0.0930233
GO:0018377	protein myristoylation	BP	2	5	49	5237	0.0408163	0.000954745	over	W5PH55, W5NY14	W5P8T5, W5PH55, W5QFE1, W5NY14, W5QJ04	0.000842439	0.0243891	0.4
GO:0004252	serine-type endopeptidase activity	MF	5	82	49	5237	0.102041	0.0156578	over	W5PSQ7, A2P2G9, W5Q7I2, A2P2H1, W5NV14	O46544, W5PSQ7, W5Q689, W5P3R3, W5P994, W5Q9W2, W5NXM1, W5NPI5, W5NVM6, A2P2H0, A2P2H1, W5PSM6, W5Q3K6, A2P2H3, W5NRI1, W5PFC9, A2P2H4, W5P3J3, W5PTC7, W5Q093, A2P2G8, A2P2G9, W5PNX6, W5PDP6, W5QDQ8, A5YBU8, W5NUX8, S5FR89, W5NX95, W5P4M2, W5PLL2, W5PV74, W5P884, W5Q9H0, W5QI70, A2P2I0, W5PD84, W5NV14, A2P2I3, W5NV16, W5NVB1, A2P2H6, W5QI78, W5P8E3, W5NXJ3, A2P2H9, W5PD43, W5QHZ8, W5Q1Y9, Q9MZS8,…	0.00092492	0.0264505	0.0609756
GO:0010324	membrane invagination	BP	4	50	49	5237	0.0816327	0.00954745	over	W5PSQ7, W5PH95, A0A0B4J1Q0, W5Q7I2	G5CC04, W5PSQ7, W5PEE3, W5NU63, A0A0B4J1Q0, W5PB75, W5P1F5, A2P2H3, W5Q8U9, W5PGA6, W5P2D9, W5QBQ9, W5Q093, W5QD02, B2ZHC0, C5IJA1, W5NUT5, W5PIN7, W5PU96, W5Q3D2, W5PMB1, W5Q7P7, W5Q6N3, C5IJ99, W5Q3U4, F2YQ13, W5P536, W5NV61, W5PGC1, W5QE82, W5Q7I2, W5PDZ1, W5NW47, W5PGT5, W5PH95, W5PCH3, W5NS92, C8BKD9, W5P0K1, W5P4K6, W5PWH2, W5P627, A2P2G0, W5QH35, W5QER2, W5QA59, W5QFP0, W5Q5W3, W5Q4U0, W5P…	0.00113574	0.032088	0.08
GO:0042113	B cell activation	BP	5	87	49	5237	0.102041	0.0166126	over	W5PSQ7, W5QHZ5, W5PH95, W5Q7I2, W5NXW9	W5PQQ8, W5P4P3, W5PSQ7, W5Q208, W5P3B0, W5QEW1, W5PIZ2, W5QD84, W5PGE9, W5Q5K3, A2P2H3, W5Q093, W5PSA7, W5PEN2, A0A0A0WFR4, W5PC55, W5QCC1, W5PDL9, W5QGG0, W5Q297, W5Q096, W5QDQ8, W5Q0N8, W5P4Q3, W5P207, W5Q1L2, W5PMN7, W5Q018, W5PUR2, W5PIJ6, Q9TP56, W5QA34, P81184, W5QBV1, W5NRR9, W5PY59, W5P7K1, W5Q6J0, W5QHZ5, W5P0E9, Q30778, W5PK25, W5PTU0, W5Q5Y1, W5P9C4, W5PBE0, W5P259, W5NQQ4, W5NZ63, Q5J…	0.00120943	0.0337634	0.0574713
GO:0060242	contact inhibition	BP	2	6	49	5237	0.0408163	0.00114569	over	W5NQQ0, W5P9M5	W5P8E3, W5NQQ0, W5QGL6, W5P9M5, W5QCW2, W5PBF0	0.00125611	0.0342509	0.333333
GO:0035457	cellular response to interferon-alpha	BP	2	6	49	5237	0.0408163	0.00114569	over	W5PH55, W5NY14	W5PH55, P79245, W5Q0P6, W5P9L8, W5PZK4, W5NY14	0.00125611	0.0342509	0.333333
GO:0002437	inflammatory response to antigenic stimulus	BP	3	24	49	5237	0.0612245	0.00458278	over	A0A0B4J1Q0, W5PH95, W5Q7I2	O46544, G3FIP6, W5P9U4, W5P5T4, W5P5Q1, A0A1D9CFF1, A0A0B4J1Q0, W5NXM1, W5NRH2, W5Q1B3, W5PHX1, W5Q7I2, W5NXP6, W5NPK5, W5NRI1, W5Q6J0, W5PHY8, W5PGX7, Q2TGQ0, W5PG42, W5PH95, Q30778, E5FYG4, W5QIL2	0.0013571	0.0365792	0.125
GO:0002673	regulation of acute inflammatory response	BP	4	53	49	5237	0.0816327	0.0101203	over	A0A0B4J1Q0, W5PH95, W5Q7I2, W5PBY2	O46544, B5B304, A0A0B4J1Q0, W5P1J8, W5NXM1, W5Q927, W5NRI1, W5PDP2, W5QH46, W5PE53, A5YBU8, W5NUX8, W5P4M1, W5PH81, W5PBY2, W5PTL2, W5PHY8, W5Q9D5, W5NXJ3, E5FYG4, W5NU00, W5PWS0, W5P5T4, W5PDE5, W5PYS8, W5Q7I2, W5Q749, W5NPK5, W5PDR5, Q29439, W5PGT6, W5PJZ2, W5P6F4, W5PH95, Q1ZZU7, W5NYA1, W5NSA6, D6PZY4, W5NY95, W5PFF9, W5P7Q3, W5PID9, W5NRH2, W5NZL1, W5NXP6, W5P5I0, W5P4C6, W5PUH7, W5NUJ7, W5P…	0.00141468	0.0376981	0.0754717
GO:0002376	immune system process	BP	21	1206	49	5237	0.428571	0.230285	over	W5PSQ7, W5Q687, W5P3Q3, A0A0B4J1Q0, W5NY14, W5PVL4, W5Q7I2, W5NUN7, A2P2H1, W5NV14, Q9XT27, W5PBY2, Q9GKP4, W5NXW9, W5NVB2, W5PH55, A2P2G9, W5QHZ5, W5PH95, W5PZB7, W5PKR2	W5Q208, W5PJC2, W5Q687, W5PRS6, W5P596, W5NPU7, W5QC20, W5PD71, A2P2H0, A2P2H1, A2P2H3, W5PCV0, A2P2H4, W5QC28, W5PB37, W5QBQ9, Q2TGQ0, A2P2G8, W5PB34, W5QFY8, A2P2G9, W5QC22, A7UHZ2, W5Q694, W5NYG6, W5PLH2, W5P369, W5PJD3, W5P0Q4, W5Q3T7, W5PU96, W5Q212, W5Q697, A2P2I0, A2P2I3, W5PYB1, A2P2H6, Q4LBE6, Q4LBE7, A2P2H9, W5PD87, W5NYH2, W5QFZ8, W5PB46, W5Q5Y1, Q4LBE0, W5P9C4, W5PTY2, Q4LBE2, Q4LBE3,…	0.00155656	0.0410128	0.0174129
GO:0002444	myeloid leukocyte mediated immunity	BP	4	55	49	5237	0.0816327	0.0105022	over	W5P3Q3, A0A0B4J1Q0, W5PH95, W5Q7I2	O46544, W5PV25, W5QBD7, H9CJU6, A0A0B4J1Q0, W5NVY5, W5NXM1, W5PW08, W5NRI1, W5NZE2, W5PDL1, W5NWK5, W5QBI9, W5QCG0, W5NVZ8, W5Q0N8, C5IJA1, W5NPR8, W5QBA7, W5NV50, W5P761, W5QBV1, W5P9S5, W5Q7P7, W5Q9H8, Q8WN59, W5PES0, W5PQF7, W5P5T4, W5Q7I2, D8X187, W5QAU1, W5NPK5, W5QI40, W5QH64, W5QG87, W5PH95, W5P9Y1, C8BKD9, W5PGH7, W5P303, W5PLF0, W5NQJ0, W5PTV7, W5PSX7, W5P3Q3, W5QCA2, W5NW17, W5NRH2, W5N…	0.00162526	0.042347	0.0727273
GO:0009605	response to external stimulus	BP	18	957	49	5237	0.367347	0.182738	over	W5PSQ7, W5P3Q3, A0A0B4J1Q0, W5NY14, W5PVL4, W5Q7I2, W5PBY2, Q9GKP4, W5P2I4, W5NWR6, W5NXW9, W5NVB2, W5PH55, W5PH95, W5PZB7, W5Q8A9, W5QIR6, W5PKR2	W5PS49, W5P596, W5PTW5, W5QC20, W5PD71, A2P2H3, W5PCV0, W5QC28, W5PB37, W5QBQ9, Q2TGQ0, W5QC22, W5P369, W5Q1P6, W5P0Q4, W5Q3T7, W5PU96, W5Q697, W5NYH3, Q4LBE6, P84010, W5PAS5, W5QFZ8, W5PB46, W5PS64, W5Q3U4, K4GWI0, M9PPI3, Q4LBE0, W5Q5Y1, W5PTY2, Q4LBE2, Q4LBE3, W5P2V0, B7T161, P07846, P52210, W5PPQ8, W5P0R7, W5NQ89, W5PHA8, W5QE82, W5QC41, O62848, W5PAT6, W5Q5Z3, B2LYL4, W5Q1R8, W5PQ39, W5PLJ6,…	0.00167549	0.0431761	0.0188088
GO:0015245	fatty acid transporter activity	MF	2	7	49	5237	0.0408163	0.00133664	over	W5PL60, W5NU39	W5PL60, W5QIK9, W5Q4S7, W5Q740, W5PAU8, Q2VLH9, W5NU39	0.00174805	0.0440772	0.285714
GO:0044539	long-chain fatty acid import	BP	2	7	49	5237	0.0408163	0.00133664	over	W5PL60, W5NU39	W5PL60, W5QIK9, W5Q4S7, W5Q980, W5PCL4, W5NU39, W5Q6N3	0.00174805	0.0440772	0.285714
GO:0005576	extracellular region	CC	32	2298	49	5237	0.653061	0.438801	over	W5PSQ7, W5P316, W5Q349, W5Q687, W5NQQ0, W5NRM7, W5PZU9, W5Q7I2, Q9XT27, A2P2H1, W5Q2E1, W5NXW9, A2P2G9, W5PH95, W5Q0R1, W5Q8A9, W5PV54, W5P3Q3, B5AN56, W5PVL4, W5NUN7, W5PBY2, W5NV14, Q9GKP4, W5NU39, W5NWR6, W5P2I4, W5NXF3, W5NVB2, W5PLB8, W5QHZ5, W5QIR6	W5PS49, W5PJC2, W5PS45, W5PRS6, W5NPU5, W5PRS4, W5P114, W5PB30, W5PEZ1, W5P9B0, W5PB37, W5QDU7, W5QDU4, W5PAR5, W5PRT2, W5NQ72, W5NQ71, W5PJD0, W5PJD3, W5PS58, W5Q3T9, W5P0Q4, W5NQ77, W5Q3T7, W5PS57, W5PNL1, Q4LBE6, Q4LBE7, W5NYH2, W5PB46, K4GWI0, W5PS64, W5NQ85, M9PPI3, Q4LBE0, W5P9C4, Q4LBE2, Q4LBE3, W5NYH9, Q70TH4, P52210, W5PNM5, W5PNM6, W5NQ88, W5NQ87, W5NQ89, W5Q466, W5QE82, B2LYK6, B2LYK7,…	0.0019568	0.0483823	0.0139252
GO:0071357	cellular response to type I interferon	BP	4	58	49	5237	0.0816327	0.011075	over	W5PH55, W5NY14, W5PKR2, Q9GKP4	W5P4P3, W5Q1G8, I6WH56, W5QDM2, Q30769, A4ZVZ1, W5PZK4, W5PI17, A4ZVZ3, W5P2Y8, W5PKR2, A0A0H5FTE1, W5PXC6, R9WDP8, W5PIJ6, R9WHX0, W5QAT3, Q9GKP4, R9WDP2, Q4LBE6, Q4LBE7, A0A0H5FRL8, W5PR43, Q4LBE0, Q30771, Q4LBE2, Q4LBE3, W5Q3Q7, R9WHW7, W5NY89, Q30824, W5PZI8, W5PH55, Q30821, Q4LBD8, Q4LBD9, A4ZVX2, A4ZVX3, W5P2S1, W5NUE9, A4ZVX6, C8BKE1, W5PV11, W5Q5R5, W5NRX7, R9WH59, W5Q0P6, W5NTT2, W5NY14,…	0.00198068	0.0483823	0.0689655
GO:0060337	type I interferon signaling pathway	BP	4	58	49	5237	0.0816327	0.011075	over	W5PH55, W5NY14, W5PKR2, Q9GKP4	W5P4P3, W5Q1G8, I6WH56, W5QDM2, Q30769, A4ZVZ1, W5PZK4, W5PI17, A4ZVZ3, W5P2Y8, W5PKR2, A0A0H5FTE1, W5PXC6, R9WDP8, W5PIJ6, R9WHX0, W5QAT3, Q9GKP4, R9WDP2, Q4LBE6, Q4LBE7, W5PR43, A0A0H5FRL8, Q4LBE0, Q30771, Q4LBE2, Q4LBE3, W5Q3Q7, R9WHW7, W5NY89, Q30824, W5PZI8, W5PH55, Q30821, Q4LBD8, Q4LBD9, A4ZVX2, A4ZVX3, W5P2S1, W5NUE9, A4ZVX6, C8BKE1, W5PV11, W5Q5R5, W5NRX7, R9WH59, W5Q0P6, W5NTT2, W5NY14,…	0.00198068	0.0483823	0.0689655
GO:0045069	regulation of viral genome replication	BP	4	59	49	5237	0.0816327	0.011266	over	W5PH55, W5NY14, W5PKR2, Q9GKP4	C5IWT5, W5NPI6, W5P2D1, W5NY28, W5QGW0, W5PRK6, W5PKE7, W5Q6Q7, W5PFC9, W5PZK4, W5Q0A5, W5PFP8, W5PKR2, W5PIV7, W5QHM0, W5QHU9, W5PCJ3, W5P601, W5Q018, W5NPN4, W5P0Q5, W5Q697, W5P1C0, Q9GKP4, W5NWP4, W5P7G2, W5P6I7, W5PTY2, B7T161, W5NYY4, W5NT68, Q5J7V1, A0A0U2UDT4, W5PB94, W5NY89, K4P1S5, W5PZI8, W5P6B4, W5PH55, W5P2B2, W5Q670, W5Q990, W5PJ55, W5Q3Z2, W5PW35, W5PTR5, W5PJJ3, W5Q0P6, W5PQ34, A0A…	0.00211023	0.0507893	0.0677966
GO:0002682	regulation of immune system process	BP	15	735	49	5237	0.306122	0.140348	over	W5PSQ7, W5P3Q3, A0A0B4J1Q0, W5PVL4, W5Q7I2, W5NUN7, W5PBY2, A2P2H1, W5NV14, Q9GKP4, W5NXW9, A2P2G9, W5QHZ5, W5PH95, W5PZB7	W5PQQ8, W5PJC2, W5P596, W5PRS6, A0A0B4J1Q0, W5QD41, W5PD71, W5QF81, A2P2H0, W5QCS0, A2P2H1, I6WH56, A2P2H3, A2P2H4, W5Q0M9, W5PE90, W5QD49, W5QC28, W5PB37, Q2TGQ0, W5QFY8, W5PC55, A2P2G8, A2P2G9, W5QC22, A4ZVZ1, A7UHZ2, A4ZVZ3, W5P481, W5NZI9, W5Q0N8, W5P369, W5PLH2, W5PU96, W5Q334, W5PT76, A2P2I0, A2P2I3, W5QJA2, W5NVB1, A2P2H6, Q4LBE6, Q4LBE7, A2P2H9, W5PD87, W5PA23, W5NYH2, W5PB46, W5NVB9, W5P…	0.00212254	0.0507893	0.0204082
GO:0050792	regulation of viral process	BP	6	147	49	5237	0.122449	0.0280695	over	W5PH55, W5P3Q3, W5NY14, W5PVL4, W5PKR2, Q9GKP4	C5IWT5, W5P2D1, W5P7N6, W5PRK6, W5PKE7, W5NSK3, W5Q6Q7, W5PFC9, W5NXM6, W5PZK4, W5PAR5, W5PMR6, W5QHM0, W5NXE8, Q09YJ1, W5QHU9, W5QIG5, W5NPN4, W5Q217, Q9MZB2, W5Q212, W5P0Q5, W5Q697, W5Q3D2, W5P1C0, W5PVL4, W5Q9P7, W5PMB1, W5NVB1, Q8WN59, W5P7G2, W5PHY6, W5P3G9, W5Q9H2, W5PCG2, W5PTY2, W5P2V1, W5QHN1, B7T161, W5NYY4, W5PUS4, W5NT68, W5PIC2, W5NS41, B2LYK6, W5NY89, I7AHD6, K4P1S5, W5P8J7, W5PG75,…	0.0022816	0.0540439	0.0408163
GO:0009897	external side of plasma membrane	CC	5	102	49	5237	0.102041	0.0194768	over	W5PSQ7, W5PH95, A0A0B4J1Q0, W5Q7I2, W5NXW9	G5CC04, A0A0B4J1Q0, O97692, W5PGV0, F5CC79, A2P2H3, W5PFC9, W5QGS5, W5PDP2, Q2TGQ0, W5QIW1, F8T853, W5PP73, W5PP71, W5Q612, W5Q4N2, W5PFL8, W5Q3T7, W5PIJ5, W5PD84, W5QJA2, W5P408, W5NVB1, W5Q5H8, W5Q9H2, Q30778, W5PG63, W5Q5Y1, W5PL89, W5PBE0, A4ZVY8, W5PEC3, W5QC42, W5PFV1, F8TCU8, W5Q3E0, W5P2F1, O62848, W5NXW9, W5Q5A6, W5PZM9, W5PH95, B0FYY5, B0FYY4, W5NQ97, W5NQZ2, F8T871, W5P2W8, W5Q5R2, W5N…	0.00245465	0.0575615	0.0490196
GO:0034340	response to type I interferon	BP	4	62	49	5237	0.0816327	0.0118388	over	W5PH55, W5NY14, W5PKR2, Q9GKP4	W5P4P3, W5Q1G8, I6WH56, W5QDM2, Q30769, A4ZVZ1, W5PZK4, W5PI17, A4ZVZ3, W5P2Y8, W5PKR2, A0A0H5FTE1, W5PXC6, W5NZI9, R9WDP8, W5PIJ6, R9WHX0, W5QAT3, Q9GKP4, W5PB83, R9WDP2, Q4LBE6, Q4LBE7, A0A0H5FRL8, W5PR43, Q4LBE0, Q30771, Q4LBE2, Q4LBE3, W5Q3Q7, R9WHW7, W5NY89, Q30824, W5PZI8, W5PH55, Q30821, Q4LBD8, Q4LBD9, A4ZVX2, A4ZVX3, W5P2S1, W5NUE9, A4ZVX6, C8BKE1, W5PV11, W5Q5R5, W5NRX7, R9WH59, W5Q0P6,…	0.00253391	0.058832	0.0645161
GO:0045807	positive regulation of endocytosis	BP	5	103	49	5237	0.102041	0.0196677	over	W5PH95, A0A0B4J1Q0, W5PVL4, W5Q7I2, W5NXW9	O46544, G5CC04, W5P3N2, P01240, A0A0B4J1Q0, W5NXM1, W5PFC9, W5NRI1, W5QG24, W5QDM0, W5P7F8, W5NXM6, W5QC22, W5NZQ9, C5IWU0, W5PGN1, W5QHM0, W5NUX8, W5NPN4, W5Q4N2, W5PU96, W5P2E2, W5PVL4, W5QAX7, W5P9S5, W5QJA2, W5PZL5, W5Q3U4, A4ZVY8, W5NU00, W5P5T4, W5PEC2, W5QE82, W5P7P6, W5Q749, W5NXW9, W5P9L9, Q29439, W5QC46, W5PH95, B0FYY5, B0FYY4, W5NYA1, W5NY95, W5PTR5, R9QXS6, W5P4K6, B0FN90, W5P708, W5P…	0.00256191	0.0588988	0.0485437
GO:0002886	regulation of myeloid leukocyte mediated immunity	BP	3	30	49	5237	0.0612245	0.00572847	over	A0A0B4J1Q0, W5PH95, W5Q7I2	O46544, W5P5T4, A0A0B4J1Q0, W5NXM1, W5PW08, W5Q7I2, W5QAU1, W5NPK5, W5NRI1, W5QG87, W5PH95, W5P9Y1, C8BKD9, W5QCG0, W5PLF0, W5PGH7, C5IJA1, W5NPR8, W5QBA7, W5PSX7, W5NW17, W5NRH2, W5NXP6, W5P9S5, W5QBV1, W5Q7P7, W5Q9H8, W5PN60, Q8WN59, W5PES0	0.00261707	0.0595829	0.1
GO:0038093	Fc receptor signaling pathway	BP	6	153	49	5237	0.122449	0.0292152	over	W5PSQ7, A2P2G9, A0A0B4J1Q0, W5Q7I2, A2P2H1, W5NV14	W5PJC2, W5PRS6, W5Q9W2, A0A0B4J1Q0, W5QFH6, W5QD41, P0C276, W5QF81, W5PIZ2, A2P2H0, A2P2H1, W5P9R3, A2P2H3, A2P2H4, W5PE90, W5QHD8, W5QD49, W5QDM2, A2P2G8, A2P2G9, W5NZQ9, W5PXG2, W5PQ98, W5QHM6, A7UHZ2, W5PNT5, C5IJA1, W5QBA7, W5PUR2, Q9MZB2, W5PU96, W5NZ14, A2P2I0, W5Q7L5, W5NV14, W5P9S5, W5P6M2, A2P2I3, W5NV16, W5PUR8, W5P7G7, A2P2H6, W5PES6, A2P2H9, W5NZR9, W5PFU1, W5P9K6, W5NVB9, W5QGL6, B8Q…	0.00279156	0.0629443	0.0392157
GO:0045087	innate immune response	BP	10	393	49	5237	0.204082	0.075043	over	W5PSQ7, W5PH55, W5NVB2, W5P3Q3, A0A0B4J1Q0, W5NY14, W5PVL4, W5PZB7, W5PKR2, Q9GKP4	W5P1R7, W5PJC2, W5PRS6, A0A0B4J1Q0, W5QD41, I6WH56, A2P2H3, W5PKE7, W5Q0M9, W5QD49, Q2TGQ0, W5QFY8, A4ZVZ1, A7UHZ2, W5Q694, A4ZVZ3, W5NZI9, W5Q212, W5QJA2, W5NVB1, Q4LBE6, Q4LBE7, W5NVB2, W5QFZ8, W5PR43, Q4LBE0, W5PTY2, Q4LBE2, Q4LBE3, W5P491, A4ZVY8, W5PPQ8, O62848, A4ZVX2, A4ZVX3, A4ZVX6, W5Q5Z3, W5PQ39, W5Q0P6, W5PSX7, W5PID9, W5NZL1, A2P2G0, W5PHB4, W5NUB0, C5IS99, A4ZVW6, W5PSQ7, W5PG95, W5P…	0.00292116	0.0652393	0.0254453
GO:0004551	nucleotide diphosphatase activity	MF	2	9	49	5237	0.0408163	0.00171854	over	W5PPQ1, W5PHQ4	W5Q2Q8, W5PDU8, W5PLE1, W5PXR1, W5PPQ1, W5PLN1, C8BKC9, W5PHQ4, W5P1G0	0.00296102	0.0655055	0.222222
GO:0071071	regulation of phospholipid biosynthetic process	BP	2	10	49	5237	0.0408163	0.00190949	over	W5PL60, W5NU39	W5PL60, W5Q4S7, W5QCD6, W5PG75, Q6XUZ5, W5P895, W5Q980, W5Q3W3, E5FYG4, W5NU39	0.00367921	0.0770286	0.2
GO:0070566	adenylyltransferase activity	MF	2	10	49	5237	0.0408163	0.00190949	over	W5PH55, W5NY14	W5NS79, W5PG10, W5Q524, W5P9X8, W5PH55, W5NY14, W5NW49, W5QJ45, W5PX58, W5PFP6	0.00367921	0.0770286	0.2
GO:0006825	copper ion transport	BP	2	10	49	5237	0.0408163	0.00190949	over	W5P542, Q9XT27	W5PTA5, W5PPL4, W5P4S5, W5PNZ5, G8FRI8, W5P8P0, W5P542, W5QAF8, Q9XT27, Q9XT28	0.00367921	0.0770286	0.2
GO:0060700	regulation of ribonuclease activity	BP	2	10	49	5237	0.0408163	0.00190949	over	W5PH55, W5NY14	W5PGB2, W5P602, W5PH55, W5PG95, I6YID3, W5NY14, W5PC31, W5PJ03, W5QIQ4, W5PWT8	0.00367921	0.0770286	0.2
GO:0035455	response to interferon-alpha	BP	2	10	49	5237	0.0408163	0.00190949	over	W5PH55, W5NY14	W5PH55, P79245, W5Q0P6, W5P9L8, W5PZK4, W5P6I7, W5NY14, A0A0U2UDT4, W5PTY2, W5NY89	0.00367921	0.0770286	0.2
GO:0038095	Fc-epsilon receptor signaling pathway	BP	5	112	49	5237	0.102041	0.0213863	over	W5PSQ7, A2P2G9, A0A0B4J1Q0, A2P2H1, W5NV14	W5PJC2, W5QFH6, W5Q9W2, A0A0B4J1Q0, W5QD41, P0C276, W5QF81, A2P2H0, A2P2H1, W5P9R3, A2P2H3, W5QHD8, A2P2H4, W5PE90, W5QD49, W5QDM2, A2P2G8, A2P2G9, W5PXG2, W5QHM6, A7UHZ2, W5PNT5, C5IJA1, W5QBA7, Q9MZB2, W5PUR2, W5NZ14, A2P2I0, W5Q7L5, W5P6M2, W5NV14, A2P2I3, W5NV16, W5PUR8, W5P7G7, A2P2H6, W5NZR9, A2P2H9, W5PFU1, W5P9K6, W5QGL6, B8QGA5, W5P8Z3, W5P259, W5PVU5, W5NY88, W5QIY3, W5QFK5, W5NU92, W5P…	0.00368666	0.0770286	0.0446429
GO:0043903	regulation of symbiosis, encompassing mutualism through parasitism	BP	6	162	49	5237	0.122449	0.0309337	over	W5PH55, W5P3Q3, W5NY14, W5PVL4, W5PKR2, Q9GKP4	C5IWT5, W5P2D1, W5P7N6, W5PRK6, W5PKE7, W5NSK3, W5Q6Q7, W5PFC9, W5NXM6, W5PZK4, W5PAR5, W5PMR6, Q09YJ1, W5QHM0, W5NXE8, W5QHU9, W5QIG5, W5NPN4, W5Q217, Q9MZB2, W5Q212, W5P0Q5, W5Q697, W5Q3D2, W5P1C0, W5PVL4, W5Q9P7, W5PMB1, W5NVB1, W5PHQ0, Q8WN59, W5P7G2, W5P3G9, W5PHY6, W5Q9H2, W5PCG2, W5PTY2, W5P2V1, W5QHN1, Q6B3Y2, B7T161, W5NYY4, W5PUS4, W5NT68, W5PIC2, W5NS41, B2LYK6, W5NY89, I7AHD6, K4P1S5,…	0.00371182	0.0770286	0.037037
GO:0045022	early endosome to late endosome transport	BP	3	34	49	5237	0.0612245	0.00649227	over	W5PH95, W5Q7I2, W5NXW9	W5PT68, W5P4R1, W5PIG2, W5Q7I2, W5NY66, B2LYK6, W5NXW9, W5PGX8, W5QBQ8, W5PLV3, W5PH95, W5P088, W5PI56, W5NZK9, W5PUV9, W5Q1R8, W5Q2P5, W5PPL2, W5P0M0, W5Q9X5, W5NSZ7, W5Q3D2, W5NXN2, W5PZ15, W5P4G4, W5PMB1, W5P9G5, C5IJ98, W5NXL5, W5P5A0, W5P1R2, W5PM87, W5QHN1, W5P2V0	0.00375744	0.0772912	0.0882353
GO:0003823	antigen binding	MF	4	73	49	5237	0.0816327	0.0139393	over	W5PSQ7, W5PH95, W5Q7I2, W5NXW9	W5PSQ7, W5PCZ7, I6WH56, A2P2H3, Q30769, W5Q093, Q2TGQ0, A4ZVZ1, W5PI17, A4ZVZ3, F8T853, A0A0H5FTE1, W5PXC6, A8DR93, W5NX95, W5NPN4, R9WDP8, Q9TP56, R9WHX0, W5PWN6, R9WDP2, W5NVB1, Q4LBE7, W5QHZ8, W5Q0B5, Q30778, A0A0H5FRL8, W5PCG2, W5PJM4, Q4LBE0, W5Q5Y1, Q30771, Q4LBE2, W5PBE0, Q4LBE3, R9WHW7, P05028, W5PPQ8, F8TCU8, W5QC41, W5Q7I2, W5PZ02, O62848, W5NXW9, Q30824, W5Q9A2, Q30821, Q4LBD8, W5QEU6,…	0.00458577	0.0935098	0.0547945
GO:0098927	vesicle-mediated transport between endosomal compartments	BP	3	37	49	5237	0.0612245	0.00706511	over	W5PH95, W5Q7I2, W5NXW9	W5PT68, W5P4R1, W5PIG2, W5Q7I2, W5NY66, B2LYK6, W5NXW9, W5PGX8, W5QBQ8, W5PK94, W5PLV3, W5QA68, W5PH95, W5P088, W5PI56, W5NZK9, W5PUV9, W5Q2P5, W5PPL2, W5Q1R8, W5P0M0, W5NSZ7, W5Q9X5, W5Q3D2, W5NXN2, W5PZ15, W5P4G4, W5PMB1, W5P9G5, C5IJ98, W5NXL5, W5P5A0, W5P098, W5P1R2, W5PM87, W5QHN1, W5P2V0	0.00478398	0.096502	0.0810811
GO:0002822	regulation of adaptive immune response based on somatic recombination of immune receptors built from immunoglobulin superfamily domains	BP	4	74	49	5237	0.0816327	0.0141302	over	A0A0B4J1Q0, W5PH95, W5Q7I2, W5PBY2	W5P4P3, O46544, A0A0B4J1Q0, W5NXM1, I6WH56, W5NRI1, Q30769, W5PDP2, A4ZVZ1, W5PI17, W5PSZ5, W5QGG0, W5PXC6, W5P4Q3, W5PVX8, W5Q1L2, W5PMN7, W5Q018, W5P207, W5NPN4, W5PUR2, W5PIJ6, Q9TP56, W5NSH4, W5PY17, W5QAT3, W5PBY2, W5PNH5, R9WDP2, W5Q6J0, Q4LBE6, W5PF41, Q8WN59, W5PHY6, W5P0E9, Q30778, A0A0H5FRL8, W5PCG2, W5PVY1, E5FYG4, Q4LBE0, Q4LBE2, Q30771, A4ZVY8, Q4LBE3, R9WHW7, W5PWS0, W5P5T4, W5PDE5,…	0.00481481	0.096502	0.0540541
GO:0044242	cellular lipid catabolic process	BP	5	122	49	5237	0.102041	0.0232958	over	W5PTR6, W5PL60, W5NRM7, W5Q8A9, W5NU39	W5P358, W5PIA1, W5P878, B9VH00, W5P7V7, W5PKE2, B2LSM6, A9YUY8, B2LSM7, W5P874, Q6XUZ5, W5P7N5, W5P3N6, W5QA61, W5QG24, W5PF33, W5Q9G8, W5PIZ6, W5P6D2, P0DN39, W5P6D9, W5NX51, W5PQJ2, W5PPP4, W5Q336, W5PUR2, W5PX72, W5PSF3, C5IJA6, W5NX59, W5PSN9, Q7YQR7, W5QD51, W5PQJ5, W5P9S5, W5P2V1, W5PFE6, W5Q7U7, W5QCD6, W5P772, W5NU86, W5Q740, W5NWM2, W5QBS0, W5PBV4, W5PD90, B2LYK6, W5PUC2, B9VXW5, W5PNV2,…	0.0053122	0.105569	0.0409836
GO:0002819	regulation of adaptive immune response	BP	4	77	49	5237	0.0816327	0.0147031	over	A0A0B4J1Q0, W5PH95, W5Q7I2, W5PBY2	W5P4P3, O46544, A0A0B4J1Q0, W5NXM1, I6WH56, W5NRI1, Q30769, W5PDP2, A4ZVZ1, W5PI17, W5PSZ5, W5QGG0, W5PXC6, W5P4Q3, W5PVX8, W5Q1L2, W5PMN7, W5Q018, W5P207, W5NPN4, W5PUR2, W5PIJ6, Q9TP56, W5PGJ7, W5NSH4, W5PY17, W5QAT3, W5PBY2, W5PNH5, R9WDP2, W5Q6J0, Q4LBE6, W5PF41, Q8WN59, W5PHY6, W5P0E9, Q30778, A0A0H5FRL8, W5PCG2, W5PVY1, E5FYG4, Q4LBE0, Q4LBE2, Q30771, W5PBE0, A4ZVY8, Q4LBE3, R9WHW7, W5PWS0,…	0.00554797	0.108417	0.0519481
GO:0072329	monocarboxylic acid catabolic process	BP	4	77	49	5237	0.0816327	0.0147031	over	W5PTR6, W5PL60, W5NRM7, W5Q8A9	W5P358, W5P878, W5P7V7, W5PKE2, W5P874, W5NRM7, W5P7N5, W5PGA4, W5QA61, W5PW04, W5NQC6, W5Q9G8, W5QD03, W5QG64, W5PIZ6, W5Q8A9, W5P6D9, W5NQ36, W5QIK9, W5PPP4, W5NS74, W5Q336, W5Q0R8, W5PX72, W5PSF3, C5IJA6, Q7YQR7, W5PSN9, W5PQJ5, W5QHA4, W5QIT0, W5Q9L8, W5PGK3, W5P2V1, W5PN85, W5PFE6, W5Q7M0, P07846, W5Q4S7, W5QBF9, W5P772, W5Q740, W5NT64, W5QBS0, W5PD90, W5PGC9, W5NXC0, W5PUC2, W5PEH2, B9VXW5,…	0.00554797	0.108417	0.0519481
GO:0030100	regulation of endocytosis	BP	6	179	49	5237	0.122449	0.0341799	over	W5PH95, A0A0B4J1Q0, W5PVL4, W5Q7I2, W5PBY2, W5NXW9	W5P3N2, O46544, G5CC04, P01240, A0A0B4J1Q0, W5PYY3, W5NXM1, W5PMA0, W5PFC9, W5NRI1, W5QG24, W5QBQ8, W5P7F8, W5QDM0, W5NXM6, W5QC22, W5QIW1, W5NZQ9, C5IWU0, W5P001, W5PTX3, W5Q297, W5PGN1, C5IWU1, W5QHM0, W5NUX8, W5P645, C5IJA1, W5Q1P6, W5P4Q6, W5Q4N2, W5NPN4, C5IWS9, W5Q3T7, W5PU96, W5PIJ5, W5Q7L6, W5Q3D2, W5P2E2, W5PVL4, W5QAX7, W5PMB1, W5P9S5, W5PY15, W5QJA2, W5Q6J0, W5PL84, C5IJ98, W5PZL5, W5Q…	0.00604456	0.117144	0.0335196
GO:0050660	flavin adenine dinucleotide binding	MF	3	41	49	5237	0.0612245	0.00782891	over	W5PTR6, W5Q852, W5Q8A9	W5PFE6, W5Q6S6, W5Q7Y9, W5PKE2, Q30DS1, W5QBS0, W5P759, W5QFD9, W5PW04, W5Q4K3, W5NXC0, W5QD03, W5PB39, W5PUC2, W5QG64, W5Q8A9, W5QCI3, W5PIT5, W5PTR6, W5Q216, W5PQT9, W5PKD2, W5Q852, W5P1M1, W5P8U2, W5PHF2, W5NZA9, W5Q1F6, W5NYL0, W5Q9L2, W5Q7J2, W5PC80, W5Q5R8, W5Q3F9, W5QC99, W5PGK3, W5PL05, Q4U3W6, R4I7V7, W5PL89, W5PLW6	0.00639385	0.122898	0.0731707
GO:1903900	regulation of viral life cycle	BP	5	128	49	5237	0.102041	0.0244415	over	W5PH55, W5P3Q3, W5NY14, W5PKR2, Q9GKP4	C5IWT5, W5P2D1, W5PRK6, W5PKE7, W5NSK3, W5Q6Q7, W5PFC9, W5NXM6, W5PZK4, W5PAR5, W5QHM0, W5NXE8, Q09YJ1, W5QHU9, W5QIG5, W5NPN4, W5Q217, Q9MZB2, W5Q212, W5P0Q5, W5Q697, W5Q3D2, W5P1C0, W5PMB1, W5NVB1, Q8WN59, W5P7G2, W5PHY6, W5P3G9, W5Q9H2, W5PTY2, W5QHN1, B7T161, W5NYY4, W5PUS4, W5NT68, W5PIC2, W5NS41, W5NY89, I7AHD6, K4P1S5, W5P8J7, W5PG75, W5PCH3, W5P023, W5Q990, W5PJ55, W5PTR5, W5Q0P6, W5PQ34,…	0.00650204	0.123962	0.0390625
GO:0044421	extracellular region part	CC	30	2235	49	5237	0.612245	0.426771	over	W5PSQ7, W5P316, W5Q349, W5Q687, W5NQQ0, W5NRM7, W5PZU9, W5Q7I2, Q9XT27, A2P2H1, W5Q2E1, W5NXW9, A2P2G9, W5PH95, W5Q0R1, W5Q8A9, W5PV54, W5P3Q3, B5AN56, W5PVL4, W5NUN7, W5PBY2, W5NU39, W5NWR6, W5P2I4, W5NXF3, W5NVB2, W5PLB8, W5QHZ5, W5QIR6	W5PS49, W5PJC2, W5PS45, W5PRS6, W5NPU5, W5PRS4, W5P114, W5PB30, W5PEZ1, W5P9B0, W5PB37, W5QDU7, W5QDU4, W5PAR5, W5PRT2, W5NQ72, W5NQ71, W5PJD0, W5PJD3, W5PS58, W5Q3T9, W5P0Q4, W5NQ77, W5PS57, W5Q3T7, W5PNL1, Q4LBE6, Q4LBE7, W5NYH2, W5PB46, K4GWI0, W5PS64, W5NQ85, M9PPI3, Q4LBE0, W5P9C4, Q4LBE2, Q4LBE3, W5NYH9, Q70TH4, P52210, W5PNM5, W5PNM6, W5NQ88, W5NQ87, W5NQ89, W5Q466, W5QE82, B2LYK6, B2LYK7,…	0.00660902	0.124512	0.0134228
GO:0019079	viral genome replication	BP	4	81	49	5237	0.0816327	0.0154669	over	W5PH55, W5NY14, W5PKR2, Q9GKP4	C5IWT5, W5PGE6, W5NPI6, W5P2D1, W5NY28, W5QGW0, W5PRK6, W5PKE7, W5Q6Q7, W5PFC9, W5QBQ8, W5PIZ3, W5PZK4, W5Q0A5, W5PFP8, W5PKR2, W5PIV7, W5QHM0, W5QHU9, W5PCJ3, W5P601, W5Q018, W5NPN4, W5Q3P0, W5PMN3, W5P0Q5, W5Q697, W5P1C0, Q9GKP4, W5NWP4, M4WED3, C5IJ98, W5P7G2, W5P6I7, W5PKS6, W5PKS8, W5PTY2, B7T161, W5NYY4, W5P2N5, W5PUS4, W5NT68, W5PIG3, W5Q2W9, Q5J7V1, A0A0U2UDT4, W5PB94, W5NY89, K4P1S5, W5P…	0.00663711	0.124512	0.0493827
GO:0002526	acute inflammatory response	BP	4	84	49	5237	0.0816327	0.0160397	over	W5PH95, A0A0B4J1Q0, W5Q7I2, W5PBY2	O46544, B5B304, W5PJG0, A0A0B4J1Q0, W5P1J8, W5PD71, W5NXM1, F5CC79, W5Q927, W5NRI1, W5PDP2, W5QH46, W5PE53, W5QCC1, W5PGN1, W5PXC8, M4WXC2, A5YBU8, W5NUX8, W5Q612, W5P4M1, W5P0Q4, W5P762, W5PH81, P42819, W5P726, W5PBY2, W5NRR9, W5P7S6, W5PTL2, W5PHY8, W5Q9D5, W5NXJ3, W5P6I7, E5FYG4, W5PTY2, W5NU00, C8BKD1, W5PWS0, W5P5T4, W5PDE5, W5PYS8, W5QE82, W5Q7I2, W5QBW5, W5PTQ9, W5Q749, W5NY01, W5NPK5, W5P…	0.00754142	0.12831	0.047619
GO:0071346	cellular response to interferon-gamma	BP	4	84	49	5237	0.0816327	0.0160397	over	W5PH55, W5NVB2, W5P3Q3, W5NY14	W5Q1G8, W5PB75, I6WH56, W5Q0M9, Q30769, Q2TGQ0, W5NVE5, A4ZVZ1, W5PI17, A4ZVZ3, F8T853, W5P283, A0A0H5FTE1, W5PXC6, W5P448, W5PNP6, R9WDP8, W5PUR2, Q9TP56, W5Q212, R9WHX0, W5QA34, W5PUJ4, R9WDP2, Q4LBE6, Q4LBE7, W5NVB2, Q8WN59, W5QBV7, Q30778, W5QFZ8, W5PQF8, W5PUW2, A0A0H5FRL8, Q4LBE0, Q30771, Q4LBE2, Q4LBE3, W5PCK4, W5P491, W5Q3Q7, R9WHW7, W5NS41, Q30DS1, F8TCU8, Q30824, W5PH56, W5QAM4, W5PH55,…	0.00754142	0.12831	0.047619
GO:0036230	granulocyte activation	BP	2	15	49	5237	0.0408163	0.00286424	over	W5P3Q3, A0A0B4J1Q0	W5PGH7, W5PUR2, W5P3Q3, A0A0B4J1Q0, W5QCA2, W5NW17, W5NPP9, W5PN60, W5QI40, W5PES0, W5PQF7, W5QBI9, C8BKD9, W5PN65, W5QCG0	0.00833251	0.12831	0.133333
GO:0052890	oxidoreductase activity, acting on the CH-CH group of donors, with a flavin as acceptor	MF	2	15	49	5237	0.0408163	0.00286424	over	W5PTR6, W5Q8A9	W5PTR6, W5PFE6, W5PKD2, W5PKE2, W5PHF2, W5QBS0, W5QB30, W5PW04, W5NXC0, W5QD03, W5PUC2, W5QG64, W5PGK3, W5Q8A9, W5PLW6	0.00833251	0.12831	0.133333
GO:0002696	positive regulation of leukocyte activation	BP	5	136	49	5237	0.102041	0.0259691	over	W5PSQ7, W5PH95, A0A0B4J1Q0, W5Q7I2, W5NXW9	W5P3N2, W5P4P3, W5P7V7, A0A0B4J1Q0, W5PGE9, W5NXU8, A2P2H3, W5PDP2, Q2TGQ0, W5QC22, W5QCC1, F8T853, W5PP76, W5P4Q3, W5NV97, C5IJA1, W5QBA7, W5Q4N2, W5PUR2, W5PIJ6, W5Q334, C5IJA6, P10764, W5PVL5, W5NRR9, W5P9S5, W5Q6J0, R9WDP2, C5IJ99, Q8WN59, W5PD87, W5PES0, W5PHY6, Q30778, W5P098, W5QGL6, W5PFM8, Q4LBE0, W5PBE0, W5P0Z7, Q4LBE2, Q6B3Y2, F8TCU8, W5PTQ9, W5Q3E0, O62848, W5NXW9, W5NRC6, W5PGX7, W5Q…	0.00836578	0.12831	0.0367647
GO:0051607	defense response to virus	BP	5	136	49	5237	0.102041	0.0259691	over	W5PH55, W5NY14, W5PZB7, W5PKR2, Q9GKP4	W5PVS3, P0C276, W5PGV0, W5PRK8, W5NV08, W5PMA0, W5NXU8, W5PSM5, W5PCN1, W5QFQ0, W5NTE3, W5PZK4, C5IWU0, W5QJ04, W5QHM0, W5NZI9, W5P8Q0, W5P369, W5NS34, C5IJA1, C5IWS9, W5NXV1, W5PU96, W5Q697, W5PVL6, W5Q7L5, R9WDP2, W5P3G9, W5PWF2, W5QGL6, Q4LBE0, W5PTY2, C5IWT0, Q4LBE2, W5P0Z7, W5Q6B8, B7T161, P05028, W5NTW7, W5PRM1, W5PEC3, W5QHF2, W5PUK2, W5P3P7, W5NVS5, C5ISB5, W5NY01, W5NY89, W5PZM9, W5QG43,…	0.00836578	0.12831	0.0367647
GO:0002706	regulation of lymphocyte mediated immunity	BP	4	87	49	5237	0.0816327	0.0166126	over	A0A0B4J1Q0, W5PH95, W5Q7I2, W5PBY2	W5P4P3, O46544, W5PEE9, W5PRS6, W5NVY5, A0A0B4J1Q0, W5NXM1, W5PCZ7, I6WH56, W5NRI1, Q30769, W5PDP2, W5PGZ6, A4ZVZ1, W5PI17, W5QCC1, A4ZVZ3, W5QGG0, W5PXC6, W5P4Q3, W5NVZ8, W5PVX8, W5Q1L2, W5PMN7, W5NPN4, W5NV50, R9WDP8, W5PIJ6, R9WHX0, W5NSH4, P10764, W5PY17, W5QAT3, W5PBY2, W5NRR9, R9WDP2, W5Q6J0, Q4LBE6, Q4LBE7, Q8WN59, W5PF41, W5PHY6, W5P0E9, W5NTW0, A0A0H5FRL8, W5PCG2, E5FYG4, Q4LBE0, Q4LBE2,…	0.00852378	0.12831	0.045977
GO:0043900	regulation of multi-organism process	BP	6	194	49	5237	0.122449	0.0370441	over	W5PH55, W5P3Q3, W5NY14, W5PVL4, W5PKR2, Q9GKP4	C5IWT5, W5P2D1, W5P7N6, F5CC79, W5PKE7, W5NSK3, W5PAR5, Q09YJ1, W5QHM0, W5NXE8, W5Q217, W5Q212, W5P0Q5, W5Q697, W5Q3D2, W5P1C0, W5PVL4, W5Q9P7, W5NVB1, W5PHQ0, W5P3G9, W5PCG2, W5PTY2, W5P2V1, W5QHN1, B7T161, W5NYY4, W5PIC2, B2LYK6, W5NY89, K4P1S5, W5PCH3, W5P023, W5PJ55, W5Q0P6, W5PQ34, A0A1D9CFF1, W5QGM9, R9QXS6, W5Q2D3, W5PSH6, W5QC54, W5PXR8, W5NZL1, E0A2A2, W5PID5, W5Q9B2, W5PKY6, W5QHP6, W5P…	0.00887025	0.12831	0.0309278
GO:0043235	receptor complex	CC	4	89	49	5237	0.0816327	0.0169945	over	W5Q349, A0A0B4J1Q0, W5P2I4, W5NXW9	W5P4P3, W5Q887, W5NQS2, A0A0B4J1Q0, W5NU63, W5PIZ2, W5PGV0, W5QF81, W5Q7S8, W5PFC9, W5PE90, W5PTC7, W5QBM4, W5PEN0, W5QBQ9, W5QG66, W5PP33, W5QGG0, W5PP73, W5PI56, W5NXI9, W5PJ36, W5Q1L2, W5Q4N2, W5Q3T7, W5PIJ6, W5P2E2, W5PSF4, W5NSH4, W5QA32, W5PQJ8, W5P2I4, W5QJA2, W5PA24, W5PRD7, W5QBV7, W5NQ40, W5PP44, W5Q5Y1, W5PBE0, A4ZVY8, W5Q349, W5Q6S0, W5PDV0, W5Q9I0, W5NXW9, W5NW47, W5PGT5, W5Q0C6, W5Q…	0.00922336	0.12831	0.0449438
GO:0007165	signal transduction	BP	27	1970	49	5237	0.55102	0.37617	over	W5PSQ7, W5P316, W5Q349, W5Q940, W5NQQ0, A0A0B4J1Q0, W5NRM7, W5Q7I2, A2P2H1, W5Q2E1, W5NXW9, W5PH55, A2P2G9, W5PH95, W5PKR2, W5PV54, W5P3Q3, B5AN56, W5NY14, W5P9M5, W5NUN7, W5NV14, Q9GKP4, W5P2I4, W5NXF3, W5PL60, W5PZB7	W5PS49, W5PJC2, Q3T2K8, W5PRS6, W5P596, W5PRS4, W5P9B0, W5PB37, W5PB34, W5NYG1, W5Q3T3, W5NYG6, W5PJD3, W5PS58, W5PNL4, W5Q3T7, W5P0Q5, W5QDV1, W5NYH3, Q4LBE6, Q4LBE7, W5NYH2, W5PAS6, W5PS64, W5NQ85, Q4LBE0, W5P9C4, W5P4Z0, Q4LBE2, Q4LBE3, W5NQ88, W5NQ89, W5QE82, B2LYK6, B2LYK8, W5PAT6, W5Q3V5, W5PRV3, W5NYI9, B2LYL3, W5Q478, W5P0S5, B2LYL2, W5QE95, W5QIA8, W5QIA5, Q7M303, W5NYJ7, W5PRW3, W5PRW4,…	0.00927979	0.12831	0.0137056
GO:0060327	cytoplasmic actin-based contraction involved in cell motility	BP	1	1	49	5237	0.0204082	0.000190949	over	W5Q940	W5Q940	0.0093565	0.12831	1
GO:0061163	endoplasmic reticulum polarization	BP	1	1	49	5237	0.0204082	0.000190949	over	W5Q940	W5Q940	0.0093565	0.12831	1
GO:0034342	response to type III interferon	BP	1	1	49	5237	0.0204082	0.000190949	over	W5PKR2	W5PKR2	0.0093565	0.12831	1
GO:0022611	dormancy process	BP	1	1	49	5237	0.0204082	0.000190949	over	W5NU39	W5NU39	0.0093565	0.12831	1
GO:0051873	killing by host of symbiont cells	BP	1	1	49	5237	0.0204082	0.000190949	over	W5PVL4	W5PVL4	0.0093565	0.12831	1
GO:0002442	serotonin secretion involved in inflammatory response	BP	1	1	49	5237	0.0204082	0.000190949	over	A0A0B4J1Q0	A0A0B4J1Q0	0.0093565	0.12831	1
GO:0051852	disruption by host of symbiont cells	BP	1	1	49	5237	0.0204082	0.000190949	over	W5PVL4	W5PVL4	0.0093565	0.12831	1
GO:0070650	actin filament bundle distribution	BP	1	1	49	5237	0.0204082	0.000190949	over	W5Q940	W5Q940	0.0093565	0.12831	1
GO:0015068	glycine amidinotransferase activity	MF	1	1	49	5237	0.0204082	0.000190949	over	W5QIR6	W5QIR6	0.0093565	0.12831	1
GO:0019815	B cell receptor complex	CC	1	1	49	5237	0.0204082	0.000190949	over	W5NXW9	W5NXW9	0.0093565	0.12831	1
GO:0032765	positive regulation of mast cell cytokine production	BP	1	1	49	5237	0.0204082	0.000190949	over	A0A0B4J1Q0	A0A0B4J1Q0	0.0093565	0.12831	1
GO:0032997	Fc receptor complex	CC	1	1	49	5237	0.0204082	0.000190949	over	A0A0B4J1Q0	A0A0B4J1Q0	0.0093565	0.12831	1
GO:0016103	diterpenoid catabolic process	BP	1	1	49	5237	0.0204082	0.000190949	over	W5NRM7	W5NRM7	0.0093565	0.12831	1
GO:0002554	serotonin secretion by platelet	BP	1	1	49	5237	0.0204082	0.000190949	over	A0A0B4J1Q0	A0A0B4J1Q0	0.0093565	0.12831	1
GO:0036458	hepatocyte growth factor binding	MF	1	1	49	5237	0.0204082	0.000190949	over	W5NQQ0	W5NQQ0	0.0093565	0.12831	1
GO:0008803	bis(5'-nucleosyl)-tetraphosphatase (symmetrical) activity	MF	1	1	49	5237	0.0204082	0.000190949	over	W5PHQ4	W5PHQ4	0.0093565	0.12831	1
GO:0035747	natural killer cell chemotaxis	BP	1	1	49	5237	0.0204082	0.000190949	over	W5P3Q3	W5P3Q3	0.0093565	0.12831	1
GO:0042750	hibernation	BP	1	1	49	5237	0.0204082	0.000190949	over	W5NU39	W5NU39	0.0093565	0.12831	1
GO:0034516	response to vitamin B6	BP	1	1	49	5237	0.0204082	0.000190949	over	W5NVB2	W5NVB2	0.0093565	0.12831	1
GO:0015067	amidinotransferase activity	MF	1	1	49	5237	0.0204082	0.000190949	over	W5QIR6	W5QIR6	0.0093565	0.12831	1
GO:0001803	regulation of type III hypersensitivity	BP	1	1	49	5237	0.0204082	0.000190949	over	A0A0B4J1Q0	A0A0B4J1Q0	0.0093565	0.12831	1
GO:0016402	pristanoyl-CoA oxidase activity	MF	1	1	49	5237	0.0204082	0.000190949	over	W5PTR6	W5PTR6	0.0093565	0.12831	1
GO:0047280	nicotinamide phosphoribosyltransferase activity	MF	1	1	49	5237	0.0204082	0.000190949	over	W5P316	W5P316	0.0093565	0.12831	1
GO:0001805	positive regulation of type III hypersensitivity	BP	1	1	49	5237	0.0204082	0.000190949	over	A0A0B4J1Q0	A0A0B4J1Q0	0.0093565	0.12831	1
GO:0002351	serotonin production involved in inflammatory response	BP	1	1	49	5237	0.0204082	0.000190949	over	A0A0B4J1Q0	A0A0B4J1Q0	0.0093565	0.12831	1
GO:2000503	positive regulation of natural killer cell chemotaxis	BP	1	1	49	5237	0.0204082	0.000190949	over	W5P3Q3	W5P3Q3	0.0093565	0.12831	1
GO:0042363	fat-soluble vitamin catabolic process	BP	1	1	49	5237	0.0204082	0.000190949	over	W5NRM7	W5NRM7	0.0093565	0.12831	1
GO:0061573	actin filament bundle retrograde transport	BP	1	1	49	5237	0.0204082	0.000190949	over	W5Q940	W5Q940	0.0093565	0.12831	1
GO:0032998	Fc-epsilon receptor I complex	CC	1	1	49	5237	0.0204082	0.000190949	over	A0A0B4J1Q0	A0A0B4J1Q0	0.0093565	0.12831	1
GO:0051793	medium-chain fatty acid catabolic process	BP	1	1	49	5237	0.0204082	0.000190949	over	W5Q8A9	W5Q8A9	0.0093565	0.12831	1
GO:2000501	regulation of natural killer cell chemotaxis	BP	1	1	49	5237	0.0204082	0.000190949	over	W5P3Q3	W5P3Q3	0.0093565	0.12831	1
GO:0004514	nicotinate-nucleotide diphosphorylase (carboxylating) activity	MF	1	1	49	5237	0.0204082	0.000190949	over	W5P316	W5P316	0.0093565	0.12831	1
GO:0019767	IgE receptor activity	MF	1	1	49	5237	0.0204082	0.000190949	over	A0A0B4J1Q0	A0A0B4J1Q0	0.0093565	0.12831	1
GO:1901253	negative regulation of intracellular transport of viral material	BP	1	1	49	5237	0.0204082	0.000190949	over	W5PKR2	W5PKR2	0.0093565	0.12831	1
GO:0001802	type III hypersensitivity	BP	1	1	49	5237	0.0204082	0.000190949	over	A0A0B4J1Q0	A0A0B4J1Q0	0.0093565	0.12831	1
GO:0034653	retinoic acid catabolic process	BP	1	1	49	5237	0.0204082	0.000190949	over	W5NRM7	W5NRM7	0.0093565	0.12831	1
GO:0050867	positive regulation of cell activation	BP	5	140	49	5237	0.102041	0.0267329	over	W5PSQ7, W5PH95, A0A0B4J1Q0, W5Q7I2, W5NXW9	W5P3N2, W5P4P3, W5P996, W5P7V7, A0A0B4J1Q0, W5PGE9, W5NXU8, A2P2H3, W5PDP2, Q2TGQ0, W5QC22, W5QCC1, F8T853, W5PP76, W5P4Q3, W5NV97, C5IJA1, W5QBA7, W5Q4N2, W5PUR2, W5PIJ6, W5Q334, C5IJA6, P10764, W5PVL5, W5NRR9, W5P9S5, W5Q6J0, R9WDP2, C5IJ99, Q8WN59, W5PD87, W5PES0, W5PHY6, Q30778, W5P4A1, W5P098, W5QGL6, W5PFM8, Q4LBE0, W5PBE0, W5P0Z7, Q4LBE2, Q6B3Y2, F8TCU8, W5PTQ9, W5Q3E0, O62848, W5NXW9, W5N…	0.00942489	0.128496	0.0357143
GO:0034341	response to interferon-gamma	BP	4	91	49	5237	0.0816327	0.0173764	over	W5NVB2, W5PH55, W5P3Q3, W5NY14	W5P1R7, W5Q1G8, W5PB75, I6WH56, W5Q0M9, Q30769, W5NVE5, Q2TGQ0, W5QFY8, A4ZVZ1, W5PI17, A4ZVZ3, F8T853, W5P283, A0A0H5FTE1, W5PXC6, W5P9S0, W5P448, W5PNP6, R9WDP8, W5PUR2, Q9TP56, W5Q212, R9WHX0, W5QA34, W5PUJ4, W5QAX7, R9WDP2, Q4LBE6, W5NVB2, Q4LBE7, Q8WN59, W5QBV7, W5P5C3, W5QFZ8, W5PQF8, Q30778, W5PUW2, A0A0H5FRL8, Q4LBE0, Q30771, Q4LBE2, W5PCK4, W5P491, Q4LBE3, W5Q3Q7, R9WHW7, W5NS41, W5NY47,…	0.00995956	0.135001	0.043956
GO:0003995	acyl-CoA dehydrogenase activity	MF	2	17	49	5237	0.0408163	0.00324613	over	W5PTR6, W5Q8A9	W5PTR6, W5PFE6, W5NWS0, W5P5P4, W5PKD2, W5PKE2, W5PHF2, W5QB30, W5QBS0, W5PW04, W5NXC0, W5QD03, W5QG64, W5PUC2, W5PGK3, W5Q8A9, W5PLW6	0.0106649	0.142909	0.117647
GO:0033539	fatty acid beta-oxidation using acyl-CoA dehydrogenase	BP	2	17	49	5237	0.0408163	0.00324613	over	W5PTR6, W5Q8A9	W5PTR6, W5PFE6, W5PKD2, W5PKE2, W5P1M1, W5PHF2, W5QBS0, W5QB30, W5PW04, W5NXC0, W5QD03, W5PUC2, W5QG64, W5PGK3, W5PZB6, W5Q8A9, W5PLW6	0.0106649	0.142909	0.117647
GO:0048584	positive regulation of response to stimulus	BP	16	964	49	5237	0.326531	0.184075	over	W5PSQ7, W5NQQ0, W5P3Q3, A0A0B4J1Q0, W5P9M5, W5PVL4, W5Q7I2, W5PBY2, A2P2H1, W5NV14, Q9GKP4, W5NXW9, A2P2G9, W5QHZ5, W5PH95, W5PZB7	W5PJC2, W5PRS6, W5PTW5, W5PD71, A2P2H0, A2P2H1, A2P2H3, A2P2H4, W5PB37, Q2TGQ0, A2P2G8, A2P2G9, W5QC22, A7UHZ2, W5PS50, W5NYG6, W5Q1P6, W5Q3T7, W5PU96, W5QDV1, A2P2I0, W5PD84, A2P2I3, A2P2H6, Q4LBE6, A2P2H9, W5PD88, Q4LBE0, W5PTY2, Q4LBE2, Q4LBE3, W5P2V0, W5PPQ6, W5QE82, W5PCX5, O62848, B2LYK8, W5PQ30, W5Q1R1, W5NYI9, W5Q5Z3, B2LYL3, W5Q1R8, W5PQ39, W5PLJ6, W5P2W8, W5Q478, W5P0S5, W5QE95, A2P2G0,…	0.0117199	0.156154	0.0165975
GO:0016042	lipid catabolic process	BP	5	148	49	5237	0.102041	0.0282605	over	W5PTR6, W5PL60, W5NRM7, W5Q8A9, W5NU39	W5P358, W5PIA1, W5P878, B9VH00, W5P7V7, W5PKE2, B2LSM6, A9YUY8, B2LSM7, W5P874, Q6XUZ5, W5P7N5, W5P3N6, W5QA61, B2MVY4, W5QG24, W5PF33, W5Q9G8, A0A068JAR6, W5PIZ6, W5P6D2, P0DN39, W5P6D9, W5NX51, W5PQJ2, W5PPP4, W5Q336, W5PUR2, W5PX72, W5PSF3, C5IJA6, W5NX59, W5PSN9, Q7YQR7, W5QD51, W5PQJ5, W5P9S5, A6ZE99, W5P0A6, W5P2V1, W5PFE6, W5Q7U7, W5QCD6, W5P772, W5NU86, W5Q740, W5NWM2, W5QBS0, W5PBV4, W5P…	0.0118156	0.15654	0.0337838
GO:0006656	phosphatidylcholine biosynthetic process	BP	2	18	49	5237	0.0408163	0.00343708	over	W5PL60, W5NU39	W5NX51, B9VH00, W5QFD6, W5Q4S7, O02762, W5NWR7, W5Q5M7, W5NU39, W5PPF1, B2MVW3, W5PL60, W5PJ97, W5PK41, W5Q980, C5IS96, W5Q3W3, W5QGH1, W5PBL5	0.0119268	0.157126	0.111111
GO:0061387	regulation of extent of cell growth	BP	3	52	49	5237	0.0612245	0.00992935	over	W5Q940, W5NRM7, W5P2I4	W5PUQ5, W5NRM7, W5P5J0, W5PQI2, W5Q7S8, W5NY29, W5P7J7, W5P6D2, W5PQ98, P0DN39, W5P001, W5Q612, W5P564, W5Q6V5, W5P563, W5NTZ6, H9CH14, W5PWN8, W5PDY0, W5P2I4, W5QFN2, W5Q3D8, W5P0V5, W5QGL6, W5QEH0, W5NYD5, W5P0J1, B6E1W2, W5Q940, W5P895, W5Q2K9, W5NQM5, W5P4N6, W5P0W0, W5Q3A5, W5QAQ4, W5NQ51, W5QFK2, W5PJ56, W5PJV8, W5PBF0, W5PAD9, W5Q9Z9, W5P3Y8, W5PVZ6, W5PKL6, W5QDG7, B0FN90, W5PZ15, W5PLB6,…	0.0123375	0.16073	0.0576923
GO:0002708	positive regulation of lymphocyte mediated immunity	BP	3	52	49	5237	0.0612245	0.00992935	over	A0A0B4J1Q0, W5PH95, W5Q7I2	O46544, W5PEE9, A0A0B4J1Q0, W5NXM1, I6WH56, W5NRI1, Q30769, A4ZVZ1, W5QCC1, W5PI17, W5QGG0, W5PXC6, W5P4Q3, W5PMN7, W5Q1L2, W5NPN4, W5NSH4, W5PY17, W5QAT3, W5NRR9, R9WDP2, Q4LBE6, W5PHY6, W5NTW0, A0A0H5FRL8, W5PCG2, E5FYG4, Q4LBE0, Q4LBE2, W5P0Z7, Q30771, A4ZVY8, Q4LBE3, R9WHW7, W5P5T4, W5Q7I2, O62848, W5NPK5, Q4LBD8, W5PH95, W5NUE9, W5NZC4, W5PTR5, R9WH59, W5NRH2, W5NXP6, Q860K2, W5Q2D7, W5P2C3,…	0.0123375	0.16073	0.0576923
GO:0005758	mitochondrial intermembrane space	CC	3	53	49	5237	0.0612245	0.0101203	over	W5P542, W5QIR6, P62896	W5P7V5, W5P5V3, W5NPU7, W5NRI3, W5NVU7, W5PTC7, B2ZA84, C5IWU4, W5PYA5, C5IWU2, W5PKJ3, W5PBD6, W5PVL7, C6JUQ0, W5PB83, W5QI77, W5P4E7, W5Q8F8, W5PVD4, W5PVH6, W5PRD7, W5NSY3, W5PLM2, W5PK66, W5NSD9, B5TQZ6, W5QFF9, W5NU43, W5NW44, W5PJM8, W5Q861, W5P697, W5PVM3, W5P9T8, P09670, W5QIY6, W5QGU2, P62896, W5PIT5, P79245, W5P542, W5Q1F6, W5NW58, W5PNW2, W5QB36, W5NZP7, W5QB34, W5Q7F2, W5PKU9, W5PQ00,…	0.0129929	0.168333	0.0566038
GO:0050794	regulation of cellular process	BP	40	3471	49	5237	0.816327	0.662784	over	W5PSQ7, W5P316, W5Q349, W5Q687, W5Q940, W5NQQ0, A0A0B4J1Q0, W5NRM7, W5Q7I2, A2P2H1, W5Q2E1, W5NXW9, W5PH55, A2P2G9, W5PH95, W5Q0R1, W5Q8A9, W5PKR2, P62896, W5PIH8, W5PV54, W5P3Q3, B5AN56, W5NY14, W5P9M5, W5PVL4, W5NUN7, W5NV14, W5PBY2, Q9GKP4, W5NU39, W5P2I4, W5NWR6, W5NXF3, W5PL60, W5NVB2, W5PLB8, W5QHZ5, W5PPQ1, W5PZB7	W5PS49, W5PJC2, Q3T2K8, W5PRS6, W5PRS4, W5P114, W5PB31, W5P9B0, W5PB37, W5PB39, W5PB34, W5PAR5, W5PRT2, W5PS52, W5Q3T3, W5PS50, W5PJD3, W5PS58, W5Q3T9, W5P0Q4, W5Q3T7, W5PS57, W5P0Q5, W5QDV1, W5PAS6, W5PB46, W5Q3U4, W5PS64, W5P9C4, B7T161, P52210, W5P0R7, W5Q466, W5QE82, B2LYK6, B2LYK7, W5PB50, B2LYK8, W5NUA0, W5PAT6, W5Q3V5, W5PRV3, W5PRV1, B2LYL3, W5Q478, W5P0S5, B2LYL2, W5QE95, W5NUB0, W5PAU8,…	0.0134432	0.173045	0.0115241
GO:0050727	regulation of inflammatory response	BP	5	153	49	5237	0.102041	0.0292152	over	W5P3Q3, A0A0B4J1Q0, W5PH95, W5Q7I2, W5PBY2	O46544, B5B304, B7TJ15, W5P8P1, A9YUY8, W5P596, A0A0B4J1Q0, W5P1J8, W5NXM1, W5Q3K6, W5NRI1, W5QGS5, W5PDP2, W5QH46, Q2TGQ0, W5QC22, W5QB02, W5P6D2, W5QCC1, W5Q297, W5NUX8, W5NX51, W5Q6R6, W5Q611, W5PUR2, W5PFD3, W5QI70, W5PH81, W5NQH6, W5Q7L5, W5NRR9, W5Q9H8, W5PHY8, W5PGW9, Q8WN59, W5PZL6, P32262, W5PUB9, W5PK66, W5PWF9, W5P491, W5NU00, W5P5T4, W5NQ89, W5PYS8, Q30DS1, W5Q749, W5PDR5, Q29439, W5P…	0.0135042	0.173045	0.0326797
GO:0002824	positive regulation of adaptive immune response based on somatic recombination of immune receptors built from immunoglobulin superfamily domains	BP	3	55	49	5237	0.0612245	0.0105022	over	A0A0B4J1Q0, W5PH95, W5Q7I2	O46544, A0A0B4J1Q0, W5NXM1, I6WH56, W5NRI1, Q30769, A4ZVZ1, W5PI17, W5PSZ5, W5QGG0, W5PXC6, W5P4Q3, W5PMN7, W5Q1L2, W5P207, W5NPN4, W5PUR2, Q9TP56, W5NSH4, W5PY17, W5QAT3, R9WDP2, W5PNH5, Q4LBE6, W5PHY6, Q30778, A0A0H5FRL8, W5PCG2, E5FYG4, Q4LBE0, Q4LBE2, Q30771, A4ZVY8, Q4LBE3, R9WHW7, W5P5T4, W5Q7I2, O62848, W5NPK5, Q4LBD8, W5PH95, W5NUE9, W5NZC4, F8T871, W5PTR5, R9WH59, W5NRH2, W5NXP6, W5NPP9,…	0.0143626	0.183046	0.0545455
GO:0002705	positive regulation of leukocyte mediated immunity	BP	3	56	49	5237	0.0612245	0.0106931	over	A0A0B4J1Q0, W5PH95, W5Q7I2	O46544, W5PEE9, A0A0B4J1Q0, W5NXM1, I6WH56, W5NRI1, Q30769, A4ZVZ1, W5QCC1, W5PI17, W5QGG0, W5PXC6, W5P4Q3, W5Q1L2, W5PMN7, W5NPN4, W5NSH4, W5PY17, W5QAT3, W5NRR9, W5P9S5, R9WDP2, Q4LBE6, W5PES0, W5PHY6, W5NTW0, A0A0H5FRL8, W5PCG2, E5FYG4, Q4LBE0, Q4LBE2, W5P0Z7, Q30771, A4ZVY8, Q4LBE3, R9WHW7, W5P5T4, W5Q7I2, O62848, W5NPK5, W5QG87, Q4LBD8, W5PH95, C8BKD9, W5NUE9, W5NZC4, W5PTR5, R9WH59, W5NRH2,…	0.0150772	0.189095	0.0535714
GO:0031349	positive regulation of defense response	BP	6	219	49	5237	0.122449	0.0418178	over	W5P3Q3, A0A0B4J1Q0, W5PH95, W5PZB7, W5Q7I2, Q9GKP4	W5PJC2, A0A0B4J1Q0, W5QFH6, W5QD41, P0C276, W5Q4E1, W5NV08, W5P9R3, W5NRI1, W5QD49, W5QC22, W5QB02, W5QHM6, A7UHZ2, W5QCC1, C5IWU1, W5NZI9, W5QBA7, W5NQH6, W5Q7L5, W5P6M2, W5QJA2, W5Q6J0, W5NVB1, W5QGL6, W5PR43, B8QGA5, W5PTY2, W5PBE0, W5P491, W5P7P9, W5NY88, O62848, W5PHR1, W5PJ50, W5QFK5, W5PBF0, W5Q9R2, W5Q1R8, W5QAA7, W5NX76, W5NQJ0, W5P9U4, W5PWP0, W5PQ39, R9QXS6, W5Q1B3, W5NZL1, W5P825, B6E…	0.0155278	0.189095	0.0273973
GO:0005771	multivesicular body	CC	2	21	49	5237	0.0408163	0.00400993	over	W5PH95, W5Q7I2	C0IZ95, W5QFD5, W5PEE9, Q9TP56, W5PZ48, W5Q7I2, W5P9T6, W5PQF1, W5PID5, K4P438, W5P7F8, W5QA59, W5P4F5, K4P494, W5QA68, W5PH95, Q30778, W5P0V5, E5FYG4, W5PBE0, F8T871	0.016081	0.189095	0.0952381
GO:0032480	negative regulation of type I interferon production	BP	2	21	49	5237	0.0408163	0.00400993	over	W5PZB7, Q9GKP4	W5PV11, W5P8T5, W5Q4P4, W5NX91, W5Q399, W5PGJ7, P0C276, W5Q7L5, W5P825, Q9GKP4, W5PVE5, W5QE14, W5PXM9, W5PAQ3, W5PH52, W5PJ50, W5PJR8, W5PZB7, W5QJ04, W5PQZ6, W5NZI9	0.016081	0.189095	0.0952381
GO:0050853	B cell receptor signaling pathway	BP	2	21	49	5237	0.0408163	0.00400993	over	W5PSQ7, W5NXW9	W5PQI0, W5P4P3, W5Q9V7, W5PSQ7, W5Q1R8, W5QAA7, W5P0M0, W5PIJ6, Q5J7V1, A2P2G0, W5Q5K3, W5PY59, W5Q1H5, A2P2H3, W5NXW9, W5PSA7, W5Q093, W5NUE6, W5Q2D7, W5NUF2, W5Q297	0.016081	0.189095	0.0952381
GO:0006497	protein lipidation	BP	2	21	49	5237	0.0408163	0.00400993	over	W5PH55, W5NY14	W5P8T5, W5Q875, W5PN04, W5PSF3, W5NY14, W5PX28, W5NQE3, W5P649, W5Q1K7, W5PTI2, W5PTB7, W5PH55, W5P1A5, W5NPD6, W5QFE1, W5PKP6, W5PSY5, W5P3S0, W5NWF8, W5QJ04, W5NZJ8	0.016081	0.189095	0.0952381
GO:0002821	positive regulation of adaptive immune response	BP	3	58	49	5237	0.0612245	0.011075	over	A0A0B4J1Q0, W5PH95, W5Q7I2	O46544, A0A0B4J1Q0, W5NXM1, I6WH56, W5NRI1, Q30769, A4ZVZ1, W5PI17, W5PSZ5, W5QGG0, W5PXC6, W5P4Q3, W5PMN7, W5Q1L2, W5P207, W5NPN4, W5PUR2, Q9TP56, W5PGJ7, W5NSH4, W5PY17, W5QAT3, R9WDP2, W5PNH5, Q4LBE6, W5PHY6, Q30778, A0A0H5FRL8, W5PCG2, E5FYG4, Q4LBE0, Q4LBE2, Q30771, W5PBE0, A4ZVY8, Q4LBE3, R9WHW7, W5P5T4, W5Q7I2, O62848, W5NPK5, Q4LBD8, W5PH95, Q1ZZU7, W5NUE9, W5NZC4, F8T871, W5PTR5, R9WH59,…	0.0165661	0.189095	0.0517241
GO:0002703	regulation of leukocyte mediated immunity	BP	4	106	49	5237	0.0816327	0.0202406	over	W5PH95, A0A0B4J1Q0, W5Q7I2, W5PBY2	W5P4P3, O46544, W5PRS6, A0A0B4J1Q0, W5NVY5, W5NXM1, I6WH56, W5NRI1, Q30769, W5PDP2, A4ZVZ1, W5PI17, W5QCC1, A4ZVZ3, W5P4Q3, W5NVZ8, C5IJA1, W5NPN4, W5QBA7, R9WDP8, W5PIJ6, R9WHX0, P10764, W5PY17, W5P9S5, W5NRR9, R9WDP2, W5Q6J0, W5Q9H8, Q4LBE6, Q4LBE7, Q8WN59, W5PF41, W5PES0, W5PHY6, W5NTW0, A0A0H5FRL8, W5PCG2, Q4LBE0, Q4LBE2, W5P0Z7, Q30771, A4ZVY8, Q4LBE3, W5P5T4, D8X187, O62848, W5PH95, A4ZVX2,…	0.0167169	0.189095	0.0377358
GO:0060560	developmental growth involved in morphogenesis	BP	4	106	49	5237	0.0816327	0.0202406	over	W5Q940, W5NRM7, W5P9M5, W5P2I4	W5PUQ5, W5P5J0, W5PQI2, W5PKE7, W5Q7S8, W5Q1X1, W5PA16, W5P6D2, W5PQ98, P0DN39, W5P001, W5PGN1, W5PBD8, W5NU76, W5Q612, W5Q613, W5PLP7, W5P6M6, W5PWN8, W5P1C0, W5NVJ3, W5PDY0, W5PTP6, W5PYR3, W5Q3D8, W5QGL6, W5NTW0, W5QEH0, W5P0J1, W5Q867, W5QHF7, W5P895, W5Q2K9, W5P9L9, W5QAQ4, B0FYY4, W5PR51, W5QFK2, W5PJ56, W5PEL2, W5PJV8, W5PBF0, W5PAD9, W5Q9Z9, W5P3Y8, A0A1D9CFF1, W5QDG7, B0FN90, W5P9M5, W5P…	0.0167169	0.189095	0.0377358
GO:0019731	antibacterial humoral response	BP	2	22	49	5237	0.0408163	0.00420088	over	W5PH95, W5Q7I2	W5NTP1, R9WHW7, W5PPQ8, R9WH59, W5PT12, W5NQ46, R9QXS6, W5Q7I2, W5PGE9, W5PFC9, R9WDP2, W5PHQ0, W5PZB0, W5Q5H8, W5QFS3, Q4LBD8, W5Q0C6, W5PH95, W5QFQ8, Q4LBE0, Q4LBE2, A4ZVY8	0.0175845	0.189095	0.0909091
GO:0019221	cytokine-mediated signaling pathway	BP	6	226	49	5237	0.122449	0.0431545	over	W5PL60, W5PH55, W5P3Q3, W5NY14, W5PKR2, Q9GKP4	C5IWT7, W5PJC2, W5QFH6, W5QD41, P0C276, W5QCS0, I6WH56, W5P9R3, W5Q0M9, W5QD49, Q2TGQ0, A4ZVZ1, W5QHM6, A7UHZ2, W5PI17, W5QCC1, A4ZVZ3, O46390, W5Q0N8, W5NX51, W5Q212, W5Q7L5, W5P6M2, W5PYR3, W5NYH3, Q4LBE6, Q4LBE7, W5PR43, Q4LBE0, Q4LBE2, W5PBE0, Q4LBE3, W5P491, W5Q4W6, F8TCU8, W5NY88, S4TZR5, W5NY89, Q30824, W5PLZ4, Q30821, A4ZVX2, W5PR51, A4ZVX3, W5QFK5, A4ZVX6, W5Q1R8, W5QAA7, W5P9U4, W5Q0P6,…	0.0178899	0.189095	0.0265487
GO:0072257	metanephric nephron tubule epithelial cell differentiation	BP	1	2	49	5237	0.0204082	0.000381898	over	W5P9M5	C8BKE1, W5P9M5	0.0186272	0.189095	0.5
GO:0021644	vagus nerve morphogenesis	BP	1	2	49	5237	0.0204082	0.000381898	over	W5P2I4	W5P901, W5P2I4	0.0186272	0.189095	0.5
GO:0001579	medium-chain fatty acid transport	BP	1	2	49	5237	0.0204082	0.000381898	over	W5PL60	W5PL60, W5Q4S7	0.0186272	0.189095	0.5
GO:0019863	IgE binding	MF	1	2	49	5237	0.0204082	0.000381898	over	A0A0B4J1Q0	W5QIW1, A0A0B4J1Q0	0.0186272	0.189095	0.5
GO:0031726	CCR1 chemokine receptor binding	MF	1	2	49	5237	0.0204082	0.000381898	over	W5P3Q3	W5P3Q3, W5PM30	0.0186272	0.189095	0.5
GO:0034343	type III interferon production	BP	1	2	49	5237	0.0204082	0.000381898	over	W5PZB7	W5PZB7, W5P825	0.0186272	0.189095	0.5
GO:0038007	netrin-activated signaling pathway	BP	1	2	49	5237	0.0204082	0.000381898	over	W5Q940	W5Q940, W5NZQ9	0.0186272	0.189095	0.5
GO:0032763	regulation of mast cell cytokine production	BP	1	2	49	5237	0.0204082	0.000381898	over	A0A0B4J1Q0	A0A0B4J1Q0, W5QAU1	0.0186272	0.189095	0.5
GO:0008413	8-oxo-7,8-dihydroguanosine triphosphate pyrophosphatase activity	MF	1	2	49	5237	0.0204082	0.000381898	over	W5PPQ1	W5PPQ1, W5P5K1	0.0186272	0.189095	0.5
GO:0009111	vitamin catabolic process	BP	1	2	49	5237	0.0204082	0.000381898	over	W5NRM7	W5Q0L5, W5NRM7	0.0186272	0.189095	0.5
GO:0021935	cerebellar granule cell precursor tangential migration	BP	1	2	49	5237	0.0204082	0.000381898	over	W5P2I4	W5P901, W5P2I4	0.0186272	0.189095	0.5
GO:0004081	bis(5'-nucleosyl)-tetraphosphatase (asymmetrical) activity	MF	1	2	49	5237	0.0204082	0.000381898	over	W5PHQ4	W5PDU8, W5PHQ4	0.0186272	0.189095	0.5
GO:0021793	chemorepulsion of branchiomotor axon	BP	1	2	49	5237	0.0204082	0.000381898	over	W5P2I4	W5P901, W5P2I4	0.0186272	0.189095	0.5
GO:0060449	bud elongation involved in lung branching	BP	1	2	49	5237	0.0204082	0.000381898	over	W5P9M5	B2MVW3, W5P9M5	0.0186272	0.189095	0.5
GO:0031650	regulation of heat generation	BP	1	2	49	5237	0.0204082	0.000381898	over	W5PL60	W5PL60, W5Q4S7	0.0186272	0.189095	0.5
GO:0009435	NAD biosynthetic process	BP	1	2	49	5237	0.0204082	0.000381898	over	W5P316	W5P9X8, W5P316	0.0186272	0.189095	0.5
GO:0032604	granulocyte macrophage colony-stimulating factor production	BP	1	2	49	5237	0.0204082	0.000381898	over	W5PZB7	Q9GL09, W5PZB7	0.0186272	0.189095	0.5
GO:0008796	bis(5'-nucleosyl)-tetraphosphatase activity	MF	1	2	49	5237	0.0204082	0.000381898	over	W5PHQ4	W5PDU8, W5PHQ4	0.0186272	0.189095	0.5
GO:0021615	glossopharyngeal nerve morphogenesis	BP	1	2	49	5237	0.0204082	0.000381898	over	W5P2I4	W5P901, W5P2I4	0.0186272	0.189095	0.5
GO:0035539	8-oxo-7,8-dihydrodeoxyguanosine triphosphate pyrophosphatase activity	MF	1	2	49	5237	0.0204082	0.000381898	over	W5PPQ1	W5PPQ1, W5P5K1	0.0186272	0.189095	0.5
GO:0034344	regulation of type III interferon production	BP	1	2	49	5237	0.0204082	0.000381898	over	W5PZB7	W5PZB7, W5P825	0.0186272	0.189095	0.5
GO:0048368	lateral mesoderm development	BP	1	2	49	5237	0.0204082	0.000381898	over	W5P9M5	W5Q3F4, W5P9M5	0.0186272	0.189095	0.5
GO:0021934	hindbrain tangential cell migration	BP	1	2	49	5237	0.0204082	0.000381898	over	W5P2I4	W5P901, W5P2I4	0.0186272	0.189095	0.5
GO:0045155	electron transporter, transferring electrons from CoQH2-cytochrome c reductase complex and cytochrome c oxidase complex activity	MF	1	2	49	5237	0.0204082	0.000381898	over	P62896	W5Q0A9, P62896	0.0186272	0.189095	0.5
GO:0021784	postganglionic parasympathetic fiber development	BP	1	2	49	5237	0.0204082	0.000381898	over	W5P2I4	W5P901, W5P2I4	0.0186272	0.189095	0.5
GO:0019763	immunoglobulin receptor activity	MF	1	2	49	5237	0.0204082	0.000381898	over	A0A0B4J1Q0	A0A0B4J1Q0, Q8HZV2	0.0186272	0.189095	0.5
GO:0006601	creatine biosynthetic process	BP	1	2	49	5237	0.0204082	0.000381898	over	W5QIR6	W5PPZ9, W5QIR6	0.0186272	0.189095	0.5
GO:0072307	regulation of metanephric nephron tubule epithelial cell differentiation	BP	1	2	49	5237	0.0204082	0.000381898	over	W5P9M5	C8BKE1, W5P9M5	0.0186272	0.189095	0.5
GO:0019864	IgG binding	MF	1	2	49	5237	0.0204082	0.000381898	over	A0A0B4J1Q0	A0A0B4J1Q0, Q8HZV2	0.0186272	0.189095	0.5
GO:0032725	positive regulation of granulocyte macrophage colony-stimulating factor production	BP	1	2	49	5237	0.0204082	0.000381898	over	W5PZB7	Q9GL09, W5PZB7	0.0186272	0.189095	0.5
GO:0031652	positive regulation of heat generation	BP	1	2	49	5237	0.0204082	0.000381898	over	W5PL60	W5PL60, W5Q4S7	0.0186272	0.189095	0.5
GO:0032645	regulation of granulocyte macrophage colony-stimulating factor production	BP	1	2	49	5237	0.0204082	0.000381898	over	W5PZB7	Q9GL09, W5PZB7	0.0186272	0.189095	0.5
GO:0021563	glossopharyngeal nerve development	BP	1	2	49	5237	0.0204082	0.000381898	over	W5P2I4	W5P901, W5P2I4	0.0186272	0.189095	0.5
GO:0004698	calcium-dependent protein kinase C activity	MF	1	2	49	5237	0.0204082	0.000381898	over	W5P3Q3	W5P3Q3, W5Q297	0.0186272	0.189095	0.5
GO:0021564	vagus nerve development	BP	1	2	49	5237	0.0204082	0.000381898	over	W5P2I4	W5P901, W5P2I4	0.0186272	0.189095	0.5
GO:0030070	insulin processing	BP	1	2	49	5237	0.0204082	0.000381898	over	W5PV54	W5Q834, W5PV54	0.0186272	0.189095	0.5
GO:0030500	regulation of bone mineralization	BP	2	23	49	5237	0.0408163	0.00439183	over	W5P3Q3, Q9GKP4	W5PVV9, W5NQQ4, W5QFD5, W5PXR1, W5QIN8, W5P3Q3, R9QXS6, W5QE82, W5PIZ2, Q9GKP4, W5P9P1, W5P0L8, W5QEU9, W5QHS2, W5P5K9, W5Q9C0, W5PCS4, W5NSV0, W5QCI8, W5P0X6, W5QI29, W5Q6X0, P29701	0.0191454	0.191863	0.0869565
GO:0019730	antimicrobial humoral response	BP	2	23	49	5237	0.0408163	0.00439183	over	W5PH95, W5Q7I2	W5NTP1, R9WHW7, W5PPQ8, R9WH59, W5PT12, W5NQ46, R9QXS6, W5Q7I2, W5PGE9, W5PFC9, R9WDP2, W5PZB0, W5PHQ0, W5Q5H8, W5QFS3, Q4LBD8, W5Q0C6, W5PF65, W5PH95, W5QFQ8, Q4LBE0, Q4LBE2, A4ZVY8	0.0191454	0.191863	0.0869565
GO:0032755	positive regulation of interleukin-6 production	BP	2	23	49	5237	0.0408163	0.00439183	over	A0A0B4J1Q0, W5PZB7	W5Q1L2, W5QEC4, W5P5Q1, W5PGJ7, A0A0B4J1Q0, W5P653, W5Q1B3, W5QGY1, W5P4G4, W5QBW5, W5Q6N3, W5Q6J0, W5PNH5, W5PGX7, Q8WN59, W5P2C3, W5PG42, W5P4W2, W5Q9B8, C8BKC7, W5PVY1, W5PZB7, W5QHQ7	0.0191454	0.191863	0.0869565
GO:0031970	organelle envelope lumen	CC	3	62	49	5237	0.0612245	0.0118388	over	W5P542, W5QIR6, P62896	W5P7V5, W5P5V3, W5NPU7, W5NRI3, W5NVU7, W5PTC7, W5QA68, B2ZA84, C5IWU4, W5PYA5, C5IWU2, W5PPT6, W5PKJ3, W5PBD6, W5PVL7, C6JUQ0, W5PB83, W5QI77, W5P4E7, W5Q8F8, W5PVD4, W5PVH6, W5PRD7, W5NSY3, W5PLM2, W5PK66, W5NSD9, B5TQZ6, W5QFF9, W5NU43, W5NW44, W5P5X6, W5PJM8, W5Q861, W5P697, W5PVM3, W5P9T8, W5P3H8, P09670, W5QIY6, W5Q0C6, W5QGU2, Q8SQ25, P62896, W5PIT5, P79245, W5P542, W5P588, W5Q1F6, W5PW38,…	0.0197843	0.197422	0.0483871
GO:0032103	positive regulation of response to external stimulus	BP	4	112	49	5237	0.0816327	0.0213863	over	W5P3Q3, A0A0B4J1Q0, W5PH95, W5Q7I2	O46544, W5P996, W5PVS3, W5P7V7, A9YUY8, A0A0B4J1Q0, W5P1J8, W5NXM1, W5PIZ2, W5NV08, W5Q7S8, W5NRI1, W5QGS5, W5NWK8, W5QH46, W5NWK5, W5NZ06, W5QC22, W5QB02, W5QCC1, W5Q297, W5NXE8, W5NZI9, W5Q0N8, W5P4Q6, C5IJA1, W5PIJ5, C5IJA6, W5QI70, W5NQH6, W5NRR9, W5Q6J0, Q8WN59, W5PES0, W5QH50, W5PBE0, W5PMS1, W5P491, W5P5T4, W5QE82, W5Q1I8, W5PGX7, W5PRE5, W5QHW2, W5QAQ4, W5PH95, W5PM30, W5Q1R8, W5QAA7, W5N…	0.0200665	0.199389	0.0357143
GO:0004175	endopeptidase activity	MF	5	170	49	5237	0.102041	0.0324613	over	W5PSQ7, A2P2G9, W5Q7I2, A2P2H1, W5NV14	O46544, W5P7V5, W5Q689, W5PJC2, Q3T2K8, W5P994, W5Q9W2, W5NXM1, A2P2H0, A2P2H1, W5PSM6, W5Q3K6, W5P9R3, A2P2H3, W5NRI1, W5PFC9, A2P2H4, W5Q2I3, W5QHD8, W5QDM2, A2P2G8, W5PC55, A2P2G9, W5Q5G6, W5PXG2, W5QHM6, W5QCC2, W5PDP6, B2ZA85, W5NUX8, W5Q0N8, W5P762, W5P884, W5Q9H0, W5QI70, A2P2I0, W5NVJ3, W5PD84, W5NV14, A2P2I3, C6JUQ0, W5NV16, W5PYR3, W5NVB1, W5P7G7, A2P2H6, W5QI78, A2P2H9, W5PFU1, W5Q0F9,…	0.0204559	0.202401	0.0294118
GO:0055088	lipid homeostasis	BP	3	63	49	5237	0.0612245	0.0120298	over	W5PTR6, W5Q8A9, W5NU39	W5Q5K0, W5Q887, W5PP28, W5PKE2, A9YUY8, W5PS88, O02762, W5P912, W5PW04, W5P7B1, W5Q5C8, W5QD03, W5QG64, W5PFX4, P0DN39, W5P164, W5QEK8, W5Q8A9, W5QAK7, W5NWX6, W5NX51, W5PQJ2, W5Q7P3, W5QDE8, W5PDH7, W5PGB0, W5QD97, W5NU39, W5Q6R7, W5PL84, W5QGX7, W5NSH8, W5PXH3, W5PGK3, W5PTY2, Q6B3Y2, W5PFE6, A2VBC7, W5P895, W5NWM2, W5QBS0, Q9GL09, A2I7L0, W5NXC0, A0A075B6D9, W5PJ97, W5P7L8, W5PUC2, W5PNA8, W5P…	0.0206391	0.203356	0.047619
GO:0070011	peptidase activity, acting on L-amino acid peptides	MF	6	234	49	5237	0.122449	0.0446821	over	W5PSQ7, W5PV54, A2P2G9, W5Q7I2, A2P2H1, W5NV14	W5PJC2, W5Q689, Q3T2K8, A2P2H0, A2P2H1, W5P9R3, A2P2H3, W5NRI1, A2P2H4, W5PC55, A2P2G8, A2P2G9, W5Q5G6, W5PFL5, W5QHM6, W5QCC2, W5Q0N8, W5NQ77, W5P6M5, A2P2I0, W5PD84, W5NV14, A2P2I3, C6JUQ0, W5PYR3, W5NV16, W5NVB1, A2P2H6, W5Q3D6, A2P2H9, W5PLY1, W5P2V3, W5NQ85, W5PX00, W5NU00, Q9XSM1, W5NQ89, W5PZ48, W5PSG0, W5PTI1, W5PTI2, W5P3H8, W5Q3E5, W5P8B9, W5NQ97, W5PR51, W5NY95, W5P9U4, R9QXS6, W5P3I5,…	0.0208823	0.204891	0.025641
GO:0065007	biological regulation	BP	42	3791	49	5237	0.857143	0.723888	over	W5PSQ7, W5P316, W5Q349, W5Q940, W5Q687, W5NQQ0, A0A0B4J1Q0, W5NRM7, W5Q7I2, A2P2H1, Q9XT27, W5Q2E1, W5NXW9, W5PH55, A2P2G9, W5PH95, W5Q0R1, W5Q8A9, W5PKR2, P62896, W5PTR6, W5PIH8, W5PV54, W5P3Q3, B5AN56, W5NY14, W5P9M5, W5PVL4, W5NUN7, W5NV14, W5PBY2, Q9GKP4, W5P2I4, W5NU39, W5NWR6, W5NXF3, W5PL60, W5NVB2, W5PLB8, W5QHZ5, W5PPQ1, W5PZB7	W5PS49, W5PJC2, Q3T2K8, W5PRS6, W5PRS4, W5P114, W5PB31, W5P9B0, W5PB37, W5PB39, W5PB34, W5PAR5, W5PRT2, W5PS52, W5Q3T3, W5PS50, W5PJD3, W5PS58, W5Q3T9, W5P0Q4, W5Q3T7, W5PS57, W5P0Q5, W5QDV1, W5P9C3, W5PB46, W5PAS6, W5P131, W5PS64, W5Q3U4, W5P9C4, B7T161, P52210, W5P0R7, W5Q466, W5QE82, B2LYK6, B2LYK7, W5PB50, B2LYK8, W5NUA0, W5PAT6, W5Q3V5, W5PRV3, W5PRV1, B2LYL3, B2LYL4, W5Q478, W5P0S5, B2LYL2,…	0.0214911	0.209986	0.0110789
GO:0009062	fatty acid catabolic process	BP	3	65	49	5237	0.0612245	0.0124117	over	W5PTR6, W5PL60, W5Q8A9	W5P358, W5P878, W5P7V7, W5PKE2, W5P874, W5P7N5, W5PGA4, W5QA61, W5PW04, W5NQC6, W5Q9G8, W5QD03, W5QG64, W5PIZ6, W5Q8A9, W5P6D9, W5NQ36, W5QIK9, W5PPP4, W5NS74, W5Q336, W5Q0R8, W5PX72, W5PSF3, C5IJA6, Q7YQR7, W5PSN9, W5PQJ5, W5QHA4, W5Q9L8, W5PGK3, W5P2V1, W5PN85, W5PFE6, W5Q4S7, W5QBF9, W5P772, W5Q740, W5QBS0, W5PD90, W5PGC9, W5NXC0, W5PUC2, W5PEH2, B9VXW5, W5PTR6, W5PKD2, W5PLF3, W5P1M4, W5Q437,…	0.0224094	0.215612	0.0461538
GO:0005125	cytokine activity	MF	2	25	49	5237	0.0408163	0.00477373	over	W5P316, W5P3Q3	W5NQQ4, W5P316, Q9GL09, W5PH56, A0A0A0WFR4, W5P6F4, Q1ZZU7, W5QAI4, W5QEE9, P50122, A0A0U1YZ59, W5P3Q3, W5P5Q1, W5P323, B0FN90, W5Q1B3, W5QIA8, W5Q6J0, A2ICA4, W5PH60, W5PG42, W5PVY1, W5P491, W5NYD5, P20003	0.0224347	0.215612	0.08
GO:0070167	regulation of biomineral tissue development	BP	2	25	49	5237	0.0408163	0.00477373	over	W5P3Q3, Q9GKP4	W5NQQ4, W5QFD5, W5QIN8, W5QE82, W5PIZ2, W5P9P1, W5P0L8, W5QEU9, W5QHS2, W5Q9C0, W5NSV0, W5QCI8, W5QI29, W5Q6X0, P29701, W5PVV9, W5PXR1, W5P3Q3, R9QXS6, Q9GKP4, W5P5K9, W5PCS4, W5PEI2, W5P0X6, W5QEP7	0.0224347	0.215612	0.08
GO:2000107	negative regulation of leukocyte apoptotic process	BP	2	25	49	5237	0.0408163	0.00477373	over	W5P3Q3, A0A0B4J1Q0	W5Q984, A0A0B4J1Q0, Q9GL09, W5NQM5, W5NXU8, W5PH56, Q1ZZU7, W5QCC1, W5PCD1, W5PHT8, W5P207, W5PUR2, W5P3Q3, W5QB99, W5QAT3, W5NRR9, W5NPP9, W5PY59, W5PHY8, W5QFN2, W5QBV7, W5P3C4, W5QGP6, W5PBE0, W5NYD5	0.0224347	0.215612	0.08
GO:0006950	response to stress	BP	24	1791	49	5237	0.489796	0.34199	over	W5PSQ7, W5NQQ0, A0A0B4J1Q0, W5Q7I2, A2P2H1, W5NXW9, W5PH55, A2P2G9, W5PH95, W5Q8A9, W5PKR2, W5P3Q3, W5NY14, W5PVL4, W5P9M5, W5PBY2, Q9GKP4, W5NXF3, W5PL60, W5NVB2, W5QHZ5, W5PPQ1, W5PZB7, W5PHQ4	W5PS49, W5PJC2, W5P596, W5PRS6, W5PRS4, W5PB37, W5PRT2, W5NYG6, W5NQ71, W5PS58, W5P0Q4, W5Q3T7, W5P0Q5, W5QDV1, W5NYH3, Q4LBE6, Q4LBE7, W5PAS5, W5NYH2, W5PB46, W5P131, W5PS64, M9PPI3, Q4LBE0, Q4LBE2, Q4LBE3, B7T161, P52210, W5P0R7, W5NQ89, W5QE82, B2LYK8, W5Q3V5, W5NQ92, B2LYL4, W5P0S6, W5Q478, W5QIA8, Q7M303, W5PB61, W5NUB0, W5PRW4, W5Q887, W5Q404, W5NPQ2, W5P0L8, W5PS08, W5PEV6, W5PVX3, W5PW93,…	0.0225425	0.215764	0.0134003
GO:0044700	single organism signaling	BP	27	2098	49	5237	0.55102	0.400611	over	W5PSQ7, W5Q349, W5P316, W5Q940, W5NQQ0, A0A0B4J1Q0, W5NRM7, W5Q7I2, A2P2H1, W5Q2E1, W5NXW9, W5PH55, A2P2G9, W5PH95, W5PKR2, W5PV54, W5P3Q3, B5AN56, W5NY14, W5P9M5, W5NUN7, W5NV14, Q9GKP4, W5P2I4, W5NXF3, W5PL60, W5PZB7	W5PS49, W5PJC2, Q3T2K8, W5PRS6, W5P596, W5PRS4, W5P9B0, W5PB37, W5PB34, W5NYG1, W5Q3T3, W5PS50, W5NYG6, W5PJD3, W5PS58, W5PNL4, W5Q3T7, W5P0Q5, W5QDV1, W5NYH3, Q4LBE6, Q4LBE7, W5NYH2, W5PAS6, W5PS64, K4GWI0, W5Q3U4, W5NQ85, Q4LBE0, W5P9C4, W5P4Z0, Q4LBE2, Q4LBE3, W5PNM6, W5NQ88, W5NQ89, W5Q466, W5QE82, B2LYK6, B2LYK8, W5PAT6, W5Q3V5, W5PRV3, W5NYI9, B2LYL3, W5Q478, W5P0S5, B2LYL2, W5QE95, W5QIA8,…	0.0230735	0.219949	0.0128694
GO:0008233	peptidase activity	MF	6	241	49	5237	0.122449	0.0460187	over	W5PSQ7, W5PV54, A2P2G9, W5Q7I2, A2P2H1, W5NV14	W5PJC2, W5Q689, Q3T2K8, A2P2H0, A2P2H1, W5P9R3, A2P2H3, W5NRI1, A2P2H4, W5PC55, A2P2G8, A2P2G9, W5Q5G6, W5PFL5, W5QHM6, W5QCC2, W5Q0N8, W5NQ77, W5P6M5, A2P2I0, W5PD84, W5NV14, A2P2I3, C6JUQ0, W5PYR3, W5NV16, W5P4I2, W5NVB1, A2P2H6, W5PLY1, W5Q3D6, A2P2H9, W5P2V3, W5NQ85, W5PK66, W5PX00, W5NU00, Q9XSM1, W5NQ89, W5PZ48, W5PSG0, W5PTI1, W5NQI1, W5PTI2, W5P3H8, W5Q3E5, W5P8B9, W5NQ97, W5PR51, W5NY95,…	0.0237684	0.221089	0.0248963
GO:0023052	signaling	BP	27	2104	49	5237	0.55102	0.401757	over	W5PSQ7, W5Q349, W5P316, W5Q940, W5NQQ0, A0A0B4J1Q0, W5NRM7, W5Q7I2, A2P2H1, W5Q2E1, W5NXW9, W5PH55, A2P2G9, W5PH95, W5PKR2, W5PV54, W5P3Q3, B5AN56, W5NY14, W5P9M5, W5NUN7, W5NV14, Q9GKP4, W5P2I4, W5NXF3, W5PL60, W5PZB7	W5PS49, W5PJC2, Q3T2K8, W5PRS6, W5P596, W5PRS4, W5P9B0, W5PB37, W5PB34, W5NYG1, W5Q3T3, W5PS50, W5NYG6, W5PJD3, W5PS58, W5PNL4, W5Q3T7, W5P0Q5, W5QDV1, W5NYH3, Q4LBE6, Q4LBE7, W5NYH2, W5PAS6, W5PS64, K4GWI0, W5Q3U4, W5NQ85, Q4LBE0, W5P9C4, W5P4Z0, Q4LBE2, Q4LBE3, W5PNM6, W5NQ88, W5NQ89, W5Q466, W5QE82, B2LYK6, B2LYK8, W5PAT6, W5Q3V5, W5PRV3, W5NYI9, B2LYL3, W5Q478, W5P0S5, B2LYL2, W5QE95, W5QIA8,…	0.024003	0.221089	0.0128327
GO:0000062	fatty-acyl-CoA binding	MF	2	26	49	5237	0.0408163	0.00496467	over	W5PTR6, W5Q8A9	W5PFE6, W5PKE2, W5QBF9, W5NS43, W5P7N5, W5QBS0, W5PW04, W5NXC0, W5NPC7, W5Q5C8, W5QD03, W5PUC2, W5QG64, W5Q8A9, W5NV10, W5PTR6, W5PKD2, W5PHF2, W5PSF3, W5PSN9, W5PAS5, W5PGK3, W5PTW4, B6UV59, W5Q363, W5PLW6	0.0241609	0.221089	0.0769231
GO:0009409	response to cold	BP	2	26	49	5237	0.0408163	0.00496467	over	W5PL60, W5Q8A9	W5NXW3, W5Q4S7, W5Q289, W5QCY6, W5NUS7, P20757, W5QD03, W5Q9M7, W5QH84, W5PP53, W5Q8A9, W5QGM3, A8DR93, W5PLJ4, W5Q1L2, W5NVV6, W5NPN4, W5PHW0, W5QIC7, W5NWB0, W5PL60, W5NSB0, W5P2C3, W5PRQ0, W5PHS9, W5PLW6	0.0241609	0.221089	0.0769231
GO:0008037	cell recognition	BP	3	67	49	5237	0.0612245	0.0127936	over	W5PSQ7, W5PH95, W5Q7I2	G5CC04, W5PSQ7, W5PYM5, F5CC79, A2P2H3, W5Q7S8, W5PEV7, W5Q093, W5PG95, W5PJX0, W5NY29, W5QIW1, W5Q4Z6, W5QAK7, W5PS90, W5PHP4, W5PHT8, W5PZG8, W5PGB2, W5P765, W5P7W9, W5PXX7, W5QGG6, W5NVV3, W5PU96, W5P2E2, W5QF51, W5QFZ3, W5PD41, W5Q6N3, W5PQF0, W5NVB1, W5QH54, W5PHY6, W5QBN0, I6YID3, W5P098, W5NTW0, W5P375, E5FYG4, W5QHB1, W5QID2, W5QBB7, W5Q984, W5PVM5, W5Q7I2, W5PHR1, W5PH56, W5Q0C6, W5PH95,…	0.0242604	0.221089	0.0447761
GO:0019395	fatty acid oxidation	BP	3	67	49	5237	0.0612245	0.0127936	over	W5PTR6, W5Q8A9, W5NU39	W5P358, B7TJ15, W5P878, W5P7V7, W5PKE2, W5PGE0, W5P5J4, W5P7N5, W5PGA4, W5PW04, W5NQC6, W5Q9G8, W5QD03, W5QG64, W5PIZ6, W5Q8A9, W5P6D9, W5NQ36, W5QIK9, W5PPP4, W5P0M0, W5Q732, W5P321, W5NS74, W5Q0R8, W5PX72, W5PSF3, C5IJA6, Q7YQR7, W5P1C2, W5PQJ5, W5NU39, W5QHA4, W5Q6N3, W5Q9L8, W5PGK3, W5PN85, W5PFE6, W5QBF9, W5Q740, W5QBS0, W5PD90, W5NXC0, W5PUC2, W5PEH2, B9VXW5, W5PTR6, W5PED5, C8BKE0, W5PKD2,…	0.0242604	0.221089	0.0447761
GO:0034440	lipid oxidation	BP	3	68	49	5237	0.0612245	0.0129845	over	W5PTR6, W5Q8A9, W5NU39	B7TJ15, W5P358, W5P878, W5P7V7, W5PKE2, W5PGE0, W5P5J4, W5P7N5, W5PGA4, W5PW04, W5NQC6, W5Q9G8, W5QD03, W5QG64, W5PIZ6, W5Q8A9, W5P6D9, W5NQ36, W5QIK9, W5P0M0, W5PPP4, W5Q732, W5P321, W5NS74, W5Q0R8, W5PX72, W5PSF3, C5IJA6, Q7YQR7, W5P1C2, W5PQJ5, W5NU39, W5Q6N3, W5QHA4, W5Q9L8, W5PGK3, W5QGP4, W5PN85, W5PFE6, W5QBF9, W5Q740, W5QBS0, W5PD90, W5NXC0, W5PUC2, W5PEH2, B9VXW5, W5PTR6, C8BKE0, W5PED5,…	0.0252163	0.221089	0.0441176
GO:0003725	double-stranded RNA binding	MF	3	68	49	5237	0.0612245	0.0129845	over	W5PH55, W5NY14, W5PZB7	W5P5V9, W5QEB1, W5P7N6, W5Q4E3, W5P5J5, W5NSS8, W5PRK6, W5P0L8, W5QH43, W5P7B4, W5QGS1, W5P2Y8, W5QGG0, W5PIV7, W5QHM0, W5PQJ1, W5Q5L0, W5PUV9, W5P006, W5Q1L2, Q9MZB0, W5PPT6, W5Q697, W5NXN2, W5QC30, W5Q1H5, W5NRN6, W5Q6J0, W5NY34, W5QC38, D0VWY9, W5NVF9, W5QCH0, W5P2V0, W5PCK4, W5P4R1, W5P0N1, W5P5T3, W5Q8K4, W5PYK0, A0A0U2UDT4, W5P9P1, W5Q7A3, W5PH55, K4P1S1, A4ZYA6, W5QJ62, W5P669, W5P0K4, W5P…	0.0252163	0.221089	0.0441176
GO:0015909	long-chain fatty acid transport	BP	2	27	49	5237	0.0408163	0.00515562	over	W5PL60, W5NU39	W5P878, W5P7V7, W5Q4S7, W5Q740, W5P895, W5NTI1, Q1ZZU7, W5PSZ5, W5PCL4, W5QH47, W5QIK9, W5P2W8, W5P321, W5PTV7, C5IJA6, Q7YQR7, A6ZE99, W5NU39, W5Q6N3, Q28559, W5PL60, B2MVX5, W5QFP0, W5PAU8, W5Q980, W5PHS9, W5QCJ2	0.0259399	0.221089	0.0740741
GO:0007154	cell communication	BP	27	2118	49	5237	0.55102	0.40443	over	W5PSQ7, W5Q349, W5P316, W5Q940, W5NQQ0, A0A0B4J1Q0, W5NRM7, W5Q7I2, A2P2H1, W5Q2E1, W5NXW9, W5PH55, A2P2G9, W5PH95, W5PKR2, W5PV54, W5P3Q3, B5AN56, W5NY14, W5P9M5, W5NUN7, W5NV14, Q9GKP4, W5P2I4, W5NXF3, W5PL60, W5PZB7	W5PS49, W5PJC2, Q3T2K8, W5PRS6, W5P596, W5PRS4, W5P9B0, W5PB37, W5PB34, W5NYG1, W5Q3T3, W5PS50, W5NYG6, W5PJD3, W5PS58, W5PNL4, W5Q3T7, W5P0Q5, W5QDV1, W5NYH3, Q4LBE6, Q4LBE7, W5NYH2, W5PAS6, W5PS64, K4GWI0, W5Q3U4, W5NQ85, Q4LBE0, W5P9C4, W5P4Z0, Q4LBE2, Q4LBE3, P52210, W5PNM6, W5NQ88, W5NQ89, W5Q466, W5QE82, B2LYK6, B2LYK8, W5PAT6, W5Q3V5, W5PRV3, W5NYI9, B2LYL3, W5Q478, W5P0S5, B2LYL2, W5QE95,…	0.0262919	0.221089	0.0127479
GO:0009615	response to virus	BP	5	182	49	5237	0.102041	0.0347527	over	W5PH55, W5NY14, W5PZB7, W5PKR2, Q9GKP4	B7TJ15, W5PVS3, P0C276, W5Q4E3, W5PGV0, W5PRK8, W5NV08, W5P5J5, W5PMA0, W5NXU8, W5PSM5, B2MVY4, W5PCN1, W5PA16, W5PZK7, W5QFQ0, W5NRA2, W5NTE3, W5PZK4, C5IWU0, W5P1S0, W5QJ04, W5QHM0, W5NZI9, W5P8Q0, W5P369, W5NS34, W5P006, C5IJA1, W5PXX7, C5IWS9, W5NXV1, W5PU96, W5Q697, W5PVL6, W5Q7L5, W5Q9P7, R9WDP2, Q8WN59, W5P5C0, W5P3G9, W5PWF2, W5QGL6, Q4LBE0, W5PTY2, C5IWT0, Q4LBE2, W5P0Z7, W5Q6B8, B7T161,…	0.0265749	0.221089	0.0274725
GO:0032069	regulation of nuclease activity	BP	2	28	49	5237	0.0408163	0.00534657	over	W5PH55, W5NY14	W5P7V7, W5NT68, W5Q4W8, W5PC31, W5Q6Q7, W5PSA7, W5PGX7, W5PH55, W5PG95, W5QIQ4, W5PGB2, W5Q6P4, W5P602, W5PTR5, W5PUR2, W5P5Q1, C5IJA6, W5Q1B3, W5NY14, W5PPH6, W5NPP9, W5PWT8, W5Q6J0, W5PVB4, W5PG42, I6YID3, W5PK25, W5PJ03	0.0277707	0.221089	0.0714286
GO:0042158	lipoprotein biosynthetic process	BP	2	28	49	5237	0.0408163	0.00534657	over	W5PH55, W5NY14	W5P8T5, W5PN04, O02762, W5NWM2, W5PX28, W5NQE3, W5Q1K7, W5PTI2, W5PH55, W5PJ97, W5QFE1, W5PKP6, W5P3S0, W5QJ04, W5NX51, W5Q875, W5PSF3, W5NY14, W5P649, W5Q7J0, W5PTB7, W5P1A5, W5Q9H2, W5NPD6, C5IS96, W5PSY5, W5NWF8, W5NZJ8	0.0277707	0.221089	0.0714286
GO:0042398	cellular modified amino acid biosynthetic process	BP	2	28	49	5237	0.0408163	0.00534657	over	W5PL60, W5QIR6	W5PS05, W5Q989, W5Q4S7, W5Q0C0, W5PAX1, W5Q6C4, W5PUE5, W5PE54, W5PPZ9, W5Q173, W5NYG6, W5PZI9, W5Q0L5, W5PMH1, W5QAE8, W5QDE5, W5P3I5, W5P6Q8, W5QJ32, W5NSF7, W5PL60, W5NYL7, W5P6I7, W5Q540, W5QIR6, W5PK66, W5PTY2, W5PJ69	0.0277707	0.221089	0.0714286
GO:0008333	endosome to lysosome transport	BP	2	28	49	5237	0.0408163	0.00534657	over	W5PH95, W5Q7I2	W5PW22, W5QGF4, W5Q7I2, W5NX06, W5Q0C3, B2LYK6, W5P5B0, W5P8J7, W5PAR5, W5PH95, W5P023, W5P088, C8BKD9, W5PPJ2, B2ZHC0, W5P0K1, W5P4G4, W5PID6, W5PID5, W5NRJ2, W5PRL5, W5QIP0, W5NRF5, W5NXL5, W5QA59, W5NTF2, W5QD11, W5QHN1	0.0277707	0.221089	0.0714286
GO:0031649	heat generation	BP	1	3	49	5237	0.0204082	0.000572847	over	W5PL60	W5PL60, W5Q612, W5Q4S7	0.027813	0.221089	0.333333
GO:2001245	regulation of phosphatidylcholine biosynthetic process	BP	1	3	49	5237	0.0204082	0.000572847	over	W5NU39	W5Q980, W5Q3W3, W5NU39	0.027813	0.221089	0.333333
GO:0042738	exogenous drug catabolic process	BP	1	3	49	5237	0.0204082	0.000572847	over	W5PPQ1	W5PPQ1, Q4U3W6, W5QEY2	0.027813	0.221089	0.333333
GO:0090487	secondary metabolite catabolic process	BP	1	3	49	5237	0.0204082	0.000572847	over	W5PZU9	Q9N2J6, W5PZU9, B0LXN9	0.027813	0.221089	0.333333
GO:0032762	mast cell cytokine production	BP	1	3	49	5237	0.0204082	0.000572847	over	A0A0B4J1Q0	W5PV25, A0A0B4J1Q0, W5QAU1	0.027813	0.221089	0.333333
GO:0001820	serotonin secretion	BP	1	3	49	5237	0.0204082	0.000572847	over	A0A0B4J1Q0	W5QIW1, A0A0B4J1Q0, W5NZA9	0.027813	0.221089	0.333333
GO:0070991	medium-chain-acyl-CoA dehydrogenase activity	MF	1	3	49	5237	0.0204082	0.000572847	over	W5Q8A9	W5PGK3, W5QB30, W5Q8A9	0.027813	0.221089	0.333333
GO:0019254	carnitine metabolic process, CoA-linked	BP	1	3	49	5237	0.0204082	0.000572847	over	W5Q8A9	W5QD03, W5Q8A9, W5PGA4	0.027813	0.221089	0.333333
GO:0055091	phospholipid homeostasis	BP	1	3	49	5237	0.0204082	0.000572847	over	W5NU39	W5NX51, O02762, W5NU39	0.027813	0.221089	0.333333
GO:0042737	drug catabolic process	BP	1	3	49	5237	0.0204082	0.000572847	over	W5PPQ1	W5PPQ1, Q4U3W6, W5QEY2	0.027813	0.221089	0.333333
GO:0046223	aflatoxin catabolic process	BP	1	3	49	5237	0.0204082	0.000572847	over	W5PZU9	Q9N2J6, W5PZU9, B0LXN9	0.027813	0.221089	0.333333
GO:0009407	toxin catabolic process	BP	1	3	49	5237	0.0204082	0.000572847	over	W5PZU9	Q9N2J6, W5PZU9, B0LXN9	0.027813	0.221089	0.333333
GO:0045959	negative regulation of complement activation, classical pathway	BP	1	3	49	5237	0.0204082	0.000572847	over	W5PBY2	W5PWS0, W5PDE5, W5PBY2	0.027813	0.221089	0.333333
GO:0009597	detection of virus	BP	1	3	49	5237	0.0204082	0.000572847	over	W5PZB7	W5Q7V8, W5PZB7, W5P825	0.027813	0.221089	0.333333
GO:0090050	positive regulation of cell migration involved in sprouting angiogenesis	BP	1	3	49	5237	0.0204082	0.000572847	over	W5NQQ0	W5NQQ0, W5PAD5, B0FN90	0.027813	0.221089	0.333333
GO:0043385	mycotoxin metabolic process	BP	1	3	49	5237	0.0204082	0.000572847	over	W5PZU9	Q9N2J6, W5PZU9, B0LXN9	0.027813	0.221089	0.333333
GO:0032914	positive regulation of transforming growth factor beta1 production	BP	1	3	49	5237	0.0204082	0.000572847	over	W5Q2E1	W5NU76, W5QFP0, W5Q2E1	0.027813	0.221089	0.333333
GO:0061643	chemorepulsion of axon	BP	1	3	49	5237	0.0204082	0.000572847	over	W5P2I4	W5Q4Z6, W5P901, W5P2I4	0.027813	0.221089	0.333333
GO:1903027	regulation of opsonization	BP	1	3	49	5237	0.0204082	0.000572847	over	W5PBY2	W5PDE5, W5PBY2, W5P7P6	0.027813	0.221089	0.333333
GO:0035529	NADH pyrophosphatase activity	MF	1	3	49	5237	0.0204082	0.000572847	over	W5PPQ1	W5PXR1, W5PPQ1, W5P1G0	0.027813	0.221089	0.333333
GO:0048672	positive regulation of collateral sprouting	BP	1	3	49	5237	0.0204082	0.000572847	over	W5NRM7	W5P0W0, W5P895, W5NRM7	0.027813	0.221089	0.333333
GO:1902459	positive regulation of stem cell population maintenance	BP	1	3	49	5237	0.0204082	0.000572847	over	W5P9M5	W5P2G3, W5P9M5, W5PB10	0.027813	0.221089	0.333333
GO:0046070	dGTP metabolic process	BP	1	3	49	5237	0.0204082	0.000572847	over	W5PPQ1	W5Q5R5, W5PPQ1, W5P5K1	0.027813	0.221089	0.333333
GO:0005324	long-chain fatty acid transporter activity	MF	1	3	49	5237	0.0204082	0.000572847	over	W5NU39	W5Q740, W5PAU8, W5NU39	0.027813	0.221089	0.333333
GO:1901377	organic heteropentacyclic compound catabolic process	BP	1	3	49	5237	0.0204082	0.000572847	over	W5PZU9	Q9N2J6, W5PZU9, B0LXN9	0.027813	0.221089	0.333333
GO:0046222	aflatoxin metabolic process	BP	1	3	49	5237	0.0204082	0.000572847	over	W5PZU9	Q9N2J6, W5PZU9, B0LXN9	0.027813	0.221089	0.333333
GO:0002175	protein localization to paranode region of axon	BP	1	3	49	5237	0.0204082	0.000572847	over	W5PLB8	W5PLB8, W5NX12, W5PWQ4	0.027813	0.221089	0.333333
GO:0043387	mycotoxin catabolic process	BP	1	3	49	5237	0.0204082	0.000572847	over	W5PZU9	Q9N2J6, W5PZU9, B0LXN9	0.027813	0.221089	0.333333
GO:0070538	oleic acid binding	MF	1	3	49	5237	0.0204082	0.000572847	over	W5NU39	W5P7N5, W5NU39, W5Q6N3	0.027813	0.221089	0.333333
GO:1901376	organic heteropentacyclic compound metabolic process	BP	1	3	49	5237	0.0204082	0.000572847	over	W5PZU9	Q9N2J6, W5PZU9, B0LXN9	0.027813	0.221089	0.333333
GO:0033026	negative regulation of mast cell apoptotic process	BP	1	3	49	5237	0.0204082	0.000572847	over	A0A0B4J1Q0	A0A0B4J1Q0, W5QCC1, W5NRR9	0.027813	0.221089	0.333333
GO:0006203	dGTP catabolic process	BP	1	3	49	5237	0.0204082	0.000572847	over	W5PPQ1	W5Q5R5, W5PPQ1, W5P5K1	0.027813	0.221089	0.333333
GO:0051990	(R)-2-hydroxyglutarate dehydrogenase activity	MF	1	3	49	5237	0.0204082	0.000572847	over	W5Q852	W5QCD6, W5Q852, Q6XUZ5	0.027813	0.221089	0.333333
GO:0071072	negative regulation of phospholipid biosynthetic process	BP	1	3	49	5237	0.0204082	0.000572847	over	W5PL60	W5PL60, W5Q4S7, W5Q3W3	0.027813	0.221089	0.333333
GO:0045321	leukocyte activation	BP	7	320	49	5237	0.142857	0.0611037	over	W5PSQ7, W5P3Q3, W5QHZ5, A0A0B4J1Q0, W5PH95, W5Q7I2, W5NXW9	W5PQQ8, W5Q208, W5P596, A0A0B4J1Q0, W5Q3C1, W5QEW1, W5NV05, W5NXU8, A2P2H3, W5QBQ9, W5NXE1, Q2TGQ0, W5PC55, W5P6L8, W5QC22, W5QCC1, W5Q571, W5NZI9, W5Q0N8, W5NVR0, W5QBA7, W5PU96, W5Q334, W5PT76, W5P2E2, W5NQH6, W5PVL5, W5Q7L5, W5P9S5, W5Q6J0, W5QIP0, C5IJ99, W5PD87, W5PRD7, W5QGL6, W5PFM8, Q4LBE0, W5Q5Y1, W5PTY2, W5P9C4, W5PBE0, Q4LBE2, A4ZVY8, W5NXW3, W5P259, W5PR48, F8TCU8, W5PUK2, W5Q3E0, O62…	0.027912	0.221127	0.021875
GO:0002697	regulation of immune effector process	BP	6	252	49	5237	0.122449	0.0481192	over	W5PH95, A0A0B4J1Q0, W5Q7I2, W5PZB7, W5PBY2, W5NXW9	W5PQQ8, W5PRS6, A0A0B4J1Q0, P0C276, W5NV08, I6WH56, W5NXU8, W5NRI1, A4ZVZ1, W5PI17, W5QCC1, A4ZVZ3, C5IWU0, W5QJ04, W5QHM0, W5P8Q0, W5NX51, W5P369, W5QBA7, C5IWS9, W5NXV1, W5PU96, W5PVL6, W5PY17, W5P9S5, W5Q6J0, Q4LBE6, Q4LBE7, W5QGL6, W5PCG2, Q4LBE0, Q4LBE2, W5PBE0, C5IWT0, Q4LBE3, A4ZVY8, W5NU00, W5PYS8, W5PUK2, W5NVS5, O62848, W5P7P6, W5NXW9, W5PJ50, A4ZVX2, A4ZVX6, W5NY95, B2LYL4, W5P7Q3, W5Q…	0.0288324	0.22765	0.0238095
GO:0051251	positive regulation of lymphocyte activation	BP	4	126	49	5237	0.0816327	0.0240596	over	W5PSQ7, W5PH95, W5Q7I2, W5NXW9	W5P4P3, W5P3N2, W5P7V7, W5PGE9, A2P2H3, W5NXU8, W5PDP2, Q2TGQ0, W5QC22, W5QCC1, F8T853, W5PP76, W5P4Q3, W5NV97, C5IJA1, W5QBA7, W5Q4N2, W5PUR2, W5PIJ6, W5Q334, C5IJA6, P10764, W5PVL5, W5NRR9, W5Q6J0, R9WDP2, C5IJ99, Q8WN59, W5PD87, Q30778, W5QGL6, W5P098, W5PFM8, Q4LBE0, W5PBE0, Q4LBE2, W5P0Z7, Q6B3Y2, F8TCU8, W5PTQ9, W5Q3E0, O62848, W5NXW9, W5NRC6, W5QJ22, W5PGX7, W5PH95, W5NZC5, A4ZVX6, B9VXW5,…	0.0294138	0.231461	0.031746
GO:0046470	phosphatidylcholine metabolic process	BP	2	29	49	5237	0.0408163	0.00553752	over	W5PL60, W5NU39	B9VH00, W5Q887, W5Q4S7, W5QFD6, W5P412, O02762, W5NWM2, W5Q5M7, W5NY46, B2MVW3, W5PJ97, W5PBL5, W5QAK7, W5P722, W5NX51, W5PSF3, W5NWR7, W5NU39, W5PPF1, W5QHX9, W5PL60, W5PK41, W5NXJ5, W5Q980, C5IS96, W5Q3W3, B2LSM4, W5QGH1, W5PZH8	0.0296522	0.232556	0.0689655
GO:0030593	neutrophil chemotaxis	BP	2	30	49	5237	0.0408163	0.00572847	over	W5P3Q3, A0A0B4J1Q0	W5PJG0, W5NQS2, A0A0B4J1Q0, W5NYU9, W5NQK9, W5PGV0, W5QBW5, W5Q5K3, W5Q1E0, W5PEN0, W5PH56, W5NXK9, W5QHW2, W5QIW1, W5PS30, W5Q297, W5Q8R3, C5IJA1, W5NQJ0, W5PNP6, W5P3Y8, W5P841, W5P3Q3, W5NZL1, W5NQH6, W5Q7P7, W5PVW2, W5PBE0, W5PMS1, W5P491	0.0315832	0.246876	0.0666667
GO:0071345	cellular response to cytokine stimulus	BP	7	329	49	5237	0.142857	0.0628222	over	W5PL60, W5NVB2, W5PH55, W5P3Q3, W5NY14, W5PKR2, Q9GKP4	C5IWT7, W5PJC2, W5QFH6, W5QD41, P0C276, W5QCS0, I6WH56, W5P5J0, W5P9R3, W5Q0M9, W5QD49, Q2TGQ0, A4ZVZ1, W5QHM6, A7UHZ2, W5QCC1, W5PI17, A4ZVZ3, O46390, W5P481, W5PJ36, W5PLX7, W5PMJ5, W5Q0N8, W5NX51, W5Q212, W5Q7L5, W5PUJ4, W5Q9P7, W5QC30, W5P6M2, W5PDY0, W5PYR3, W5NYH3, Q4LBE6, W5NVB2, Q4LBE7, W5QC38, W5P0A4, W5QFZ8, W5PR43, W5P1T4, Q4LBE0, W5PTY2, Q4LBE2, W5PBE0, W5P491, Q4LBE3, W5NXW3, A2VBC7,…	0.0318542	0.248166	0.0212766
GO:0005102	receptor binding	MF	11	645	49	5237	0.22449	0.123162	over	W5PTR6, W5PSQ7, W5P316, W5PV54, W5NQQ0, W5P3Q3, W5PH95, B5AN56, W5PVL4, W5Q7I2, W5NXW9	W5PS49, G5CC04, W5PT68, W5P2T5, W5PRS6, W5PTW5, W5Q6Y6, W5PRS4, W5QC20, W5PD71, W5PKE7, A2P2H3, W5QB08, W5PC55, W5PRT2, W5Q571, W5Q4V0, W5NXE8, W5Q0N8, W5Q1P6, W5Q3T9, W5P2U6, W5Q3T7, W5PU96, W5P004, W5P0Q5, W5PT76, W5QDV1, W5PDY0, W5NVB1, W5PAS5, W5PCW9, W5PD88, W5PS64, W5P1T4, W5NQ85, Q4LBE0, W5NZJ8, W5PTY2, Q4LBE2, W5P491, W5P2V0, W5Q2S8, W5PPQ8, S4TZR5, O62848, W5Q9A1, W5P8B3, W5NWE0, W5QB24,…	0.0328339	0.253854	0.0170543
GO:0016192	vesicle-mediated transport	BP	14	907	49	5237	0.285714	0.173191	over	W5PSQ7, W5NQQ0, W5P3Q3, A0A0B4J1Q0, W5PVL4, W5Q7I2, W5PBY2, A2P2H1, W5NV14, W5NXW9, W5NVB2, A2P2G9, W5QHZ5, W5PH95	W5P2T5, W5NPU5, W5PRS6, W5PTW5, W5PD71, A2P2H0, A2P2H1, A2P2H3, A2P2H4, W5PB38, W5QBQ8, W5QBQ9, W5PB37, A2P2G8, A2P2G9, W5QC22, W5PAR5, W5PS52, W5PTX3, W5P369, W5Q1P6, W5Q3T9, W5NQ77, W5P0Q4, W5Q3T7, W5PU96, A2P2I0, W5PD84, A2P2I3, A2P2H6, A2P2H9, W5NYH2, W5Q3U4, W5P0R0, W5PQ22, W5Q5Y1, W5P9C4, W5P2V0, Q70TH4, P52210, W5PNM6, W5PPQ8, W5PPQ6, W5QE82, B2LYK6, W5PB50, B2LYK8, W5QC48, W5QC46, W5PTZ7,…	0.0342868	0.253854	0.0154355
GO:0030282	bone mineralization	BP	2	32	49	5237	0.0408163	0.00611037	over	W5P3Q3, Q9GKP4	W5NQQ4, W5QFD5, W5PLQ9, W5QIN8, W5NU86, W5QE82, W5PIZ2, W5P9P1, W5P3P7, W5PX02, W5P0L8, W5QEU9, W5QHS2, W5Q9C0, W5NSV0, W5QCI8, W5QI29, W5PN97, W5Q6X0, P29701, W5PJ13, W5PVV9, W5PXR1, W5P3Q3, R9QXS6, W5Q499, Q9GKP4, W5PNB1, W5P5K9, W5PCS4, W5P0X6, W5PEI2	0.03559	0.253854	0.0625
GO:0001895	retina homeostasis	BP	2	32	49	5237	0.0408163	0.00611037	over	W5PH95, W5Q7I2	W5PPQ8, P14639, W5NZS6, W5PKC6, W5Q7I2, W5PGE9, W5NZU3, W5PFC9, W5Q9A2, P09670, W5NUE3, W5PH95, W5PQ96, P60713, W5Q5Z3, W5PWE9, W5P564, W5P563, A0A1B3B5V3, W5P684, W5Q611, W5Q532, R9QXS6, W5PSF4, Q9MZW1, K4P494, W5PF65, W5PKQ5, C8BKC5, M9PPI3, W5QJ56, A4ZVY8	0.03559	0.253854	0.0625
GO:0050789	regulation of biological process	BP	40	3622	49	5237	0.816327	0.691617	over	W5PSQ7, W5P316, W5Q349, W5Q940, W5Q687, W5NQQ0, A0A0B4J1Q0, W5NRM7, W5Q7I2, A2P2H1, W5Q2E1, W5NXW9, W5PH55, A2P2G9, W5PH95, W5Q0R1, W5Q8A9, W5PKR2, P62896, W5PIH8, W5PV54, W5P3Q3, B5AN56, W5NY14, W5P9M5, W5PVL4, W5NUN7, W5NV14, W5PBY2, Q9GKP4, W5P2I4, W5NU39, W5NWR6, W5NXF3, W5PL60, W5NVB2, W5PLB8, W5QHZ5, W5PPQ1, W5PZB7	W5PS49, W5PJC2, Q3T2K8, W5PRS6, W5PRS4, W5P114, W5PB31, W5P9B0, W5PB37, W5PB39, W5PB34, W5PAR5, W5PRT2, W5PS52, W5Q3T3, W5PS50, W5PJD3, W5PS58, W5Q3T9, W5P0Q4, W5Q3T7, W5PS57, W5P0Q5, W5QDV1, W5P9C3, W5PB46, W5PAS6, W5Q3U4, W5PS64, W5P9C4, B7T161, P52210, W5P0R7, W5Q466, W5QE82, B2LYK6, B2LYK7, W5PB50, B2LYK8, W5NUA0, W5PAT6, W5Q3V5, W5PRV3, W5PRV1, B2LYL3, B2LYL4, W5Q478, W5P0S5, B2LYL2, W5QE95,…	0.0362311	0.253854	0.0110436
GO:0098552	side of membrane	CC	6	266	49	5237	0.122449	0.0507924	over	W5PSQ7, W5PLB8, W5PH95, A0A0B4J1Q0, W5Q7I2, W5NXW9	W5PS49, G5CC04, W5QFH6, A0A0B4J1Q0, F5CC79, I6WH56, A2P2H3, W5P2D9, W5P9B0, W5QBQ8, W5QB08, Q2TGQ0, A4ZVZ1, W5PI17, A4ZVZ3, Q09YJ1, W5NVR1, W5P2U6, W5PFL8, W5Q3T7, W5P2E2, W5PD84, W5QJA2, W5NRJ3, W5NVB1, C5IJ99, W5PLY3, Q4LBE6, C5IJ98, Q4LBE7, W5Q5H8, W5PS64, W5Q5Y1, Q4LBE0, W5PL89, W5PBE0, Q4LBE2, A4ZVY8, W5P2V0, Q4LBE3, W5NY84, W5NV23, W5PP04, W5NWU1, W5QC42, F8TCU8, W5PDZ1, C5IJ82, W5Q3E0, O62…	0.0362574	0.253854	0.0225564
GO:0032905	transforming growth factor beta1 production	BP	1	4	49	5237	0.0204082	0.000763796	over	W5Q2E1	W5NU76, W5QFP0, W5PPY5, W5Q2E1	0.0369144	0.253854	0.25
GO:0032049	cardiolipin biosynthetic process	BP	1	4	49	5237	0.0204082	0.000763796	over	W5PL60	W5PU03, W5PL60, W5Q4S7, W5PAW9	0.0369144	0.253854	0.25
GO:0043306	positive regulation of mast cell degranulation	BP	1	4	49	5237	0.0204082	0.000763796	over	A0A0B4J1Q0	W5QG87, A0A0B4J1Q0, C8BKD9, W5P9S5	0.0369144	0.253854	0.25
GO:0033025	regulation of mast cell apoptotic process	BP	1	4	49	5237	0.0204082	0.000763796	over	A0A0B4J1Q0	W5Q0N8, A0A0B4J1Q0, W5QCC1, W5NRR9	0.0369144	0.253854	0.25
GO:0010818	T cell chemotaxis	BP	1	4	49	5237	0.0204082	0.000763796	over	W5P3Q3	W5Q0N8, Q8WN59, W5P3Q3, W5QI59	0.0369144	0.253854	0.25
GO:0071073	positive regulation of phospholipid biosynthetic process	BP	1	4	49	5237	0.0204082	0.000763796	over	W5NU39	W5PG75, W5Q980, E5FYG4, W5NU39	0.0369144	0.253854	0.25
GO:0072182	regulation of nephron tubule epithelial cell differentiation	BP	1	4	49	5237	0.0204082	0.000763796	over	W5P9M5	C8BKE1, W5P9M5, W5Q7R8, W5NY24	0.0369144	0.253854	0.25
GO:0060244	negative regulation of cell proliferation involved in contact inhibition	BP	1	4	49	5237	0.0204082	0.000763796	over	W5NQQ0	W5P8E3, W5NQQ0, W5QGL6, W5PBF0	0.0369144	0.253854	0.25
GO:0050923	regulation of negative chemotaxis	BP	1	4	49	5237	0.0204082	0.000763796	over	W5P2I4	W5P3Y8, W5Q4Z6, W5P901, W5P2I4	0.0369144	0.253854	0.25
GO:0002344	B cell affinity maturation	BP	1	4	49	5237	0.0204082	0.000763796	over	W5NXW9	Q9TP56, Q30778, W5NXW9, F8T871	0.0369144	0.253854	0.25
GO:0051883	killing of cells in other organism involved in symbiotic interaction	BP	1	4	49	5237	0.0204082	0.000763796	over	W5PVL4	P14639, W5PID9, W5PVL4, W5PWE9	0.0369144	0.253854	0.25
GO:0060602	branch elongation of an epithelium	BP	1	4	49	5237	0.0204082	0.000763796	over	W5P9M5	B2MVW3, W5Q1X1, W5P9M5, Q7M303	0.0369144	0.253854	0.25
GO:1901252	regulation of intracellular transport of viral material	BP	1	4	49	5237	0.0204082	0.000763796	over	W5PKR2	W5PKR2, W5PIV7, W5QHM0, W5Q040	0.0369144	0.253854	0.25
GO:0048245	eosinophil chemotaxis	BP	1	4	49	5237	0.0204082	0.000763796	over	W5P3Q3	W5PNP6, W5QHW2, W5QIW1, W5P3Q3	0.0369144	0.253854	0.25
GO:1903726	negative regulation of phospholipid metabolic process	BP	1	4	49	5237	0.0204082	0.000763796	over	W5PL60	W5PL60, W5PPL2, W5Q4S7, W5Q3W3	0.0369144	0.253854	0.25
GO:0048670	regulation of collateral sprouting	BP	1	4	49	5237	0.0204082	0.000763796	over	W5NRM7	W5P0W0, W5P895, W5NRM7, W5PLB6	0.0369144	0.253854	0.25
GO:0021637	trigeminal nerve structural organization	BP	1	4	49	5237	0.0204082	0.000763796	over	W5P2I4	W5P901, W5P2I4, W5Q7S8, W5PJV8	0.0369144	0.253854	0.25
GO:0031386	protein tag	MF	1	4	49	5237	0.0204082	0.000763796	over	Q9GKP4	W5Q7Z8, W5PRT2, W5PN98, Q9GKP4	0.0369144	0.253854	0.25
GO:0004457	lactate dehydrogenase activity	MF	1	4	49	5237	0.0204082	0.000763796	over	W5Q852	W5Q852, W5P8U2, W5QGD1, W5PIN6	0.0369144	0.253854	0.25
GO:0051818	disruption of cells of other organism involved in symbiotic interaction	BP	1	4	49	5237	0.0204082	0.000763796	over	W5PVL4	P14639, W5PID9, W5PVL4, W5PWE9	0.0369144	0.253854	0.25
GO:0006659	phosphatidylserine biosynthetic process	BP	1	4	49	5237	0.0204082	0.000763796	over	W5PL60	W5PL60, W5Q4S7, W5P6I7, W5PTY2	0.0369144	0.253854	0.25
GO:0030450	regulation of complement activation, classical pathway	BP	1	4	49	5237	0.0204082	0.000763796	over	W5PBY2	W5PDP2, W5PWS0, W5PDE5, W5PBY2	0.0369144	0.253854	0.25
GO:0048843	negative regulation of axon extension involved in axon guidance	BP	1	4	49	5237	0.0204082	0.000763796	over	W5P2I4	W5P901, W5P2I4, W5Q7S8, W5PJV8	0.0369144	0.253854	0.25
GO:1901142	insulin metabolic process	BP	1	4	49	5237	0.0204082	0.000763796	over	W5PV54	W5Q834, W5PV54, W5NQ85, W5P1C2	0.0369144	0.253854	0.25
GO:0003997	acyl-CoA oxidase activity	MF	1	4	49	5237	0.0204082	0.000763796	over	W5PTR6	W5PTR6, W5PFE6, W5QD03, W5NS74	0.0369144	0.253854	0.25
GO:0033023	mast cell homeostasis	BP	1	4	49	5237	0.0204082	0.000763796	over	A0A0B4J1Q0	W5Q0N8, A0A0B4J1Q0, W5QCC1, W5NRR9	0.0369144	0.253854	0.25
GO:0032439	endosome localization	BP	1	4	49	5237	0.0204082	0.000763796	over	W5PKR2	W5QIF6, W5QC46, W5P164, W5PKR2	0.0369144	0.253854	0.25
GO:0032908	regulation of transforming growth factor beta1 production	BP	1	4	49	5237	0.0204082	0.000763796	over	W5Q2E1	W5NU76, W5QFP0, W5PPY5, W5Q2E1	0.0369144	0.253854	0.25
GO:0051791	medium-chain fatty acid metabolic process	BP	1	4	49	5237	0.0204082	0.000763796	over	W5Q8A9	W5PX72, W5PSN9, W5Q8A9, W5QA61	0.0369144	0.253854	0.25
GO:0033024	mast cell apoptotic process	BP	1	4	49	5237	0.0204082	0.000763796	over	A0A0B4J1Q0	W5Q0N8, A0A0B4J1Q0, W5QCC1, W5NRR9	0.0369144	0.253854	0.25
GO:0002343	peripheral B cell selection	BP	1	4	49	5237	0.0204082	0.000763796	over	W5NXW9	Q9TP56, Q30778, W5NXW9, F8T871	0.0369144	0.253854	0.25
GO:0061081	positive regulation of myeloid leukocyte cytokine production involved in immune response	BP	1	4	49	5237	0.0204082	0.000763796	over	A0A0B4J1Q0	A0A0B4J1Q0, Q1ZZU7, W5PBE0, W5Q6N3	0.0369144	0.253854	0.25
GO:0033008	positive regulation of mast cell activation involved in immune response	BP	1	4	49	5237	0.0204082	0.000763796	over	A0A0B4J1Q0	W5QG87, A0A0B4J1Q0, C8BKD9, W5P9S5	0.0369144	0.253854	0.25
GO:0045329	carnitine biosynthetic process	BP	1	4	49	5237	0.0204082	0.000763796	over	W5Q8A9	W5Q8A9, W5PPG3, W5PB83, P35623	0.0369144	0.253854	0.25
GO:0046649	lymphocyte activation	BP	6	269	49	5237	0.122449	0.0513653	over	W5PSQ7, W5QHZ5, A0A0B4J1Q0, W5PH95, W5Q7I2, W5NXW9	W5PQQ8, W5Q208, W5P596, A0A0B4J1Q0, W5QEW1, W5NV05, W5NXU8, A2P2H3, W5QBQ9, W5NXE1, Q2TGQ0, W5PC55, W5P6L8, W5QC22, W5QCC1, W5Q571, W5NZI9, W5Q0N8, W5NVR0, W5QBA7, W5PU96, W5Q334, W5PT76, W5P2E2, W5PVL5, W5Q7L5, W5Q6J0, W5QIP0, C5IJ99, W5PD87, W5PRD7, W5QGL6, W5PFM8, Q4LBE0, W5Q5Y1, W5P9C4, W5PBE0, Q4LBE2, A4ZVY8, W5NXW3, W5P259, W5PR48, F8TCU8, W5PUK2, W5Q3E0, O62848, W5NW47, W5NXW9, W5QJ22, W5P…	0.0379964	0.260531	0.0223048
GO:0097164	ammonium ion metabolic process	BP	3	80	49	5237	0.0612245	0.0152759	over	W5PL60, W5Q8A9, W5NU39	B9VH00, W5Q887, W5QFD6, W5Q289, W5QAF8, O02762, W5Q1C2, W5PPG3, W5PGA4, W5PS08, W5QD03, W5PGR4, W5NRE3, W5Q8A9, W5PBL5, W5QAK7, W5P722, Q6RYD0, W5NX51, W5PQJ2, W5PUR2, W5Q413, W5NZA9, W5PX72, W5NYL0, W5PSF3, W5NX59, W5Q3L8, Q7YQR7, W5QAX7, W5Q937, W5PB83, W5NU39, W5PJU2, W5NXJ5, W5PCW9, W5Q980, W5QGH1, W5PK66, W5PH02, W5PZH8, W5PPU0, W5Q1U0, W5PR48, W5Q4S7, W5PDE3, W5P412, W5NY47, W5NWM2, W5Q5M7,…	0.038255	0.261539	0.0375
GO:0001817	regulation of cytokine production	BP	6	270	49	5237	0.122449	0.0515562	over	W5NXF3, W5P3Q3, A0A0B4J1Q0, W5PZB7, W5Q2E1, Q9GKP4	W5PQQ8, A0A0B4J1Q0, W5QFH6, W5P1B0, P0C276, W5PD71, W5NV08, W5NRI1, W5Q0M9, W5PB37, Q2TGQ0, W5QCC1, W5PTX3, W5QJ04, W5PLX7, W5NZI9, W5NX51, W5P006, W5Q0N8, W5PT76, W5Q7L5, W5QJA2, W5Q6J0, W5NXF3, W5PHQ0, W5NVB1, W5PA23, W5PB46, Q4LBE0, W5PK66, W5PBE0, Q4LBE2, A4ZVY8, W5P2V0, W5PIC2, W5P7P9, F8TCU8, O62848, W5PJ50, W5PP11, A4ZVX2, W5PZE9, W5QFK5, W5PT91, A4ZVX6, W5NX76, W5PQ39, W5PWP0, W5PSX7, W5Q…	0.0385879	0.263048	0.0222222
GO:0044459	plasma membrane part	CC	13	834	49	5237	0.265306	0.159251	over	W5PSQ7, W5Q349, W5NQQ0, A0A0B4J1Q0, W5NUN7, W5Q7I2, Q9XT27, W5P2I4, W5NXW9, W5PL60, W5PLB8, W5PH95, W5PZB7	W5PS49, W5P2T5, A2P2H3, W5P9B0, W5QBQ9, Q2TGQ0, W5QC22, W5PS52, W5P369, W5Q1P6, W5PPP6, W5Q3T9, W5P2U6, W5Q3T7, W5PD84, W5P9C3, Q4LBE6, Q4LBE7, W5PD87, W5PCW9, W5NYH2, W5PD88, W5PAS6, W5PS64, W5Q3U4, W5Q5Y1, Q4LBE0, W5P9C4, Q4LBE2, Q4LBE3, W5P2V0, W5Q466, W5QC42, O62848, W5PD91, W5QC46, W5NQ97, W5NYI9, W5Q1R8, W5PQ39, W5P2W8, W5Q478, W5PCY1, A2P2G0, W5NWF2, A1XI85, W5PU47, W5Q887, W5P2P7, W5Q888,…	0.0389182	0.264531	0.0155875
GO:0070062	extracellular exosome	CC	25	1976	49	5237	0.510204	0.377315	over	W5PSQ7, W5Q349, W5P316, W5Q687, W5NRM7, W5PZU9, W5Q7I2, Q9XT27, A2P2H1, W5Q2E1, W5NXW9, A2P2G9, W5PH95, W5Q0R1, W5Q8A9, W5PV54, B5AN56, W5NUN7, W5NU39, W5NWR6, W5P2I4, W5NXF3, W5NVB2, W5PLB8, W5QIR6	W5PS49, W5PJC2, W5PS45, W5PRS6, W5NPU5, W5PRS4, W5P114, W5PB30, W5PEZ1, W5P9B0, W5PB37, W5QDU7, W5QDU4, W5PAR5, W5PRT2, W5NQ72, W5PJD0, W5PJD3, W5PS58, W5Q3T9, W5P0Q4, W5NQ77, W5PS57, Q4LBE6, Q4LBE7, W5NYH2, K4GWI0, W5PS64, M9PPI3, Q4LBE0, W5P9C4, Q4LBE2, Q4LBE3, W5NYH9, Q70TH4, W5PNM5, P52210, W5PNM6, W5NQ87, W5Q466, W5QE82, B2LYK6, B2LYK7, B2LYK8, W5PB50, W5NUA0, W5PAT6, W5NQ97, W5NQ96, W5NQ92,…	0.0390654	0.264648	0.0126518
GO:0002700	regulation of production of molecular mediator of immune response	BP	2	34	49	5237	0.0408163	0.00649227	over	A0A0B4J1Q0, W5NXW9	W5PQQ8, R9WHW7, A0A0B4J1Q0, W5NZ47, O02762, W5PW08, W5QAU1, W5NXW9, W5PJ97, W5P6B4, Q4LBD8, W5NXK6, Q1ZZU7, W5QGG0, W5PGH7, W5NX51, W5P4Q3, W5Q9V7, W5PMN7, W5Q018, R9WH59, W5NSH4, W5Q6N3, R9WDP2, W5Q2D7, W5PES0, W5PP23, W5PVY1, W5QAB1, Q4LBE0, W5PBE0, Q4LBE2, W5PCI2, A4ZVY8	0.0397828	0.264648	0.0588235
GO:1990266	neutrophil migration	BP	2	34	49	5237	0.0408163	0.00649227	over	W5P3Q3, A0A0B4J1Q0	W5PJG0, W5NQS2, A0A0B4J1Q0, W5NYU9, W5NQK9, W5PGV0, W5QBW5, W5Q5K3, W5Q1E0, W5PEN0, W5PH56, W5PDL1, W5NXK9, W5QIW1, W5QHW2, W5PS30, W5Q297, W5Q096, W5Q8R3, W5NQJ0, C5IJA1, W5PNP6, W5P3Y8, W5P761, W5P3Q3, W5P841, W5NQH6, W5NZL1, W5Q7P7, W5PVW2, C8BKC7, W5PBE0, W5P491, W5PMS1	0.0397828	0.264648	0.0588235
GO:1903561	extracellular vesicle	CC	25	1981	49	5237	0.510204	0.37827	over	W5PSQ7, W5Q349, W5P316, W5Q687, W5NRM7, W5PZU9, W5Q7I2, Q9XT27, A2P2H1, W5Q2E1, W5NXW9, A2P2G9, W5PH95, W5Q0R1, W5Q8A9, W5PV54, B5AN56, W5NUN7, W5NU39, W5NWR6, W5P2I4, W5NXF3, W5NVB2, W5PLB8, W5QIR6	W5PS49, W5PJC2, W5PS45, W5PRS6, W5NPU5, W5PRS4, W5P114, W5PB30, W5PEZ1, W5P9B0, W5PB37, W5QDU7, W5QDU4, W5PAR5, W5PRT2, W5NQ72, W5PJD0, W5PJD3, W5PS58, W5Q3T9, W5P0Q4, W5NQ77, W5PS57, Q4LBE6, Q4LBE7, W5NYH2, K4GWI0, W5PS64, M9PPI3, Q4LBE0, W5P9C4, Q4LBE2, Q4LBE3, W5NYH9, Q70TH4, W5PNM5, P52210, W5PNM6, W5NQ87, W5Q466, W5QE82, B2LYK6, B2LYK7, B2LYK8, W5PB50, W5NUA0, W5PAT6, W5NQ97, W5NQ96, W5NQ92,…	0.0402759	0.264648	0.0126199
GO:0043230	extracellular organelle	CC	25	1982	49	5237	0.510204	0.378461	over	W5PSQ7, W5Q349, W5P316, W5Q687, W5NRM7, W5PZU9, W5Q7I2, Q9XT27, A2P2H1, W5Q2E1, W5NXW9, A2P2G9, W5PH95, W5Q0R1, W5Q8A9, W5PV54, B5AN56, W5NUN7, W5NU39, W5NWR6, W5P2I4, W5NXF3, W5NVB2, W5PLB8, W5QIR6	W5PS49, W5PJC2, W5PS45, W5PRS6, W5NPU5, W5PRS4, W5P114, W5PB30, W5PEZ1, W5P9B0, W5PB37, W5QDU7, W5QDU4, W5PAR5, W5PRT2, W5NQ72, W5PJD0, W5PJD3, W5PS58, W5Q3T9, W5P0Q4, W5NQ77, W5PS57, Q4LBE6, Q4LBE7, W5NYH2, K4GWI0, W5PS64, M9PPI3, Q4LBE0, W5P9C4, Q4LBE2, Q4LBE3, W5NYH9, Q70TH4, W5PNM5, P52210, W5PNM6, W5NQ87, W5Q466, W5QE82, B2LYK6, B2LYK7, B2LYK8, W5PB50, W5NUA0, W5PAT6, W5NQ97, W5NQ96, W5NQ92,…	0.0405215	0.264648	0.0126135
GO:0006898	receptor-mediated endocytosis	BP	5	204	49	5237	0.102041	0.0389536	over	W5PSQ7, A2P2G9, A0A0B4J1Q0, A2P2H1, W5NV14	A0A0B4J1Q0, W5NSK4, W5Q4E1, A2P2H0, A2P2H1, A2P2H3, A2P2H4, W5QBQ8, W5P2D9, A2P2G8, A2P2G9, C5IWU0, W5PGN1, C5IWU1, W5QHM0, Q09YJ1, W5P8Q0, W5P369, C5IWS9, W5P0Q4, W5PFL8, W5Q334, W5Q7L6, W5P2E2, W5PVL6, A2P2I0, W5PVL5, W5P9S5, W5NV14, W5PY15, A2P2I3, W5NV16, W5QJA2, A2P2H6, C5IJ98, A2P2H9, W5Q3U4, W5Q5Y1, C5IWT0, A4ZVY8, W5P2V0, W5P812, W5PPQ8, W5P2F1, W5PHR1, W5P3H8, W5PLZ3, W5NYZ5, W5PQ39, W5P…	0.0406172	0.264648	0.0245098
GO:0007034	vacuolar transport	BP	3	82	49	5237	0.0612245	0.0156578	over	W5PH95, W5P9M5, W5Q7I2	W5PP28, W5PEE9, W5PZ62, W5QGF4, W5Q644, W5NX06, W5P1F5, W5QI22, W5NZM7, W5P5B0, W5QD02, W5QA68, W5PAR5, W5QEK8, C5IWU0, W5P088, W5PSA9, W5PN74, A8DR93, B2ZHC0, W5PRP4, W5PPL2, W5NPN4, W5PDH7, W5Q6N9, W5PUJ2, W5NQH2, W5NRJ2, W5PRL5, W5P9G5, W5QIP0, W5QJ55, W5PGS2, W5PHU6, W5PL84, W5NRF5, W5QGX7, W5NTF2, W5QD11, W5PXY1, W5PM25, W5PQ22, W5PFM2, W5P0Z7, W5QHN1, W5PW22, W5PM29, W5PGC1, W5PKC7, W5Q7I2,…	0.0407068	0.264648	0.0365854
GO:0002694	regulation of leukocyte activation	BP	5	205	49	5237	0.102041	0.0391445	over	W5PSQ7, A0A0B4J1Q0, W5PH95, W5Q7I2, W5NXW9	W5P596, A0A0B4J1Q0, W5NXU8, A2P2H3, Q2TGQ0, W5PC55, W5QC22, W5QCC1, W5QBA7, W5Q334, W5PT76, W5P2E2, W5PVL5, W5P9S5, W5Q6J0, C5IJ99, W5PD87, W5QGL6, W5PFM8, Q4LBE0, W5PTY2, W5P9C4, W5PBE0, Q4LBE2, F8TCU8, W5Q3E0, W5P7P6, O62848, W5NXW9, W5QJ22, W5PLZ4, W5PJ50, W5PCH3, A4ZVX6, B9VXW5, W5PBF0, W5PSX7, W5Q1B3, A2P2G0, W5NWF6, W5Q2D7, W5PP23, W5QGN5, W5PDK4, W5PCI2, W5PSQ7, W5PEE9, A3QUJ0, W5P3B0, W5N…	0.0413458	0.264648	0.0243902
GO:2000106	regulation of leukocyte apoptotic process	BP	2	35	49	5237	0.0408163	0.00668322	over	W5P3Q3, A0A0B4J1Q0	W5Q984, A0A0B4J1Q0, W5PXK2, Q9GL09, W5NQM5, W5NXU8, W5PSA7, W5P7B1, W5PH56, W5QIW1, Q1ZZU7, W5QCC1, W5PSZ5, W5PCD1, W5PHT8, W5Q0N8, W5P207, W5Q635, W5PUR2, W5P3Q3, W5QB99, W5QAT3, W5NPP9, W5NRR9, W5PY59, W5PHY8, W5QFN2, W5NWB2, Q8WN59, W5QBV7, W5P3C4, W5P375, W5QGP6, W5PBE0, W5NYD5	0.0419465	0.264648	0.0571429
GO:1903725	regulation of phospholipid metabolic process	BP	2	35	49	5237	0.0408163	0.00668322	over	W5PL60, W5NU39	W5P996, W5Q887, W5Q4S7, W5QCD6, W5PIG2, Q6XUZ5, W5P895, W5PIZ2, W5NS08, W5QJ22, W5PH56, W5Q5A1, W5PG75, W5NZQ9, B2MVW1, C5IWU0, W5QAK7, W5PN74, W5PZR0, C5IJA1, W5PPL2, W5PUR2, W5NPP9, W5Q7P7, W5NU39, M4WED3, W5QCN4, W5PL60, W5PRD7, W5Q980, W5P790, E5FYG4, W5PGG1, W5Q3W3, P20003	0.0419465	0.264648	0.0571429
GO:0001906	cell killing	BP	3	83	49	5237	0.0612245	0.0158488	over	W5PH95, W5PVL4, W5Q7I2	W5P4P3, W5PV25, W5PEE9, W5NR42, W5PRS6, P14639, W5NVY5, W5PCZ7, I6WH56, W5NSS8, Q30769, W5PGZ6, A4ZVZ1, W5QCC1, W5PI17, A4ZVZ3, W5Q6A9, W5QCG0, W5PWE9, W5PXC6, W5NVZ8, W5PVX8, W5NPN4, W5NV50, R9WDP8, W5PPT6, W5PIJ6, R9WHX0, P10764, W5PVL4, W5PY17, W5QAT3, W5NRR9, R9WDP2, Q4LBE6, Q4LBE7, Q8WN59, W5PF41, W5PQF7, W5PHY6, W5P098, W5NTW0, A0A0H5FRL8, W5PCG2, D0VWY9, Q4LBE0, W5PNY5, W5P0Z7, Q30771, Q4L…	0.0419621	0.264648	0.0361446
GO:0042592	homeostatic process	BP	12	757	49	5237	0.244898	0.144548	over	W5PTR6, W5P3Q3, A0A0B4J1Q0, W5NY14, W5Q7I2, Q9XT27, Q9GKP4, W5NU39, W5PL60, W5PH55, W5PH95, W5Q8A9	W5PQQ8, W5Q689, W5PKE2, W5Q322, A0A0B4J1Q0, W5QF81, W5PMI8, W5PKE7, W5PE90, Q2TGQ0, W5PB39, W5PC55, W5QB02, W5NZI1, W5NQX4, W5PS50, W5Q571, W5Q572, A7UHZ3, W5NYG6, W5Q0N8, W5P006, W5PT79, W5Q337, W5P2U6, W5PPP4, W5Q3T7, W5QFZ3, W5PYB1, P84010, W5PD87, W5QFZ8, W5PR43, W5P375, M9PPI3, W5NQ85, W5PTY2, W5P491, A4ZVY8, P52210, W5PPQ8, W5Q4W8, W5Q466, W5QE82, W5QBS0, S4TZR5, B2LYK6, W5Q9A2, W5QB25, W5Q…	0.0424275	0.264648	0.015852
GO:0006954	inflammatory response	BP	6	277	49	5237	0.122449	0.0528929	over	W5NVB2, W5P3Q3, W5PH95, A0A0B4J1Q0, W5Q7I2, W5PBY2	W5PYQ1, W5P8P1, W5P596, A0A0B4J1Q0, W5PD71, F5CC79, W5NRI1, Q2TGQ0, W5QC22, W5QB02, W5QCC1, W5PGN1, W5NZI9, W5Q0N8, W5NX51, W5NV12, W5P0Q4, W5NQH6, W5Q7L5, W5QJA2, W5Q6J0, W5NVB2, P32262, M9PPI3, W5PK66, W5PTY2, W5P491, W5NU00, Q9XSM1, W5NQ89, W5PYS8, W5QE82, W5P2F1, W5PLZ4, W5PJ50, W5PZE9, W5NY95, W5NQJ0, W5QAA7, W5P7Q3, W5NX76, W5P9U4, W5PWP0, W5P3Y8, W5PAD5, A0A1D9CFF1, W5QDG7, W5P026, W5NYZ3,…	0.0428957	0.264648	0.0216606
GO:0042221	response to chemical	BP	23	1790	49	5237	0.469388	0.341799	over	W5P316, W5Q852, W5PV54, W5P3Q3, A0A0B4J1Q0, W5NY14, W5P9M5, W5PZU9, Q9XT27, W5Q2E1, Q9GKP4, W5P2I4, W5NU39, W5NXF3, W5PL60, W5NVB2, W5PH55, W5PPQ1, W5Q0R1, W5PZB7, W5PHQ4, W5PKR2, W5QIR6	W5PS49, W5PJC2, W5PRS6, W5P596, W5PRS4, W5P9B0, W5PB37, W5PAR5, W5PS50, W5NQ71, W5PNL4, W5PS58, W5P0Q4, W5Q3T7, W5P0Q5, W5NYH3, Q4LBE6, Q4LBE7, W5PAS5, W5PB46, W5P131, W5Q3U4, W5PS64, K4GWI0, W5NQ85, Q4LBE0, Q4LBE2, Q4LBE3, P52210, W5P0R7, W5NQ89, W5QE82, W5PAT6, W5Q3V5, W5PRV1, W5NQ92, B2LYL3, W5P0S6, W5Q478, W5P0S5, W5PNN3, W5QE95, W5QIA5, Q7M303, W5NYJ7, W5NYJ1, W5NUB0, W5P4T7, P50450, W5Q887,…	0.0430487	0.264648	0.0128492
GO:0071347	cellular response to interleukin-1	BP	2	36	49	5237	0.0408163	0.00687416	over	W5NVB2, W5P3Q3	W5PT49, W5PDC7, W5NUU1, W5Q4W8, Q6DN06, W5NQ89, Q30DS1, W5PM50, W5PH56, W5QG43, W5Q670, W5NU92, W5Q096, W5NZ72, W5PHF5, W5PMJ5, W5Q1R8, W5QAA7, W5P0M0, W5P223, W5Q831, W5P3Q3, W5PIH3, W5PGJ7, W5QDG7, W5NPJ7, W5P6K6, W5Q9P7, W5PA65, W5Q7L5, W5NWF6, W5PMY2, W5NVB2, W5PT40, W5P1T4, W5P491	0.0441536	0.264648	0.0555556
GO:0002262	myeloid cell homeostasis	BP	3	86	49	5237	0.0612245	0.0164216	over	A0A0B4J1Q0, Q9XT27, Q9GKP4	B7TJ15, W5PUU5, W5PV62, A0A0B4J1Q0, W5PGA9, W5Q5K3, W5NV05, W5NXU8, B2MVY4, W5PKV1, W5PSA7, W5PBP1, A0A0A0WFR4, W5PC55, W5PEV6, W5PZG0, W5P285, W5QCC1, W5NQX4, W5PP33, W5PSZ5, W5NYG6, Q6RYD0, W5Q0N8, W5NZV0, W5P0M0, W5QBE8, W5P323, W5QD97, W5Q7L4, W5NRR9, W5Q7P6, Q9GKP4, W5Q6R7, W5Q6J0, W5PYB1, W5NYL7, W5QFN2, B2LU20, A8VIE7, W5P8M8, W5PZY0, W5PK25, W5PNQ1, W5QGP6, R4I7V7, W5PN43, A4ZVY8, W5Q4W8,…	0.0458449	0.264648	0.0348837
GO:0021610	facial nerve morphogenesis	BP	1	5	49	5237	0.0204082	0.000954745	over	W5P2I4	W5QAQ4, W5P901, W5P2I4, W5Q7S8, W5PJV8	0.0459324	0.264648	0.2
GO:0002447	eosinophil mediated immunity	BP	1	5	49	5237	0.0204082	0.000954745	over	W5P3Q3	W5PGH7, W5PES0, W5P3Q3, C8BKD9, W5QCG0	0.0459324	0.264648	0.2
GO:0006655	phosphatidylglycerol biosynthetic process	BP	1	5	49	5237	0.0204082	0.000954745	over	W5PL60	W5PU03, W5Q768, W5PL60, W5Q4S7, W5PAW9	0.0459324	0.264648	0.2
GO:0003214	cardiac left ventricle morphogenesis	BP	1	5	49	5237	0.0204082	0.000954745	over	W5PV54	W5P0Y1, H9CJU8, W5PV54, A0A1D9CFF1, W5PDY0	0.0459324	0.264648	0.2
GO:0043307	eosinophil activation	BP	1	5	49	5237	0.0204082	0.000954745	over	W5P3Q3	W5PGH7, W5PES0, W5P3Q3, C8BKD9, W5QCG0	0.0459324	0.264648	0.2
GO:0060666	dichotomous subdivision of terminal units involved in salivary gland branching	BP	1	5	49	5237	0.0204082	0.000954745	over	W5P2I4	W5PVZ6, W5P901, W5P2I4, W5Q7S8, W5PJV8	0.0459324	0.264648	0.2
GO:0016531	copper chaperone activity	MF	1	5	49	5237	0.0204082	0.000954745	over	W5P542	G8FRI8, W5P542, W5QAF8, W5PK66, Q9XT28	0.0459324	0.264648	0.2
GO:0071205	protein localization to juxtaparanode region of axon	BP	1	5	49	5237	0.0204082	0.000954745	over	W5PLB8	W5QBB7, W5PLB8, W5QF51, W5NX12, W5PWQ4	0.0459324	0.264648	0.2
GO:1902287	semaphorin-plexin signaling pathway involved in axon guidance	BP	1	5	49	5237	0.0204082	0.000954745	over	W5P2I4	W5PVZ6, W5P901, W5P2I4, W5Q7S8, W5PJV8	0.0459324	0.264648	0.2
GO:0070723	response to cholesterol	BP	1	5	49	5237	0.0204082	0.000954745	over	W5P3Q3	W5Q7T6, A2ICA4, W5P3Q3, W5P7N5, W5PFV0	0.0459324	0.264648	0.2
GO:0031957	very long-chain fatty acid-CoA ligase activity	MF	1	5	49	5237	0.0204082	0.000954745	over	W5PL60	W5PL60, W5QIK9, W5Q4S7, W5PWC0, W5Q980	0.0459324	0.264648	0.2
GO:0008009	chemokine activity	MF	1	5	49	5237	0.0204082	0.000954745	over	W5P3Q3	W5PH56, W5P3Q3, W5P6F4, W5P491, W5NYD5	0.0459324	0.264648	0.2
GO:0033005	positive regulation of mast cell activation	BP	1	5	49	5237	0.0204082	0.000954745	over	A0A0B4J1Q0	W5QG87, W5PHY6, A0A0B4J1Q0, C8BKD9, W5P9S5	0.0459324	0.264648	0.2
GO:0002116	semaphorin receptor complex	CC	1	5	49	5237	0.0204082	0.000954745	over	W5P2I4	W5PVZ6, W5QAQ4, W5P901, W5P2I4, W5Q7S8	0.0459324	0.264648	0.2
GO:0097165	nuclear stress granule	CC	1	5	49	5237	0.0204082	0.000954745	over	W5NXF3	W5NXF3, W5QEM2, W5Q7Z8, W5QCQ4, W5PKX7	0.0459324	0.264648	0.2
GO:0043308	eosinophil degranulation	BP	1	5	49	5237	0.0204082	0.000954745	over	W5P3Q3	W5PGH7, W5PES0, W5P3Q3, C8BKD9, W5QCG0	0.0459324	0.264648	0.2
GO:0071625	vocalization behavior	BP	1	5	49	5237	0.0204082	0.000954745	over	W5NQQ0	W5QBB7, W5NQQ0, W5P2E2, W5PWH2, W5QGN5	0.0459324	0.264648	0.2
GO:0009820	alkaloid metabolic process	BP	1	5	49	5237	0.0204082	0.000954745	over	W5P316	W5P316, W5PT40, W5PA75, W5P816, W5NPU0	0.0459324	0.264648	0.2
GO:0072677	eosinophil migration	BP	1	5	49	5237	0.0204082	0.000954745	over	W5P3Q3	W5PHQ0, W5PNP6, W5QHW2, W5QIW1, W5P3Q3	0.0459324	0.264648	0.2
GO:0032025	response to cobalt ion	BP	1	5	49	5237	0.0204082	0.000954745	over	W5Q852	B6UV62, W5NQK1, W5Q852, E5LCW5, W5P8G0	0.0459324	0.264648	0.2
GO:0005497	androgen binding	MF	1	5	49	5237	0.0204082	0.000954745	over	W5Q0R1	P51977, W5Q0R1, W5PIN0, W5QCW2, W5QI69	0.0459324	0.264648	0.2
GO:0004467	long-chain fatty acid-CoA ligase activity	MF	1	5	49	5237	0.0204082	0.000954745	over	W5PL60	W5PL60, W5QIK9, W5Q4S7, W5Q980, W5PCL4	0.0459324	0.264648	0.2
GO:0036314	response to sterol	BP	1	5	49	5237	0.0204082	0.000954745	over	W5P3Q3	W5Q7T6, A2ICA4, W5P3Q3, W5P7N5, W5PFV0	0.0459324	0.264648	0.2
GO:0016724	oxidoreductase activity, oxidizing metal ions, oxygen as acceptor	MF	1	5	49	5237	0.0204082	0.000954745	over	Q9XT27	W5P4S5, W5PU52, W5Q572, Q9XT27, K4PF69	0.0459324	0.264648	0.2
GO:0048486	parasympathetic nervous system development	BP	1	5	49	5237	0.0204082	0.000954745	over	W5P2I4	W5QAQ4, W5P901, W5P2I4, W5Q7S8, W5PJV8	0.0459324	0.264648	0.2
GO:0009217	purine deoxyribonucleoside triphosphate catabolic process	BP	1	5	49	5237	0.0204082	0.000954745	over	W5PPQ1	W5P207, W5Q5R5, Q2V8X7, W5PPQ1, W5P5K1	0.0459324	0.264648	0.2
GO:0021783	preganglionic parasympathetic fiber development	BP	1	5	49	5237	0.0204082	0.000954745	over	W5P2I4	W5QAQ4, W5P901, W5P2I4, W5Q7S8, W5PJV8	0.0459324	0.264648	0.2
GO:0002278	eosinophil activation involved in immune response	BP	1	5	49	5237	0.0204082	0.000954745	over	W5P3Q3	W5PGH7, W5PES0, W5P3Q3, C8BKD9, W5QCG0	0.0459324	0.264648	0.2
GO:0072170	metanephric tubule development	BP	1	5	49	5237	0.0204082	0.000954745	over	W5P9M5	W5P1A7, C8BKE1, P56401, W5P9M5, W5PN85	0.0459324	0.264648	0.2
GO:1902668	negative regulation of axon guidance	BP	1	5	49	5237	0.0204082	0.000954745	over	W5P2I4	W5P3Y8, W5P901, W5P2I4, W5Q7S8, W5PJV8	0.0459324	0.264648	0.2
GO:0031730	CCR5 chemokine receptor binding	MF	1	5	49	5237	0.0204082	0.000954745	over	W5P3Q3	C8BKE1, W5PK80, W5P3Q3, W5NTT2, W5Q3Z6	0.0459324	0.264648	0.2
GO:0042101	T cell receptor complex	CC	1	5	49	5237	0.0204082	0.000954745	over	A0A0B4J1Q0	W5P4P3, W5QBM4, W5PRD7, W5PIJ6, A0A0B4J1Q0	0.0459324	0.264648	0.2
GO:0032020	ISG15-protein conjugation	BP	1	5	49	5237	0.0204082	0.000954745	over	Q9GKP4	W5P3D3, W5Q399, W5PJR8, Q9GKP4, W5PQZ6	0.0459324	0.264648	0.2
GO:0021960	anterior commissure morphogenesis	BP	1	5	49	5237	0.0204082	0.000954745	over	W5P2I4	W5PGE6, H9CJU4, W5P901, W5P2I4, W5PSZ2	0.0459324	0.264648	0.2
GO:0021559	trigeminal nerve development	BP	1	5	49	5237	0.0204082	0.000954745	over	W5P2I4	W5QAQ4, W5P901, W5P2I4, W5Q7S8, W5PJV8	0.0459324	0.264648	0.2
GO:0021636	trigeminal nerve morphogenesis	BP	1	5	49	5237	0.0204082	0.000954745	over	W5P2I4	W5QAQ4, W5P901, W5P2I4, W5Q7S8, W5PJV8	0.0459324	0.264648	0.2
GO:0072234	metanephric nephron tubule development	BP	1	5	49	5237	0.0204082	0.000954745	over	W5P9M5	W5P1A7, C8BKE1, P56401, W5P9M5, W5PN85	0.0459324	0.264648	0.2
GO:0032488	Cdc42 protein signal transduction	BP	1	5	49	5237	0.0204082	0.000954745	over	W5Q940	W5NWX6, B2LYL3, W5NX51, W5Q940, O02762	0.0459324	0.264648	0.2
GO:0021561	facial nerve development	BP	1	5	49	5237	0.0204082	0.000954745	over	W5P2I4	W5QAQ4, W5P901, W5P2I4, W5Q7S8, W5PJV8	0.0459324	0.264648	0.2
GO:0006769	nicotinamide metabolic process	BP	1	5	49	5237	0.0204082	0.000954745	over	W5P316	W5P316, W5PT40, W5PA75, W5P816, W5NPU0	0.0459324	0.264648	0.2
GO:1901623	regulation of lymphocyte chemotaxis	BP	1	5	49	5237	0.0204082	0.000954745	over	W5P3Q3	W5Q0N8, Q8WN59, W5P3Q3, W5PIZ2, W5QI59	0.0459324	0.264648	0.2
GO:0033211	adiponectin-activated signaling pathway	BP	1	5	49	5237	0.0204082	0.000954745	over	W5PL60	W5PL60, W5Q4S7, B7U170, A0A0U1YZ59, W5PCL4	0.0459324	0.264648	0.2
GO:0072160	nephron tubule epithelial cell differentiation	BP	1	5	49	5237	0.0204082	0.000954745	over	W5P9M5	C8BKE1, W5P9M5, W5Q7R8, W5P3P7, W5NY24	0.0459324	0.264648	0.2
GO:0006578	amino-acid betaine biosynthetic process	BP	1	5	49	5237	0.0204082	0.000954745	over	W5Q8A9	W5QAE8, W5Q8A9, W5PPG3, W5PB83, P35623	0.0459324	0.264648	0.2
GO:0021612	facial nerve structural organization	BP	1	5	49	5237	0.0204082	0.000954745	over	W5P2I4	W5QAQ4, W5P901, W5P2I4, W5Q7S8, W5PJV8	0.0459324	0.264648	0.2
GO:0004322	ferroxidase activity	MF	1	5	49	5237	0.0204082	0.000954745	over	Q9XT27	W5P4S5, W5PU52, W5Q572, Q9XT27, K4PF69	0.0459324	0.264648	0.2
GO:0071621	granulocyte chemotaxis	BP	2	37	49	5237	0.0408163	0.00706511	over	W5P3Q3, A0A0B4J1Q0	W5PJG0, W5NQS2, A0A0B4J1Q0, W5NYU9, W5NQK9, W5PGV0, W5QBW5, W5Q5K3, W5Q1E0, W5PEN0, W5NWK8, W5PH56, W5NXK9, W5NWK5, W5QIW1, W5QHW2, W5P7H5, W5PS30, W5PSZ5, W5Q297, W5Q8R3, W5NQJ0, C5IJA1, W5PNP6, W5P3Y8, W5P3Q3, W5P841, B0FN90, W5NQH6, W5NZL1, W5Q7P7, W5QFP0, W5NSF6, W5PVW2, W5PBE0, W5P491, W5PMS1	0.0464033	0.265404	0.0540541
GO:0019233	sensory perception of pain	BP	2	37	49	5237	0.0408163	0.00706511	over	W5P3Q3, W5NWR6	W5QHB1, B6E1W2, W5PJM6, W5P432, W5PIG2, Q9GL09, P13389, W5PTQ9, W5P6H9, W5QB25, W5NY29, W5P6D2, W5Q096, B9VXW5, W5QG27, W5P722, W5Q612, W5Q1R8, W5QAA7, P56401, W5Q5R2, W5P0M0, W5NU72, W5PTV7, W5P3Q3, W5QI70, W5P7M7, W5Q937, W5PUL3, W5NWR6, W5PKD5, W5PXD5, W5PEM1, W5PIU4, W5P0Z9, W5QGN5, W5PNY5	0.0464033	0.265404	0.0540541
GO:0005507	copper ion binding	MF	2	37	49	5237	0.0408163	0.00706511	over	W5P542, Q9XT27	W5PJA0, W5P2N4, A3QUJ0, W5NUW3, W5QAF8, P14639, W5P1J8, W5NWM2, W5NY47, W5PHX1, Q9XT27, W5QAW1, Q9XT28, W5PTA5, W5NWK8, P09670, W5NWK5, W5QAM0, W5QDK9, W5NQ97, W5NQZ2, W5NQ71, W5PWE9, W5P4S5, W5NQJ0, W5NQP5, W5P2M3, W5P542, W5PRR2, W5PWN8, W5QAX7, G8FRI8, Q5MA74, W5NZP7, W5NRF4, W5PCC0, W5PK66	0.0464033	0.265404	0.0540541
GO:0009055	electron carrier activity	MF	3	87	49	5237	0.0612245	0.0166126	over	W5PTR6, W5Q8A9, P62896	W5QEF9, W5PKE2, P29330, W5NPU7, W5P1J8, W5QFD9, W5PW04, W5PS08, W5PJ73, W5Q1C9, W5QD03, W5Q0A9, W5QGS4, W5PXG3, W5QG64, W5PSA0, B2ZA84, W5PL79, W5PZC7, W5Q8A9, W5Q537, W5PUR5, W5Q216, W5Q337, W5PRT7, W5P368, W5NZA9, W5NYL0, C9E8M7, W5Q2F4, B9VGZ9, W5PJU2, W5P4E7, Q5MA74, W5NRF4, W5PGK3, W5P2A9, W5PL89, W5PFE6, W5P8R0, W5PKK9, W5Q0K3, W5Q2S9, W5NVS0, W5NRG4, W5QBS0, W5PW27, W5PTM3, W5NZW7, W5Q4K3,…	0.0471778	0.269177	0.0344828
GO:0015908	fatty acid transport	BP	2	38	49	5237	0.0408163	0.00725606	over	W5PL60, W5NU39	W5P878, W5Q4S7, W5P7V7, W5Q740, W5P895, W5PS88, W5NTI1, Q2VLH9, Q30DS1, W5NUG0, P13389, Q1ZZU7, W5PSZ5, W5NU92, W5PCL4, W5QH47, W5NX76, W5QIK9, W5PWP0, W5P2W8, W5P321, W5PTV7, W5PX72, C5IJA6, Q7YQR7, A6ZE99, W5Q6R7, W5NU39, W5Q6N3, Q28559, W5PL60, B2MVX5, W5NTF9, W5QFP0, W5PAU8, W5Q980, W5PHS9, W5QCJ2	0.0486946	0.277157	0.0526316
GO:0022604	regulation of cell morphogenesis	BP	6	287	49	5237	0.122449	0.0548024	over	W5Q940, W5PLB8, W5P3Q3, W5NRM7, W5P2I4, W5NXW9	W5Q0M7, W5PT68, W5PEI7, B2LSM6, W5PRS6, W5P1B0, W5P7N6, W5P5J0, W5NW23, W5NXU8, W5Q0M9, W5QBQ9, W5Q3C3, W5P001, W5PIR4, W5PGN1, W5NX51, W5P2U6, W5PU96, W5QEX4, W5PWN8, W5Q9P7, W5PDY0, C5IJ99, W5Q3D8, W5PJU3, W5PA24, W5QGL6, W5PEK7, B2LU28, W5QEH0, W5P250, W5P2V0, W5Q2S8, W5P9T4, P52210, W5PVM3, W5PUK2, W5Q3E0, W5NW47, W5NXW9, W5QJ22, W5QAQ7, W5PAT6, K4P1S1, W5QAQ4, W5PQT3, W5PCH3, W5QI04, W5QFK2,…	0.049565	0.280315	0.0209059
GO:0005319	lipid transporter activity	MF	2	39	49	5237	0.0408163	0.00744701	over	W5PL60, W5NU39	W5Q5K0, B5B304, A2VBC7, W5Q2M2, W5Q4S7, W5Q740, W5PVW3, W5NZ47, O02762, Q2VLH9, W5P7N5, W5NWM2, W5QE82, W5NS08, A2I7L0, W5PZS4, W5PJ97, W5Q5A1, W5NYM6, P0DN39, W5NV10, W5NX51, W5QIK9, P79245, W5PDH7, W5PQF5, W5Q2J7, W5Q7J0, W5NU39, W5PL60, W5NTF8, W5PAU8, W5P6I7, W5PKM1, W5PTW4, W5P1T1, W5PRW4, W5PTY2, W5QGP4	0.0510265	0.280315	0.0512821
GO:0050770	regulation of axonogenesis	BP	3	90	49	5237	0.0612245	0.0171854	over	W5Q940, W5NRM7, W5P2I4	W5PUQ5, W5Q766, W5PSY8, W5NRM7, W5PXK2, W5P5J0, W5PQI2, W5Q7S8, W5NY29, W5NZ06, W5QJ84, W5NZQ9, W5P7J7, W5P6D2, W5PQ98, P0DN39, W5P001, W5PM56, W5Q4Z6, W5PI56, W5PJP2, B2ZHC0, W5NU76, W5Q612, W5P564, W5Q6V5, W5P563, W5NTZ6, W5Q9X5, H9CH14, W5QEX4, W5QF51, W5PWN8, W5PDY0, W5P2I4, W5NZ55, W5QFN2, C5IJ99, W5Q3D8, W5PE22, W5P0V5, W5QGL6, W5QEH0, W5NYD5, W5P0J1, W5QHB1, B6E1W2, W5PTU8, W5Q940, W5NZW0,…	0.0512911	0.280315	0.0333333
GO:0030097	hemopoiesis	BP	7	367	49	5237	0.142857	0.0700783	over	W5Q687, W5P3Q3, W5QHZ5, A0A0B4J1Q0, Q9XT27, Q9GKP4, W5NXW9	W5PQQ8, W5Q208, W5PBC9, W5Q687, W5P596, W5QIN8, A0A0B4J1Q0, W5NPU7, W5P2D1, W5P6L7, W5QEW1, W5NRI5, W5Q7K2, W5P6L3, W5NXU8, W5NV05, W5QC28, W5NXE1, W5QBQ9, W5PB37, W5PKV1, W5PC55, W5P6L8, W5QCC1, W5NQX4, W5Q571, W5NYG6, W5P369, W5Q0N8, W5NVR0, W5PJD3, W5Q337, W5PU96, W5PVL6, W5Q7L4, W5Q7L5, W5Q6J0, W5PYB1, C5IJ99, B2LU20, W5NYH2, W5QFJ6, W5Q5Y1, W5PTY2, W5PBE0, A4ZVY8, W5P259, W5Q4W8, W5Q4W6, F8T…	0.0526439	0.280315	0.0190736
GO:0016054	organic acid catabolic process	BP	4	152	49	5237	0.0816327	0.0290243	over	W5PTR6, W5PL60, W5NRM7, W5Q8A9	W5P358, W5P878, W5P7V7, W5PKE2, W5P874, W5P7N5, W5PHX1, W5NUG0, W5QA61, W5Q9G8, W5PB39, W5QD48, W5NUG3, W5QH42, W5PIZ6, W5PL79, W5PFL7, W5P6D9, W5NRA9, W5PYR0, W5PPP4, W5Q336, W5NR12, W5PX72, W5PSF3, C5IJA6, W5PSN9, W5Q3L8, Q7YQR7, W5NSL8, W5PQJ5, P84010, W5P1C5, W5PAS5, W5PH02, W5P2V1, W5PFE6, W5Q7M0, W5Q9Q2, P07846, W5P2N4, W5P772, W5Q740, W5NS43, W5NT64, Q30DS1, W5QBS0, W5PD90, W5Q5Q7, W5NRK4,…	0.0527137	0.280315	0.0263158
GO:0046395	carboxylic acid catabolic process	BP	4	152	49	5237	0.0816327	0.0290243	over	W5PTR6, W5PL60, W5NRM7, W5Q8A9	W5P358, W5P878, W5P7V7, W5PKE2, W5P874, W5P7N5, W5PHX1, W5NUG0, W5QA61, W5Q9G8, W5PB39, W5QD48, W5NUG3, W5QH42, W5PIZ6, W5PL79, W5PFL7, W5P6D9, W5NRA9, W5PYR0, W5PPP4, W5Q336, W5NR12, W5PX72, W5PSF3, C5IJA6, W5PSN9, W5Q3L8, Q7YQR7, W5NSL8, W5PQJ5, P84010, W5P1C5, W5PAS5, W5PH02, W5P2V1, W5PFE6, W5Q7M0, W5Q9Q2, P07846, W5P2N4, W5P772, W5Q740, W5NS43, W5NT64, Q30DS1, W5QBS0, W5PD90, W5Q5Q7, W5NRK4,…	0.0527137	0.280315	0.0263158
GO:0032675	regulation of interleukin-6 production	BP	2	40	49	5237	0.0408163	0.00763796	over	A0A0B4J1Q0, W5PZB7	W5NZ63, A0A0B4J1Q0, W5P653, W5QGY1, W5QBW5, W5PGX7, W5PXM9, W5P4W2, A4ZVX2, W5Q670, W5PZE9, W5P880, W5QHQ7, W5PLF0, W5Q9V7, W5Q1L2, W5P867, W5QEC4, W5PFH4, W5P5Q1, W5PGJ7, W5Q1B3, W5P4G4, W5P7S6, W5Q6N3, W5PNH5, W5Q6J0, W5PHY8, Q8WN59, W5PQD8, W5P2C3, W5P1A5, W5PG42, W5P0E9, W5Q9B8, C8BKC7, W5PVY1, W5PZB7, W5PNY5, A4ZVW6	0.0533982	0.280315	0.05
GO:0005581	collagen trimer	CC	2	40	49	5237	0.0408163	0.00763796	over	W5PVL4, W5Q2E1	W5Q4M3, W5Q5Q6, W5Q989, W5NT24, W5P7X4, W5QAD9, W5PGE0, W5QB88, W5QA64, W5Q2E1, W5P813, W5P879, W5PTE9, W5PMZ3, Q9TTE2, W5PDP6, W5P481, W5NQ71, W5P8W6, W5NU76, W5NTT7, W5NSN2, W5P2M3, A0A0U1YZ59, W5P983, W5PST4, W5Q3B0, W5NVR8, W5PVL4, W5QA54, W5PTN6, W5P989, Q9MZW2, Q9MZW3, W5QH57, W5PQD8, W5PDS4, W5Q4S0, W5QDH3, W5QCP9	0.0533982	0.280315	0.05
GO:1902578	single-organism localization	BP	18	1339	49	5237	0.367347	0.255681	over	W5PSQ7, W5NQQ0, W5P3Q3, A0A0B4J1Q0, W5PVL4, W5P9M5, W5Q7I2, W5PBY2, A2P2H1, W5NV14, W5NU39, W5PL60, W5NVB2, W5PLB8, A2P2G9, W5QHZ5, W5PH95, W5PZB7	W5PS49, W5P358, W5P2T5, W5PRS6, W5PTW5, W5PD71, A2P2H0, A2P2H1, A2P2H3, A2P2H4, W5QBQ8, W5PB38, W5QBQ9, Q2TGQ0, A2P2G8, A2P2G9, W5QC22, W5PAR5, W5PS50, W5PTX3, W5Q1P6, W5Q3T9, W5NQ77, W5Q3T7, W5PRT7, W5PU96, W5P0Q5, W5P4Y9, A2P2I0, A2P2I3, W5PYB1, A2P2H6, A2P2H9, W5QC35, W5NYH2, W5PB46, W5Q3U4, W5P0R0, W5PS64, W5P9C4, W5P2V0, Q70TH4, P52210, W5PNM6, W5NQ87, W5P0R7, W5Q466, W5QE82, B2LYK6, W5PB50,…	0.0547014	0.280315	0.0134429
GO:0050965	detection of temperature stimulus involved in sensory perception of pain	BP	1	6	49	5237	0.0204082	0.00114569	over	W5NWR6	W5QHB1, W5Q612, W5Q096, W5NWR6, W5PNY5, W5PKD5	0.0548677	0.280315	0.166667
GO:0047429	nucleoside-triphosphate diphosphatase activity	MF	1	6	49	5237	0.0204082	0.00114569	over	W5PPQ1	Q2V8X7, W5PXR1, W5QIN9, W5PPQ1, W5P5K1, W5P1G0	0.0548677	0.280315	0.166667
GO:0060600	dichotomous subdivision of an epithelial terminal unit	BP	1	6	49	5237	0.0204082	0.00114569	over	W5P2I4	W5PVZ6, W5PZ48, W5P901, W5P2I4, W5Q7S8, W5PJV8	0.0548677	0.280315	0.166667
GO:0042760	very long-chain fatty acid catabolic process	BP	1	6	49	5237	0.0204082	0.00114569	over	W5PL60	W5PL60, W5QIK9, W5Q4S7, W5Q740, W5PAU8, W5PLW6	0.0548677	0.280315	0.166667
GO:0042731	PH domain binding	MF	1	6	49	5237	0.0204082	0.00114569	over	W5PLB8	W5QHB1, W5PLB8, W5NX12, W5Q5A9, W5PWQ4, W5Q1K6	0.0548677	0.280315	0.166667
GO:0019841	retinol binding	MF	1	6	49	5237	0.0204082	0.00114569	over	W5NRM7	W5PAM5, W5NVS0, W5P895, W5NZ47, W5NRM7, W5NRG4	0.0548677	0.280315	0.166667
GO:0009146	purine nucleoside triphosphate catabolic process	BP	1	6	49	5237	0.0204082	0.00114569	over	W5PPQ1	W5P207, W5Q5R5, Q2V8X7, W5PPQ1, W5P5K1, W5P1G0	0.0548677	0.280315	0.166667
GO:0033617	mitochondrial respiratory chain complex IV assembly	BP	1	6	49	5237	0.0204082	0.00114569	over	W5P542	W5PZ54, W5P542, W5P3Q1, W5Q6B1, W5P9T8, W5NZW7	0.0548677	0.280315	0.166667
GO:0002890	negative regulation of immunoglobulin mediated immune response	BP	1	6	49	5237	0.0204082	0.00114569	over	W5PBY2	W5P4P3, W5PWS0, W5PIJ6, W5PDE5, W5P0E9, W5PBY2	0.0548677	0.280315	0.166667
GO:1902285	semaphorin-plexin signaling pathway involved in neuron projection guidance	BP	1	6	49	5237	0.0204082	0.00114569	over	W5P2I4	W5PVZ6, W5QAQ4, W5P901, W5P2I4, W5Q7S8, W5PJV8	0.0548677	0.280315	0.166667
GO:0009931	calcium-dependent protein serine/threonine kinase activity	MF	1	6	49	5237	0.0204082	0.00114569	over	W5P3Q3	W5P867, W5PFH4, W5P3Q3, W5P7T2, W5Q297, W5Q8D7	0.0548677	0.280315	0.166667
GO:0021785	branchiomotor neuron axon guidance	BP	1	6	49	5237	0.0204082	0.00114569	over	W5P2I4	W5Q4B1, W5PVZ6, W5P901, W5P2I4, W5Q7S8, W5PJV8	0.0548677	0.280315	0.166667
GO:0010815	bradykinin catabolic process	BP	1	6	49	5237	0.0204082	0.00114569	over	W5PV54	W5PGW8, W5PV54, W5PTV7, W5PFK6, W5PZ48, W5NQ85	0.0548677	0.280315	0.166667
GO:0006837	serotonin transport	BP	1	6	49	5237	0.0204082	0.00114569	over	A0A0B4J1Q0	W5QIW1, A0A0B4J1Q0, W5NZA9, W5NY47, W5QAX7, Q4U3W6	0.0548677	0.280315	0.166667
GO:0099612	protein localization to axon	BP	1	6	49	5237	0.0204082	0.00114569	over	W5PLB8	W5QBB7, W5PLB8, W5QF51, W5NX12, W5PWQ4, W5Q1K6	0.0548677	0.280315	0.166667
GO:0015645	fatty acid ligase activity	MF	1	6	49	5237	0.0204082	0.00114569	over	W5PL60	W5PL60, W5QIK9, W5Q4S7, W5PWC0, W5Q980, W5PCL4	0.0548677	0.280315	0.166667
GO:0004185	serine-type carboxypeptidase activity	MF	1	6	49	5237	0.0204082	0.00114569	over	W5PV54	W5PLS0, W5PAM4, W5PV54, W5Q3W1, W5P726, W5PBM7	0.0548677	0.280315	0.166667
GO:0016530	metallochaperone activity	MF	1	6	49	5237	0.0204082	0.00114569	over	W5P542	G8FRI8, W5P542, W5QAF8, W5PU52, W5PK66, Q9XT28	0.0548677	0.280315	0.166667
GO:0044364	disruption of cells of other organism	BP	1	6	49	5237	0.0204082	0.00114569	over	W5PVL4	W5PV25, P14639, W5PID9, W5PVL4, Q30DS1, W5PWE9	0.0548677	0.280315	0.166667
GO:0050961	detection of temperature stimulus involved in sensory perception	BP	1	6	49	5237	0.0204082	0.00114569	over	W5NWR6	W5QHB1, W5Q612, W5Q096, W5NWR6, W5PNY5, W5PKD5	0.0548677	0.280315	0.166667
GO:0016115	terpenoid catabolic process	BP	1	6	49	5237	0.0204082	0.00114569	over	W5NRM7	W5PQJ2, W5PC00, W5PN69, W5NRM7, W5NUN8, W5PS08	0.0548677	0.280315	0.166667
GO:0050543	icosatetraenoic acid binding	MF	1	6	49	5237	0.0204082	0.00114569	over	W5NU39	W5NQJ0, W5NRE3, W5NQK9, W5NQH6, W5QAX7, W5NU39	0.0548677	0.280315	0.166667
GO:0002713	negative regulation of B cell mediated immunity	BP	1	6	49	5237	0.0204082	0.00114569	over	W5PBY2	W5P4P3, W5PWS0, W5PIJ6, W5PDE5, W5P0E9, W5PBY2	0.0548677	0.280315	0.166667
GO:0030502	negative regulation of bone mineralization	BP	1	6	49	5237	0.0204082	0.00114569	over	W5P3Q3	W5P5K9, W5P3Q3, W5NSV0, W5PIZ2, W5QI29, P29701	0.0548677	0.280315	0.166667
GO:0010857	calcium-dependent protein kinase activity	MF	1	6	49	5237	0.0204082	0.00114569	over	W5P3Q3	W5P867, W5PFH4, W5P7T2, W5P3Q3, W5Q297, W5Q8D7	0.0548677	0.280315	0.166667
GO:0030913	paranodal junction assembly	BP	1	6	49	5237	0.0204082	0.00114569	over	W5PLB8	W5NZ60, W5PFL8, W5PLB8, W5NQX4, W5NX12, W5PWQ4	0.0548677	0.280315	0.166667
GO:0017154	semaphorin receptor activity	MF	1	6	49	5237	0.0204082	0.00114569	over	W5P2I4	W5PVZ6, W5QAQ4, W5QEX4, W5P901, W5P2I4, W5Q7S8	0.0548677	0.280315	0.166667
GO:0002339	B cell selection	BP	1	6	49	5237	0.0204082	0.00114569	over	W5NXW9	W5PSA7, Q9TP56, Q30778, W5PK25, W5NXW9, F8T871	0.0548677	0.280315	0.166667
GO:0002924	negative regulation of humoral immune response mediated by circulating immunoglobulin	BP	1	6	49	5237	0.0204082	0.00114569	over	W5PBY2	W5P4P3, W5PWS0, W5PIJ6, W5PDE5, W5P0E9, W5PBY2	0.0548677	0.280315	0.166667
GO:0050951	sensory perception of temperature stimulus	BP	1	6	49	5237	0.0204082	0.00114569	over	W5NWR6	W5QHB1, W5Q612, W5Q096, W5NWR6, W5PNY5, W5PKD5	0.0548677	0.280315	0.166667
GO:0009155	purine deoxyribonucleotide catabolic process	BP	1	6	49	5237	0.0204082	0.00114569	over	W5PPQ1	W5P207, W5Q5R5, Q2V8X7, W5PLD7, W5PPQ1, W5P5K1	0.0548677	0.280315	0.166667
GO:2001224	positive regulation of neuron migration	BP	1	6	49	5237	0.0204082	0.00114569	over	W5Q940	W5NWB2, W5Q940, W5P5P0, W5P5A0, W5NU92, W5PJV8	0.0548677	0.280315	0.166667
GO:0030431	sleep	BP	1	6	49	5237	0.0204082	0.00114569	over	W5NU39	W5P207, P79245, Q9GL09, P13389, W5NU39, W5PHS7	0.0548677	0.280315	0.166667
GO:0030903	notochord development	BP	1	6	49	5237	0.0204082	0.00114569	over	W5P9M5	W5Q4M3, W5Q4S0, W5Q3F4, W5P9M5, W5QDH3, W5Q5K3	0.0548677	0.280315	0.166667
GO:0031640	killing of cells of other organism	BP	1	6	49	5237	0.0204082	0.00114569	over	W5PVL4	W5PV25, P14639, W5PID9, W5PVL4, Q30DS1, W5PWE9	0.0548677	0.280315	0.166667
GO:0060174	limb bud formation	BP	1	6	49	5237	0.0204082	0.00114569	over	W5P2I4	B2MVW3, W5Q4M3, W5Q4S0, W5QDH3, W5P901, W5P2I4	0.0548677	0.280315	0.166667
GO:0016634	oxidoreductase activity, acting on the CH-CH group of donors, oxygen as acceptor	MF	1	6	49	5237	0.0204082	0.00114569	over	W5PTR6	W5PTR6, W5PFE6, W5Q8F8, W5QD03, W5NS74, W5PIT5	0.0548677	0.280315	0.166667
GO:0071636	positive regulation of transforming growth factor beta production	BP	1	6	49	5237	0.0204082	0.00114569	over	W5Q2E1	W5NU76, Q8WN59, W5QFP0, W5PW72, W5Q2E1, W5PXC8	0.0548677	0.280315	0.166667
GO:0051851	modification by host of symbiont morphology or physiology	BP	2	41	49	5237	0.0408163	0.00782891	over	W5P3Q3, W5PVL4	W5PUS4, W5NT68, W5PIC2, W5PUU5, W5QAU1, C5ISB4, W5Q6Q7, W5PFC9, W5NXM6, W5P2B2, W5PG75, W5PFP8, W5Q670, W5PIV7, W5QHM0, W5NXE8, W5Q3Z2, Q09YJ1, W5QHU9, W5P601, W5NZV0, W5QIG5, W5Q635, W5NPN4, W5PTR5, P56401, W5Q831, Q9MZB2, W5P3Q3, R9QXS6, W5P2C0, W5QC54, W5PVL4, W5Q9P7, W5PA65, W5Q7P6, C5IJ93, W5PKY6, W5PTB3, W5P2V1, W5Q040	0.0558087	0.28404	0.0487805
GO:0050865	regulation of cell activation	BP	5	223	49	5237	0.102041	0.0425816	over	W5PSQ7, A0A0B4J1Q0, W5PH95, W5Q7I2, W5NXW9	W5P596, A0A0B4J1Q0, W5NXU8, A2P2H3, Q2TGQ0, W5PC55, W5QC22, W5QCC1, W5QBA7, W5Q334, W5PT76, W5P2E2, W5PVL5, W5P9S5, W5Q6J0, C5IJ99, W5PD87, W5QGL6, W5PFM8, Q4LBE0, W5PTY2, W5P9C4, W5PBE0, Q4LBE2, F8TCU8, W5Q3E0, W5P7P6, O62848, W5NXW9, W5QJ22, W5PLZ4, W5PJ50, W5PCH3, A4ZVX6, B9VXW5, W5PBF0, W5PSX7, W5Q1B3, A2P2G0, W5NWF6, W5Q2D7, W5PK80, W5PP23, W5QGN5, W5PZF6, W5PDK4, W5PCI2, W5PSQ7, W5PEE9, A3Q…	0.0558391	0.28404	0.0224215
GO:0004888	transmembrane signaling receptor activity	MF	3	94	49	5237	0.0612245	0.0179492	over	A0A0B4J1Q0, W5P2I4, W5NXW9	W5P4P3, W5P996, W5Q887, W5PEI7, W5PGI5, A0A0B4J1Q0, W5Q7G1, W5QF81, W5PIZ2, W5PQI2, W5PE90, W5Q7S8, W5PHT5, W5P0Y1, Q2TGQ0, W5QA68, W5PP33, W5PS52, W5Q571, W5Q4Z6, F8T853, W5Q3X2, W5Q615, W5PEB6, W5Q612, W5PDH7, W5PIJ6, W5P6M6, W5QEX4, W5Q5L6, W5QA32, W5PQJ8, W5PA62, W5QJA2, W5NRJ3, W5P2I4, W5Q9H4, W5NTF2, W5QBV7, Q30778, W5QD11, W5PVY3, W5NQ40, W5QGP6, W5PN42, W5PBE0, W5Q702, W5QHB1, W5PW66, W5P…	0.0570395	0.288894	0.0319149
GO:0008361	regulation of cell size	BP	3	94	49	5237	0.0612245	0.0179492	over	W5Q940, W5NRM7, W5P2I4	W5PUQ5, W5Q766, W5P7V7, W5QAF8, W5Q289, W5NRM7, W5PXK2, W5P5J0, W5NZ86, W5PQI2, W5Q7S8, B2MVY4, W5PCN2, W5Q093, W5Q7C2, W5NY29, W5P6L8, W5PZG0, W5P7J7, W5P6D2, W5PQ98, P0DN39, W5P001, W5Q4Z5, A8DR93, W5PUV9, W5PW12, W5Q612, C5IJA1, W5P602, P56401, W5P564, W5Q6V5, W5P563, W5NTZ6, H9CH14, W5PRP1, C5IJA6, W5PWN8, W5NXN2, W5Q3L8, W5Q9P7, W5PA65, W5PDY0, W5Q7P7, W5P2I4, W5QFN2, W5Q3D8, W5P0V5, W5QGL6,…	0.0570395	0.288894	0.0319149
GO:0097530	granulocyte migration	BP	2	42	49	5237	0.0408163	0.00801986	over	W5P3Q3, A0A0B4J1Q0	W5PJG0, W5NQS2, A0A0B4J1Q0, W5NYU9, W5NQK9, W5PGV0, W5QBW5, W5Q5K3, W5Q1E0, W5PEN0, W5NWK8, W5PDL1, W5PH56, W5NXK9, W5NWK5, W5QIW1, W5QHW2, W5P7H5, W5PS30, W5PSZ5, W5Q297, W5Q096, W5Q8R3, W5NQJ0, C5IJA1, W5PNP6, W5P761, W5P3Y8, W5P3Q3, W5P841, B0FN90, W5NQH6, W5NZL1, W5Q7P7, W5PHQ0, W5QFP0, W5NSF6, W5PVW2, C8BKC7, W5PBE0, W5P491, W5PMS1	0.0582571	0.293161	0.047619
GO:0043299	leukocyte degranulation	BP	2	42	49	5237	0.0408163	0.00801986	over	W5P3Q3, A0A0B4J1Q0	C0IZ95, W5PV25, W5PEE9, W5QBD7, H9CJU6, A0A0B4J1Q0, W5PW08, W5QAU1, W5NZE2, W5P4F5, W5QI40, W5NWK5, W5QH64, W5QG87, W5QBI9, W5P9Y1, C8BKD9, W5QCG0, W5PLF0, W5PGH7, W5P303, C5IJA1, W5NQJ0, W5NPR8, W5QBA7, W5PSX7, W5P3Q3, W5QCA2, W5NW17, W5P9S5, W5QBV1, W5Q7P7, W5Q9H8, W5PN60, Q8WN59, W5PES0, P62262, W5PQF7, W5P098, W5Q0Q1, W5PN65, W5P0Z7	0.0582571	0.293161	0.047619
GO:0032635	interleukin-6 production	BP	2	42	49	5237	0.0408163	0.00801986	over	A0A0B4J1Q0, W5PZB7	W5NZ63, W5PYW5, A0A0B4J1Q0, W5P653, Q30DS1, W5QGY1, W5QBW5, W5PGX7, W5PXM9, A4ZVX2, W5P4W2, W5Q670, W5PZE9, W5P880, W5QHQ7, W5PLF0, W5Q9V7, W5P867, W5Q1L2, W5PFH4, W5QEC4, W5P5Q1, W5PGJ7, W5Q1B3, W5P4G4, W5P7S6, W5Q6N3, W5PNH5, W5Q6J0, W5PHY8, Q8WN59, W5PQD8, W5P2C3, W5P1A5, W5PG42, W5P0E9, W5Q9B8, C8BKC7, W5PVY1, W5PZB7, W5PNY5, A4ZVW6	0.0582571	0.293161	0.047619
GO:0044282	small molecule catabolic process	BP	5	226	49	5237	0.102041	0.0431545	over	W5PTR6, W5PL60, W5PPQ1, W5NRM7, W5Q8A9	W5P358, W5PKE2, W5QDD4, W5PB30, W5P7N5, W5QCS8, W5QD48, W5PB39, W5PL79, W5PFL7, W5PJD0, W5PYR0, W5PPP4, W5Q336, W5PSF3, W5NSL8, W5P5K1, P84010, W5PAS5, W5P1C5, W5PPQ1, W5PK66, W5PH02, W5P2V1, W5Q7M0, W5Q9Q2, P07846, P52210, W5NVS0, W5QBS0, W5QC41, W5PD90, W5NRK4, W5PHR0, W5PKX5, B9VXW5, W5PXR2, W5PHB0, W5Q0P5, W5PHB8, W5QB30, W5PUL4, W5P8S8, W5PY34, P35623, W5PBW1, W5PKY1, W5PAU8, W5PR64, W5PDK7,…	0.0585107	0.293241	0.0221239
GO:0002699	positive regulation of immune effector process	BP	3	95	49	5237	0.0612245	0.0181402	over	A0A0B4J1Q0, W5PH95, W5Q7I2	O46544, W5PVS3, W5PEE9, A0A0B4J1Q0, W5NZ47, W5NXM1, W5PIZ2, W5PW08, W5NV08, I6WH56, W5NRI1, Q30769, W5PEV6, W5NZQ9, A4ZVZ1, W5PI17, W5QCC1, W5PSZ5, W5QGG0, W5QCG0, W5PXC6, W5P4Q3, W5Q1L2, W5PMN7, C5IJA1, W5NPN4, W5NPR8, W5QBA7, W5P4M1, W5NSH4, W5PY17, W5QAT3, W5QBV1, W5P9S5, W5NRR9, W5Q7P7, W5Q6N3, W5PNH5, R9WDP2, W5Q9H8, Q4LBE6, Q8WN59, W5PES0, W5PHY6, W5NTW0, A0A0H5FRL8, W5PCG2, W5PVY1, E5FYG4,…	0.0585231	0.293241	0.0315789
GO:0001816	cytokine production	BP	6	302	49	5237	0.122449	0.0576666	over	W5NXF3, W5P3Q3, A0A0B4J1Q0, W5PZB7, W5Q2E1, Q9GKP4	W5PQQ8, W5QFH5, A0A0B4J1Q0, W5QFH6, W5P1B0, W5PD71, P0C276, W5NV08, W5Q0M9, W5NRI1, W5PB37, Q2TGQ0, W5QCC1, W5PTX3, W5QJ04, W5PLX7, W5NZI9, W5P006, W5NX51, W5Q0N8, W5PT76, W5P2E2, W5NQH6, W5Q7L5, W5QJA2, W5Q6J0, W5NXF3, W5PHQ0, W5NVB1, W5PA23, W5PRD7, W5PB46, W5P010, Q4LBE0, W5PK66, W5PBE0, Q4LBE2, A4ZVY8, W5P2V0, W5PIC2, W5P7P9, F8TCU8, O62848, C5IJ85, W5PJ50, W5PP11, A4ZVX2, W5PZE9, W5QFK5, W5P…	0.0607288	0.297069	0.0198675
GO:0030183	B cell differentiation	BP	2	43	49	5237	0.0408163	0.00821081	over	W5QHZ5, W5NXW9	W5PQQ8, W5P4P3, W5P259, Q5J7V1, W5PIZ2, W5QEW1, W5QD84, W5NXW9, W5PGX7, W5PSA7, W5PEN2, A0A0A0WFR4, W5QCC1, Q6J275, B0FYY4, W5PDL9, W5QBK9, W5QDQ8, F8T871, W5Q0N8, W5P207, W5PAD5, Q9TP56, W5PIJ6, A0A1D9CFF1, W5QA34, W5NU18, P81184, W5NRR9, W5P506, W5PVB4, W5NWF6, A2ICA4, W5NUF2, W5Q2D7, W5PG42, W5QHZ5, Q30778, W5PKM1, W5PCE1, W5PK25, W5P790, W5Q5Y1	0.0607425	0.297069	0.0465116
GO:0051702	interaction with symbiont	BP	2	43	49	5237	0.0408163	0.00821081	over	W5P3Q3, W5PVL4	W5PUS4, W5NT68, W5PIC2, W5PUU5, W5QAU1, C5ISB4, W5Q6Q7, W5PFC9, W5NXM6, W5P2B2, W5PG75, W5PFP8, W5Q670, W5PIV7, W5QHM0, W5NXE8, W5Q3Z2, Q09YJ1, W5QHU9, W5P601, W5NZV0, W5QIG5, G3FIP6, W5Q635, W5NPN4, W5PTR5, P56401, W5Q831, Q9MZB2, W5P3Q3, W5PQ34, R9QXS6, W5P2C0, W5QC54, W5PVL4, W5Q9P7, W5PA65, W5Q7P6, C5IJ93, W5PKY6, W5PTB3, W5P2V1, W5Q040	0.0607425	0.297069	0.0465116
GO:0034097	response to cytokine	BP	7	380	49	5237	0.142857	0.0725606	over	W5PL60, W5PH55, W5NVB2, W5P3Q3, W5NY14, W5PKR2, Q9GKP4	W5P1R7, C5IWT7, W5PJC2, W5QFH6, W5QD41, P0C276, W5QCS0, I6WH56, W5P5J0, W5P9R3, W5Q0M9, W5QD49, W5QB08, Q2TGQ0, W5PC55, W5QFY8, A4ZVZ1, W5QCC1, W5PI17, W5QHM6, A7UHZ2, A4ZVZ3, O46390, W5P481, W5PJ36, W5NZI9, W5PLX7, W5PMJ5, W5P9S0, W5Q0N8, W5NX51, W5Q212, W5QC30, W5Q9P7, W5Q7L5, W5PUJ4, W5PDY0, W5P6M2, W5PYR3, W5NYH3, Q4LBE6, Q4LBE7, W5QC38, W5NVB2, W5P0A4, W5QFZ8, W5PR43, W5P1T4, Q4LBE0, W5PTY2,…	0.0613821	0.297069	0.0184211
GO:0048639	positive regulation of developmental growth	BP	3	97	49	5237	0.0612245	0.0185221	over	W5Q940, W5NRM7, W5P9M5	O46544, W5PQQ8, B7TJ15, W5P7V7, W5NXM1, W5P5J0, W5Q7S8, W5NRI1, W5QCC1, W5P001, W5PGN1, W5QHU9, W5Q612, W5P2E2, W5PWN8, W5NXN2, C5IJA6, P10764, W5PDY0, W5NRR9, W5PTP6, W5QGL6, W5QEH0, W5P2V0, W5P0J1, W5P6V7, W5P536, W5P895, W5Q466, W5PG71, W5Q2K9, W5P9L9, W5PVE5, W5PAT6, A4UTS9, W5QFK2, B9VXW5, W5PEL1, W5PBF0, W5PAD9, W5Q9Z9, W5Q5R2, A0A1D9CFF1, W5QDG7, B0FN90, W5QC54, W5P9M5, W5NXP6, W5Q3F0, W5Q…	0.061545	0.297069	0.0309278
GO:0051716	cellular response to stimulus	BP	29	2477	49	5237	0.591837	0.472981	over	W5PSQ7, W5Q349, W5P316, W5Q940, W5NQQ0, A0A0B4J1Q0, W5NRM7, W5Q7I2, A2P2H1, W5Q2E1, W5NXW9, W5PH55, A2P2G9, W5PH95, W5Q0R1, W5PKR2, W5PV54, W5P3Q3, B5AN56, W5NY14, W5P9M5, W5NUN7, W5NV14, Q9GKP4, W5P2I4, W5NXF3, W5PL60, W5NVB2, W5PZB7	W5PS49, W5PJC2, Q3T2K8, W5PRS6, W5P596, W5PRS4, W5P9B0, W5PB37, W5PB34, W5NYG1, W5PRT2, W5PS52, W5Q3T3, W5PS50, W5NYG6, W5PJD3, W5PNL4, W5PS58, W5Q3T7, W5P0Q5, W5QDV1, W5NYH3, Q4LBE6, Q4LBE7, W5NYH2, W5PAS6, W5P131, W5PS64, W5Q3U4, W5NQ85, Q4LBE0, W5P9C4, W5P4Z0, Q4LBE2, Q4LBE3, P52210, W5NQ88, W5NQ89, W5QE82, B2LYK6, B2LYK8, W5PAT6, W5Q3V5, W5PRV3, W5NYI9, W5PRV1, W5NQ92, B2LYL3, W5P0S6, W5Q478,…	0.062946	0.297069	0.0117077
GO:0051179	localization	BP	30	2585	49	5237	0.612245	0.493603	over	W5PSQ7, W5Q940, W5NQQ0, A0A0B4J1Q0, W5NRM7, W5Q7I2, Q9XT27, A2P2H1, W5NXW9, A2P2G9, W5PH95, W5Q0R1, W5PKR2, W5P542, W5PV54, W5P3Q3, W5PVL4, W5P9M5, W5PBY2, W5NV14, Q9GKP4, W5P2I4, W5NU39, W5NXF3, W5PL60, W5NVB2, W5PLB8, W5QHZ5, W5P1C7, W5PZB7	W5PS49, W5NPU5, W5PRS6, W5PRS4, W5P114, W5PB38, W5PB37, W5PB34, W5PAR5, W5PRT2, W5PS52, W5NPV2, W5PS50, W5NYG6, W5PNL4, W5PS58, W5Q3T9, W5P0Q4, W5NQ77, W5Q3T7, W5PS57, W5PRT7, W5P0Q5, W5P4Y9, W5NYH3, W5NYH2, W5PB46, W5Q3U4, W5P0R0, K4GWI0, W5PS64, W5P9C5, W5NYH8, W5P9C4, W5NYH9, Q70TH4, P52210, W5PNM6, W5NQ87, W5P0R7, W5NQ89, W5Q466, W5QE82, B2LYK6, W5PB50, B2LYK8, W5PAT6, W5Q3V5, W5NYI9, B2LYL3,…	0.063261	0.297069	0.0116054
GO:0016004	phospholipase activator activity	MF	1	7	49	5237	0.0204082	0.00133664	over	W5P3Q3	W5PYQ1, W5QBA7, W5PC55, W5PES0, W5P3Q3, C5IWU0, W5PN74	0.063721	0.297069	0.142857
GO:0043302	positive regulation of leukocyte degranulation	BP	1	7	49	5237	0.0204082	0.00133664	over	A0A0B4J1Q0	W5PEE9, W5PES0, W5QG87, A0A0B4J1Q0, C8BKD9, W5P9S5, W5P0Z7	0.063721	0.297069	0.142857
GO:0001845	phagolysosome assembly	BP	1	7	49	5237	0.0204082	0.00133664	over	W5NQQ0	W5P645, W5NZM7, W5NQQ0, W5P098, W5P4G4, B2LYK6, W5P0N9	0.063721	0.297069	0.142857
GO:0006646	phosphatidylethanolamine biosynthetic process	BP	1	7	49	5237	0.0204082	0.00133664	over	W5PL60	W5PL60, W5Q4S7, W5QFD6, W5PK41, W5QBR4, W5Q928, W5PPF1	0.063721	0.297069	0.142857
GO:0072215	regulation of metanephros development	BP	1	7	49	5237	0.0204082	0.00133664	over	W5P9M5	W5P996, C8BKE1, A0A0U1YZ59, W5Q499, W5P9M5, W5Q7R8, W5NY24	0.063721	0.297069	0.142857
GO:0035634	response to stilbenoid	BP	1	7	49	5237	0.0204082	0.00133664	over	W5PZU9	W5PZI8, W5PZH4, Q9N2J6, W5NWM2, W5PZU9, B0LXN9, W5Q6N3	0.063721	0.297069	0.142857
GO:0046337	phosphatidylethanolamine metabolic process	BP	1	7	49	5237	0.0204082	0.00133664	over	W5PL60	W5PL60, W5Q4S7, W5QFD6, W5PK41, W5QBR4, W5Q928, W5PPF1	0.063721	0.297069	0.142857
GO:2000737	negative regulation of stem cell differentiation	BP	1	7	49	5237	0.0204082	0.00133664	over	W5P9M5	C8BKE1, W5Q4W8, A0A1D9CFF1, W5NTT2, W5PG93, W5P9M5, W5PPL8	0.063721	0.297069	0.142857
GO:0060037	pharyngeal system development	BP	1	7	49	5237	0.0204082	0.00133664	over	W5P2I4	W5PUU5, W5PXM5, W5PFK6, W5Q7P6, W5P901, W5P2F1, W5P2I4	0.063721	0.297069	0.142857
GO:0001972	retinoic acid binding	MF	1	7	49	5237	0.0204082	0.00133664	over	W5NRM7	W5P3H8, W5Q0L2, W5PGN9, W5P895, W5NRM7, Q8SQ25, W5PKD5	0.063721	0.297069	0.142857
GO:0042043	neurexin family protein binding	MF	1	7	49	5237	0.0204082	0.00133664	over	W5PV54	W5NXK9, W5P2T5, W5PV54, W5NYU9, W5Q5V2, W5QGN5, W5Q1W2	0.063721	0.297069	0.142857
GO:0016048	detection of temperature stimulus	BP	1	7	49	5237	0.0204082	0.00133664	over	W5NWR6	W5QHB1, W5Q612, W5P7M7, W5Q096, W5NWR6, W5PNY5, W5PKD5	0.063721	0.297069	0.142857
GO:0097034	mitochondrial respiratory chain complex IV biogenesis	BP	1	7	49	5237	0.0204082	0.00133664	over	W5P542	W5PZ54, W5P542, W5P3Q1, W5Q6B1, W5Q322, W5P9T8, W5NZW7	0.063721	0.297069	0.142857
GO:0009204	deoxyribonucleoside triphosphate catabolic process	BP	1	7	49	5237	0.0204082	0.00133664	over	W5PPQ1	W5P207, W5Q5R5, Q2V8X7, W5QIN9, W5PPQ1, W5P5K1, W5P1G0	0.063721	0.297069	0.142857
GO:0061082	myeloid leukocyte cytokine production	BP	1	7	49	5237	0.0204082	0.00133664	over	A0A0B4J1Q0	W5P7B1, W5PV25, Q1ZZU7, A0A0B4J1Q0, W5QAU1, W5PBE0, W5Q6N3	0.063721	0.297069	0.142857
GO:0048339	paraxial mesoderm development	BP	1	7	49	5237	0.0204082	0.00133664	over	W5P9M5	W5P9Y9, W5NYL4, W5QEP1, W5Q3F4, W5PA55, W5P9M5, W5Q5K3	0.063721	0.297069	0.142857
GO:0004697	protein kinase C activity	MF	1	7	49	5237	0.0204082	0.00133664	over	W5P3Q3	W5Q018, W5P4Q6, W5P6B4, W5PUR2, W5P3Q3, W5Q297, W5NPP9	0.063721	0.297069	0.142857
GO:2000696	regulation of epithelial cell differentiation involved in kidney development	BP	1	7	49	5237	0.0204082	0.00133664	over	W5P9M5	C8BKE1, A0A0U1YZ59, W5PGI1, W5PVX3, W5P9M5, W5Q7R8, W5NY24	0.063721	0.297069	0.142857
GO:0019865	immunoglobulin binding	MF	1	7	49	5237	0.0204082	0.00133664	over	A0A0B4J1Q0	W5P812, W5PPQ8, W5QIW1, W5QH50, A0A0B4J1Q0, W5PG63, Q8HZV2	0.063721	0.297069	0.142857
GO:0008191	metalloendopeptidase inhibitor activity	MF	1	7	49	5237	0.0204082	0.00133664	over	W5NWR6	W5QH57, W5QH54, P50122, W5PPX7, W5NZ76, W5NWR6, R4R2H5	0.063721	0.297069	0.142857
GO:0045916	negative regulation of complement activation	BP	1	7	49	5237	0.0204082	0.00133664	over	W5PBY2	W5PDP2, W5PWS0, W5PJZ2, W5PDE5, W5NQW4, W5PBY2, W5NSA6	0.063721	0.297069	0.142857
GO:0018146	keratan sulfate biosynthetic process	BP	1	7	49	5237	0.0204082	0.00133664	over	W5Q2E1	W5QEL0, W5NUA0, W5NU76, W5P5R3, W5PEL2, F5CC79, W5Q2E1	0.063721	0.297069	0.142857
GO:0034656	nucleobase-containing small molecule catabolic process	BP	1	7	49	5237	0.0204082	0.00133664	over	W5PPQ1	W5PZB1, Q2V8X7, W5Q0P5, E7ECV8, W5PPQ1, W5PLD7, W5P5K1	0.063721	0.297069	0.142857
GO:0070168	negative regulation of biomineral tissue development	BP	1	7	49	5237	0.0204082	0.00133664	over	W5P3Q3	W5P5K9, W5P3Q3, W5NSV0, W5PEI2, W5PIZ2, W5QI29, P29701	0.063721	0.297069	0.142857
GO:0008300	isoprenoid catabolic process	BP	1	7	49	5237	0.0204082	0.00133664	over	W5NRM7	W5PQJ2, W5PC00, W5PN69, W5NRM7, W5NUN8, W5PQJ5, W5PS08	0.063721	0.297069	0.142857
GO:0004181	metallocarboxypeptidase activity	MF	1	7	49	5237	0.0204082	0.00133664	over	W5PV54	W5PLS0, W5PSB6, W5P0T6, W5PV54, W5P2V3, W5PD62, W5Q3W1	0.063721	0.297069	0.142857
GO:0006600	creatine metabolic process	BP	1	7	49	5237	0.0204082	0.00133664	over	W5QIR6	W5NSF7, B6E3I6, W5QCC1, W5PPZ9, W5QIR6, W5NRR9, W5PJ69	0.063721	0.297069	0.142857
GO:0009404	toxin metabolic process	BP	1	7	49	5237	0.0204082	0.00133664	over	W5PZU9	P79245, Q9N2J6, B2LYL2, W5QAM0, W5PZU9, B0LXN9, W5NX03	0.063721	0.297069	0.142857
GO:0044765	single-organism transport	BP	17	1269	49	5237	0.346939	0.242314	over	W5PSQ7, W5NQQ0, W5P3Q3, A0A0B4J1Q0, W5PVL4, W5P9M5, W5Q7I2, W5PBY2, A2P2H1, W5NV14, W5NU39, W5PL60, W5NVB2, A2P2G9, W5QHZ5, W5PH95, W5PZB7	W5PS49, W5P358, W5P2T5, W5PRS6, W5PTW5, W5PD71, A2P2H0, A2P2H1, A2P2H3, A2P2H4, W5QBQ8, W5PB38, W5QBQ9, Q2TGQ0, A2P2G8, A2P2G9, W5QC22, W5PAR5, W5PS50, W5PTX3, W5Q1P6, W5Q3T9, W5NQ77, W5Q3T7, W5PRT7, W5PU96, W5P0Q5, W5P4Y9, A2P2I0, A2P2I3, W5PYB1, A2P2H6, A2P2H9, W5QC35, W5NYH2, W5PB46, W5Q3U4, W5P0R0, W5PS64, W5P9C4, W5P2V0, Q70TH4, P52210, W5PNM6, W5NQ87, W5P0R7, W5Q466, W5QE82, B2LYK6, W5PB50,…	0.0644528	0.299884	0.0133964
GO:0048638	regulation of developmental growth	BP	4	163	49	5237	0.0816327	0.0311247	over	W5Q940, W5NRM7, W5P9M5, W5P2I4	W5P4P3, O46544, W5PQQ8, B7TJ15, W5PUQ5, W5P7V7, W5Q3C2, W5NXM1, W5P5J0, W5PQI2, W5Q7S8, W5NRI1, B2MVY4, W5NZ06, W5NZQ9, W5P6D2, W5PQ98, P0DN39, W5QCC1, W5P001, A7UHZ3, W5PGN1, W5QHU9, W5QIG5, W5Q612, W5PIJ6, W5P2E2, W5P6M6, W5PWN8, W5NXN2, C5IJA6, P10764, W5PDY0, W5NRR9, W5PTP6, W5Q6R7, W5Q3D8, W5QGL6, W5QDF3, W5QEH0, W5P2V0, W5P0J1, W5P6V7, W5Q5Q6, W5PIC2, W5P536, W5Q501, W5Q466, W5P895, W5PG71,…	0.0649246	0.301482	0.0245399
GO:0033293	monocarboxylic acid binding	MF	2	45	49	5237	0.0408163	0.00859271	over	W5NRM7, W5NU39	W5PFE6, B9VH00, A9YUY8, W5NVS0, W5P895, P14639, W5P7N5, W5NRM7, W5NY47, W5NRG4, W5NQK9, Q5MIB5, W5P3H8, W5NRE3, W5PG75, W5QHK3, Q8SQ25, W5PWE9, W5PZR0, W5NV10, W5PQJ2, W5NQT7, W5NQJ0, W5NPN4, W5PTR5, W5Q0L2, W5PGN9, W5Q2J7, W5NQH6, W5Q2F4, W5QAX7, W5NU39, W5Q6N3, W5PKD5, W5Q9B2, Q28559, W5Q4H9, W5P8I3, W5NYH2, W5NQ40, W5PN69, W5PTW4, W5PGG1, W5QHP6, W5P2V1	0.0658209	0.30504	0.0444444
GO:0048534	hematopoietic or lymphoid organ development	BP	7	389	49	5237	0.142857	0.0742792	over	W5Q687, W5P3Q3, W5QHZ5, A0A0B4J1Q0, Q9XT27, Q9GKP4, W5NXW9	W5PQQ8, W5Q208, W5Q687, W5P596, W5PRS6, A0A0B4J1Q0, W5NPU7, W5QEW1, W5QC28, W5NXE1, W5QBQ9, W5PB37, W5PC55, W5NQX4, W5Q571, W5NYG6, W5Q0N8, W5P369, W5PJD3, W5Q337, W5PU96, W5PYB1, W5NYH2, W5Q5Y1, W5PTY2, A4ZVY8, W5P259, W5Q4W8, W5Q4W6, O62848, A4ZVX2, A4ZVX6, W5NYI9, W5Q1R8, A0A1D9CFF1, W5PSX7, W5PNN3, B0FN90, W5QIA5, W5PYD1, W5NWF6, W5P7A2, A1XI85, W5PSY1, A4ZVW6, W5PU47, W5PUU5, W5NSW4, W5PUU2,…	0.0679353	0.314217	0.0179949
GO:0031214	biomineral tissue development	BP	2	46	49	5237	0.0408163	0.00878365	over	W5P3Q3, Q9GKP4	W5NQQ4, W5QFD5, W5PLQ9, W5NU86, W5QIN8, W5Q289, W5PEC3, W5PIZ2, W5QE82, W5P3P7, W5P9P1, W5PX02, W5P0L8, W5QEU9, W5QHS2, W5Q9C0, W5NSV0, W5QCI8, W5NSZ6, W5QI29, W5PN97, W5Q6X0, W5P481, P29701, W5PJ13, W5PVV9, W5PXR1, W5NU73, W5P3Q3, W5Q499, R9QXS6, W5Q3L8, A2SW69, W5PNB1, Q9GKP4, W5PFB9, W5QG36, Q9MZW3, W5P5K9, W5PCS4, W5PZL5, W5PEI2, W5P0X6, W5QDH3, W5PH02, W5QEP7	0.0684122	0.31518	0.0434783
GO:0016627	oxidoreductase activity, acting on the CH-CH group of donors	MF	2	46	49	5237	0.0408163	0.00878365	over	W5PTR6, W5Q8A9	W5PFE6, W5NWS0, W5Q7Y9, W5P5P4, W5PKE2, C7DLN1, W5P0R7, W5Q6S0, W5QBS0, W5NRG0, W5PW04, W5NXC0, W5P9J8, W5QD03, W5QH00, W5PUC2, W5QG64, W5NTE1, W5PSA0, W5NWE0, W5Q8A9, W5PIT5, W5P382, W5PTR6, W5PUR5, W5PQJ2, W5PKD2, W5PLF3, W5Q216, W5PPP4, W5PT11, W5Q633, W5NS74, W5PHF2, W5QDI9, W5PNR7, W5P9M2, W5QB30, W5PC80, W5Q8F8, W5QB36, W5PJW1, W5PGK3, W5Q6U0, W5PN69, W5PLW6	0.0684122	0.31518	0.0434783
GO:0099600	transmembrane receptor activity	MF	3	103	49	5237	0.0612245	0.0196677	over	A0A0B4J1Q0, W5P2I4, W5NXW9	W5P4P3, W5P996, W5PEI7, A0A0B4J1Q0, W5QF81, W5PIZ2, W5PQI2, W5PE90, W5Q7S8, W5P0Y1, Q2TGQ0, W5PI98, W5QA68, W5PS52, W5Q571, F8T853, W5Q615, W5PEB6, W5Q612, P56401, W5PDH7, W5PIJ6, W5P6M6, W5QEX4, W5PZL3, W5PQJ8, W5QJA2, W5NRJ3, W5Q9H4, W5NTF2, Q30778, W5PN42, W5PBE0, W5PW66, W5PEC3, W5Q9Q9, W5QC42, W5PZ48, F8TCU8, W5PTQ9, W5NXW9, W5P3H8, W5QAQ4, W5P7H5, W5PSG7, W5PHJ0, W5PKX8, F8T871, W5PU34, W5P…	0.0710417	0.31775	0.0291262
GO:0001819	positive regulation of cytokine production	BP	4	169	49	5237	0.0816327	0.0322704	over	W5P3Q3, A0A0B4J1Q0, W5PZB7, W5Q2E1	O46544, W5PQQ8, W5PAZ0, B7TJ15, W5PVS3, P01240, A0A0B4J1Q0, W5QFH6, W5P1B0, W5NXM1, W5NV08, W5NRI1, W5PB37, Q95JH0, W5QIW1, W5QCC1, W5PTX3, W5NZI9, W5PLX7, W5NS34, W5Q0N8, W5NU76, W5P006, W5QIG5, W5P4Q6, W5PUR2, W5Q7L5, W5NRR9, W5NQP8, W5QJA2, W5Q6J0, R9WDP2, W5NVB1, W5PHQ0, Q8WN59, W5NTW0, Q4LBE0, W5PK66, W5PBE0, Q4LBE2, W5Q6B7, A4ZVY8, W5PIC2, W5P5T4, W5P653, F8TCU8, O62848, W5PGX7, W5P6F4, W5P…	0.0721653	0.31775	0.0236686
GO:0044248	cellular catabolic process	BP	13	913	49	5237	0.265306	0.174336	over	W5PTR6, W5PV54, W5NRM7, W5P9M5, W5PZU9, W5Q2E1, Q9GKP4, W5NU39, W5PL60, W5PH55, W5P1C7, W5PPQ1, W5Q8A9	W5P358, W5PJC2, W5Q689, W5P114, W5PB31, W5PB39, W5PAR5, W5PRT2, A7UHZ2, W5P2U1, W5P2U4, W5NRZ1, O46390, W5NYG6, W5P2U9, W5PJD0, W5PNL4, W5Q3T9, W5PPP4, W5P0Q4, W5PU98, W5P2U6, P84010, W5PAS5, W5QFZ8, W5PPQ1, K4GWI0, W5P374, W5NQ85, W5P2V1, W5P2V0, P07846, W5NQ87, W5NQ89, W5QBS0, W5PD90, B2LYK6, W5NUA0, W5Q233, W5Q3V5, W5NQ97, W5Q231, W5Q1R1, W5P2W0, W5P381, W5PHB0, W5P0S5, W5PQ34, W5QE95, W5PHB8,…	0.0723123	0.31775	0.0142388
GO:0040008	regulation of growth	BP	6	316	49	5237	0.122449	0.0603399	over	W5Q940, B5AN56, W5NRM7, W5PVL4, W5P9M5, W5P2I4	W5PQQ8, W5Q3C1, W5Q3C2, W5P5J0, W5NRI1, W5P3F6, W5Q5G8, W5QCC1, W5P1S0, W5P001, A7UHZ3, W5QHM2, W5PIR4, W5PGN1, W5Q0N8, W5PNL4, W5P2E2, W5P6M6, W5PWN8, W5NQH6, W5PVL4, W5PWN6, W5PDY0, W5P4I0, W5PHQ0, C5IJ99, W5Q3D8, W5PA24, W5QGL6, W5QDF3, W5QEH0, W5P2V0, W5PIC2, W5NWU1, W5Q466, W5NY88, S4TZR5, W5PUK2, W5P4J3, W5QJ22, W5PAT6, W5PJ50, W5QAQ4, W5Q6K9, A4UTS9, W5QFK2, W5PJ56, B9VXW5, W5PEL1, W5PJV8,…	0.0724224	0.31775	0.0189873
GO:0044146	negative regulation of growth of symbiont involved in interaction with host	BP	1	8	49	5237	0.0204082	0.00152759	over	W5PVL4	W5PHQ0, C5ISA9, C8BKC7, W5PVL4, W5QBW5, C0JXB7, W5NT04, W5Q6N3	0.072493	0.31775	0.125
GO:0070008	serine-type exopeptidase activity	MF	1	8	49	5237	0.0204082	0.00152759	over	W5PV54	W5PLS0, W5PAM4, W5PV54, W5P884, W5Q3W1, W5P726, W5PNX6, W5PBM7	0.072493	0.31775	0.125
GO:0010042	response to manganese ion	BP	1	8	49	5237	0.0204082	0.00152759	over	W5Q852	W5PTR5, W5QJ50, W5Q4W8, W5Q852, W5QAF8, W5NQ40, W5PWY0, W5Q4E1	0.072493	0.31775	0.125
GO:0031995	insulin-like growth factor II binding	MF	1	8	49	5237	0.0204082	0.00152759	over	B5AN56	Q7YRW1, W5P3H8, Q9GK32, B5AN56, Q28893, W5NQ40, W5QDR0, Q8SQ25	0.072493	0.31775	0.125
GO:0016722	oxidoreductase activity, oxidizing metal ions	MF	1	8	49	5237	0.0204082	0.00152759	over	Q9XT27	W5P4S5, W5NVF1, W5PVE3, W5P1M1, W5PU52, W5Q572, Q9XT27, K4PF69	0.072493	0.31775	0.125
GO:0043922	negative regulation by host of viral transcription	BP	1	8	49	5237	0.0204082	0.00152759	over	W5P3Q3	W5NZV0, W5QIG5, W5PIC2, Q9MZB2, W5PTB3, W5P3Q3, W5P2C0, W5QAU1	0.072493	0.31775	0.125
GO:0008535	respiratory chain complex IV assembly	BP	1	8	49	5237	0.0204082	0.00152759	over	W5P542	W5PZ54, W5P542, W5P3Q1, W5Q6B1, W5NZP7, W5PT11, W5P9T8, W5NZW7	0.072493	0.31775	0.125
GO:0021604	cranial nerve structural organization	BP	1	8	49	5237	0.0204082	0.00152759	over	W5P2I4	W5QAL5, W5QA48, W5QAQ4, W5QA76, W5P901, W5P2I4, W5Q7S8, W5PJV8	0.072493	0.31775	0.125
GO:0070098	chemokine-mediated signaling pathway	BP	1	8	49	5237	0.0204082	0.00152759	over	W5P3Q3	W5PLZ4, W5PH56, W5P3Y8, W5P3Q3, W5PIZ2, W5Q4Z6, W5P491, W5NYD5	0.072493	0.31775	0.125
GO:0039529	RIG-I signaling pathway	BP	1	8	49	5237	0.0204082	0.00152759	over	W5PZB7	W5PVS3, W5PXM9, W5PN22, W5NZL1, W5P2Y8, W5NV08, W5PZB7, W5P825	0.072493	0.31775	0.125
GO:0003401	axis elongation	BP	1	8	49	5237	0.0204082	0.00152759	over	W5P9M5	B2MVW3, W5Q1X1, W5NWF6, W5P6M6, W5P1C0, W5P9M5, Q7M303, W5PKE7	0.072493	0.31775	0.125
GO:0044130	negative regulation of growth of symbiont in host	BP	1	8	49	5237	0.0204082	0.00152759	over	W5PVL4	W5PHQ0, C5ISA9, C8BKC7, W5PVL4, W5QBW5, C0JXB7, W5NT04, W5Q6N3	0.072493	0.31775	0.125
GO:0033540	fatty acid beta-oxidation using acyl-CoA oxidase	BP	1	8	49	5237	0.0204082	0.00152759	over	W5PTR6	W5PTR6, W5PFE6, W5NS74, W5PX72, W5P7N5, W5NRH5, W5PQJ5, W5PGA4	0.072493	0.31775	0.125
GO:0048841	regulation of axon extension involved in axon guidance	BP	1	8	49	5237	0.0204082	0.00152759	over	W5P2I4	W5PVZ6, W5QAQ4, B0FN90, W5P901, W5P2I4, W5Q7S8, W5PJV8, W5NYD5	0.072493	0.31775	0.125
GO:0006658	phosphatidylserine metabolic process	BP	1	8	49	5237	0.0204082	0.00152759	over	W5PL60	W5Q7V8, W5PL60, W5PCD7, W5Q4S7, W5NXJ5, W5P412, W5P6I7, W5PTY2	0.072493	0.31775	0.125
GO:0006975	DNA damage induced protein phosphorylation	BP	1	8	49	5237	0.0204082	0.00152759	over	W5P9M5	B7TJ15, W5Q1R8, W5NX76, W5QAA7, W5PWP0, W5P0M0, W5Q1D9, W5P9M5	0.072493	0.31775	0.125
GO:0017110	nucleoside-diphosphatase activity	MF	1	8	49	5237	0.0204082	0.00152759	over	W5PPQ1	W5P9T1, Q2V8X7, W5Q0P5, W5NRV7, E7ECV8, W5PLD7, W5PPQ1, W5NZ32	0.072493	0.31775	0.125
GO:0009143	nucleoside triphosphate catabolic process	BP	1	8	49	5237	0.0204082	0.00152759	over	W5PPQ1	W5P207, W5Q5R5, Q2V8X7, W5PXR1, W5QIN9, W5PPQ1, W5P5K1, W5P1G0	0.072493	0.31775	0.125
GO:0016486	peptide hormone processing	BP	1	8	49	5237	0.0204082	0.00152759	over	W5PV54	W5Q834, P20757, W5PLS0, W5PSB6, W5Q3N1, W5PTV7, W5PV54, W5PFK6	0.072493	0.31775	0.125
GO:0009437	carnitine metabolic process	BP	1	8	49	5237	0.0204082	0.00152759	over	W5Q8A9	W5QD03, W5PX72, Q7YQR7, W5Q8A9, W5PPG3, W5PGA4, W5PB83, P35623	0.072493	0.31775	0.125
GO:0016918	retinal binding	MF	1	8	49	5237	0.0204082	0.00152759	over	W5NRM7	W5PAM5, W5NVS0, W5P895, W5NZ47, W5NRM7, W5NRG4, W5PIN0, W5QI69	0.072493	0.31775	0.125
GO:2000258	negative regulation of protein activation cascade	BP	1	8	49	5237	0.0204082	0.00152759	over	W5PBY2	W5PDP2, W5PWS0, W5Q5H8, W5PJZ2, W5PDE5, W5NQW4, W5PBY2, W5NSA6	0.072493	0.31775	0.125
GO:0071944	cell periphery	CC	20	1582	49	5237	0.408163	0.302081	over	W5PSQ7, W5Q349, W5Q687, W5NQQ0, W5PV54, A0A0B4J1Q0, W5P9M5, W5NUN7, W5Q7I2, Q9XT27, W5PBY2, A2P2H1, W5NV14, W5P2I4, W5NXW9, W5PL60, W5PLB8, A2P2G9, W5PH95, W5PZB7	W5PS49, W5PRS6, W5P9B0, W5PB38, W5PB37, W5PAR5, W5PS52, W5Q3T3, W5PJD3, W5Q3T9, W5Q3T7, W5P4Y9, W5NYH3, W5P9C3, Q4LBE6, Q4LBE7, W5NYH2, W5PAS6, W5PS64, W5Q3U4, K4GWI0, W5NQ85, Q4LBE0, W5P9C4, Q4LBE2, Q4LBE3, P52210, W5Q466, W5QE82, W5PAT6, W5Q3V5, W5NQ97, W5NQ96, W5NYI9, B2LYL3, W5Q478, Q7M303, W5PRW3, W5Q3W4, W5NPQ6, W5P556, W5Q887, W5Q888, W5Q404, W5PVW3, W5P0L8, W5PEV7, W5PW93, W5PVX3, W5QDQ8,…	0.0735396	0.320026	0.0126422
GO:0071887	leukocyte apoptotic process	BP	2	48	49	5237	0.0408163	0.00916555	over	W5P3Q3, A0A0B4J1Q0	W5P7V7, A0A0B4J1Q0, W5PXK2, W5NXU8, W5NV05, W5PSA7, W5P7B1, W5QIW1, W5QCC1, W5PSZ5, W5PHT8, W5Q0N8, W5P207, W5Q018, W5PUR2, W5QB99, C5IJA6, W5QAT3, W5NRR9, W5PY59, W5PHY8, W5QFN2, Q8WN59, W5QBV7, W5P3C4, W5PK25, W5P375, W5QGP6, W5PBE0, W5NYD5, W5Q984, W5NVW1, W5P4V7, W5PFV1, Q9GL09, W5NQM5, W5PH56, W5P6B4, Q1ZZU7, W5NZC5, W5PCD1, W5NTX8, W5PV11, W5Q635, W5P3Q3, W5NPP9, W5PXV8, W5NWB2	0.0736948	0.320026	0.0416667
GO:0030516	regulation of axon extension	BP	2	48	49	5237	0.0408163	0.00916555	over	W5Q940, W5P2I4	W5P0J1, W5PUQ5, B6E1W2, W5Q940, W5Q2K9, W5P5J0, W5NQM5, W5PQI2, W5Q7S8, W5P4N6, W5Q3A5, W5NY29, W5QAQ4, W5P7J7, W5P6D2, W5PQ98, W5NQ51, P0DN39, W5P001, W5QFK2, W5PJ56, W5PJV8, W5PBF0, W5PAD9, W5Q612, W5Q9Z9, W5P564, W5Q6V5, W5P3Y8, W5P563, W5NTZ6, W5PVZ6, H9CH14, W5PKL6, W5QDG7, B0FN90, W5PWN8, W5PZ15, W5PDY0, W5P901, W5P2I4, W5QFN2, W5Q3D8, W5NYN6, W5P0V5, W5QGL6, W5QEH0, W5NYD5	0.0736948	0.320026	0.0416667
GO:0035107	appendage morphogenesis	BP	2	48	49	5237	0.0408163	0.00916555	over	W5NRM7, W5P2I4	W5PS49, W5Q4M3, W5QFD5, H9CJU8, W5PUU5, W5QIN8, W5QAF8, W5NRM7, W5NY24, W5PSA7, W5PPX7, W5PIN0, W5QI69, W5Q537, W5QBA6, W5QIG5, W5P2U6, W5Q7P6, W5P2I4, W5P0I5, W5NRF9, Q9MZW3, W5Q4S0, W5PK25, W5PS64, W5Q0W3, W5PIC2, W5Q501, W5P895, W5Q6G1, B2MVW3, W5Q8C1, I1U3B9, W5P6W0, W5Q6X0, W5Q152, W5NU55, W5P0K4, W5P8W7, A0A1D9CFF1, W5PU75, W5PDB2, W5Q7R8, W5P901, W5QDH3, W5PFK6, W5QGR9, W5PSY1	0.0736948	0.320026	0.0416667
GO:0035108	limb morphogenesis	BP	2	48	49	5237	0.0408163	0.00916555	over	W5NRM7, W5P2I4	W5PS49, W5Q4M3, W5QFD5, W5PIC2, H9CJU8, W5Q501, W5PUU5, W5QIN8, W5QAF8, W5P895, W5NRM7, W5Q6G1, W5NY24, B2MVW3, W5PSA7, W5Q8C1, I1U3B9, W5P6W0, W5PPX7, W5PIN0, W5Q6X0, W5Q152, W5QI69, W5NU55, W5Q537, W5P0K4, W5QBA6, W5QIG5, W5P8W7, W5P2U6, A0A1D9CFF1, W5PU75, W5PDB2, W5Q7R8, W5Q7P6, W5P901, W5P2I4, W5P0I5, W5NRF9, Q9MZW3, W5Q4S0, W5PS64, W5PK25, W5QDH3, W5PFK6, W5QGR9, W5PSY1, W5Q0W3	0.0736948	0.320026	0.0416667
GO:0051249	regulation of lymphocyte activation	BP	4	172	49	5237	0.0816327	0.0328432	over	W5PSQ7, W5PH95, W5Q7I2, W5NXW9	W5P4P3, W5P3N2, W5P7V7, W5P596, W5PGE9, W5NXU8, A2P2H3, W5QH46, W5PDP2, Q2TGQ0, A0A0A0WFR4, W5PC55, W5QIW1, W5QC22, W5QCC1, F8T853, W5PP76, W5P4Q3, W5NV97, C5IJA1, W5QBA7, W5Q4N2, W5PUR2, W5PIJ6, W5Q334, W5PT76, W5P2E2, C5IJA6, P10764, W5PVL5, W5PQJ8, W5NRR9, W5Q6J0, R9WDP2, C5IJ99, Q8WN59, W5PD87, Q30778, W5QGL6, W5P098, W5PFM8, Q4LBE0, W5P9C4, W5PBE0, W5P0Z7, Q4LBE2, Q6B3Y2, F8TCU8, W5PTQ9, W5Q…	0.0759367	0.328602	0.0232558
GO:0009987	cellular process	BP	48	4801	49	5237	0.979592	0.916746	over	W5PSQ7, W5P316, W5Q687, A0A0B4J1Q0, W5NRM7, A2P2H1, W5Q2E1, A2P2G9, W5Q0R1, W5Q8A9, W5PKR2, W5Q852, W5PVL4, W5NV14, W5PBY2, Q9GKP4, W5P2I4, W5NU39, W5NXF3, W5NVB2, W5P1C7, W5QHZ5, W5PPQ1, W5PHQ4, W5Q349, W5Q940, W5NQQ0, W5PZU9, W5Q7I2, Q9XT27, W5NXW9, W5PH55, W5PH95, P62896, W5PTR6, W5PIH8, W5P542, W5PV54, W5P3Q3, B5AN56, W5NY14, W5P9M5, W5NUN7, W5NWR6, W5PL60, W5PLB8, W5PZB7, W5QIR6	W5PS49, W5Q3S9, W5PJC2, Q3T2K8, W5PS45, W5PRS6, W5P114, W5PRS4, W5PB30, W5PAR2, W5PB31, W5P9B0, W5PB37, W5PB39, W5PB34, W5QDU7, W5PAR5, W5PS52, W5PRT2, W5P0Q0, W5Q3T3, W5PS50, W5PJD0, W5PJD3, W5PS58, W5Q3T9, W5P0Q4, W5PRT7, W5Q3T7, W5PS57, W5P0Q5, W5QDV1, W5PB42, W5P9C3, W5PAS5, W5PB46, W5PAS6, W5P131, W5Q3U4, W5PS64, W5P0R0, W5Q462, W5P9C5, W5P9C4, B7T161, Q70TH4, P52210, W5P0R7, W5Q466, W5QE82,…	0.0760762	0.328602	0.00999792	RefSeqs: W5PVX8, W5NPR8, W5PW99, W5P564, W5P563, W5PW97, W5PVX4, W5Q894, W5PW95, W5QHZ4, W5PEW2, P81184, W5PNH5, W5QHZ7, W5PF85, W5QHZ8, W5QHZ5, W5NQ40, W5PVY3, W5PVY4, Q8HXS2, W5PVY1, W5Q7Y1, W5NYD5, W5PVY9, W5Q7Y9, W5PNI2, W5P4V7, W5NQ46, W5PVY5, W5P4V6, W5PVY6, W5PEX1, W5PF94, W5PEX4, W5PF90, W5PNI6, W5NYE0, W5PF97, W5P4W2, W5P582, W5NQ51, W5PVZ4, W5NYE8, Q8HY31, W5PVZ5, W5PVZ2, W5P583, W5P4W0…
GO:0050772	positive regulation of axonogenesis	BP	2	49	49	5237	0.0408163	0.0093565	over	W5Q940, W5NRM7	W5PSY8, W5NRM7, W5P5J0, W5Q7S8, W5NZ06, W5P7J7, W5P001, W5PM56, W5Q4Z6, W5PJP2, B2ZHC0, W5Q612, W5P564, W5P563, W5NTZ6, W5Q9X5, H9CH14, W5QEX4, W5PWN8, W5PDY0, W5NZ55, C5IJ99, W5P0V5, W5QGL6, W5QEH0, W5NYD5, W5P0J1, W5Q940, W5P895, W5Q2K9, W5P4N6, W5P0W0, W5Q3A5, W5QAQ4, W5NQ51, W5QFK2, W5PBF0, W5PAD9, W5Q9Z9, W5P3Y8, W5Q7V5, W5PKL6, W5QDG7, B0FN90, W5P7M7, W5Q9B2, W5QER2, W5PM87, W5QHP6	0.0763844	0.328602	0.0408163
GO:0042157	lipoprotein metabolic process	BP	2	49	49	5237	0.0408163	0.0093565	over	W5PH55, W5NY14	W5Q887, W5P8T5, P14639, O02762, W5PX28, W5PWI1, W5Q1K7, W5QG24, W5QG66, P0DN39, W5QFE1, W5P3S0, W5QAK7, W5QJ04, W5PWE9, W5NWX6, W5NX51, W5PX34, W5PSF3, W5P649, W5Q9H2, W5NZJ8, W5QGP4, W5PN04, W5NWM2, W5NQE3, W5PTI2, W5NY46, A2I7L0, W5PB50, W5PJ97, W5PH55, B0FYY5, W5PKP6, W5PEL7, W5Q875, W5NY14, Q9MZD9, W5Q7J0, W5PTB7, W5PBS4, W5P1A5, W5PEY8, W5NPD6, C5IS96, W5PGI1, B2LSM4, W5PSY5, W5NWF8	0.0763844	0.328602	0.0408163
GO:0002275	myeloid cell activation involved in immune response	BP	2	49	49	5237	0.0408163	0.0093565	over	W5P3Q3, A0A0B4J1Q0	W5PV25, W5QBD7, H9CJU6, A0A0B4J1Q0, W5PIZ2, W5PW08, W5NZE2, W5NWK5, W5NZQ9, W5QBI9, W5QCG0, C5IJA1, W5Q018, W5NPR8, W5QBA7, W5PU96, W5PGJ7, W5QBV1, W5P9S5, W5Q7P7, W5Q6J0, W5Q9H8, Q8WN59, W5PES0, W5PQF7, W5PVY1, W5QBW5, W5QAU1, W5QI40, W5QH64, W5QG87, W5P9Y1, C8BKD9, W5PLF0, W5PGH7, W5P303, W5NQJ0, W5PSX7, W5P3Q3, W5P5Q1, W5QCA2, W5NW17, W5Q1B3, W5PNB1, W5PN60, P62262, W5PG42, W5Q0Q1, W5PN65	0.0763844	0.328602	0.0408163
GO:0032101	regulation of response to external stimulus	BP	7	400	49	5237	0.142857	0.0763796	over	W5P3Q3, W5PH95, A0A0B4J1Q0, W5PZB7, W5Q7I2, W5PBY2, W5P2I4	W5P596, A0A0B4J1Q0, W5PKE7, W5QC28, Q2TGQ0, W5QC22, W5QB02, W5NXE8, W5NZI9, W5Q0N8, W5P369, W5Q1P6, W5PU96, Q4LBE0, Q4LBE2, W5P491, W5PMK3, W5NQ89, W5QE82, W5PAT6, W5QAQ4, W5Q5Z3, B2LYL4, W5Q1R8, W5PLJ6, W5P3Y8, W5Q0P6, A0A1D9CFF1, W5P026, W5PTZ9, B0FN90, W5PID9, W5NZL1, Q7M303, W5PHB4, W5NWF2, W5Q9B8, W5PZF6, W5Q887, W5P3R3, O02762, B6UV62, P20757, W5PE53, W5PEV6, W5PVX3, W5Q6V2, W5QBM6, A5YBU8,…	0.0765102	0.328602	0.0175
GO:0001818	negative regulation of cytokine production	BP	3	107	49	5237	0.0612245	0.0204315	over	W5NXF3, W5PZB7, Q9GKP4	W5PAZ0, P0C276, W5Q1G8, W5Q0M9, W5PCN2, Q2TGQ0, A0A0A0WFR4, W5QBI9, W5P880, W5QJ04, W5PQZ6, W5NZI9, W5NX51, C5IJA1, W5QIG5, W5NRR3, W5PT76, W5NXN2, W5Q7L5, W5NZ10, W5NQP8, W5Q6J0, W5PHY8, W5PHQ0, W5NXF3, Q8WN59, Q30778, W5PJM4, W5PPY5, W5P2V0, W5PIC2, W5NZS6, W5P7P9, W5Q749, W5PGX7, W5PZM9, W5PVE5, W5PJ50, W5Q4P4, W5PQ39, A0A0U1YZ59, W5PW72, W5QDG7, R9QXS6, W5Q1B3, W5NZL1, W5PLB7, W5P825, W5QE14,…	0.0777215	0.329944	0.0280374
GO:0044699	single-organism process	BP	45	4380	49	5237	0.918367	0.836357	over	W5PSQ7, W5P316, W5Q349, W5Q940, W5Q687, W5NQQ0, A0A0B4J1Q0, W5NRM7, W5PZU9, W5Q7I2, A2P2H1, Q9XT27, W5Q2E1, W5NXW9, W5PH55, A2P2G9, W5PH95, W5Q0R1, W5Q8A9, W5PKR2, P62896, W5PTR6, W5P542, W5Q852, W5PV54, W5P3Q3, B5AN56, W5NY14, W5P9M5, W5PVL4, W5NUN7, W5NV14, W5PBY2, Q9GKP4, W5P2I4, W5NU39, W5NXF3, W5PL60, W5NVB2, W5PLB8, W5QHZ5, W5PPQ1, W5PZB7, W5PHQ4, W5QIR6	W5PS49, W5Q3S9, W5PJC2, Q3T2K8, W5PS45, W5PRS6, W5PRS4, W5PB30, W5PAR2, W5PB31, W5P9B0, W5PB38, W5PB37, W5PB39, W5PB34, W5QDU7, W5PAR5, W5PS52, W5P0Q0, W5Q3T3, W5PS50, W5PJD0, W5PJD3, W5PS58, W5Q3T9, W5P0Q4, W5PRT7, W5Q3T7, W5PS57, W5P0Q5, W5QDV1, W5P9C3, W5PAS5, W5PB46, W5PAS6, W5P131, W5Q3U4, W5PS64, W5P0R0, W5Q462, W5P9C5, W5P9C4, B7T161, Q70TH4, P52210, W5P0R7, W5Q466, W5QE82, W5PB54, B2LYK6,…	0.0784167	0.329944	0.010274	RefSeqs: W5PW93, W5P4U1, W5NYC4, W5NPR6, W5NQ36, W5PVX8, W5NPR8, W5P564, W5PW97, W5P563, W5PVX4, W5Q894, W5PW95, W5QHZ4, W5PEW2, P81184, W5PNH5, W5PF85, W5QHZ7, W5QHZ8, W5QHZ5, W5PVY3, W5NQ40, W5PVY4, W5PVY1, W5Q7Y1, W5NYD5, W5Q7Y9, W5PVY9, W5PNI2, W5P4V7, W5NQ46, W5PVY5, W5P4V6, W5PVY6, W5PEX1, W5PF94, W5PEX4, W5PF90, W5NYE0, W5P4W2, W5NQ51, W5PVZ4, W5NYE8, Q8HY31, W5PVZ2, W5NQ59, W5Q7Z8, W5NPT5…
GO:0002520	immune system development	BP	7	403	49	5237	0.142857	0.0769525	over	W5Q687, W5P3Q3, W5QHZ5, A0A0B4J1Q0, Q9XT27, Q9GKP4, W5NXW9	W5PQQ8, W5Q208, W5Q687, W5P596, W5PRS6, A0A0B4J1Q0, W5NPU7, W5QEW1, W5QC28, W5NXE1, W5QBQ9, W5PB37, W5PC55, W5NQX4, W5Q571, W5NYG6, W5Q0N8, W5P369, W5PJD3, W5Q337, W5PU96, W5PYB1, W5NYH2, W5Q5Y1, W5PTY2, A4ZVY8, W5P259, W5Q4W8, W5Q4W6, O62848, A4ZVX2, A4ZVX6, W5NYI9, W5Q1R8, A0A1D9CFF1, W5PSX7, W5PNN3, B0FN90, W5QIA5, W5PYD1, W5NWF6, W5P7A2, A1XI85, W5PP23, A4ZVW6, W5PSY1, W5PU47, W5PUU5, W5NSW4,…	0.0789572	0.329944	0.0173697
GO:0006635	fatty acid beta-oxidation	BP	2	50	49	5237	0.0408163	0.00954745	over	W5PTR6, W5Q8A9	W5P358, W5P878, W5P7V7, W5PKE2, W5P7N5, W5PGA4, W5PW04, W5NQC6, W5Q9G8, W5QD03, W5QG64, W5PIZ6, W5Q8A9, W5NQ36, W5QIK9, W5PPP4, W5NS74, W5PX72, W5PSF3, C5IJA6, Q7YQR7, W5PQJ5, W5QHA4, W5PGK3, W5PN85, W5PFE6, W5QBF9, W5Q740, W5QBS0, W5PD90, W5NXC0, W5PUC2, W5PEH2, B9VXW5, W5PTR6, W5PKD2, W5PLF3, W5P1M4, W5Q437, A0A0U1YZ59, W5P1M1, W5PHF2, W5NRH5, W5QB30, Q28559, W5PAU8, B6UV59, W5PZB6, W5P1Z4, W5P…	0.0791052	0.329944	0.04
GO:0002283	neutrophil activation involved in immune response	BP	1	9	49	5237	0.0204082	0.00171854	over	A0A0B4J1Q0	W5PN60, W5QI40, W5PQF7, W5QCA2, A0A0B4J1Q0, W5NW17, W5QBI9, C8BKD9, W5QCG0	0.0811845	0.329944	0.111111
GO:0071480	cellular response to gamma radiation	BP	1	9	49	5237	0.0204082	0.00171854	over	W5P9M5	W5NPQ2, W5Q0R4, Q5J7V1, W5P9M5, W5Q6F0, W5QDK7, R4I7V7, W5Q2H1, W5QAK6	0.0811845	0.329944	0.111111
GO:0071402	cellular response to lipoprotein particle stimulus	BP	1	9	49	5237	0.0204082	0.00171854	over	A0A0B4J1Q0	W5Q887, W5PDH7, W5PFL8, B2MVW1, A0A0B4J1Q0, W5PIJ5, W5PS30, B0FYY4, W5Q6N3	0.0811845	0.329944	0.111111
GO:0046689	response to mercury ion	BP	1	9	49	5237	0.0204082	0.00171854	over	W5QIR6	P56401, W5PVY5, W5QDG7, W5PK04, Q8HY31, W5P8G0, W5P2R0, W5PK66, W5QIR6	0.0811845	0.329944	0.111111
GO:0035115	embryonic forelimb morphogenesis	BP	1	9	49	5237	0.0204082	0.00171854	over	W5NRM7	I1U3B9, W5P895, W5NRM7, W5Q6G1, W5PPX7, W5Q7R8, W5PIN0, W5NY24, W5QI69	0.0811845	0.329944	0.111111
GO:0048020	CCR chemokine receptor binding	MF	1	9	49	5237	0.0204082	0.00171854	over	W5P3Q3	W5PH56, C8BKE1, W5PK80, W5P3Q3, W5NTT2, W5Q3Z6, W5PM30, W5PMW5, W5P491	0.0811845	0.329944	0.111111
GO:0044126	regulation of growth of symbiont in host	BP	1	9	49	5237	0.0204082	0.00171854	over	W5PVL4	W5PHQ0, C5ISA9, W5PQF5, C8BKC7, W5PVL4, W5QBW5, C0JXB7, W5NT04, W5Q6N3	0.0811845	0.329944	0.111111
GO:0071404	cellular response to low-density lipoprotein particle stimulus	BP	1	9	49	5237	0.0204082	0.00171854	over	A0A0B4J1Q0	W5Q887, W5PDH7, W5PFL8, W5PIJ5, B2MVW1, A0A0B4J1Q0, W5PS30, B0FYY4, W5Q6N3	0.0811845	0.329944	0.111111
GO:0039531	regulation of viral-induced cytoplasmic pattern recognition receptor signaling pathway	BP	1	9	49	5237	0.0204082	0.00171854	over	W5PZB7	W5PVS3, W5NW65, W5PXM9, W5PSZ8, W5NZL1, W5PN22, W5NV08, W5PZB7, W5P825	0.0811845	0.329944	0.111111
GO:0044144	modulation of growth of symbiont involved in interaction with host	BP	1	9	49	5237	0.0204082	0.00171854	over	W5PVL4	W5PHQ0, C5ISA9, W5PQF5, C8BKC7, W5PVL4, W5QBW5, C0JXB7, W5NT04, W5Q6N3	0.0811845	0.329944	0.111111
GO:0046658	anchored component of plasma membrane	CC	1	9	49	5237	0.0204082	0.00171854	over	Q9XT27	W5P4S5, W5NZ39, W5Q8Z5, W5QGM9, W5PW93, Q9XT27, W5Q3E0, W5QJA2, W5P2F1	0.0811845	0.329944	0.111111
GO:0033033	negative regulation of myeloid cell apoptotic process	BP	1	9	49	5237	0.0204082	0.00171854	over	A0A0B4J1Q0	W5PHY8, A0A0B4J1Q0, W5Q268, Q1ZZU7, W5QCC1, Q5J7V1, Q9GL09, W5NRR9, W5NXU8	0.0811845	0.329944	0.111111
GO:2000036	regulation of stem cell population maintenance	BP	1	9	49	5237	0.0204082	0.00171854	over	W5P9M5	W5Q4G8, W5QG54, C8BKE5, W5NU20, W5P2G3, W5P9M5, W5PB10, W5QB53, W5NYC4	0.0811845	0.329944	0.111111
GO:0009264	deoxyribonucleotide catabolic process	BP	1	9	49	5237	0.0204082	0.00171854	over	W5PPQ1	W5QHD5, W5P207, W5Q5R5, Q2V8X7, W5Q423, W5QIN9, W5PLD7, W5PPQ1, W5P5K1	0.0811845	0.329944	0.111111
GO:0006577	amino-acid betaine metabolic process	BP	1	9	49	5237	0.0204082	0.00171854	over	W5Q8A9	W5QD03, W5PX72, W5QAE8, Q7YQR7, W5Q8A9, W5PPG3, W5PGA4, W5PB83, P35623	0.0811845	0.329944	0.111111
GO:0072243	metanephric nephron epithelium development	BP	1	9	49	5237	0.0204082	0.00171854	over	W5P9M5	W5P1A7, W5P601, W5PYU4, W5PBD8, C8BKE1, P56401, A0A0U1YZ59, W5P9M5, W5PN85	0.0811845	0.329944	0.111111
GO:0072202	cell differentiation involved in metanephros development	BP	1	9	49	5237	0.0204082	0.00171854	over	W5P9M5	W5P601, W5PYU4, W5PBD8, C8BKE1, A0A0U1YZ59, W5PW72, W5P9M5, W5Q7R8, W5NY24	0.0811845	0.329944	0.111111
GO:0055098	response to low-density lipoprotein particle	BP	1	9	49	5237	0.0204082	0.00171854	over	A0A0B4J1Q0	W5Q887, W5PDH7, W5PFL8, B2MVW1, A0A0B4J1Q0, W5PIJ5, W5PS30, B0FYY4, W5Q6N3	0.0811845	0.329944	0.111111
GO:0001867	complement activation, lectin pathway	BP	1	9	49	5237	0.0204082	0.00171854	over	W5PVL4	W5NVB1, W5P229, W5PJZ2, W5Q611, W5PVL4, W5NQW4, W5NSA6, W5Q5Z3, W5P3J3	0.0811845	0.329944	0.111111
GO:0048485	sympathetic nervous system development	BP	1	9	49	5237	0.0204082	0.00171854	over	W5P2I4	W5QAQ4, W5PQJ8, W5Q7R8, W5P901, W5NY24, W5P2I4, W5Q7S8, W5PJV8, W5PZ78	0.0811845	0.329944	0.111111
GO:0032026	response to magnesium ion	BP	1	9	49	5237	0.0204082	0.00171854	over	W5Q852	W5P0Y1, W5Q852, W5QFP0, W5NQX4, W5NXM1, W5NY47, W5P2C2, W5QAX7, W5PFR8	0.0811845	0.329944	0.111111
GO:0002923	regulation of humoral immune response mediated by circulating immunoglobulin	BP	1	9	49	5237	0.0204082	0.00171854	over	W5PBY2	W5P4P3, W5PDP2, W5Q2D7, W5PWS0, W5PIJ6, W5PDE5, W5P0E9, W5QAB1, W5PBY2	0.0811845	0.329944	0.111111
GO:0048668	collateral sprouting	BP	1	9	49	5237	0.0204082	0.00171854	over	W5NRM7	W5PZB0, W5QHF7, W5P0W0, W5P4C7, W5Q0C6, W5P895, W5NRM7, W5PLB6, W5PQF1	0.0811845	0.329944	0.111111
GO:0044224	juxtaparanode region of axon	CC	1	9	49	5237	0.0204082	0.00171854	over	W5PLB8	W5P7B1, W5QBB7, W5PLB8, W5P2E2, W5QF51, W5NX12, W5QGN5, W5PWQ4, W5PWR6	0.0811845	0.329944	0.111111
GO:0032048	cardiolipin metabolic process	BP	1	9	49	5237	0.0204082	0.00171854	over	W5PL60	W5PU03, W5P722, W5PL60, W5Q4S7, W5PAW9, W5QBF9, W5PRD7, W5QEE6, B6UV59	0.0811845	0.329944	0.111111
GO:0060229	lipase activator activity	MF	1	9	49	5237	0.0204082	0.00171854	over	W5P3Q3	W5PYQ1, W5PIA1, W5QBA7, W5PC55, W5PES0, W5P3Q3, W5Q268, C5IWU0, W5PN74	0.0811845	0.329944	0.111111
GO:1903608	protein localization to cytoplasmic stress granule	BP	1	9	49	5237	0.0204082	0.00171854	over	W5NXF3	W5NXF3, W5QEM2, W5QCQ4, A4UTS9, W5Q4E3, W5QIC7, W5Q580, W5NY43, W5NWP4	0.0811845	0.329944	0.111111
GO:0070555	response to interleukin-1	BP	2	51	49	5237	0.0408163	0.0097384	over	W5NVB2, W5P3Q3	W5PDC7, W5PM50, W5PFP8, W5PSZ5, W5Q297, W5Q096, W5PMJ5, W5P0M0, W5PGJ7, W5NPJ7, W5Q9P7, W5PA65, W5Q7L5, W5QAX7, W5PNH5, W5NVB2, Q8WN59, W5PT40, W5P1T4, W5P491, W5PT49, W5NUU1, W5Q4W8, Q6DN06, W5NQ89, W5PIG2, W5NY47, Q30DS1, W5PH56, W5QC05, W5QG43, Q6TMG6, W5Q670, W5NU92, W5QBK9, W5Q3Z2, W5NZ72, W5PHF5, W5Q1R8, W5QAA7, W5Q0H0, W5P223, W5Q831, W5PAD5, W5P3Q3, W5PIH3, W5QDG7, W5P6K6, W5NWF6, W5PMY2,…	0.0818564	0.331525	0.0392157
GO:0016779	nucleotidyltransferase activity	MF	2	51	49	5237	0.0408163	0.0097384	over	W5PH55, W5NY14	W5PU03, W5Q768, B7TJ12, W5Q524, W5PWQ1, W5Q928, W5PNC2, W5NVU7, W5PG10, W5PIV0, W5QJ45, W5PFP6, W5NS79, W5QEX3, W5P6A2, W5PMW3, W5PSB5, W5P8E2, W5QFN9, W5QGH1, W5Q6B7, W5P9X8, W5Q1U7, W5P653, W5P059, W5Q389, W5NW49, W5PJA8, W5QG46, W5PM73, W5QG47, W5PH55, W5NS94, W5Q835, W5NXT0, W5Q0P5, W5QHC1, W5Q2D3, W5NY14, W5PHB8, W5PXR8, W5NTH2, W5PX58, W5PPB8, W5PEM1, W5P5E8, W5PC89, W5PH25, W5NZD5, W5NQ60,…	0.0818564	0.331525	0.0392157
GO:0060627	regulation of vesicle-mediated transport	BP	6	327	49	5237	0.122449	0.0624403	over	A0A0B4J1Q0, W5PH95, W5PVL4, W5Q7I2, W5PBY2, W5NXW9	G5CC04, W5P2T5, W5PTW5, A0A0B4J1Q0, W5NQG2, W5P2D2, W5NY66, W5NRI1, W5QBQ8, W5QC22, W5PAR5, C5IWU0, W5PBD0, W5P001, W5PTX3, W5QHM2, W5PGN1, C5IWU1, W5QHM0, W5NVR1, W5Q1P6, W5Q3T9, W5QBA7, C5IWS9, W5Q3T7, W5PU96, W5Q7L6, W5Q3D2, W5P2E2, W5PVL4, W5P3G5, W5P9S5, C5IJ93, W5PY15, W5NQH2, W5QJA2, W5Q6J0, W5Q3D8, W5PL84, C5IJ98, W5Q5H8, W5Q3U4, W5QDF2, W5P9C4, W5QHN1, C5IWT0, W5P2V0, A4ZVY8, W5NU00, W5N…	0.082477	0.333463	0.0183486
GO:0006575	cellular modified amino acid metabolic process	BP	3	110	49	5237	0.0612245	0.0210044	over	W5PL60, W5PZU9, W5QIR6	W5P8X9, C7DLN1, Q6XUZ5, W5NQ67, W5NRI3, W5NUG0, B0LXN9, W5Q0E3, W5QCC1, W5PL79, W5QDE3, W5Q173, W5NYG6, W5NRA9, W5PVT7, W5PJL5, W5QDE5, W5NRR9, W5NSL1, W5Q9H2, W5QDF4, W5PK66, W5PTY2, W5PL89, W5Q989, W5QCD6, W5P412, W5PZU9, W5Q902, W5P2F1, W5NX68, W5Q6C4, W5NWM7, W5P5D1, I1U3B9, W5PPZ9, W5PDJ6, W5Q7V8, W5PVN0, W5PHB0, W5P0S6, W5P3I5, W5PLB1, W5P8S8, P35623, W5P0K8, W5Q5R8, W5QJ32, W5NSF7, W5Q6U0,…	0.0829082	0.33463	0.0272727
GO:0044712	single-organism catabolic process	BP	8	492	49	5237	0.163265	0.0939469	over	W5PTR6, W5PL60, W5PPQ1, W5NRM7, W5PZU9, W5Q8A9, W5Q2E1, W5NU39	W5Q2Q8, W5Q329, W5P358, W5PIA1, W5PKE2, W5PS45, W5PB30, W5QCS8, W5QD48, W5PB39, W5PS52, O46390, W5P481, W5PJD0, W5Q2R5, W5PPP4, W5Q336, W5QD51, P84010, W5PAS5, W5PPQ1, W5P2V3, K4GWI0, W5P2V1, W5PR48, P52210, P07846, W5QBS0, W5PBV4, W5QC41, W5PD90, S4TZR5, B2LYK6, W5NUA0, W5Q233, W5PT91, W5NQZ2, W5PHB0, W5Q0P5, W5PHB8, W5QB30, W5PID7, W5PBW1, W5PYD1, W5QB36, W5PAU8, C5IS96, W5PR64, W5Q887, O02762,…	0.0840038	0.338469	0.0162602
GO:0098802	plasma membrane receptor complex	CC	2	52	49	5237	0.0408163	0.00992935	over	A0A0B4J1Q0, W5NXW9	W5P4P3, W5NQS2, A0A0B4J1Q0, W5NU63, W5PIZ2, W5PGV0, W5PFC9, W5PTC7, W5QBM4, W5PEN0, W5QBQ9, W5QG66, W5PP33, W5QGG0, W5PP73, W5PI56, W5PJ36, W5Q4N2, W5Q3T7, W5PIJ6, W5P2E2, W5NSH4, W5QA32, W5PRD7, W5NQ40, W5Q5Y1, A4ZVY8, W5PDV0, W5NXW9, W5NW47, W5PGT5, B0FYY5, W5PS30, B0FYY4, W5QHG1, W5PHJ0, W5PKD0, W5NZ72, W5PCD7, W5NSV3, W5P7U3, R9QXS6, W5PWH2, W5QD36, W5NWF2, W5PF65, W5PEY8, W5PQ00, W5PKQ1, A0A…	0.0846371	0.339853	0.0384615
GO:0000041	transition metal ion transport	BP	2	52	49	5237	0.0408163	0.00992935	over	W5P542, Q9XT27	W5P8P0, W5QAF8, W5NV06, W5QDY5, W5PFC9, W5P0Y1, W5PKV0, W5PA59, W5QJ49, W5Q572, W5QGG0, W5P3S7, W5PPL4, W5Q4N2, W5Q5T7, W5Q6V5, W5NZZ3, W5Q6N9, W5Q3D2, W5PG60, W5PMB1, W5PY59, W5P6A4, W5PVH8, B2LU20, W5PWF2, W5P0V5, E5FYG4, B5TQZ6, A4ZVY8, Q9XT27, W5P7L2, W5P2N8, Q9XT28, W5PTA5, W5NYE0, W5PNZ5, W5PLZ0, W5P4S5, W5PUT6, W5P542, W5PZ94, W5QGM9, R9QXS6, W5PEY4, W5PX15, W5NUR6, W5P3I0, G8FRI8, W5PYH6,…	0.0846371	0.339853	0.0384615
GO:0005886	plasma membrane	CC	19	1511	49	5237	0.387755	0.288524	over	W5PSQ7, W5Q349, W5Q687, W5NQQ0, W5PV54, A0A0B4J1Q0, W5NUN7, W5Q7I2, Q9XT27, W5PBY2, A2P2H1, W5NV14, W5P2I4, W5NXW9, W5PL60, W5PLB8, A2P2G9, W5PH95, W5PZB7	W5PS49, W5P2T5, W5Q687, W5PRS6, W5PTW5, A2P2H0, A2P2H1, A2P2H3, W5PCV0, A2P2H4, W5P9B0, W5QBQ8, W5QBQ9, W5PB37, Q2TGQ0, A2P2G8, A2P2G9, W5QC22, W5PAR5, W5PS52, W5Q3T3, W5PTX3, O46390, W5P369, W5Q1P6, W5PPP6, W5PJD3, W5Q3T9, W5P2U6, W5Q3T7, W5P4Y9, W5PD82, A2P2I0, W5PD84, A2P2I3, W5NYH3, A2P2H6, W5P9C3, Q4LBE6, Q4LBE7, W5PD87, A2P2H9, W5PCW9, W5NYH2, W5PD88, W5PAS6, W5PS64, W5Q3U4, K4GWI0, Q2TCH3,…	0.0859638	0.343511	0.0125745
GO:0048588	developmental cell growth	BP	3	112	49	5237	0.0612245	0.0213863	over	W5Q940, W5NRM7, W5P2I4	W5PUQ5, W5P5J0, W5PQI2, W5Q7S8, W5PA16, W5P6D2, W5PQ98, P0DN39, W5P001, W5PGN1, W5PBD8, W5NU76, W5P5S7, W5Q612, W5Q613, W5PLP7, W5PWN8, W5NVJ3, W5PDY0, W5PTP6, W5PYR3, W5Q3D8, W5QGL6, W5QEH0, W5P0J1, W5P6V7, W5QHF7, W5Q5Q6, W5P536, W5QCD5, W5P895, W5PG71, W5Q2K9, W5P9L9, W5PVE5, W5QAQ4, B0FYY4, W5PR51, W5QFK2, W5PJ56, B9VXW5, W5PEL2, W5PJV8, W5PBF0, W5PAD9, W5Q9Z9, W5P3Y8, W5QDG7, B0FN90, W5PLB6,…	0.0864482	0.343511	0.0267857
GO:1901575	organic substance catabolic process	BP	14	1032	49	5237	0.285714	0.197059	over	W5PTR6, W5PV54, W5NRM7, W5P9M5, W5PZU9, W5PBY2, W5Q2E1, Q9GKP4, W5NU39, W5PL60, W5PH55, W5P1C7, W5PPQ1, W5Q8A9	W5P358, W5Q689, W5PJC2, W5PS45, W5P114, W5PB30, W5PB31, W5PB39, W5PAR5, W5PRT2, A7UHZ2, W5P2U1, W5P2U4, W5NRZ1, O46390, W5NYG6, W5PJD0, W5P2U9, W5PNL4, W5Q3T9, W5PPP4, W5PU98, W5P2U6, P84010, W5PAS5, W5QFZ8, W5PPQ1, K4GWI0, W5P374, W5NQ85, W5P2V1, W5P2V0, P07846, P52210, W5NQ87, W5NQ89, W5QBS0, W5QC41, B2LYK6, W5PD90, W5PB50, W5NUA0, W5PAT6, W5Q233, W5Q3V5, W5NQ97, W5Q231, W5Q1R1, W5P2W0, W5P381,…	0.0866744	0.343511	0.0135659
GO:0065008	regulation of biological quality	BP	21	1712	49	5237	0.428571	0.326905	over	W5PTR6, W5Q940, W5NQQ0, W5PV54, W5P3Q3, A0A0B4J1Q0, W5NRM7, W5NY14, W5PVL4, W5P9M5, W5Q7I2, Q9XT27, Q9GKP4, W5NU39, W5P2I4, W5PL60, W5PH55, W5PLB8, W5PH95, W5Q0R1, W5Q8A9	W5PS49, W5PJC2, W5P114, W5P9B0, W5PB37, W5PB39, W5Q3T3, W5PS50, W5NYG6, W5Q3T7, W5P0Q5, W5NYH3, W5NYH2, W5P131, W5PS64, K4GWI0, M9PPI3, W5NQ85, P52210, W5PNM6, W5P0R7, W5Q466, W5QE82, B2LYK6, W5PAT6, W5Q3V5, W5NQ97, B2LYL3, B2LYL2, W5PNN3, W5QA17, W5NUB0, W5PRW3, W5Q3W3, W5PRW4, W5PW89, W5NPQ6, P50450, W5Q887, W5Q404, W5Q888, W5NPQ2, W5PVW3, W5PF71, W5P0L8, W5PS08, W5PEV7, W5PAN6, W5PEV6, W5PVX3,…	0.087042	0.343511	0.0122664
GO:0042340	keratan sulfate catabolic process	BP	1	10	49	5237	0.0204082	0.00190949	over	W5Q2E1	W5NUA0, W5NU76, W5P3C6, W5PVT4, W5NZ62, B2LSM6, W5Q1M0, W5PEL2, W5P3N6, W5Q2E1	0.0897962	0.343511	0.1
GO:0051770	positive regulation of nitric-oxide synthase biosynthetic process	BP	1	10	49	5237	0.0204082	0.00190949	over	W5P316	G8FRI8, C8BKE1, W5NX76, W5P316, C5IJB1, W5PWP0, P09670, W5Q1D9, W5QJ40, W5NU92	0.0897962	0.343511	0.1
GO:0043567	regulation of insulin-like growth factor receptor signaling pathway	BP	1	10	49	5237	0.0204082	0.00190949	over	B5AN56	Q7YRW1, Q9GK32, Q28893, W5NZS6, W5PAE3, B5AN56, W5QDR0, W5P3B0, W5PIR4, W5NZU3	0.0897962	0.343511	0.1
GO:0071634	regulation of transforming growth factor beta production	BP	1	10	49	5237	0.0204082	0.00190949	over	W5Q2E1	W5NU76, H9CJU8, Q8WN59, W5QFP0, W5PW72, W5NZS6, W5PPY5, W5NZU3, W5PXC8, W5Q2E1	0.0897962	0.343511	0.1
GO:0005537	mannose binding	MF	1	10	49	5237	0.0204082	0.00190949	over	W5PVL4	W5P6U5, W5PS45, W5P3H8, W5NTF2, E2FB11, W5Q3A2, W5PX28, W5PVL4, W5P2K9, Q8SQ25	0.0897962	0.343511	0.1
GO:0002820	negative regulation of adaptive immune response	BP	1	10	49	5237	0.0204082	0.00190949	over	W5PBY2	W5P4P3, W5PVX8, W5PWS0, W5PF41, W5Q2D7, W5PIJ6, W5P0E9, W5PDE5, W5PVY1, W5PBY2	0.0897962	0.343511	0.1
GO:0035136	forelimb morphogenesis	BP	1	10	49	5237	0.0204082	0.00190949	over	W5NRM7	W5QBA6, I1U3B9, W5P895, W5NRM7, W5Q6G1, W5PPX7, W5Q7R8, W5PIN0, W5NY24, W5QI69	0.0897962	0.343511	0.1
GO:0033270	paranode region of axon	CC	1	10	49	5237	0.0204082	0.00190949	over	W5PLB8	W5NV97, W5P7B1, W5PJ75, W5PLB8, W5NQX4, W5P2C2, W5NX12, W5PC91, W5QGN5, W5PWQ4	0.0897962	0.343511	0.1
GO:0002921	negative regulation of humoral immune response	BP	1	10	49	5237	0.0204082	0.00190949	over	W5PBY2	W5P4P3, W5PDP2, W5PWS0, W5PJZ2, W5PIJ6, W5PDE5, W5P0E9, W5NQW4, W5PBY2, W5NSA6	0.0897962	0.343511	0.1
GO:0046386	deoxyribose phosphate catabolic process	BP	1	10	49	5237	0.0204082	0.00190949	over	W5PPQ1	W5QHD5, W5PJD0, W5P207, W5Q5R5, Q2V8X7, W5Q423, W5QIN9, W5PLD7, W5PPQ1, W5P5K1	0.0897962	0.343511	0.1
GO:0001659	temperature homeostasis	BP	1	10	49	5237	0.0204082	0.00190949	over	W5PL60	W5PL60, W5Q612, G3FIP6, C8BKE1, W5QD03, W5Q4S7, W5QC99, W5NTT2, A7UHZ3, W5PLW6	0.0897962	0.343511	0.1
GO:0021602	cranial nerve morphogenesis	BP	1	10	49	5237	0.0204082	0.00190949	over	W5P2I4	W5QAL5, W5QHB1, W5QA48, W5PVZ6, W5QAQ4, W5QA76, W5P901, W5P2I4, W5Q7S8, W5PJV8	0.0897962	0.343511	0.1
GO:0021860	pyramidal neuron development	BP	1	10	49	5237	0.0204082	0.00190949	over	W5P2I4	W5PLE0, W5PTB7, W5PA16, W5P7T2, W5QAF8, W5PUP9, W5PZR4, W5P901, W5Q8D7, W5P2I4	0.0897962	0.343511	0.1
GO:0008091	spectrin	CC	1	10	49	5237	0.0204082	0.00190949	over	W5PLB8	W5NV97, W5PDN3, W5PJ75, W5PLB8, W5NX12, W5QJ36, W5PC91, W5NZX9, W5PWQ4, W5Q1K6	0.0897962	0.343511	0.1
GO:0016246	RNA interference	BP	1	10	49	5237	0.0204082	0.00190949	over	W5PZB7	W5Q7A3, W5QGS1, W5PAF8, W5P0S5, W5QEB1, W5QE95, W5PZB7, W5PCK3, W5P825, W5NY89	0.0897962	0.343511	0.1
GO:0072207	metanephric epithelium development	BP	1	10	49	5237	0.0204082	0.00190949	over	W5P9M5	W5P1A7, W5P601, W5PYU4, W5PBD8, C8BKE1, P56401, A0A0U1YZ59, W5Q499, W5P9M5, W5PN85	0.0897962	0.343511	0.1
GO:0006123	mitochondrial electron transport, cytochrome c to oxygen	BP	1	10	49	5237	0.0204082	0.00190949	over	P62896	W5P4E7, Q9N114, W5P8R0, W5PC47, W5PT11, W5PRT7, W5PPE8, W5P473, W5PW27, P62896	0.0897962	0.343511	0.1
GO:0090049	regulation of cell migration involved in sprouting angiogenesis	BP	1	10	49	5237	0.0204082	0.00190949	over	W5NQQ0	M4WXC5, B2ZHC0, C5IJ99, W5QER2, W5NQQ0, W5PAD5, W5NRB3, A0A1D9CFF1, B0FN90, W5QBK9	0.0897962	0.343511	0.1
GO:1902667	regulation of axon guidance	BP	1	10	49	5237	0.0204082	0.00190949	over	W5P2I4	W5PAT6, W5P3Y8, W5PVZ6, W5QAQ4, B0FN90, W5P901, W5P2I4, W5Q7S8, W5PJV8, W5NYD5	0.0897962	0.343511	0.1
GO:0002823	negative regulation of adaptive immune response based on somatic recombination of immune receptors built from immunoglobulin superfamily domains	BP	1	10	49	5237	0.0204082	0.00190949	over	W5PBY2	W5P4P3, W5PVX8, W5PWS0, W5PF41, W5Q2D7, W5PIJ6, W5P0E9, W5PDE5, W5PVY1, W5PBY2	0.0897962	0.343511	0.1
GO:0043217	myelin maintenance	BP	1	10	49	5237	0.0204082	0.00190949	over	W5PLB8	W5P7V7, P09670, W5PLB8, W5PZI1, W5P5W6, W5Q3C1, C5IJA6, W5PXK2, W5NX12, W5PWQ4	0.0897962	0.343511	0.1
GO:0021535	cell migration in hindbrain	BP	1	10	49	5237	0.0204082	0.00190949	over	W5P2I4	W5Q5C7, W5QGP2, W5QBE8, W5QGL8, W5P5A0, B0FYY4, W5PMI8, W5P901, W5PI56, W5P2I4	0.0897962	0.343511	0.1
GO:0009215	purine deoxyribonucleoside triphosphate metabolic process	BP	1	10	49	5237	0.0204082	0.00190949	over	W5PPQ1	W5QI77, W5P8E4, W5P207, W5PVD4, W5Q5R5, Q2V8X7, W5PPQ1, W5PFM8, W5P5K1, W5Q6A9	0.0897962	0.343511	0.1
GO:0042036	negative regulation of cytokine biosynthetic process	BP	1	10	49	5237	0.0204082	0.00190949	over	W5NXF3	W5NXF3, W5PT49, W5QEM2, W5PV11, A2ICA4, A0A0A0WFR4, W5PH52, W5P0E9, W5QCI8, W5P880	0.0897962	0.343511	0.1
GO:0021859	pyramidal neuron differentiation	BP	1	10	49	5237	0.0204082	0.00190949	over	W5P2I4	W5PLE0, W5PTB7, W5PA16, W5P7T2, W5QAF8, W5PUP9, W5PZR4, W5P901, W5Q8D7, W5P2I4	0.0897962	0.343511	0.1
GO:0001775	cell activation	BP	7	416	49	5237	0.142857	0.0794348	over	W5PSQ7, W5P3Q3, W5QHZ5, A0A0B4J1Q0, W5PH95, W5Q7I2, W5NXW9	W5PQQ8, W5PS49, W5Q208, W5Q0M7, W5PT68, W5P596, A0A0B4J1Q0, W5QF81, W5QEW1, A2P2H3, W5PE90, W5QBQ9, W5NXE1, Q2TGQ0, W5PC55, W5QC22, W5Q571, W5P481, W5NZI9, W5Q0N8, W5P2U6, W5PU96, W5Q334, W5PT76, W5PD87, W5PS64, Q4LBE0, W5Q5Y1, W5PTY2, W5P9C4, Q4LBE2, A4ZVY8, W5P259, W5Q2S8, W5PR48, W5PP04, O62848, A4ZVX6, W5NZK9, W5Q1R8, A0A1D9CFF1, W5PSX7, A0A0R5Z2R2, A2P2G0, W5NWF6, P62262, W5PP23, W5Q0Q1, W5P…	0.0900979	0.343696	0.0168269
GO:0015718	monocarboxylic acid transport	BP	2	54	49	5237	0.0408163	0.0103112	over	W5PL60, W5NU39	W5P878, W5P7V7, P14639, W5PS88, W5NTI1, Q2VLH9, W5NUG0, P13389, W5Q4Z5, W5PSZ5, W5PS50, W5QH47, W5PWE9, W5PQJ2, W5QIK9, W5P321, W5PRP1, W5PX72, C5IJA6, Q7YQR7, A6ZE99, W5Q6R7, W5NU39, W5Q6N3, W5PZ78, W5QET6, W5NTF9, W5PP44, W5QGL6, W5Q980, A2VBC7, W5Q4S7, W5Q740, W5P895, Q30DS1, W5P8J8, Q1ZZU7, W5NU92, W5PCL4, W5PBF0, W5PRN4, W5NX76, W5PWP0, W5P2W8, W5PTV7, W5P266, Q28559, W5PL60, B2MVX5, W5QFP0,…	0.0902844	0.343696	0.037037
GO:0072073	kidney epithelium development	BP	2	54	49	5237	0.0408163	0.0103112	over	W5P9M5, W5PZU9	W5PYU4, H9CJU8, W5QFY4, B0LXN9, W5NY24, P20757, W5Q4Z6, W5PJ36, W5PZG8, W5P601, W5PBD8, P56401, H9CH14, W5Q499, Q9N2J6, W5P2E2, W5QD97, W5QBV7, W5P0E9, W5P373, W5PZY0, W5QEP7, W5PN85, P20003, W5P7X7, W5QHB1, W5PU66, W5PS22, Q5J7V1, W5PVM5, W5PZU9, C5ISB0, W5P3P7, W5QI40, W5QBG6, W5Q233, W5Q5A8, W5PZV5, C8BKE1, A0A0U1YZ59, W5P3Y8, W5PW72, A0A1D9CFF1, B0FN90, W5P9M5, W5Q7R8, Q7M303, W5P1A7, W5QJ76,…	0.0902844	0.343696	0.037037
GO:0002440	production of molecular mediator of immune response	BP	2	55	49	5237	0.0408163	0.0105022	over	A0A0B4J1Q0, W5NXW9	W5PQQ8, W5Q208, W5PV25, W5NYS0, A0A0B4J1Q0, W5NZ47, O02762, W5PW08, W5QD84, W5PDP2, W5P7B1, W5Q093, Q2TGQ0, W5QGG0, W5Q9P0, W5P4Q3, W5NX51, W5PMN7, W5Q018, W5Q1L2, Q9TP56, W5P2E2, W5NSH4, W5Q6N3, R9WDP2, W5PES0, Q30778, W5PVY1, Q4LBE0, Q4LBE2, W5PBE0, A4ZVY8, R9WHW7, W5NVW1, W5QAU1, W5NXW9, W5P6B4, W5PJ97, Q4LBD8, W5NXK6, W5PRE5, Q1ZZU7, F8T871, W5PGH7, W5Q9V7, R9WH59, W5P506, W5QJ76, W5Q2D7, W5P…	0.0931493	0.354028	0.0363636
GO:0048518	positive regulation of biological process	BP	28	2449	49	5237	0.571429	0.467634	over	W5PSQ7, W5P316, W5Q940, W5NQQ0, A0A0B4J1Q0, W5NRM7, W5Q7I2, A2P2H1, W5Q2E1, W5NXW9, A2P2G9, W5PH95, W5Q0R1, P62896, W5PIH8, W5P3Q3, B5AN56, W5PVL4, W5P9M5, W5PBY2, W5NV14, Q9GKP4, W5NU39, W5P2I4, W5NXF3, W5PL60, W5QHZ5, W5PZB7	W5PS49, W5PJC2, Q3T2K8, W5PRS6, W5PB31, W5PB37, W5PB34, W5NYG1, W5PAR5, W5PRT2, W5Q3T3, W5PS50, W5NYG6, W5PNL4, W5PJD3, W5Q3T9, W5P0Q4, W5Q3T7, W5P0Q5, W5P4Y9, W5QDV1, W5NYH3, Q4LBE6, W5NYH2, W5PB46, W5Q3U4, W5PS64, W5NQ85, Q4LBE0, W5P9C4, Q4LBE2, Q4LBE3, W5NQ88, W5P0R7, W5NQ89, W5Q466, W5QE82, B2LYK6, B2LYK8, W5QA09, W5PAT6, W5Q3V5, W5PRV3, W5NYI9, W5PRV1, W5NQ92, B2LYL3, W5Q478, W5P0S5, W5PNN3,…	0.0936603	0.355045	0.0114332
GO:0030258	lipid modification	BP	3	116	49	5237	0.0612245	0.0221501	over	W5PTR6, W5Q8A9, W5NU39	W5P358, W5P996, B7TJ15, W5P878, W5P7V7, W5PKE2, W5PGE0, W5P5J4, W5P7N5, W5Q9G8, W5PIZ6, P0DN39, A7UHZ2, W5P6D9, W5NX51, W5PJD3, W5PPP4, W5Q732, W5PIJ6, W5PX72, W5PSF3, C5IJA6, Q7YQR7, W5P1C2, W5PQJ5, W5QF96, W5PCW9, W5PD88, W5Q0W3, W5PFE6, W5Q740, W5Q0G8, W5NWM2, W5QBS0, W5PD90, W5P2N8, W5PUC2, W5PBF2, B9VXW5, W5PTR6, W5PED5, W5P1M4, A0A0U1YZ59, W5P1M1, W5QB30, Q7M303, W5PUL4, W5QCN4, W5PIU4, W5P…	0.0937198	0.355045	0.0258621
GO:0030098	lymphocyte differentiation	BP	3	117	49	5237	0.0612245	0.022341	over	W5QHZ5, A0A0B4J1Q0, W5NXW9	W5PQQ8, W5P4P3, W5Q208, W5P596, W5QAF8, A0A0B4J1Q0, W5NRQ1, W5PIZ2, W5QEW1, W5NXU8, W5NV05, B2MVY4, W5NXE1, A0A0A0WFR4, W5P6L8, W5QIW1, W5QCC1, W5Q571, F8T853, W5Q0N8, W5NTV6, W5NVR0, W5P6U8, W5PU96, W5PIJ6, W5PQJ8, W5Q7L5, W5NRR9, W5Q6R7, W5Q6J0, C5IJ99, Q8WN59, Q30778, W5Q5Y1, W5PN43, W5PBE0, A4ZVY8, W5P259, F8TCU8, W5PUK2, O62848, W5NXW9, W5NRC6, W5PGX7, W5NZC5, B0FYY4, W5QBK9, A4ZVX6, F8T871,…	0.0955768	0.357389	0.025641
GO:0016482	cytosolic transport	BP	3	117	49	5237	0.0612245	0.022341	over	W5PH95, W5Q7I2, W5NXW9	W5PT68, W5Q0M4, W5Q203, W5NPU5, W5P2D2, W5NY66, W5PMA0, W5NZ01, W5QBQ8, W5QA68, W5P088, W5P645, W5P6U5, W5P369, W5Q9X5, W5Q3D2, W5PVL6, W5NXN2, C5IJ93, W5PMB1, W5Q859, W5Q9H8, W5PL84, C5IJ98, W5QHV6, W5P098, W5PQ22, W5P9C4, W5NZJ8, W5P0Z7, W5QHN1, W5P2V0, W5PH04, W5P2N3, W5P2N5, W5P4R1, W5PM29, W5PMK3, W5Q3E3, B2LYK6, W5NXW9, W5PGX8, W5QC46, W5PDR1, W5Q1A6, W5NQA0, W5PH95, W5Q1R1, W5PAL6, W5NZK9,…	0.0955768	0.357389	0.025641
GO:0030162	regulation of proteolysis	BP	7	425	49	5237	0.142857	0.0811533	over	W5NVB2, W5PH95, W5PPQ1, W5Q7I2, W5PBY2, P62896, W5NWR6	W5P1R7, W5PJC2, W5QD41, W5PB31, W5QD49, W5QBQ9, W5PC55, W5PRT2, A7UHZ2, W5NYG6, W5PLH4, W5P2U6, W5PDY0, W5NVB2, W5QF96, W5PPQ1, W5PR43, W5NQ85, W5P9C4, W5PIC2, W5QC42, S4TZR5, W5PDZ1, W5QB24, B0FN90, W5PID9, W5NZL1, W5PC80, W5PCY1, W5QEZ3, W5PYD1, W5NWF6, W5QAR9, P62262, W5NUB0, W5PRW4, W5P7A5, P50450, W5NT86, B6UV62, W5PG95, W5PE53, W5QBM6, W5NT90, W5QDQ8, A5YBU8, W5Q537, W5P689, W5Q1L5, G3FIP6,…	0.0983201	0.357389	0.0164706
GO:0044110	growth involved in symbiotic interaction	BP	1	11	49	5237	0.0204082	0.00210044	over	W5PVL4	W5PHQ0, W5NYF4, C5ISA9, W5PQF5, W5PLB7, C8BKC7, W5PVL4, W5QBW5, C0JXB7, W5NT04, W5Q6N3	0.0983288	0.357389	0.0909091
GO:0048483	autonomic nervous system development	BP	1	11	49	5237	0.0204082	0.00210044	over	W5P2I4	W5PVZ6, W5QAQ4, W5QDG7, W5PQJ8, W5Q7R8, W5P901, W5NY24, W5P2I4, W5Q7S8, W5PJV8, W5PZ78	0.0983288	0.357389	0.0909091
GO:0060076	excitatory synapse	CC	1	11	49	5237	0.0204082	0.00210044	over	W5NQQ0	W5Q1P6, W5NQQ0, W5PN04, W5PQ98, W5P2E2, W5Q5V2, W5NUL3, W5Q2K9, W5P5J0, W5QGN5, W5Q083	0.0983288	0.357389	0.0909091
GO:0071604	transforming growth factor beta production	BP	1	11	49	5237	0.0204082	0.00210044	over	W5Q2E1	W5NU76, H9CJU8, Q8WN59, W5QFP0, W5PW72, W5NZS6, W5NSV0, W5PPY5, W5NZU3, W5PXC8, W5Q2E1	0.0983288	0.357389	0.0909091
GO:0030890	positive regulation of B cell proliferation	BP	1	11	49	5237	0.0204082	0.00210044	over	W5NXW9	W5P207, W5Q2D7, B2MVW1, Q1ZZU7, Q5J7V1, W5QGG0, W5QD84, W5Q5K3, W5PY59, W5PBE0, W5NXW9	0.0983288	0.357389	0.0909091
GO:0051931	regulation of sensory perception	BP	1	11	49	5237	0.0204082	0.00210044	over	W5P3Q3	W5P6H9, W5QB25, W5Q5R2, W5NY29, W5P3Q3, W5P6D2, W5P0Z9, W5QI70, W5Q937, P13389, B9VXW5	0.0983288	0.357389	0.0909091
GO:0019359	nicotinamide nucleotide biosynthetic process	BP	1	11	49	5237	0.0204082	0.00210044	over	W5P316	W5P9X8, W5PR04, W5P316, W5QCD6, W5P368, Q6XUZ5, W5P285, A1XI85, W5P2A9, W5PC82, W5PMJ7	0.0983288	0.357389	0.0909091
GO:0048247	lymphocyte chemotaxis	BP	1	11	49	5237	0.0204082	0.00210044	over	W5P3Q3	W5Q0N8, W5PH56, W5PJR0, Q8WN59, W5PJG0, W5P3Q3, W5PIZ2, P42819, W5QI59, W5PJR5, W5P491	0.0983288	0.357389	0.0909091
GO:0030517	negative regulation of axon extension	BP	1	11	49	5237	0.0204082	0.00210044	over	W5P2I4	B6E1W2, W5NYN6, W5P3Y8, W5NY29, W5QAQ4, W5PQ98, W5P901, W5P2I4, W5PQI2, W5Q7S8, W5PJV8	0.0983288	0.357389	0.0909091
GO:0006122	mitochondrial electron transport, ubiquinol to cytochrome c	BP	1	11	49	5237	0.0204082	0.00210044	over	P62896	W5P722, W5P6B2, W5Q0A9, W5P2X9, B9VH04, W5Q0F9, W5P642, W5Q5G6, W5QCC2, W5PUP9, P62896	0.0983288	0.357389	0.0909091
GO:1903672	positive regulation of sprouting angiogenesis	BP	1	11	49	5237	0.0204082	0.00210044	over	W5NQQ0	W5PK80, W5NQQ0, W5PAD5, W5Q3T7, W5P5Q1, W5PG42, B0FN90, W5Q1B3, Q7M303, W5Q6J0, P20003	0.0983288	0.357389	0.0909091
GO:0042119	neutrophil activation	BP	1	11	49	5237	0.0204082	0.00210044	over	A0A0B4J1Q0	W5PN60, W5QI40, W5PUR2, W5PQF7, A0A0B4J1Q0, W5QCA2, W5NW17, W5QBI9, C8BKD9, W5NPP9, W5QCG0	0.0983288	0.357389	0.0909091
GO:0030501	positive regulation of bone mineralization	BP	1	11	49	5237	0.0204082	0.00210044	over	Q9GKP4	W5PVV9, W5Q9C0, W5QIN8, R9QXS6, W5PCS4, W5QCI8, W5QE82, W5P9P1, Q9GKP4, W5Q6X0, W5P0L8	0.0983288	0.357389	0.0909091
GO:0032733	positive regulation of interleukin-10 production	BP	1	11	49	5237	0.0204082	0.00210044	over	A0A0B4J1Q0	W5PGX7, W5Q1L2, Q8WN59, W5P2C3, W5P5Q1, W5PG42, W5PW72, W5PGJ7, A0A0B4J1Q0, W5Q1B3, W5Q6J0	0.0983288	0.357389	0.0909091
GO:0036041	long-chain fatty acid binding	MF	1	11	49	5237	0.0204082	0.00210044	over	W5NU39	W5NV10, W5NQJ0, W5NRE3, W5P8I3, W5P7N5, W5PTW4, W5NQK9, W5NQH6, W5QAX7, W5NU39, W5Q6N3	0.0983288	0.357389	0.0909091
GO:0055094	response to lipoprotein particle	BP	1	11	49	5237	0.0204082	0.00210044	over	A0A0B4J1Q0	W5Q0N8, W5Q887, W5PDH7, W5PFL8, B2MVW1, A0A0B4J1Q0, W5PIJ5, W5PS30, B0FYY4, W5PFV0, W5Q6N3	0.0983288	0.357389	0.0909091
GO:0051930	regulation of sensory perception of pain	BP	1	11	49	5237	0.0204082	0.00210044	over	W5P3Q3	W5P6H9, W5QB25, W5Q5R2, W5NY29, W5P3Q3, W5P6D2, W5P0Z9, W5QI70, B9VXW5, W5Q937, P13389	0.0983288	0.357389	0.0909091
GO:0030857	negative regulation of epithelial cell differentiation	BP	1	11	49	5237	0.0204082	0.00210044	over	W5P9M5	W5NYS1, C8BKE1, A0A075B6D9, A0A1D9CFF1, W5Q5L6, W5P9M5, W5PDY0, W5Q7R8, W5NY24, W5NWQ4, Q6B3Y2	0.0983288	0.357389	0.0909091
GO:0039528	cytoplasmic pattern recognition receptor signaling pathway in response to virus	BP	1	11	49	5237	0.0204082	0.00210044	over	W5PZB7	W5PV11, W5PVS3, W5NW65, W5PXM9, W5PSZ8, W5P2Y8, W5NZL1, W5PN22, W5PZB7, W5NV08, W5P825	0.0983288	0.357389	0.0909091
GO:0031994	insulin-like growth factor I binding	MF	1	11	49	5237	0.0204082	0.00210044	over	B5AN56	Q7YRW1, W5QG66, W5NSV3, Q9GK32, W5PEY8, B5AN56, B0FYY5, Q28893, W5NQ40, W5QDR0, A0A0R7F1J7	0.0983288	0.357389	0.0909091
GO:0030332	cyclin binding	MF	1	11	49	5237	0.0204082	0.00210044	over	W5NRM7	B2MVY4, B7U175, W5QIG5, W5PCA6, B6E1W2, W5PIC2, W5QGT1, W5P895, W5NRM7, W5PPL8, B2CL05	0.0983288	0.357389	0.0909091
GO:0044116	growth of symbiont involved in interaction with host	BP	1	11	49	5237	0.0204082	0.00210044	over	W5PVL4	W5PHQ0, W5NYF4, C5ISA9, W5PQF5, W5PLB7, C8BKC7, W5PVL4, W5QBW5, C0JXB7, W5NT04, W5Q6N3	0.0983288	0.357389	0.0909091
GO:0044117	growth of symbiont in host	BP	1	11	49	5237	0.0204082	0.00210044	over	W5PVL4	W5PHQ0, W5NYF4, C5ISA9, W5PQF5, C8BKC7, W5PVL4, W5PLB7, W5QBW5, C0JXB7, W5NT04, W5Q6N3	0.0983288	0.357389	0.0909091
GO:0019058	viral life cycle	BP	6	343	49	5237	0.122449	0.0654955	over	W5PH55, W5P1C7, W5P3Q3, W5NY14, W5PKR2, Q9GKP4	C5IWT5, W5QFH5, W5P114, W5P2D1, P0C276, W5PYQ7, W5PKE7, W5NV05, W5NSK3, W5QBQ8, W5PAR5, W5P2U1, Q09YJ1, W5QHM0, W5NXE8, W5Q3T9, W5Q217, W5PQR5, W5PDH7, W5Q3T7, W5Q212, W5P0Q5, W5Q697, W5Q3D2, W5P1C0, W5NQH2, W5PZT4, W5NVB1, C5IJ98, W5P3G9, W5P1C7, W5QFZ8, W5P010, W5PCG2, W5P374, W5NQ85, W5PTY2, W5QHN1, B7T161, W5NYY4, W5PIC2, W5NQ87, W5PSW9, W5Q5I4, B2LYK6, D4P8H6, W5PUK3, W5P3H2, W5NY89, K4P1S5,…	0.0984536	0.357389	0.0174927
GO:0048736	appendage development	BP	2	57	49	5237	0.0408163	0.0108841	over	W5NRM7, W5P2I4	W5PS49, W5Q4M3, W5QFD5, H9CJU8, W5PUU5, W5QIN8, W5QAF8, W5NRM7, W5NTI1, W5NY24, W5PSA7, W5QHQ8, W5PPX7, W5PIN0, W5QH47, W5QI69, W5Q537, W5QBA6, W5QIG5, W5P2U6, W5Q7P6, W5P2I4, W5P0I5, W5NRF9, Q9MZW3, W5Q4S0, W5PK25, W5PS64, W5P094, W5PMS1, W5Q0W3, W5PIC2, W5Q501, W5P895, W5Q6G1, B2MVW3, W5Q8C1, I1U3B9, W5QAM0, W5P6W0, W5Q6X0, W5Q152, W5NU55, W5P0K4, W5P8W7, W5NSV3, A0A1D9CFF1, W5PU75, W5PDB2, W5Q…	0.0989583	0.357561	0.0350877
GO:0060173	limb development	BP	2	57	49	5237	0.0408163	0.0108841	over	W5NRM7, W5P2I4	W5PS49, W5Q4M3, W5QFD5, H9CJU8, W5PUU5, W5QIN8, W5QAF8, W5NRM7, W5NTI1, W5NY24, W5PSA7, W5QHQ8, W5PPX7, W5PIN0, W5QH47, W5QI69, W5Q537, W5QBA6, W5QIG5, W5P2U6, W5Q7P6, W5P2I4, W5P0I5, W5NRF9, Q9MZW3, W5Q4S0, W5PK25, W5PS64, W5P094, W5Q0W3, W5PMS1, W5PIC2, W5Q501, W5P895, W5Q6G1, B2MVW3, W5Q8C1, I1U3B9, W5QAM0, W5P6W0, W5Q6X0, W5Q152, W5NU55, W5P0K4, W5P8W7, W5NSV3, A0A1D9CFF1, W5PU75, W5PDB2, W5Q…	0.0989583	0.357561	0.0350877
GO:0051384	response to glucocorticoid	BP	2	57	49	5237	0.0408163	0.0108841	over	W5NVB2, W5PV54	W5Q289, W5QFH6, W5PS88, W5NXM1, W5Q8M3, W5PSA7, B6UV62, W5QBI9, W5PSZ5, W5PK13, W5PJP2, W5PLX7, P56401, W5Q9X5, W5P004, W5NZ14, W5QDR0, W5QD51, W5Q6J0, W5NVB2, W5NZJ1, W5Q9L8, W5P4I9, W5NQ40, B5TQZ6, P52210, A2VBC7, C8BKD5, Q28551, E5LCW5, Q5J7V1, Q30DS1, W5NSM4, W5QAM0, W5PJR8, W5QFK5, P79245, W5P3Y8, W5PTV7, W5PV54, W5Q399, W5P5Q1, W5Q1B3, W5P8G0, W5PFB9, W5QD37, W5P5I7, W5PKY1, W5PG42, W5P1A5,…	0.0989583	0.357561	0.0350877
GO:0016032	viral process	BP	8	512	49	5237	0.163265	0.0977659	over	W5PH55, W5P1C7, W5P3Q3, W5NY14, W5PVL4, W5P9M5, W5PKR2, Q9GKP4	W5Q208, W5PJC2, W5P114, W5QCS0, W5PMI8, W5PKE7, W5QBQ8, W5PAR5, W5P2U1, W5P2U4, W5NXE8, W5NZI9, W5Q3T9, W5Q217, W5PQR5, W5Q3T7, W5Q212, W5P0Q5, W5Q697, W5NVB1, W5QFZ8, W5P010, W5Q3U4, W5P374, W5NQ85, W5PTY2, W5P2V1, B7T161, W5PIC2, W5NQ87, W5PSW9, B2LYK6, S4TZR5, W5QB23, W5P023, W5PQ30, W5Q590, W5P381, W5Q1R8, W5Q0P6, W5PQ34, A0A1D9CFF1, W5QC54, W5PID6, W5PID5, P62262, W5PQ43, W5Q000, W5NS67, W5P…	0.100428	0.362313	0.015625
GO:0006631	fatty acid metabolic process	BP	4	191	49	5237	0.0816327	0.0364713	over	W5PTR6, W5PL60, W5Q8A9, W5NU39	W5QIF6, O46544, W5NWS0, W5P358, B7TJ15, P01240, W5PIA1, W5P878, W5P7V7, W5PKE2, C7DLN1, A9YUY8, W5PGE0, W5P874, W5P5J4, W5P7N5, W5NRI3, W5NXM1, W5QA61, W5NRI1, W5PM94, W5Q9G8, W5PB39, W5PIZ6, W5P6D2, W5QCC1, W5QDE3, W5P6D9, W5PN31, W5QH47, W5Q7T6, W5NX51, W5PW57, W5PQJ2, W5PPP4, W5PMJ1, W5Q732, W5Q336, W5NR12, W5QIG1, W5PX72, W5PSF3, C5IJA6, W5PSN9, Q7YQR7, W5P1C2, W5QAX7, C9E8M7, W5PQJ5, W5NRR9,…	0.102082	0.367716	0.0209424
GO:0044764	multi-organism cellular process	BP	8	515	49	5237	0.163265	0.0983387	over	W5PH55, W5P1C7, W5P3Q3, W5NY14, W5P9M5, W5PVL4, W5PKR2, Q9GKP4	W5Q208, W5PJC2, W5P114, W5QCS0, W5PMI8, W5PKE7, W5QBQ8, W5PAR5, W5P2U1, W5P2U4, W5NXE8, W5NZI9, W5Q3T9, W5Q217, W5PQR5, W5Q3T7, W5Q212, W5P0Q5, W5Q697, W5NVB1, W5QFZ8, W5P010, W5Q3U4, W5P374, W5NQ85, W5PTY2, W5P2V1, B7T161, W5PIC2, W5NQ87, W5PSW9, B2LYK6, S4TZR5, W5QB23, W5PQ30, W5P023, W5Q590, W5P381, W5Q1R8, W5Q0P6, W5PQ34, A0A1D9CFF1, W5QC54, W5PID9, W5PID6, W5PID5, P62262, W5PQ43, W5Q000, W5N…	0.103043	0.370606	0.015534
GO:0043204	perikaryon	CC	2	59	49	5237	0.0408163	0.011266	over	W5Q940, W5PV54	W5QAF8, W5NVI0, W5NUG0, W5NY22, W5NTI0, W5PK95, W5PEN0, W5QH46, W5P7B1, K4P221, W5P001, W5PIV7, W5QHM0, W5NRA9, W5Q0V2, W5QG27, W5NPN4, W5QBA7, W5P564, W5P0M0, A0A1B3B5V3, W5P563, W5Q9X5, W5P5W7, W5QDZ3, W5PQF1, W5PWR6, W5P5C0, W5Q1D9, W5P131, W5QDJ4, W5Q7U7, W5PIG7, W5QBB7, B6E1W2, W5PLM5, W5Q940, W5PFV1, S4TZR5, W5P4N6, W5PZM9, W5QAM4, W5QAM0, W5NU92, W5PNV2, W5Q1R8, W5PTR5, W5PV54, W5P7M7, W5P…	0.104868	0.373184	0.0338983
GO:0032479	regulation of type I interferon production	BP	2	59	49	5237	0.0408163	0.011266	over	W5PZB7, Q9GKP4	W5PQQ8, W5P8T5, P0C276, W5NY24, W5PIV0, W5PQZ6, W5QJ04, W5NZI9, W5QAK6, W5NS34, W5P006, W5Q1L2, W5NX91, W5QEC4, W5PGJ7, W5NSH4, W5Q7L5, W5NQP8, Q9GKP4, W5QJA2, W5NWP4, W5Q6J0, W5PNH5, W5PMW3, W5NVN9, W5PPD6, W5QCH0, W5Q6B7, W5PT49, W5NS41, W5Q1U7, W5PGX7, W5PVE5, W5PXM9, W5QCQ4, W5PJ50, W5PH52, W5PJR8, W5QDK7, W5Q9V7, W5PV11, W5Q4P4, W5QHC1, W5P5Q1, W5Q399, W5Q2D3, W5Q1B3, W5P825, W5Q7R8, W5P6C3,…	0.104868	0.373184	0.0338983
GO:0000902	cell morphogenesis	BP	8	518	49	5237	0.163265	0.0989116	over	W5Q940, W5PLB8, W5P3Q3, W5NRM7, W5P9M5, W5Q2E1, W5P2I4, W5NXW9	W5Q0M7, W5PT68, W5PRS6, W5QC20, W5Q0M9, W5QC28, W5QBQ9, W5PA16, W5PC55, W5NQX4, W5P001, W5Q571, W5P2U6, W5PU96, W5QEX4, W5PDY0, W5PA24, W5P010, K4GWI0, W5Q5Y1, W5P250, W5P2V0, W5Q2S8, P52210, W5PR48, W5NQ88, W5QC42, W5NUA0, W5QAQ7, W5PAT6, W5QAQ4, W5PQT3, W5PR51, W5NYI9, W5NZK9, W5Q1R8, W5PQ39, W5Q478, W5P3Y8, W5PML4, W5PSX7, A0A1D9CFF1, B0FN90, W5NZL1, W5QEZ3, W5Q9B2, W5QA17, W5NWF6, W5NWF2, W5Q…	0.105697	0.373184	0.015444
GO:0002720	positive regulation of cytokine production involved in immune response	BP	1	12	49	5237	0.0204082	0.00229139	over	A0A0B4J1Q0	R9WHW7, R9WH59, A0A0B4J1Q0, W5NSH4, W5Q6N3, R9WDP2, Q4LBD8, Q1ZZU7, Q4LBE0, W5PBE0, Q4LBE2, A4ZVY8	0.106783	0.373184	0.0833333
GO:0032897	negative regulation of viral transcription	BP	1	12	49	5237	0.0204082	0.00229139	over	W5P3Q3	W5NZV0, W5QIG5, W5PIC2, Q9MZB2, W5PTB3, W5NS41, W5P3Q3, W5P3G9, W5P2C0, W5QHH1, W5PLW9, W5QAU1	0.106783	0.373184	0.0833333
GO:0007398	ectoderm development	BP	1	12	49	5237	0.0204082	0.00229139	over	W5Q687	W5Q6E8, W5PGS2, W5Q1P6, W5Q5V9, W5Q687, W5NSV3, W5Q571, W5PGV0, W5Q7R8, W5NY24, K4P438, W5Q6B8	0.106783	0.373184	0.0833333
GO:0045671	negative regulation of osteoclast differentiation	BP	1	12	49	5237	0.0204082	0.00229139	over	W5P3Q3	W5PU47, W5QC28, W5NWF6, W5Q4W6, W5QIN8, W5P3Q3, R9QXS6, W5P790, W5Q7R8, W5Q6X0, W5NY24, W5PZ78	0.106783	0.373184	0.0833333
GO:0070064	proline-rich region binding	MF	1	12	49	5237	0.0204082	0.00229139	over	W5P9M5	W5QI99, W5PE89, W5NZ63, W5NQ17, W5PD56, W5Q3F7, W5NYS6, W5P9M5, W5NQM5, W5P6Q5, W5QDJ4, W5PTP6	0.106783	0.373184	0.0833333
GO:0098643	banded collagen fibril	CC	1	12	49	5237	0.0204082	0.00229139	over	W5Q2E1	W5Q4M3, W5NU76, W5NTT7, W5NT24, W5P7X4, W5NVR8, W5QB88, W5Q2E1, Q9MZW3, W5Q4S0, W5QDH3, W5P481	0.106783	0.373184	0.0833333
GO:0045648	positive regulation of erythrocyte differentiation	BP	1	12	49	5237	0.0204082	0.00229139	over	Q9GKP4	B7TJ15, A2ICA4, W5P0M0, W5PV62, W5PEG7, W5PNN3, W5QCC1, W5Q1B3, W5NRR9, Q9GKP4, R4I7V7, O62804	0.106783	0.373184	0.0833333
GO:0070169	positive regulation of biomineral tissue development	BP	1	12	49	5237	0.0204082	0.00229139	over	Q9GKP4	W5PVV9, W5QIN8, R9QXS6, W5QE82, Q9GKP4, W5P9P1, W5P0L8, W5Q9C0, W5PCS4, W5QCI8, W5Q6X0, W5QEP7	0.106783	0.373184	0.0833333
GO:0009151	purine deoxyribonucleotide metabolic process	BP	1	12	49	5237	0.0204082	0.00229139	over	W5PPQ1	W5P207, Q2V8X7, W5Q5R5, W5PLD7, C5IJA8, W5P5K1, W5P8E4, W5QI77, W5PVD4, W5PPQ1, W5PFM8, W5Q6A9	0.106783	0.373184	0.0833333
GO:0010837	regulation of keratinocyte proliferation	BP	1	12	49	5237	0.0204082	0.00229139	over	W5P9M5	B2MVW3, W5NYS1, W5P4Q6, W5NXK9, W5NZS6, W5NYU9, W5Q3C2, W5PFV1, W5P9M5, W5NZU3, W5P8E9, W5NWQ4	0.106783	0.373184	0.0833333
GO:1902284	neuron projection extension involved in neuron projection guidance	BP	1	12	49	5237	0.0204082	0.00229139	over	W5P2I4	W5NU76, W5P3Y8, W5PVZ6, B0FN90, W5P901, W5P2I4, W5Q7S8, W5QBM4, W5QAQ4, W5PEL2, W5PJV8, W5NYD5	0.106783	0.373184	0.0833333
GO:0048846	axon extension involved in axon guidance	BP	1	12	49	5237	0.0204082	0.00229139	over	W5P2I4	W5QBM4, W5NU76, W5P3Y8, W5PVZ6, W5QAQ4, B0FN90, W5PEL2, W5P901, W5P2I4, W5Q7S8, W5PJV8, W5NYD5	0.106783	0.373184	0.0833333
GO:0005583	fibrillar collagen trimer	CC	1	12	49	5237	0.0204082	0.00229139	over	W5Q2E1	Q9MZW3, W5Q4M3, W5NU76, W5NTT7, W5NT24, W5P7X4, W5Q4S0, W5NVR8, W5QB88, W5QDH3, W5Q2E1, W5P481	0.106783	0.373184	0.0833333
GO:0046471	phosphatidylglycerol metabolic process	BP	1	12	49	5237	0.0204082	0.00229139	over	W5PL60	W5P722, W5Q768, W5PU03, W5PP09, W5Q4S7, W5QBF9, W5QEE6, W5PL60, W5PAW9, W5PRD7, B6UV59, W5Q3W3	0.106783	0.373184	0.0833333
GO:0019363	pyridine nucleotide biosynthetic process	BP	1	12	49	5237	0.0204082	0.00229139	over	W5P316	W5P9X8, W5PR04, W5P316, W5QCD6, W5P368, Q6XUZ5, W5P285, A1XI85, W5P2A9, W5PC82, W5PMJ7, W5NPU0	0.106783	0.373184	0.0833333
GO:0003143	embryonic heart tube morphogenesis	BP	1	12	49	5237	0.0204082	0.00229139	over	W5P9M5	W5PKX4, W5QFD5, W5P0Y1, A0A1D9CFF1, W5PP33, W5Q3F4, W5PZN5, W5P9M5, W5PIN0, W5QGR9, W5P2F1, W5QI69	0.106783	0.373184	0.0833333
GO:0051240	positive regulation of multicellular organismal process	BP	10	697	49	5237	0.204082	0.133091	over	W5PL60, W5Q940, W5NQQ0, W5P3Q3, A0A0B4J1Q0, W5NRM7, W5P9M5, W5PZB7, Q9GKP4, W5Q2E1	W5PQQ8, W5P358, W5Q208, W5PT68, A0A0B4J1Q0, W5PD71, W5PB37, W5Q571, W5P001, W5PTX3, W5P481, W5NXE8, W5NZI9, W5P006, W5Q0N8, W5Q3T7, W5PU96, W5QEX4, W5QD51, W5PDY0, W5QJA2, W5NVB1, W5NYH2, W5PD88, W5QC34, W5PB46, W5Q3U4, Q4LBE0, W5NQY1, Q4LBE2, A4ZVY8, W5P2V0, W5P491, W5PIC2, W5Q4W8, W5PMK3, W5Q466, W5QE82, S4TZR5, O62848, W5Q9A1, W5PAT6, W5QAQ4, W5PP11, W5PR51, W5PZE9, A4ZVX6, W5NQZ2, W5NZK9, B2L…	0.107854	0.375823	0.0143472
GO:0030218	erythrocyte differentiation	BP	2	60	49	5237	0.0408163	0.0114569	over	Q9XT27, Q9GKP4	B7TJ15, W5PUU5, W5PV62, W5Q5K3, W5NV05, B2MVY4, W5PKV1, W5PBP1, A0A0A0WFR4, W5PC55, W5PEV6, W5PZG0, W5P285, W5PP33, W5QCC1, W5NQX4, W5NYG6, Q6RYD0, W5QBE8, W5P0M0, W5Q7L4, W5Q7P6, W5NRR9, Q9GKP4, W5Q6R7, W5PYB1, W5QFN2, B2LU20, A8VIE7, W5P8M8, W5PZY0, W5PNQ1, R4I7V7, W5PN43, A4ZVY8, W5Q4W8, W5QIH5, W5QIH2, W5PEG7, Q9XT27, W5NQM5, W5PTI1, O62804, W5NY89, W5QDK8, B2CL05, W5PHF5, W5P4S5, W5P586, W5P…	0.107859	0.375823	0.0333333
GO:0048583	regulation of response to stimulus	BP	20	1654	49	5237	0.408163	0.31583	over	W5PSQ7, W5Q349, W5NQQ0, W5P3Q3, A0A0B4J1Q0, B5AN56, W5P9M5, W5PVL4, W5Q7I2, W5PBY2, A2P2H1, W5NV14, Q9GKP4, W5P2I4, W5NXW9, A2P2G9, W5QHZ5, W5PH95, W5Q0R1, W5PZB7	W5PJC2, W5P596, W5PRS6, W5PRS4, W5PB37, W5NYG1, W5Q3T3, W5PS50, W5NYG6, W5PJD3, W5Q3T7, W5P0Q5, W5QDV1, W5NYH3, Q4LBE6, Q4LBE7, Q4LBE0, W5P9C4, Q4LBE2, Q4LBE3, W5NQ89, W5QE82, B2LYK6, B2LYK8, W5PAT6, W5Q3V5, W5PRV3, W5NYI9, B2LYL3, B2LYL4, W5Q478, W5P0S5, W5QE95, W5QIA5, Q7M303, W5NYJ7, W5NUB0, W5PRW3, W5PRW4, W5PW89, W5Q405, W5Q887, W5Q404, W5NPQ2, W5P0L8, W5PEV7, W5PAN6, W5PEV6, W5PVX3, W5QDQ8,…	0.108489	0.377458	0.0120919
GO:0038023	signaling receptor activity	MF	3	124	49	5237	0.0612245	0.0236777	over	A0A0B4J1Q0, W5P2I4, W5NXW9	W5P4P3, W5P996, W5PEI7, A0A0B4J1Q0, W5QF81, W5PIZ2, W5PQI2, W5PE90, W5Q7S8, W5P0Y1, Q2TGQ0, W5QA68, W5QC22, W5QIW1, W5PS52, W5Q571, F8T853, W5Q615, W5PEB6, W5Q612, W5PDH7, W5PIJ6, W5P6M6, W5QEX4, W5PQJ8, W5QJA2, W5NRJ3, W5NVB1, W5Q9H4, W5NTF2, W5PHY6, Q30778, W5PN42, W5NQY1, W5Q5Y1, W5PBE0, W5PW66, W5QC42, W5PZ48, F8TCU8, W5PTQ9, W5QEY2, W5NXW9, W5PHR1, I7AHD6, W5P3H8, W5QAQ4, W5P7H5, W5PSG7, A0A…	0.108996	0.37866	0.0241935
GO:0009986	cell surface	CC	6	353	49	5237	0.122449	0.067405	over	W5PSQ7, W5NQQ0, W5PH95, A0A0B4J1Q0, W5Q7I2, W5NXW9	G5CC04, W5PTW5, A0A0B4J1Q0, F5CC79, I6WH56, A2P2H3, W5QBQ9, Q2TGQ0, A4ZVZ1, W5PI17, W5PS52, W5NQX4, A4ZVZ3, W5Q571, O46390, W5NYG6, C5IWU1, W5Q0N8, W5Q1P6, W5NV12, W5PFL8, W5Q3T7, W5QEX4, W5P2E2, W5PD84, C6JUQ0, W5QJA2, W5Q6J0, W5NVB1, C5IJ99, Q4LBE7, W5Q5H8, W5QC35, W5PD87, W5P4I9, B2LU28, W5NQ85, W5Q5Y1, Q4LBE0, W5PL89, W5PBE0, Q4LBE2, W5P2V0, A4ZVY8, Q4LBE3, W5P812, A2VBC7, W5QBB7, W5Q4W8, W5Q…	0.109239	0.378944	0.0169972
GO:0090407	organophosphate biosynthetic process	BP	5	273	49	5237	0.102041	0.0521291	over	W5PL60, W5PH55, W5P316, W5NY14, W5NU39	B2LSM6, W5QIN9, W5P7N5, W5NRI3, W5NV06, W5P6L7, W5PCV0, W5Q5G8, C5IWU0, W5NQ72, C5IWU1, W5PZ31, W5PKF1, W5NX51, W5PJD3, C5IWS9, W5P1S5, W5P368, W5QDE5, W5PWN8, W5NX59, W5QD51, W5P1C2, W5P9S5, W5PDY0, W5PMJ7, W5PYR3, W5PSF9, W5P1C5, P82197, W5PRD7, W5NYH2, W5QF96, W5QBR4, W5PFM8, W5PTY2, C5IWT0, W5Q7M0, W5P9T1, W5NXW3, W5PP09, W5PR48, P07846, W5PNM5, P52210, W5QCD6, W5PP04, W5P0R7, W5PP03, W5NW49,…	0.109822	0.380404	0.018315
GO:0051704	multi-organism process	BP	12	883	49	5237	0.244898	0.168608	over	W5NXF3, W5P316, W5PH55, W5P3Q3, W5P1C7, W5NY14, W5PVL4, W5P9M5, W5Q0R1, W5PBY2, W5PKR2, Q9GKP4	W5Q208, W5PJC2, W5P596, W5PRS4, W5P114, W5PEZ2, W5QBQ8, W5PB39, W5PAR5, W5P2U1, W5P2U4, W5Q1P6, W5Q3T9, W5Q217, W5P366, W5Q3T7, W5Q212, W5Q697, W5P0Q5, W5QFZ3, W5PCW9, W5QFZ8, W5PD88, W5P131, W5Q3U4, W5P375, W5NQ85, W5P374, W5PTY2, W5P2V1, B7T161, W5NQ87, W5P0R7, B2LYK6, W5QA02, W5Q3V5, W5PQ30, W5P2W0, W5P381, W5Q1R8, W5P2W8, W5PQ34, W5QC54, W5QIA5, W5PYD1, P62262, W5NUB0, W5PQ43, W5Q000, W5PQ42,…	0.110263	0.381367	0.01359
GO:0007041	lysosomal transport	BP	2	61	49	5237	0.0408163	0.0116479	over	W5PH95, W5Q7I2	W5PP28, W5PEE9, W5PZ62, W5QGF4, W5NX06, W5NZM7, W5P5B0, W5QA68, W5PAR5, W5QEK8, C5IWU0, W5P088, W5PN74, B2ZHC0, W5PPL2, W5NPN4, W5PDH7, W5Q6N9, W5PUJ2, W5NRJ2, W5PRL5, W5QIP0, W5PGS2, W5PL84, W5NRF5, W5QGX7, W5NTF2, W5QD11, W5PQ22, W5PFM2, W5P0Z7, W5QHN1, W5PW22, W5Q7I2, W5Q0C3, B2LYK6, W5QC46, W5NQA0, W5P8J7, W5PD56, W5PH95, W5P023, W5Q1R1, C8BKD9, W5PRZ3, W5PPJ2, W5P0K1, W5PTR5, W5P2W8, W5PBF7,…	0.110873	0.382347	0.0327869
GO:0032606	type I interferon production	BP	2	61	49	5237	0.0408163	0.0116479	over	W5PZB7, Q9GKP4	W5PQQ8, W5P8T5, P0C276, W5NY24, W5PIV0, W5QJ04, W5PQZ6, W5NZI9, W5QAK6, W5NS34, W5P006, W5Q1L2, W5NX91, W5QEC4, W5PGJ7, W5NSH4, W5Q7L5, W5NQP8, Q9GKP4, W5QJA2, W5NWP4, W5PNH5, W5Q6J0, W5PMW3, W5NVN9, W5PPD6, C8BKC7, W5QCH0, W5Q6B7, W5PT49, W5PYW5, W5NS41, W5Q1U7, W5PGX7, W5PVE5, W5PXM9, W5QCQ4, W5PH52, W5PJ50, W5QDK7, W5PJR8, W5Q9V7, W5PV11, W5Q4P4, W5QHC1, W5P5Q1, W5Q399, W5Q2D3, W5Q1B3, W5P825,…	0.110873	0.382347	0.0327869
GO:0002521	leukocyte differentiation	BP	4	197	49	5237	0.0816327	0.037617	over	W5P3Q3, W5QHZ5, A0A0B4J1Q0, W5NXW9	W5PQQ8, W5Q208, W5P596, W5QIN8, A0A0B4J1Q0, W5P6L7, W5QEW1, W5NXU8, W5NV05, W5QC28, W5QBQ9, W5NXE1, W5PB37, W5P6L8, W5QCC1, W5Q571, W5Q0N8, W5NVR0, W5PU96, W5Q7L5, W5Q6J0, C5IJ99, W5NYH2, W5Q5Y1, W5PBE0, A4ZVY8, W5P259, W5Q4W6, F8TCU8, W5PUK2, O62848, W5NXW9, W5NW47, W5QJ22, A4ZVX2, B9VXW5, A4ZVX6, W5NYI9, W5PAD5, A0A1D9CFF1, W5PSX7, R9QXS6, B0FN90, W5Q1B3, W5NU18, A2SW69, W5NW58, W5NRL4, W5NWF6,…	0.111116	0.382625	0.0203046
GO:0001558	regulation of cell growth	BP	4	199	49	5237	0.0816327	0.0379989	over	W5Q940, B5AN56, W5NRM7, W5P2I4	W5Q3C1, W5P5J0, W5P1S0, W5P001, W5QHM2, W5PGN1, W5Q0N8, W5PNL4, W5PWN8, W5NQH6, W5PWN6, W5PDY0, C5IJ99, W5Q3D8, W5PA24, W5QGL6, W5QEH0, W5NWU1, W5NY88, S4TZR5, W5P4J3, W5QJ22, W5PJ50, W5QAQ4, W5Q6K9, W5QFK2, W5PJ56, B9VXW5, W5PJV8, W5PBF0, W5PAD9, W5NQJ0, W5P7Q3, W5PXR1, W5P3Y8, W5QGM9, W5QDG7, B0FN90, W5Q6L8, W5P2G3, W5PZ59, W5PID5, W5PTJ0, W5NWF6, W5Q3F7, W5QHP9, A1XI85, W5PIU7, W5QFD5, W5PUU5,…	0.114207	0.38856	0.0201005
GO:0031347	regulation of defense response	BP	7	442	49	5237	0.142857	0.0843995	over	W5P3Q3, W5PH95, A0A0B4J1Q0, W5PZB7, W5Q7I2, W5PBY2, Q9GKP4	W5PJC2, W5PRS6, W5P596, A0A0B4J1Q0, W5QD41, I6WH56, W5QD49, Q2TGQ0, W5QFY8, W5QC22, A4ZVZ1, W5QB02, A7UHZ2, A4ZVZ3, W5NZI9, W5P369, W5PU96, W5QJA2, W5NVB1, Q4LBE6, Q4LBE7, W5PR43, Q4LBE0, W5PTY2, Q4LBE2, Q4LBE3, W5P491, W5NQ89, O62848, A4ZVX2, A4ZVX6, B2LYL4, W5Q1R8, W5PQ39, W5P3Y8, W5Q0P6, W5P026, W5PTZ9, W5PID9, W5NZL1, W5PHB4, W5NUB0, W5Q9B8, C5IS99, A4ZVW6, W5Q887, O02762, B6UV62, P20757, W5P…	0.114975	0.38856	0.0158371
GO:0010766	negative regulation of sodium ion transport	BP	1	13	49	5237	0.0204082	0.00248234	over	W5P9M5	W5PRP1, W5PS22, W5P9M5, W5NSJ5, W5PEU0, W5QI99, W5QGS5, W5PEP1, P20757, W5QAM4, W5PAT6, W5PD56, W5Q4Z5	0.11516	0.38856	0.0769231
GO:0042339	keratan sulfate metabolic process	BP	1	13	49	5237	0.0204082	0.00248234	over	W5Q2E1	W5NU76, W5P5R3, W5PVT4, W5NZ62, B2LSM6, W5Q1M0, W5P3N6, F5CC79, W5Q2E1, W5QEL0, W5NUA0, W5P3C6, W5PEL2	0.11516	0.38856	0.0769231
GO:0030673	axolemma	CC	1	13	49	5237	0.0204082	0.00248234	over	W5PLB8	W5QBB7, W5Q478, W5NUY7, W5NX12, W5NYV5, W5NZX9, W5PWQ4, W5PK94, W5QAL5, W5PDN3, W5PLB8, W5Q4Z6, W5QJ36	0.11516	0.38856	0.0769231
GO:0017091	AU-rich element binding	MF	1	13	49	5237	0.0204082	0.00248234	over	W5NXF3	W5NR04, W5Q0Q6, C8BKE5, W5QAS3, W5PYP7, W5Q1G5, W5PKJ9, W5PVU9, W5NXF3, W5QEM2, W5P7A2, W5Q670, W5PNT2	0.11516	0.38856	0.0769231
GO:0060445	branching involved in salivary gland morphogenesis	BP	1	13	49	5237	0.0204082	0.00248234	over	W5P2I4	W5NQ88, W5PVZ9, W5PVZ6, W5NZS6, W5PVM5, W5PQH3, W5NZU3, W5P901, W5P2I4, W5Q7S8, B2MVW3, W5QB02, W5PJV8	0.11516	0.38856	0.0769231
GO:0006930	substrate-dependent cell migration, cell extension	BP	1	13	49	5237	0.0204082	0.00248234	over	W5Q940	W5QID2, W5Q940, W5NU63, W5PYY3, W5PWH2, W5NQM5, W5NW47, W5QBQ9, W5PGT5, C8BKC6, W5PPY5, W5Q1W2, W5PBJ4	0.11516	0.38856	0.0769231
GO:0014731	spectrin-associated cytoskeleton	CC	1	13	49	5237	0.0204082	0.00248234	over	W5PLB8	W5NV97, W5P2C2, W5NX12, W5PC91, W5NZX9, W5PWQ4, W5Q1K6, W5QAL5, W5PDN3, W5PJ75, W5PLB8, W5NQX4, W5QJ36	0.11516	0.38856	0.0769231
GO:0090183	regulation of kidney development	BP	1	13	49	5237	0.0204082	0.00248234	over	W5P9M5	W5P996, W5P7X7, C8BKE1, A0A0U1YZ59, W5Q499, B0FN90, W5P9M5, C5ISB0, W5Q7R8, W5NY24, P20757, W5PGI1, W5PVX3	0.11516	0.38856	0.0769231
GO:0008228	opsonization	BP	1	13	49	5237	0.0204082	0.00248234	over	W5PBY2	W5NU00, W5NUX8, W5PDE5, W5PD71, W5QBW5, W5PBY2, W5P7P6, W5NVB1, Q29439, W5NXM6, W5NXJ3, W5QC22, W5NUJ7	0.11516	0.38856	0.0769231
GO:0005501	retinoid binding	MF	1	13	49	5237	0.0204082	0.00248234	over	W5NRM7	W5Q0L2, W5PGN9, W5NVS0, W5P895, W5NZ47, W5NRM7, W5NRG4, W5PKD5, W5PAM5, W5P3H8, Q8SQ25, W5PIN0, W5QI69	0.11516	0.38856	0.0769231
GO:2000403	positive regulation of lymphocyte migration	BP	1	13	49	5237	0.0204082	0.00248234	over	W5P3Q3	W5Q0N8, W5P3Q3, W5PGJ7, W5PIZ2, W5QAT3, W5PB75, W5QG66, W5PH56, Q8WN59, W5Q5Y1, W5QI59, W5PDK4, W5NYD5	0.11516	0.38856	0.0769231
GO:0006775	fat-soluble vitamin metabolic process	BP	1	13	49	5237	0.0204082	0.00248234	over	W5NRM7	W5PW57, W5PT49, W5PFE3, W5NRM7, W5PWG8, W5PAM5, W5PTG9, W5PUH5, W5PB46, W5P131, W5QEM8, W5PIN0, W5QI69	0.11516	0.38856	0.0769231
GO:0006006	glucose metabolic process	BP	3	128	49	5237	0.0612245	0.0244415	over	W5PH55, W5NY14, W5Q8A9	W5P7V5, B7TJ15, B9VH00, W5P7V7, B7TJ13, W5PGE0, W5NR00, W5QDD4, W5P5J4, W5NUG0, W5PRK8, W5QCS8, W5QFQ0, W5NUG3, W5Q7C2, W5PIZ6, W5PUA9, W5PJD0, W5NTN0, W5P1S5, W5Q732, C5IJA6, P10764, Q7YQR7, W5PDY0, W5PTP8, W5Q6J0, W5NQP9, W5PHY8, W5QH52, W5P5C0, Q9GK32, W5QCD2, W5Q7U7, W5PQK3, W5Q7M0, P52210, P07846, W5P3X9, W5PWG1, W5QC41, W5P659, W5PRM8, D7R7V6, A7KP99, W5PYS5, W5PG75, W5QD66, W5QEY8, W5Q2C5,…	0.11698	0.394136	0.0234375
GO:0019882	antigen processing and presentation	BP	4	202	49	5237	0.0816327	0.0385717	over	A0A0B4J1Q0, W5PH95, W5Q7I2, W5NXW9	W5PJC2, A0A0B4J1Q0, W5QD41, I6WH56, W5P9R3, W5P912, W5QD49, Q2TGQ0, A4ZVZ1, W5QHM6, A7UHZ2, W5PI17, A4ZVZ3, C5IWU0, W5PBD0, W5P8Q0, W5P369, C5IWS9, W5PVL6, W5Q7L5, W5P6M2, C6JUQ0, W5PY15, Q4LBE6, Q4LBE7, W5PCG2, Q4LBE0, Q4LBE2, W5PBE0, C5IWT0, Q4LBE3, A4ZVY8, A2VBC7, W5NSM1, W5NVS4, W5P3X8, W5PPQ6, W5NU08, W5PZ48, F8TCU8, W5NY88, B2LYK6, O62848, W5NXW9, C5IJ83, Q30824, W5Q9A2, W5PKX6, Q30821, A4Z…	0.118914	0.400078	0.019802
GO:0009056	catabolic process	BP	14	1085	49	5237	0.285714	0.20718	over	W5PTR6, W5PV54, W5NRM7, W5P9M5, W5PZU9, W5PBY2, W5Q2E1, Q9GKP4, W5NU39, W5PL60, W5PH55, W5P1C7, W5PPQ1, W5Q8A9	W5P358, W5Q689, W5PJC2, W5PS45, W5P114, W5PB30, W5PB31, W5PB39, W5PAR5, W5PRT2, A7UHZ2, W5PS52, W5P2U1, W5P2U4, W5NRZ1, O46390, W5NYG6, W5PJD0, W5P2U9, W5PNL4, W5Q3T9, W5PPP4, W5P0Q4, W5PU98, W5P2U6, P84010, W5PAS5, W5QFZ8, W5PPQ1, W5P2V3, K4GWI0, W5P374, W5NQ85, W5P2V1, W5P2V0, P07846, P52210, W5NQ87, W5NQ89, W5QBS0, W5QC41, B2LYK6, W5PD90, W5PB50, W5NUA0, W5PAT6, W5Q233, W5Q3V5, W5NQ97, W5Q231,…	0.119847	0.4021	0.0129032
GO:0031960	response to corticosteroid	BP	2	64	49	5237	0.0408163	0.0122207	over	W5NVB2, W5PV54	W5Q289, W5QFH6, W5PS88, W5NXM1, W5Q8M3, B6UV62, W5PSA7, W5QBI9, W5PSZ5, W5PK13, W5P481, W5PJP2, W5PLX7, W5PQJ2, P56401, C5IJA0, W5Q9X5, W5P004, W5NZ14, W5QDR0, W5QD51, W5Q6J0, Q9MZW3, W5NVB2, W5NZJ1, W5Q9L8, W5P4I9, W5NQ40, B5TQZ6, P52210, A2VBC7, C8BKD5, Q28551, E5LCW5, Q5J7V1, Q30DS1, W5NSM4, W5QAM0, W5PJR8, W5QFK5, R4R2H5, P79245, W5P3Y8, W5PTV7, W5PV54, W5Q399, W5P5Q1, W5Q1F6, W5Q1B3, W5P8G0,…	0.120046	0.4021	0.03125
GO:1901566	organonitrogen compound biosynthetic process	BP	11	805	49	5237	0.22449	0.153714	over	W5NXF3, W5PL60, W5PH55, W5P316, W5P1C7, W5NY14, W5PZU9, W5Q8A9, W5QIR6, W5Q2E1, W5NU39	W5P114, W5PCV0, W5QDU7, W5P2U1, W5NQ72, W5P2U4, W5NRZ1, O46390, W5NYG6, W5P369, W5PNL4, W5PPP4, W5P368, W5Q697, P84010, W5NYH2, W5PCW9, W5QFZ8, W5PD88, W5P374, W5PTY2, W5PNM5, P52210, W5NQ87, W5P4Z8, W5P0R7, W5QC41, W5NUA0, W5QA09, W5PAT6, W5QA02, W5PAT8, W5Q233, W5PRV1, W5P381, W5Q5Z1, B2LYL3, W5PHB0, W5Q1R8, W5P2W8, W5PLJ1, W5P0S6, W5P0S5, W5QE95, W5QIA8, W5QA17, W5PYD1, W5P7A2, A1XI85, C5IS96,…	0.121162	0.4021	0.0136646
GO:0048675	axon extension	BP	2	65	49	5237	0.0408163	0.0124117	over	W5Q940, W5P2I4	W5PYU4, W5PUQ5, W5P5J0, W5PQI2, W5Q7S8, W5QBM4, W5PA16, W5NY29, W5P7J7, W5P6D2, W5PQ98, P0DN39, W5P001, W5NU76, W5PBD8, W5Q612, W5PVX8, W5P564, W5Q6V5, W5P563, W5NTZ6, H9CH14, W5PWN8, W5NVJ3, W5PDY0, W5P2I4, W5QFN2, W5Q3D8, W5P0V5, W5QGL6, W5QEH0, W5NYD5, W5P0J1, W5PLE0, W5QHF7, B6E1W2, W5Q940, W5P7T2, W5PFI7, W5Q2K9, W5NQM5, W5PPE1, W5P0N9, W5P4N6, W5Q3A5, W5QAQ4, W5NQ51, B0FYY4, W5PEL2, W5QFK2,…	0.123146	0.4021	0.0307692
GO:0032653	regulation of interleukin-10 production	BP	1	14	49	5237	0.0204082	0.00267329	over	A0A0B4J1Q0	W5Q1L2, W5P5Q1, W5PW72, A0A0B4J1Q0, W5PGJ7, W5Q1B3, W5Q6J0, W5PHQ0, W5PGX7, Q2TGQ0, Q8WN59, W5P2C3, W5PG42, Q30778	0.123459	0.4021	0.0714286
GO:0007016	cytoskeletal anchoring at plasma membrane	BP	1	14	49	5237	0.0204082	0.00267329	over	W5PLB8	W5PT68, W5PVZ9, W5NXN2, W5P2C2, W5PQK6, W5Q7R8, W5NX12, W5PWQ4, W5Q1K6, W5QI12, W5PLB8, W5P5A0, W5NQX4, W5P2V0	0.123459	0.4021	0.0714286
GO:0048532	anatomical structure arrangement	BP	1	14	49	5237	0.0204082	0.00267329	over	W5P2I4	C5IJA1, W5PTR5, W5Q4W8, W5NVJ3, W5QA76, W5P901, W5Q7P7, W5P2I4, W5Q7S8, W5QAL5, W5QA48, W5QAQ4, W5PI56, W5PJV8	0.123459	0.4021	0.0714286
GO:0002292	T cell differentiation involved in immune response	BP	1	14	49	5237	0.0204082	0.00267329	over	A0A0B4J1Q0	W5QAF8, W5P5Q1, A0A0B4J1Q0, W5Q1B3, Q9GL09, W5Q7L5, W5Q6J0, W5PNH5, W5PGX7, Q8WN59, W5P6L8, W5PG42, W5PSZ5, W5PCI2	0.123459	0.4021	0.0714286
GO:0052472	modulation by host of symbiont transcription	BP	1	14	49	5237	0.0204082	0.00267329	over	W5P3Q3	W5NZV0, W5PUS4, W5QIG5, W5PIC2, Q9MZB2, W5PUU5, W5P3Q3, W5P2C0, W5Q7P6, W5QAU1, W5PKY6, W5P2B2, W5PTB3, W5NXE8	0.123459	0.4021	0.0714286
GO:0032727	positive regulation of interferon-alpha production	BP	1	14	49	5237	0.0204082	0.00267329	over	W5PZB7	W5Q9V7, W5Q1L2, W5PV11, W5P5Q1, W5Q1B3, W5P825, W5Q6J0, W5PNH5, W5PGX7, W5P2C3, W5PG42, W5PN22, W5PZB7, W5NZI9	0.123459	0.4021	0.0714286
GO:0042573	retinoic acid metabolic process	BP	1	14	49	5237	0.0204082	0.00267329	over	W5NRM7	W5PQJ2, W5NS43, W5P895, P51977, W5NRM7, W5Q6G1, W5P8S8, W5PAM5, W5P9A0, I1U3B9, W5PN69, W5PIN0, W5QI69, W5PBM7	0.123459	0.4021	0.0714286
GO:0043921	modulation by host of viral transcription	BP	1	14	49	5237	0.0204082	0.00267329	over	W5P3Q3	W5NZV0, W5PUS4, W5QIG5, W5PIC2, Q9MZB2, W5PUU5, W5P3Q3, W5P2C0, W5Q7P6, W5QAU1, W5PKY6, W5P2B2, W5PTB3, W5NXE8	0.123459	0.4021	0.0714286
GO:2001241	positive regulation of extrinsic apoptotic signaling pathway in absence of ligand	BP	1	14	49	5237	0.0204082	0.00267329	over	W5NQQ0	W5Q7U7, W5PNP6, W5NQQ0, W5QGL8, W5PZ02, W5PZ78, W5Q5C7, W5QGP2, W5PTC7, W5PSA7, A2ICA4, W5Q0B5, W5QHW2, W5PNV2	0.123459	0.4021	0.0714286
GO:0032288	myelin assembly	BP	1	14	49	5237	0.0204082	0.00267329	over	W5PLB8	W5NZ60, W5PY31, W5PXV2, W5PFL8, H9CH14, W5PRR2, W5NX12, W5PWQ4, W5QAW1, W5QCJ0, W5PLB8, W5NQX4, W5NQZ2, W5NQY1	0.123459	0.4021	0.0714286
GO:0010543	regulation of platelet activation	BP	1	14	49	5237	0.0204082	0.00267329	over	A0A0B4J1Q0	C8BKD1, W5PUR2, A0A0B4J1Q0, W5QF71, W5NPP9, W5PRL5, W5QGS5, W5QCN4, W5Q5A6, W5QH50, W5PVX3, W5Q297, Q4U3W6, W5PZF6	0.123459	0.4021	0.0714286
GO:0060441	epithelial tube branching involved in lung morphogenesis	BP	1	14	49	5237	0.0204082	0.00267329	over	W5P9M5	W5NQ88, W5PVZ9, W5Q3N1, W5QFH6, W5PZ48, W5P9M5, W5PFV1, W5Q7R8, W5NY24, W5QCN4, B2MVW3, W5Q1X1, Q9MZS8, W5QFK5	0.123459	0.4021	0.0714286
GO:0001756	somitogenesis	BP	1	14	49	5237	0.0204082	0.00267329	over	W5P2I4	W5PQQ8, H9CJU8, W5NZC9, W5Q754, A0A1D9CFF1, W5PDB2, W5PXM5, W5Q5K3, W5P901, W5P2I4, W5NWF6, W5QEP1, W5Q3F7, W5QGR9	0.123459	0.4021	0.0714286
GO:0050919	negative chemotaxis	BP	1	14	49	5237	0.0204082	0.00267329	over	W5P2I4	W5NX51, B2ZHC0, W5P3Y8, O02762, W5P901, W5P2I4, C5IJ99, W5QG66, W5QER2, W5QAQ4, W5PEY8, B0FYY5, W5Q4Z6, W5PJV8	0.123459	0.4021	0.0714286
GO:0009200	deoxyribonucleoside triphosphate metabolic process	BP	1	14	49	5237	0.0204082	0.00267329	over	W5PPQ1	W5PZ10, W5P207, Q2V8X7, W5Q5R5, W5Q861, W5QIN9, W5P5K1, W5P1G0, W5QI77, W5P8E4, W5PVD4, W5PPQ1, W5PFM8, W5Q6A9	0.123459	0.4021	0.0714286
GO:0008045	motor neuron axon guidance	BP	1	14	49	5237	0.0204082	0.00267329	over	W5P2I4	W5QHB1, B6E1W2, W5P3Y8, W5PVZ6, W5PQJ8, W5P901, W5P2I4, W5Q7S8, W5QBM4, W5Q4B1, W5QAQ4, W5PVU0, W5PJV8, W5NYD5	0.123459	0.4021	0.0714286
GO:0051769	regulation of nitric-oxide synthase biosynthetic process	BP	1	14	49	5237	0.0204082	0.00267329	over	W5P316	C8BKE1, W5NX76, C5IJB1, W5P316, W5PWP0, W5PHY8, G8FRI8, W5PUH7, P09670, W5Q1D9, W5QJ40, W5Q497, W5PTW1, W5NU92	0.123459	0.4021	0.0714286
GO:0051767	nitric-oxide synthase biosynthetic process	BP	1	14	49	5237	0.0204082	0.00267329	over	W5P316	C8BKE1, W5NX76, C5IJB1, W5P316, W5PWP0, W5PHY8, G8FRI8, W5PUH7, P09670, W5Q1D9, W5QJ40, W5Q497, W5PTW1, W5NU92	0.123459	0.4021	0.0714286
GO:0052312	modulation of transcription in other organism involved in symbiotic interaction	BP	1	14	49	5237	0.0204082	0.00267329	over	W5P3Q3	W5NZV0, W5PUS4, W5QIG5, W5PIC2, Q9MZB2, W5PUU5, W5P3Q3, W5P2C0, W5Q7P6, W5QAU1, W5PKY6, W5P2B2, W5PTB3, W5NXE8	0.123459	0.4021	0.0714286
GO:0006508	proteolysis	BP	10	719	49	5237	0.204082	0.137292	over	W5NVB2, W5PV54, W5PH95, W5PPQ1, W5P9M5, W5Q7I2, W5PBY2, P62896, Q9GKP4, W5NWR6	W5Q329, W5P1R7, W5PJC2, W5Q689, W5QD41, W5PB31, W5QCS0, W5PMI8, W5QD49, W5QBQ9, W5PB39, W5PC55, W5PAR5, W5PRT2, A7UHZ2, W5P3W2, W5P485, W5NYG6, W5PMJ5, W5Q0N8, W5Q3T9, W5PLH4, W5PU98, W5Q2R5, W5P2U6, W5NQ77, W5QDV1, W5PD84, W5PDY0, W5NVB2, W5QF96, W5QB13, W5PPQ1, W5P2V3, W5PR43, W5NQ85, W5P9C4, W5PIC2, W5Q4W8, W5NQ89, W5QC42, W5PBV2, W5PA30, S4TZR5, W5PDZ1, W5PC79, W5QB24, W5P8B9, W5Q3V5, W5P023,…	0.125894	0.409461	0.0139082
GO:0060333	interferon-gamma-mediated signaling pathway	BP	2	66	49	5237	0.0408163	0.0126026	over	W5PH55, W5NY14	W5Q1G8, I6WH56, W5Q0M9, Q30769, Q2TGQ0, A4ZVZ1, W5PI17, A4ZVZ3, F8T853, W5P283, A0A0H5FTE1, W5PXC6, R9WDP8, W5PUR2, Q9TP56, W5Q212, R9WHX0, W5QA34, R9WDP2, Q4LBE6, Q4LBE7, W5QBV7, Q30778, W5PUW2, A0A0H5FRL8, Q4LBE0, Q30771, Q4LBE2, Q4LBE3, W5Q3Q7, R9WHW7, W5NS41, F8TCU8, Q30824, W5QAM4, W5PH55, Q30821, Q4LBD8, Q4LBD9, A4ZVX2, W5NZC5, A4ZVX3, W5NUE9, A4ZVX6, F8T871, W5P7Y9, C8BKE1, W5PV11, W5Q7Z8,…	0.126265	0.410099	0.030303
GO:0014070	response to organic cyclic compound	BP	7	455	49	5237	0.142857	0.0868818	over	W5NVB2, W5P316, W5PV54, W5P3Q3, W5PZU9, W5PZB7, W5Q2E1	W5P3V5, W5PTW5, W5PRS4, W5QF81, W5PKE7, W5PE90, W5QB08, W5PC55, W5P1S0, W5Q4V0, W5NXE8, W5P481, W5NQ71, W5P006, W5PNL4, W5P004, W5QD51, W5PDY0, P84010, W5NVB2, W5NZJ1, W5PCW9, W5PD88, W5P2V0, P52210, W5PIC2, W5Q2S9, W5PP04, W5P0R7, W5QC41, W5QEY2, W5Q354, B2LYL3, W5Q1R8, W5PQ39, W5P266, W5P3Y8, W5Q0P6, W5P0S5, W5PKH2, W5QE95, W5QD75, W5PHB4, W5NWF6, W5PYD1, W5QB36, W5NYJ1, C5IS96, A1XI85, W5P316,…	0.128684	0.417291	0.0153846
GO:0008544	epidermis development	BP	3	134	49	5237	0.0612245	0.0255872	over	W5Q687, W5NRM7, W5P9M5	W5QIF6, W5P3N2, W5P8X9, W5PT68, B9VH00, W5P7V7, Q3T2K8, W5Q687, W5Q289, W5QAF8, W5Q3C2, W5P912, W5P9B0, W5Q6A4, W5PC55, W5Q6A0, W5PQJ2, C5IJA1, W5QIG5, W5Q612, W5Q9X5, W5Q611, W5QIG1, W5PYR9, W5PSF3, C5IJA6, W5Q3L8, W5Q7L4, W5Q7L5, W5PQJ8, W5PCW1, W5NYH2, Q9GK32, W5PH02, W5Q6B8, W5Q989, W5PIC2, W5Q501, W5P895, W5NZS6, W5PVM5, W5PFV1, W5P7P9, W5QJ22, W5Q6K9, W5NZK9, W5PQ39, A0A1D9CFF1, W5QAR2, W5Q…	0.12936	0.417291	0.0223881
GO:0044403	symbiosis, encompassing mutualism through parasitism	BP	8	545	49	5237	0.163265	0.104067	over	W5PH55, W5P3Q3, W5P1C7, W5NY14, W5PVL4, W5P9M5, W5PKR2, Q9GKP4	W5Q208, W5PJC2, W5P114, W5QCS0, W5PMI8, W5PKE7, W5Q0M9, W5QBQ8, W5PAR5, W5P2U1, W5P2U4, W5NXE8, W5NZI9, W5Q3T9, W5Q217, W5PQR5, W5Q3T7, W5Q212, W5Q697, W5P0Q5, W5NVB1, W5QFZ8, W5P010, W5Q3U4, W5P375, W5NQ85, W5P374, W5PTY2, W5P2V1, B7T161, W5PIC2, W5NQ87, W5PSW9, S4TZR5, B2LYK6, W5QB23, W5PQ30, W5P023, W5Q590, W5P381, W5Q1R8, W5Q0P6, W5PQ34, A0A1D9CFF1, W5QC54, W5PID9, W5PID6, W5PID5, P62262, W5N…	0.131327	0.417291	0.0146789
GO:0017004	cytochrome complex assembly	BP	1	15	49	5237	0.0204082	0.00286424	over	W5P542	W5PZ54, W5P542, W5P3Q1, W5PT11, W5P642, W5P9T8, W5NZW7, W5P6B2, W5Q7H9, W5Q6B1, W5NZP7, W5PKU9, W5PRS1, W5PM66, W5QCG0	0.131683	0.417291	0.0666667
GO:0032647	regulation of interferon-alpha production	BP	1	15	49	5237	0.0204082	0.00286424	over	W5PZB7	W5Q9V7, W5Q1L2, W5PV11, W5P5Q1, W5Q1B3, W5P825, W5Q6J0, W5PNH5, W5PGX7, W5P2C3, W5PG42, W5PH52, W5PN22, W5PZB7, W5NZI9	0.131683	0.417291	0.0666667
GO:0032728	positive regulation of interferon-beta production	BP	1	15	49	5237	0.0204082	0.00286424	over	W5PZB7	W5Q9V7, W5PV11, W5QEC4, W5P5Q1, W5Q1B3, W5P825, W5NWP4, W5Q6J0, W5PNH5, W5PIV0, W5PPD6, W5PG42, W5PN22, W5PZB7, W5NZI9	0.131683	0.417291	0.0666667
GO:0021545	cranial nerve development	BP	1	15	49	5237	0.0204082	0.00286424	over	W5P2I4	W5QHB1, W5PVZ6, W5QAY7, W5QA76, W5Q7R8, W5P901, W5P2I4, W5NY24, W5Q7S8, W5QAL5, W5QA48, W5Q8C1, W5QAQ4, W5P4U1, W5PJV8	0.131683	0.417291	0.0666667
GO:2001222	regulation of neuron migration	BP	1	15	49	5237	0.0204082	0.00286424	over	W5Q940	W5Q0N8, C8BKE1, W5Q940, W5P5P0, W5NTT2, W5QEX4, W5NZS6, W5PDY0, W5NZU3, W5NWB2, W5P5A0, W5Q4S0, W5QCF4, W5NU92, W5PJV8	0.131683	0.417291	0.0666667
GO:0033032	regulation of myeloid cell apoptotic process	BP	1	15	49	5237	0.0204082	0.00286424	over	A0A0B4J1Q0	W5Q0N8, A0A0U1YZ59, A0A0B4J1Q0, W5Q268, Q5J7V1, Q9GL09, W5PXK2, W5NRR9, W5NXU8, W5PHY8, W5P7B1, Q1ZZU7, W5QCC1, W5P375, W5PSZ5	0.131683	0.417291	0.0666667
GO:0017144	drug metabolic process	BP	1	15	49	5237	0.0204082	0.00286424	over	W5PPQ1	W5PW57, W5PFE3, W5PJ90, W5Q2F4, W5QD51, W5QEY2, W5P8E4, W5PWG8, W5PIU4, W5NZJ1, W5QD66, W5PPQ1, W5NZB6, Q4U3W6, W5NYF7	0.131683	0.417291	0.0666667
GO:0016769	transferase activity, transferring nitrogenous groups	MF	1	15	49	5237	0.0204082	0.00286424	over	W5QIR6	O97932, W5PHB0, W5P448, W5NTN0, W5NT41, W5PS11, W5PS88, W5QBT3, W5Q0B4, W5NUG0, D7R7V6, W5QEY8, W5QB02, W5QIR6, W5PK12	0.131683	0.417291	0.0666667
GO:0030888	regulation of B cell proliferation	BP	1	15	49	5237	0.0204082	0.00286424	over	W5NXW9	W5Q018, W5P207, Q5J7V1, W5QD84, W5Q5K3, W5PY59, W5NXW9, W5P6B4, W5PC55, W5Q2D7, B2MVW1, Q1ZZU7, W5QGG0, W5Q096, W5PBE0	0.131683	0.417291	0.0666667
GO:0043536	positive regulation of blood vessel endothelial cell migration	BP	1	15	49	5237	0.0204082	0.00286424	over	W5NQQ0	B7TJ15, W5P4Q6, W5P7V7, W5P0M0, W5NQQ0, W5PAD5, A0A1B3B5V3, B0FN90, C5IJA6, W5NRR9, W5NUF2, W5QFP0, W5QCC1, W5Q297, P20003	0.131683	0.417291	0.0666667
GO:0046473	phosphatidic acid metabolic process	BP	1	15	49	5237	0.0204082	0.00286424	over	W5PL60	W5PZR0, W5PMF2, W5NZ60, W5Q4S7, W5QEE6, W5QDT1, W5NWR7, W5P9S5, W5PPF1, Q95JH0, W5PL60, W5Q024, W5PGG1, W5Q3W3, W5QIT9	0.131683	0.417291	0.0666667
GO:0072678	T cell migration	BP	1	15	49	5237	0.0204082	0.00286424	over	W5P3Q3	W5Q0N8, W5P3Q3, W5PGJ7, W5QAT3, W5PB75, W5PK94, W5QG66, W5PH56, Q8WN59, W5QI29, W5QI59, W5Q5Y1, W5QGP4, W5PDK4, W5NYD5	0.131683	0.417291	0.0666667
GO:0006654	phosphatidic acid biosynthetic process	BP	1	15	49	5237	0.0204082	0.00286424	over	W5PL60	W5PZR0, W5PMF2, W5NZ60, W5Q4S7, W5QEE6, W5QDT1, W5NWR7, W5P9S5, W5PPF1, Q95JH0, W5PL60, W5Q024, W5PGG1, W5Q3W3, W5QIT9	0.131683	0.417291	0.0666667
GO:0044295	axonal growth cone	CC	1	15	49	5237	0.0204082	0.00286424	over	W5Q940	W5PUQ5, W5Q612, W5Q940, W5Q2K9, W5P5J0, W5PQI2, W5PNZ5, W5Q3D8, W5PAT6, W5QH64, W5Q1W7, W5PVU0, W5Q6W3, W5PIV7, W5Q040	0.131683	0.417291	0.0666667
GO:0021952	central nervous system projection neuron axonogenesis	BP	1	15	49	5237	0.0204082	0.00286424	over	W5P2I4	W5PLE0, W5QHB1, W5PGE6, W5P3Y8, W5P7T2, H9CJU4, W5NUS7, W5P901, W5P2I4, W5PA16, W5Q3A5, W5Q4B1, W5QCF4, W5Q8D7, W5PSZ2	0.131683	0.417291	0.0666667
GO:0051817	modification of morphology or physiology of other organism involved in symbiotic interaction	BP	2	68	49	5237	0.0408163	0.0129845	over	W5P3Q3, W5PVL4	W5NV88, W5NR48, W5PUU5, W5NVY5, P14639, W5PF71, W5Q6Q7, W5PFC9, W5NXM6, W5PFP8, W5PIV7, Q09YJ1, W5QHM0, W5NXE8, W5QHU9, W5PWE9, W5P601, W5NVZ8, W5NZV0, W5QIG5, W5NPN4, P56401, W5NV50, Q9MZB2, W5PVL4, W5Q9P7, W5PA65, C5IJ93, W5Q7P6, W5NQ40, W5PP44, W5P2V1, W5PUS4, W5NT68, W5PIC2, Q5J7V1, D8X187, A0A0U2UDT4, W5QAU1, C5ISB4, C5IJ87, W5P2B2, W5PG75, B0FYY5, W5Q670, B2MVW8, W5Q3Z2, B2MVW9, W5PFN4, W5P…	0.132561	0.419507	0.0294118
GO:0044419	interspecies interaction between organisms	BP	8	548	49	5237	0.163265	0.10464	over	W5PH55, W5P3Q3, W5P1C7, W5NY14, W5PVL4, W5P9M5, W5PKR2, Q9GKP4	W5Q208, W5PJC2, W5P114, W5QCS0, W5PMI8, W5PKE7, W5Q0M9, W5QBQ8, W5PAR5, W5P2U1, W5P2U4, W5NXE8, W5NZI9, W5Q3T9, W5Q217, W5PQR5, W5Q3T7, W5Q212, W5Q697, W5P0Q5, W5NVB1, W5QFZ8, W5P010, W5Q3U4, W5P375, W5NQ85, W5P374, W5PTY2, W5P2V1, B7T161, W5PIC2, W5NQ87, W5PSW9, S4TZR5, B2LYK6, W5QB23, W5PQ30, W5P023, W5Q590, W5P381, W5Q1R8, W5Q0P6, W5PQ34, A0A1D9CFF1, W5QC54, W5PID9, W5PID6, W5PID5, P62262, W5N…	0.134365	0.424645	0.0145985
GO:0048871	multicellular organismal homeostasis	BP	3	137	49	5237	0.0612245	0.02616	over	W5PL60, W5PH95, W5Q7I2	W5P4P3, W5QIF6, W5P996, W5Q4M3, W5Q689, W5P7V7, W5QHD4, W5QFH6, W5P5J4, W5QB88, W5PIZ2, W5P6L7, W5PGE9, W5PFC9, W5PNC0, W5PQ96, A7UHZ3, W5PWE9, Q6RYD0, C5IJA1, W5Q612, P56401, W5Q732, W5Q611, W5PIJ6, W5NVR8, W5QI70, W5PSF4, C5IJA6, W5Q7L4, W5QHE9, W5QI78, K4P494, W5P098, W5PPY9, M9PPI3, A4ZVY8, W5Q5Q6, W5PPQ8, W5Q501, W5NZS6, C5ISB1, W5PZ48, B2LYK6, W5Q9A2, W5PH95, B0FYY5, W5NSV0, B0FYY4, W5QFK5,…	0.135722	0.427249	0.0218978
GO:0034101	erythrocyte homeostasis	BP	2	69	49	5237	0.0408163	0.0131755	over	Q9XT27, Q9GKP4	B7TJ15, W5PUU5, W5PV62, W5Q5K3, W5NV05, B2MVY4, W5PKV1, W5PBP1, A0A0A0WFR4, W5PC55, W5PEV6, W5PZG0, W5P285, W5PP33, W5QCC1, W5NQX4, W5NYG6, Q6RYD0, W5NZV0, W5QBE8, W5P0M0, W5P323, W5QD97, W5Q7L4, W5Q7P6, W5NRR9, Q9GKP4, W5Q6R7, W5PYB1, W5QFN2, B2LU20, A8VIE7, W5P8M8, W5PZY0, W5PNQ1, W5PN43, R4I7V7, A4ZVY8, W5Q4W8, W5QIH5, W5QIH2, W5PEG7, Q9XT27, W5NQM5, W5PTI1, W5QAU1, O62804, W5NY89, K4P486, W5N…	0.135736	0.427249	0.0289855
GO:0030595	leukocyte chemotaxis	BP	2	69	49	5237	0.0408163	0.0131755	over	W5P3Q3, A0A0B4J1Q0	W5PV25, W5PJG0, W5NQS2, A0A0B4J1Q0, W5QC20, W5PIZ2, W5NQK9, W5PGV0, W5PB75, W5Q5K3, W5PJG7, W5PEN0, W5NWK8, W5NWK5, W5QIW1, W5PEV6, W5NZQ9, W5PSZ5, W5Q297, W5QHQ9, W5Q8R3, W5Q0N8, C5IJA1, W5PNP6, W5P841, W5NQH6, P42819, W5Q7P7, W5Q6J0, Q8WN59, W5QFZ8, W5P098, W5PBE0, W5PMS1, W5P491, W5NYD5, W5PMW5, W5PLQ9, W5NYU9, W5QE82, W5QBW5, W5P2F1, W5Q1E0, W5P2N8, W5PGX7, W5PH56, W5NXK9, W5PJR0, W5QHW2, W5P…	0.135736	0.427249	0.0289855
GO:0031982	vesicle	CC	27	2426	49	5237	0.55102	0.463242	over	W5PSQ7, W5Q349, W5P316, W5Q687, W5NRM7, W5PZU9, W5Q7I2, Q9XT27, A2P2H1, W5Q2E1, W5NXW9, A2P2G9, W5PH95, W5Q0R1, W5Q8A9, W5PV54, B5AN56, W5NUN7, W5PBY2, W5NU39, W5NWR6, W5P2I4, W5NXF3, W5PL60, W5NVB2, W5PLB8, W5QIR6	W5PS49, W5PJC2, W5PS45, W5NPU5, W5PRS6, W5PRS4, W5P114, W5PB30, W5PEZ1, W5P9B0, W5PB37, W5PB39, W5QDU7, W5QDU4, W5PAR5, W5PRT2, W5NQ72, W5PJD0, W5PJD3, W5PS58, W5Q3T9, W5P0Q4, W5NQ77, W5PS57, W5Q3T7, Q4LBE6, Q4LBE7, W5NYH2, W5P0R0, K4GWI0, W5Q3U4, W5PS64, M9PPI3, Q4LBE0, W5P9C5, W5P9C4, Q4LBE2, Q4LBE3, W5NYH9, Q70TH4, P52210, W5PNM5, W5PNM6, W5NQ87, W5Q466, W5QE82, B2LYK6, B2LYK7, B2LYK8, W5PB50,…	0.137027	0.429754	0.0111294
GO:0080090	regulation of primary metabolic process	BP	24	2112	49	5237	0.489796	0.403284	over	W5PIH8, W5P316, W5P3Q3, B5AN56, W5NY14, W5NRM7, W5P9M5, W5Q7I2, W5PBY2, W5Q2E1, Q9GKP4, W5NU39, W5NWR6, W5NXW9, W5NXF3, W5PL60, W5NVB2, W5PH55, W5PH95, W5PPQ1, W5Q0R1, W5PZB7, W5Q8A9, P62896	W5PS49, W5PJC2, W5PRS6, W5P596, W5P114, W5PB31, W5P9B0, W5PB37, W5PB39, W5PB34, W5PRT2, W5NYG6, W5PNL4, W5PS57, W5Q3T7, W5P0Q5, W5QDV1, W5NYH3, W5NYH2, W5NQ83, W5PS64, W5NQ85, W5P9C4, W5P4Z0, B7T161, B2LYK6, B2LYK7, B2LYK8, W5QA09, W5PAT6, W5Q3V5, W5PRV3, W5NQ92, B2LYL3, W5Q478, W5P0S5, W5QE95, W5QIA5, Q7M303, W5QA17, W5NYJ7, W5NUB0, W5PAU8, W5NYJ3, W5Q3W3, W5PRW4, W5Q3W1, P50450, W5P556, W5Q887,…	0.137267	0.429754	0.0113636
GO:0050662	coenzyme binding	MF	3	138	49	5237	0.0612245	0.026351	over	W5PTR6, W5Q852, W5Q8A9	W5PKE2, C7DLN1, Q6XUZ5, W5P7N5, W5PHX1, W5P759, W5PPG3, W5PB39, W5QGS4, W5QFQ0, W5NTE1, W5Q5G8, W5P363, W5NR14, W5NV10, W5PW57, W5Q216, W5Q852, W5PPP4, W5P368, W5NRR3, W5NZA9, W5PLP7, W5PSF3, W5PVL7, W5PSN9, W5PAS5, W5PSF8, W5PL05, W5PL89, W5Q6S6, W5PFE6, P07846, W5P2N4, W5QCD6, W5NVS0, W5QGD1, W5NS43, Q30DS1, W5QBS0, D7R7V6, W5NRK4, W5PWG8, W5PHR0, W5PKX5, W5PUC2, W5PVE3, W5PIT5, W5PTR6, W5PQT9,…	0.137867	0.429754	0.0217391
GO:0035821	modification of morphology or physiology of other organism	BP	2	70	49	5237	0.0408163	0.0133664	over	W5P3Q3, W5PVL4	W5PV25, W5NV88, W5NR48, W5PUU5, W5NVY5, P14639, W5PF71, W5Q6Q7, W5PFC9, W5NXM6, W5PFP8, W5PIV7, Q09YJ1, W5NXE8, W5QHM0, W5QHU9, W5PWE9, W5P601, W5NVZ8, W5NZV0, W5QIG5, W5NPN4, P56401, W5NV50, Q9MZB2, W5PVL4, W5Q9P7, W5PA65, C5IJ93, W5Q7P6, W5PP44, W5NQ40, W5P2V1, W5PUS4, W5NT68, W5PIC2, Q5J7V1, Q30DS1, D8X187, W5QAU1, A0A0U2UDT4, C5ISB4, C5IJ87, W5P2B2, W5PG75, B0FYY5, W5Q670, W5Q3Z2, B2MVW8, W5P…	0.138929	0.429754	0.0285714
GO:0043171	peptide catabolic process	BP	1	16	49	5237	0.0204082	0.00305518	over	W5PV54	W5Q955, W5PQH0, W5Q8S5, W5Q689, W5PV54, W5PTV7, W5PRR5, W5P3I5, W5PZ48, W5PGW8, W5PSB6, W5PFV5, W5PFK6, W5NQ97, W5NQ85, W5Q9C5	0.13983	0.429754	0.0625
GO:0098644	complex of collagen trimers	CC	1	16	49	5237	0.0204082	0.00305518	over	W5Q2E1	W5Q4M3, W5NU76, W5NTT7, W5NT24, W5P7X4, W5QAD9, W5P983, W5NVR8, W5QB88, W5Q2E1, W5P813, Q9MZW3, W5QH57, W5Q4S0, W5QDH3, W5P481	0.13983	0.429754	0.0625
GO:0032607	interferon-alpha production	BP	1	16	49	5237	0.0204082	0.00305518	over	W5PZB7	W5Q9V7, W5Q1L2, W5PV11, W5PYW5, W5P5Q1, W5Q1B3, W5P825, W5Q6J0, W5PNH5, W5PGX7, W5P2C3, W5PG42, W5PH52, W5PN22, W5PZB7, W5NZI9	0.13983	0.429754	0.0625
GO:0004180	carboxypeptidase activity	MF	1	16	49	5237	0.0204082	0.00305518	over	W5PV54	W5QIB3, W5PV54, W5P0T6, W5PTV7, W5P3I5, W5PFV1, W5PG92, W5PD62, W5P726, W5PLS0, W5PAM4, W5PSB6, W5P2V3, W5PL69, W5Q3W1, W5PBM7	0.13983	0.429754	0.0625
GO:0002718	regulation of cytokine production involved in immune response	BP	1	16	49	5237	0.0204082	0.00305518	over	A0A0B4J1Q0	R9WHW7, W5NX51, R9WH59, A0A0B4J1Q0, O02762, W5NSH4, W5QAU1, W5Q6N3, R9WDP2, W5PJ97, Q4LBD8, Q1ZZU7, Q4LBE0, W5PBE0, Q4LBE2, A4ZVY8	0.13983	0.429754	0.0625
GO:0050829	defense response to Gram-negative bacterium	BP	1	16	49	5237	0.0204082	0.00305518	over	W5NXW9	W5PV25, W5P4Q6, P54230, W5PGJ7, W5Q1B3, Q30DS1, W5QBW5, W5NXW9, W5PZB0, W5NVB1, T1NXB9, W5Q0C6, P79361, P79360, A4ZVY8, W5P590	0.13983	0.429754	0.0625
GO:0000038	very long-chain fatty acid metabolic process	BP	1	16	49	5237	0.0204082	0.00305518	over	W5PL60	W5PFE6, W5NWS0, W5QIK9, W5P5P4, W5Q4S7, W5NS74, W5Q740, W5NR12, W5NRH5, W5PL60, W5QG36, W5QH76, W5PAU8, W5Q990, W5P1Z4, W5PLW6	0.13983	0.429754	0.0625
GO:0043616	keratinocyte proliferation	BP	1	16	49	5237	0.0204082	0.00305518	over	W5P9M5	W5NYS1, W5P4Q6, P31514, W5PIJ5, W5NZS6, W5NYU9, W5Q3C2, W5P9M5, W5PFV1, W5NZU3, W5P409, W5NWQ4, B2MVW3, W5NXK9, W5P8E9, W5QIT7	0.13983	0.429754	0.0625
GO:0002042	cell migration involved in sprouting angiogenesis	BP	1	16	49	5237	0.0204082	0.00305518	over	W5NQQ0	B2ZHC0, W5QHB1, W5NQQ0, W5PAD5, W5P3Y8, A0A1D9CFF1, B0FN90, W5Q7S8, M4WXC5, C5IJ99, W5QER2, W5NRB3, B0FYY4, W5QBK9, W5Q4Z6, P20003	0.13983	0.429754	0.0625
GO:0008198	ferrous iron binding	MF	1	16	49	5237	0.0204082	0.00305518	over	Q9XT27	W5P4S5, W5Q989, W5P586, W5PUV3, W5PU52, R9QXS6, W5NY47, W5QAX7, Q9XT27, W5PLB0, W5Q638, W5PFC9, W5PF65, W5Q9E0, Q8HY31, A7UHZ3	0.13983	0.429754	0.0625
GO:0019840	isoprenoid binding	MF	1	16	49	5237	0.0204082	0.00305518	over	W5NRM7	C5IJB1, W5Q0L2, W5PGN9, W5NVS0, W5P895, W5NZ47, W5NRM7, W5NRG4, W5PKD5, W5PAM5, W5P3H8, W5QJ40, W5Q497, Q8SQ25, W5PIN0, W5QI69	0.13983	0.429754	0.0625
GO:0072525	pyridine-containing compound biosynthetic process	BP	1	16	49	5237	0.0204082	0.00305518	over	W5P316	W5P9X8, W5PR04, W5P316, W5QCD6, W5P368, W5PS11, Q6XUZ5, W5PC82, W5PMJ7, W5PNY4, W5PCU5, P82197, W5P285, A1XI85, W5P2A9, W5NPU0	0.13983	0.429754	0.0625
GO:0060487	lung epithelial cell differentiation	BP	1	16	49	5237	0.0204082	0.00305518	over	W5P9M5	C5IWT6, W5PGE6, W5PRR5, W5QCD7, W5NTZ9, W5PIG3, H9CJU4, W5NQM9, W5PEX4, W5P9M5, B2MVW3, W5QF78, W5P0E9, W5PM57, W5QHU8, W5PSZ2	0.13983	0.429754	0.0625
GO:0071385	cellular response to glucocorticoid stimulus	BP	1	16	49	5237	0.0204082	0.00305518	over	W5NVB2	P56401, P79245, W5Q289, W5Q399, Q28551, E5LCW5, W5NSM4, B6UV62, W5NVB2, W5P4I9, W5Q2Y8, W5PWY0, W5PSZ5, W5PJR8, W5PK13, W5PLX7	0.13983	0.429754	0.0625
GO:0019538	protein metabolic process	BP	25	2224	49	5237	0.510204	0.424671	over	W5PSQ7, W5Q7I2, A2P2H1, W5NXW9, W5PH55, A2P2G9, W5PH95, W5Q0R1, P62896, W5Q852, W5PV54, W5P3Q3, B5AN56, W5NY14, W5P9M5, W5PVL4, W5PBY2, W5NV14, Q9GKP4, W5NWR6, W5NXF3, W5PL60, W5NVB2, W5P1C7, W5PPQ1	W5PS49, W5PJC2, W5PS45, W5PRS6, W5P114, W5PRS4, W5PB31, W5PB37, W5PB39, W5PB34, W5PAR5, W5PRT2, W5P0Q0, W5NYG6, W5NQ71, W5PNL4, W5Q3T9, W5NQ77, W5Q3T7, W5P0Q5, W5QDV1, W5NYH3, W5NYH2, W5PS64, W5NQ85, M9PPI3, W5Q462, W5P9C4, W5NQ88, W5P4Z8, W5NQ87, W5NQ89, B2LYK6, B2LYK8, W5PB50, W5QA09, W5PAT6, W5PAT8, W5Q3V5, W5NQ97, W5NQ92, B2LYL3, W5Q478, W5P0S6, W5P0S5, W5QE95, W5QIA8, Q7M303, W5QA17, W5NUB0,…	0.142066	0.435887	0.011241
GO:0006810	transport	BP	24	2120	49	5237	0.489796	0.404812	over	W5PSQ7, W5P542, W5NQQ0, W5P3Q3, A0A0B4J1Q0, W5NRM7, W5PVL4, W5P9M5, W5Q7I2, W5PBY2, Q9XT27, A2P2H1, W5NV14, Q9GKP4, W5NU39, W5NXW9, W5PL60, W5NVB2, A2P2G9, W5QHZ5, W5P1C7, W5PH95, W5PZB7, W5PKR2	W5PS49, W5NPU5, W5PRS6, W5P114, W5PB38, W5PB37, W5PAR5, W5PS52, W5NPV2, W5PS50, W5NYG6, W5PNL4, W5PS58, W5Q3T9, W5P0Q4, W5NQ77, W5Q3T7, W5PS57, W5PRT7, W5P0Q5, W5P4Y9, W5NYH3, W5NYH2, W5PB46, W5Q3U4, W5P0R0, W5PS64, K4GWI0, W5P9C5, W5P9C4, W5NYH9, Q70TH4, P52210, W5PNM6, W5NQ87, W5P0R7, W5Q466, W5QE82, B2LYK6, W5PB50, B2LYK8, W5PAT6, B2LYL3, W5Q478, B2LYL2, W5PNN3, W5QA17, W5PAU8, W5PRW3, W5PRW4,…	0.142198	0.435887	0.0113208
GO:0046914	transition metal ion binding	MF	6	381	49	5237	0.122449	0.0727516	over	W5PH55, W5P542, W5PV54, W5NY14, W5PZB7, Q9XT27	W5P8P1, W5QCB6, Q1KYZ9, W5PS45, W5P2T5, W5NVQ8, W5NWS9, W5QCS0, A0A0F6YEG8, F5CC79, W5P6L3, W5PKE7, W5Q3C3, W5Q5G6, W5QCC2, W5P001, W5Q572, A7UHZ3, W5PT70, W5QJ04, W5NQ71, Q09YJ2, W5Q0N8, W5P801, W5P368, W5NVR9, W5P1C0, W5PVL7, W5PWN8, W5NQH6, C5IJ91, W5QD51, W5QEX1, Q5MA74, W5PAS5, P82197, W5PSF8, W5P3G9, W5P131, W5P2V3, W5NQ85, W5PSW3, W5PK66, P02076, P07846, W5Q106, P02075, W5NY85, W5NVS0, W5P…	0.142583	0.436499	0.015748
GO:0010033	response to organic substance	BP	17	1411	49	5237	0.346939	0.269429	over	W5P316, W5PV54, W5P3Q3, A0A0B4J1Q0, W5NY14, W5PZU9, W5P9M5, W5Q2E1, Q9GKP4, W5NU39, W5NXF3, W5PL60, W5NVB2, W5PH55, W5PZB7, W5PKR2, W5QIR6	W5PS49, W5Q689, W5PJC2, W5PRS6, W5PTW5, W5PRS4, W5P9B0, Q2TGQ0, W5QFY8, W5PAR5, A7UHZ2, W5PS50, O46390, W5NQ71, W5PNL4, W5PS58, W5Q3T7, W5P368, W5Q212, W5QC30, W5NYH3, Q4LBE6, P84010, Q4LBE7, W5QC38, W5PD87, W5PAS5, W5PCW9, W5PD88, W5QFZ8, W5P131, W5PS64, K4GWI0, W5NQ85, Q4LBE0, W5Q5Y1, W5PTY2, Q4LBE2, W5P2V0, Q4LBE3, P52210, P07846, W5P0R7, W5NQ89, W5QC41, W5PAT6, W5Q3V5, W5PQ30, B2LYL3, W5Q1R8,…	0.143458	0.438603	0.0120482
GO:0097529	myeloid leukocyte migration	BP	2	72	49	5237	0.0408163	0.0137483	over	W5P3Q3, A0A0B4J1Q0	W5PV25, W5PJG0, W5NQS2, A0A0B4J1Q0, W5QC20, W5NQK9, W5PGV0, W5PIZ2, W5PB75, W5Q5K3, W5PEN0, W5NWK8, W5PDL1, W5NWK5, W5QIW1, W5PEV6, W5QCC1, W5PSZ5, W5Q297, W5Q096, W5QDQ8, W5Q8R3, C5IJA1, W5PNP6, W5P761, W5P841, W5NQH6, P42819, W5NRR9, W5Q7P7, W5Q6J0, W5PHQ0, W5QFZ8, C8BKC7, W5PBE0, W5PMS1, W5P491, W5NYD5, W5PMW5, W5NYU9, W5QE82, W5QBW5, W5P2F1, W5Q1E0, W5PGX7, W5PH56, W5NXK9, W5PJR0, W5QHW2, W5P…	0.145363	0.443851	0.0277778
GO:0048872	homeostasis of number of cells	BP	3	142	49	5237	0.0612245	0.0271148	over	A0A0B4J1Q0, Q9XT27, Q9GKP4	W5P4P3, B7TJ15, W5P7V7, W5QFH6, A0A0B4J1Q0, W5NV05, W5NXU8, B2MVY4, W5PKV1, W5PC55, A0A0A0WFR4, W5QCC1, W5NQX4, W5QEG2, W5NYG6, Q6RYD0, W5Q0N8, W5NV97, C5IJA1, W5P762, W5NUX4, W5PIJ6, W5QB99, C5IJA6, W5Q7L4, W5NRR9, W5Q6R7, W5Q6J0, W5PYB1, W5NTF8, B2LU20, Q8WN59, A8VIE7, W5P098, W5PN43, W5PBE0, A4ZVY8, W5Q5Q6, W5Q4W8, W5QIH5, W5QIH2, C5ISB1, W5PTI1, W5P4J3, W5NY89, W5PGX7, K4P486, A0A076EE66, W5N…	0.146565	0.444088	0.0211268
GO:0008152	metabolic process	BP	40	3880	49	5237	0.816327	0.740882	over	W5PSQ7, W5P316, W5NQQ0, A0A0B4J1Q0, W5NRM7, W5PZU9, W5Q7I2, Q9XT27, A2P2H1, W5Q2E1, W5NXW9, W5PH55, A2P2G9, W5PH95, W5Q0R1, W5Q8A9, P62896, W5PTR6, W5PIH8, W5P542, W5Q852, W5PV54, W5P3Q3, B5AN56, W5NY14, W5P9M5, W5PVL4, W5PBY2, W5NV14, Q9GKP4, W5NU39, W5NWR6, W5NXF3, W5PL60, W5NVB2, W5P1C7, W5PPQ1, W5PZB7, W5PHQ4, W5QIR6	W5PS49, W5PJC2, W5PS45, W5PRS6, W5P114, W5PRS4, W5PB30, W5PAR2, W5PB31, W5P9B0, W5PB37, W5PB39, W5PB34, W5QDU7, W5PAR5, W5PRT2, W5P0Q0, W5PS52, W5PS50, W5PJD0, W5PJD3, W5Q3T9, W5P0Q4, W5PRT7, W5PS57, W5Q3T7, W5P0Q5, W5QDV1, W5PB42, W5PAS5, W5PB46, W5P131, W5PS64, W5Q462, W5P9C4, B7T161, P52210, W5P0R7, B2LYK6, B2LYK7, W5PB50, B2LYK8, W5NUA0, W5PAT6, W5PAT8, W5Q3V5, W5PRV3, W5PRV1, B2LYL3, B2LYL4,…	0.14664	0.444088	0.0103093
GO:0042379	chemokine receptor binding	MF	1	17	49	5237	0.0204082	0.00324613	over	W5P3Q3	C8BKE1, W5P3Q3, W5NTT2, W5QIA8, W5QI99, W5NWK8, W5PH56, W5PLZ4, W5PK80, W5NWK5, W5PJ50, W5P6F4, W5Q3Z6, W5PM30, W5NYD5, W5PMW5, W5P491	0.147903	0.444088	0.0588235
GO:0005545	1-phosphatidylinositol binding	MF	1	17	49	5237	0.0204082	0.00324613	over	W5PLB8	W5Q2P5, W5PZ62, W5Q664, W5NUL3, W5P627, W5NX12, W5P3I0, W5PWQ4, W5Q1K6, W5P2D9, W5QGR5, W5NUE6, W5PLB8, W5PCH3, F2YQ13, W5QAK7, W5Q083	0.147903	0.444088	0.0588235
GO:1904037	positive regulation of epithelial cell apoptotic process	BP	1	17	49	5237	0.0204082	0.00324613	over	W5NXF3	W5PAZ0, W5PQJ2, W5QIG5, W5PIC2, W5PST4, W5Q5L6, W5QE82, W5P627, W5NXF3, W5QEM2, W5QJ50, W5QFP0, W5PL70, W5QD11, W5PCH3, W5PN69, F2YQ13	0.147903	0.444088	0.0588235
GO:0035050	embryonic heart tube development	BP	1	17	49	5237	0.0204082	0.00324613	over	W5P9M5	W5QFD5, A0A1D9CFF1, W5Q3F4, W5PZN5, W5P9M5, W5Q7R8, W5Q5K3, W5P2F1, W5NY24, W5PKX4, W5P0Y1, W5PCS4, W5PP33, W5QEL8, W5PIN0, W5QGR9, W5QI69	0.147903	0.444088	0.0588235
GO:0006103	2-oxoglutarate metabolic process	BP	1	17	49	5237	0.0204082	0.00324613	over	W5Q852	W5NR14, W5PHB0, W5PR04, W5NTS6, W5QCD6, W5Q852, W5P6V5, W5PS88, Q6XUZ5, W5Q0B4, W5NUG0, W5PZR4, W5NRR9, W5P958, W5PB39, W5P8N8, W5QCC1	0.147903	0.444088	0.0588235
GO:0017145	stem cell division	BP	1	17	49	5237	0.0204082	0.00324613	over	W5NXF3	W5PW24, W5Q984, W5PUT3, A0A1D9CFF1, W5NQM9, W5Q3F4, W5QB87, W5PA74, W5QAY5, W5NXF3, W5QEM2, W5Q3A5, W5P7A2, W5QGT1, W5Q571, W5P2Y7, W5PHT8	0.147903	0.444088	0.0588235
GO:0051965	positive regulation of synapse assembly	BP	1	17	49	5237	0.0204082	0.00324613	over	W5NQQ0	W5P722, W5QHB1, W5NQQ0, W5Q259, W5PTM9, W5P7N6, W5PWN8, W5QGY1, P13389, W5QFC8, W5PUR8, W5PAT6, W5P7H5, W5PQ98, W5PVY3, W5Q5V2, W5Q297	0.147903	0.444088	0.0588235
GO:0031581	hemidesmosome assembly	BP	1	17	49	5237	0.0204082	0.00324613	over	W5Q687	W5Q702, W5PLN8, W5Q5V9, W5Q687, W5NSV3, W5Q611, W5Q2U7, W5PPT7, W5Q7Z7, W5Q7G1, W5Q6L8, W5Q6G0, W5Q6K9, W5QFK2, A0A0R7F1J7, W5QD08, U3MXA9	0.147903	0.444088	0.0588235
GO:0005520	insulin-like growth factor binding	MF	1	17	49	5237	0.0204082	0.00324613	over	B5AN56	W5NSV3, W5PGD2, B5AN56, Q28893, W5QDR0, Q7YRW1, B9VQ09, W5QG66, W5P3H8, W5PD43, Q9GK32, W5PEY8, B0FYY5, W5NQ40, W5P6X2, A0A0R7F1J7, Q8SQ25	0.147903	0.444088	0.0588235
GO:0002381	immunoglobulin production involved in immunoglobulin mediated immune response	BP	1	17	49	5237	0.0204082	0.00324613	over	W5NXW9	W5P4Q3, W5Q208, W5PMN7, W5Q1L2, Q9TP56, W5P506, W5NXW9, Q2TGQ0, W5Q2D7, W5P2C3, W5PRE5, W5NXK6, Q30778, W5PP23, W5QGG0, W5PCI2, F8T871	0.147903	0.444088	0.0588235
GO:0042056	chemoattractant activity	MF	1	17	49	5237	0.0204082	0.00324613	over	W5P3Q3	W5PJG0, W5P5Q1, W5P3Q3, B0FN90, W5Q1B3, P42819, W5Q6J0, W5PGX7, B2MVW3, W5PJR0, W5PG42, W5QIW1, Q1ZZU7, W5PJR5, W5P491, P20003, W5NYD5	0.147903	0.444088	0.0588235
GO:0019838	growth factor binding	MF	2	73	49	5237	0.0408163	0.0139393	over	W5NQQ0, B5AN56	W5P996, W5Q4M3, Q28893, W5QB88, W5QAW1, W5Q7S8, W5NWK8, W5QG66, W5NWK5, W5PEV6, W5PP33, W5PP73, W5P481, W5QGC4, W5NU72, W5Q3T7, W5P5W7, W5NZ14, W5NVR8, W5QDR0, W5P5G3, W5PQJ8, W5PA62, W5Q6N3, W5PLU1, Q9MZW3, W5PD43, Q9GK32, W5QD11, W5Q4S0, W5NQ40, W5NQY1, W5P8E9, W5Q4W8, W5NQQ0, W5P6V4, W5P813, W5PTE9, B9VQ09, W5P3H8, W5PAT6, W5P4B3, W5NPC6, W5QAQ4, B0FYY5, W5NSV0, Q8SQ25, W5PKX8, W5NQZ2, W5NSA6,…	0.148605	0.444487	0.0273973
GO:0003727	single-stranded RNA binding	MF	2	73	49	5237	0.0408163	0.0139393	over	W5NXF3, W5PZB7	W5NVU4, W5NR04, W5P994, W5QEB1, W5NPI6, W5Q4E3, W5NVU7, W5PK95, W5PKZ5, W5PJX7, W5QH84, W5PZK4, W5PSZ5, W5P2Y8, W5NR95, W5PIV7, W5PKR1, W5QHM0, W5PQJ1, W5Q5L0, W5PMJ5, W5NRR0, W5Q697, W5PQN0, W5P1G7, W5PUJ4, W5P4I5, W5P406, W5NWP4, W5Q6J0, W5NXF3, W5P7G2, W5NZJ3, W5P4I9, W5PRQ0, W5PCK4, W5QHR6, W5P5T8, C8BKD4, W5Q389, W5Q7M7, W5PMC7, W5Q6C6, W5Q7E7, W5QEM2, W5P1U3, W5PP53, W5P067, W5QEI1, W5PR91,…	0.148605	0.444487	0.0273973
GO:0050920	regulation of chemotaxis	BP	2	73	49	5237	0.0408163	0.0139393	over	W5P3Q3, W5P2I4	W5P996, W5QFD5, W5P7V7, W5PIZ2, W5PB75, W5PJG7, W5Q7S8, W5QC28, W5NWK8, W5NWK5, W5NZQ9, W5PWA8, W5PR73, W5Q4Z6, W5Q297, W5Q0N8, C5IJA1, W5P4Q6, W5PNP6, A0A1B3B5V3, W5P841, W5PIJ5, C5IJA6, W5Q7P7, W5P2I4, W5PTL2, W5Q6J0, Q8WN59, W5PES0, W5QH50, W5P098, W5PBE0, P20003, W5NYD5, W5PMS1, W5NYU9, W5QE82, W5Q1I8, W5QBW5, W5Q1E0, B2MVW3, W5PGX7, W5PH56, W5NXK9, W5PAT6, W5PRE5, W5QHW2, W5QAQ4, W5P6F4, W5P…	0.148605	0.444487	0.0273973
GO:0048878	chemical homeostasis	BP	7	473	49	5237	0.142857	0.0903189	over	W5PTR6, W5PH55, W5P3Q3, W5NY14, W5Q8A9, Q9XT27, W5NU39	W5PKE2, W5Q322, W5QF81, W5PMI8, W5PKE7, W5PE90, Q2TGQ0, W5QB02, W5NQX4, W5PS50, W5Q571, W5Q572, W5PT79, W5PPP4, W5P2U6, W5Q3T7, P84010, W5PD87, W5PTY2, A4ZVY8, W5P491, W5Q466, W5QBS0, S4TZR5, B2LYK6, W5QB25, W5QD66, W5P2W8, W5Q0P6, W5PQ34, B0FN90, W5NWF2, C5IS96, W5PSY4, W5Q3W3, W5Q887, W5Q404, W5Q888, W5PUU5, O02762, W5PS08, P20757, B6UV62, W5QD03, W5PAN6, W5QG64, W5PFX4, Q9TTE2, W5PVX3, W5QAK7,…	0.149008	0.445127	0.0147992
GO:0007409	axonogenesis	BP	4	221	49	5237	0.0816327	0.0421997	over	W5Q940, W5NRM7, W5Q2E1, W5P2I4	W5QFH6, W5P2D1, W5P5J0, W5NZY8, W5QC28, W5PA16, W5QBQ9, W5P2D4, W5NQX4, W5PBD0, W5P001, W5NV10, W5PBD8, W5QEX4, W5PWN8, W5PDY0, W5Q3D8, C5IJ99, W5QGL6, K4GWI0, W5QEH0, W5P2V0, W5QGL8, W5Q3E0, A7KP99, W5NW47, C5IJ83, W5NUA0, W5PAT6, K4P1S1, W5QAQ4, W5QFK5, W5QFK2, W5PJ56, W5PEL2, W5PJV8, W5PBF0, W5PAD9, W5Q1R8, W5PY31, W5Q478, W5P3Y8, A0A1D9CFF1, W5QDG7, B0FN90, W5PUL3, W5P3I0, W5Q9B2, W5NWF2, W5Q…	0.150636	0.449417	0.0180995
GO:0006766	vitamin metabolic process	BP	2	74	49	5237	0.0408163	0.0141302	over	W5P316, W5NRM7	W5PS05, W5P316, C7DLN1, W5NRI3, W5NRM7, W5PC90, W5P6H9, W5PTG9, W5PIN0, M4WXC2, W5PQV2, W5QI69, W5Q0V2, W5PW57, W5PQJ2, W5QAX1, W5PS11, W5Q9L2, C9E8M7, W5PB83, W5PNY4, W5NYL7, W5PC25, W5PSF9, P82197, W5PB46, W5NSD3, W5Q1Y9, W5PT40, W5P131, W5PP44, W5P2V1, W5PT49, W5QDB1, W5PFE3, W5PA75, W5Q6G1, W5PAX1, W5PGC9, W5P816, W5P2F1, W5NX68, W5Q4K3, W5PWG8, W5PYG2, W5PG75, I1U3B9, W5P066, W5QHK3, W5QEM8,…	0.151861	0.452496	0.027027
GO:0001909	leukocyte mediated cytotoxicity	BP	2	75	49	5237	0.0408163	0.0143212	over	W5PH95, W5Q7I2	W5P4P3, W5PEE9, W5PRS6, W5NR42, W5NVY5, W5PCZ7, I6WH56, W5NSS8, Q30769, W5PGZ6, A4ZVZ1, W5QCC1, W5PI17, A4ZVZ3, W5QCG0, W5PXC6, W5NVZ8, W5PVX8, W5NPN4, W5NV50, R9WDP8, W5PPT6, W5PIJ6, R9WHX0, P10764, W5PY17, W5QAT3, W5NRR9, R9WDP2, Q4LBE6, Q4LBE7, Q8WN59, W5PF41, W5PHY6, W5PQF7, W5P098, W5NTW0, A0A0H5FRL8, W5PCG2, D0VWY9, Q4LBE0, W5PNY5, W5P0Z7, Q30771, Q4LBE2, Q4LBE3, A4ZVY8, C0IZ95, R9WHW7, W5P…	0.155132	0.454149	0.0266667
GO:0009165	nucleotide biosynthetic process	BP	3	146	49	5237	0.0612245	0.0278786	over	W5PH55, W5P316, W5NY14	Q6XUZ5, W5QIN9, W5NRI3, W5NV06, W5P6L7, W5PIZ2, W5PCV0, W5NQ72, W5Q297, W5PKF1, P56401, W5P1S5, W5P368, W5NRR3, W5QDE5, W5PWN8, W5PSN9, W5P1C2, C5IJA8, W5QD51, W5PDY0, W5PMJ7, W5NQP9, W5QI77, W5QGT7, W5PVD4, W5PSF9, W5P1C5, W5PRD7, W5NYH2, W5PFM8, W5NXW3, W5PR48, W5PNM5, P52210, W5QCD6, W5PP04, W5PJM6, W5Q501, W5Q861, W5PWW2, W5P0R7, W5PHI5, W5PP03, W5NW49, Q30DS1, W5QC41, W5Q9Q5, W5Q1I6, O78751,…	0.155442	0.454149	0.0205479
GO:0032989	cellular component morphogenesis	BP	8	568	49	5237	0.163265	0.108459	over	W5Q940, W5PLB8, W5P3Q3, W5NRM7, W5P9M5, W5Q2E1, W5P2I4, W5NXW9	W5Q0M7, W5PT68, W5PRS6, W5QC20, W5Q0M9, W5QC28, W5QBQ9, W5PA16, W5PC55, W5NQX4, W5P001, W5Q571, W5P2U6, W5PU96, W5QEX4, W5PDY0, W5PA24, W5P010, K4GWI0, W5Q5Y1, W5NQY1, W5P250, W5P2V0, W5Q2S8, P52210, W5PR48, W5PIC2, W5NQ88, W5PMK3, W5QC42, W5NUA0, W5QAQ7, W5PAT6, W5QAQ4, W5PQT3, W5PR51, W5NYI9, W5NQZ2, W5NZK9, W5Q1R8, W5PQ39, W5Q478, W5P3Y8, W5PML4, W5PSX7, A0A1D9CFF1, B0FN90, W5NZL1, W5QEZ3, W5Q…	0.155564	0.454149	0.0140845
GO:0071526	semaphorin-plexin signaling pathway	BP	1	18	49	5237	0.0204082	0.00343708	over	W5P2I4	W5PT68, C5IJA1, W5PVZ6, W5QEX4, W5P901, W5Q7P7, W5P2I4, M4WED3, W5Q7S8, W5Q9B2, W5P0A4, W5QAQ4, W5P5A0, W5PJ56, W5NYI9, W5QHP6, W5NZK9, W5PJV8	0.155902	0.454149	0.0555556
GO:0045646	regulation of erythrocyte differentiation	BP	1	18	49	5237	0.0204082	0.00343708	over	Q9GKP4	B7TJ15, W5QBE8, W5Q4W8, W5P0M0, W5PV62, W5PEG7, W5PNN3, W5Q1B3, W5Q7L4, W5NRR9, Q9GKP4, O62804, B2MVY4, A2ICA4, W5QCC1, R4I7V7, B2CL05, A4ZVY8	0.155902	0.454149	0.0555556
GO:0032613	interleukin-10 production	BP	1	18	49	5237	0.0204082	0.00343708	over	A0A0B4J1Q0	W5Q1L2, W5PUR2, W5P5Q1, W5PW72, A0A0B4J1Q0, W5PGJ7, W5Q1B3, W5NPP9, W5Q6J0, W5PHQ0, W5PGX7, Q2TGQ0, Q8WN59, W5P2C3, W5PG42, Q30778, W5P285, A1XI85	0.155902	0.454149	0.0555556
GO:0050922	negative regulation of chemotaxis	BP	1	18	49	5237	0.0204082	0.00343708	over	W5P2I4	W5Q951, W5P3Y8, W5Q7V5, A0A1D9CFF1, W5PB75, W5P901, W5P2I4, W5Q7S8, W5QC28, W5PVB4, W5QFP0, W5QH50, W5P6F4, W5P098, W5PR73, W5Q4Z6, W5PDK4, W5PJV8	0.155902	0.454149	0.0555556
GO:0048009	insulin-like growth factor receptor signaling pathway	BP	1	18	49	5237	0.0204082	0.00343708	over	B5AN56	W5PHF5, W5Q766, W5P7V7, Q28893, W5NZS6, B5AN56, W5QDR0, C5IJA6, W5P3B0, W5P6K6, W5NZU3, Q7YRW1, Q9GK32, W5PAE3, W5NQ40, W5P790, W5PIR4, W5QDJ4	0.155902	0.454149	0.0555556
GO:0055081	anion homeostasis	BP	1	18	49	5237	0.0204082	0.00343708	over	W5NU39	W5NX51, W5PXR1, W5PS88, W5PRP1, W5PS22, O02762, W5Q5L6, W5NZ86, W5NU39, W5P7B1, W5NSF7, P84010, W5QD37, B6E3I6, W5NZQ9, W5PHS9, W5Q4Z5, W5PJ69	0.155902	0.454149	0.0555556
GO:0061053	somite development	BP	1	18	49	5237	0.0204082	0.00343708	over	W5P2I4	W5PQQ8, H9CJU8, W5NZC9, W5Q754, A0A1D9CFF1, W5PDB2, W5PXM5, W5Q5L6, W5Q5K3, W5P901, W5P2I4, W5QJ32, W5NYL7, W5NWF6, W5NYL4, W5QEP1, W5Q3F7, W5QGR9	0.155902	0.454149	0.0555556
GO:0033028	myeloid cell apoptotic process	BP	1	18	49	5237	0.0204082	0.00343708	over	A0A0B4J1Q0	W5Q0N8, W5PV11, A0A0U1YZ59, A0A0B4J1Q0, W5Q268, Q5J7V1, W5PFV1, W5PXK2, Q9GL09, W5NRR9, W5NXU8, W5PHY8, W5P7B1, Q1ZZU7, W5QCC1, W5P375, W5PSZ5, C5IWU1	0.155902	0.454149	0.0555556
GO:0042583	chromaffin granule	CC	1	18	49	5237	0.0204082	0.00343708	over	W5NVB2	W5PV25, W5Q6V5, W5PEC3, W5Q124, W5QDH8, W5Q7L6, W5NS06, C7BDV7, W5PCN2, W5PZM9, W5NVB2, W5QEU6, W5PZI1, W5QBI9, C5IWU0, W5PJM4, W5Q083, W5PN74	0.155902	0.454149	0.0555556
GO:0060479	lung cell differentiation	BP	1	18	49	5237	0.0204082	0.00343708	over	W5P9M5	C5IWT6, W5PGE6, W5PRR5, W5QCD7, W5NTZ9, W5PIG3, H9CJU4, W5NQM9, W5PEX4, W5P9M5, W5Q7R8, W5NY24, B2MVW3, W5QF78, W5P0E9, W5PM57, W5QHU8, W5PSZ2	0.155902	0.454149	0.0555556
GO:0010043	response to zinc ion	BP	1	18	49	5237	0.0204082	0.00343708	over	W5Q852	W5PTU7, P52210, W5Q852, W5PRR5, W5NT32, W5QAF8, W5QFE3, E5LCW5, W5Q6L8, W5P8G0, W5PXK2, W5Q0E3, P84010, W5QCS8, W5QD37, P00922, W5PWY0, P09577	0.155902	0.454149	0.0555556
GO:0008143	poly(A) binding	MF	1	18	49	5237	0.0204082	0.00343708	over	W5NXF3	W5NVU4, W5NR04, W5NRR0, W5NPI6, W5Q4E3, W5PUJ4, W5P406, W5NWP4, W5Q6C6, W5NXF3, W5PKZ5, W5QEM2, W5QFP1, W5P8K5, W5P7G2, W5NR95, W5QDH4, W5PCK4	0.155902	0.454149	0.0555556
GO:0002637	regulation of immunoglobulin production	BP	1	18	49	5237	0.0204082	0.00343708	over	W5NXW9	W5PQQ8, W5P4Q3, W5PGH7, W5PMN7, W5Q018, W5NZ47, W5NSH4, W5PW08, W5NXW9, W5P6B4, W5Q2D7, W5PES0, W5NXK6, W5PP23, W5PVY1, W5QGG0, W5QAB1, W5PCI2	0.155902	0.454149	0.0555556
GO:0051642	centrosome localization	BP	1	18	49	5237	0.0204082	0.00343708	over	W5P2I4	W5NVS4, W5QCD7, W5NXZ5, W5Q366, W5PEC2, W5NXN2, W5PFZ5, W5P7L0, W5P901, W5P2I4, W5Q3A5, W5Q0Q2, W5PVU0, W5Q6W3, W5QJ27, W5QGN5, W5P060, W5P2V0	0.155902	0.454149	0.0555556
GO:0061842	microtubule organizing center localization	BP	1	18	49	5237	0.0204082	0.00343708	over	W5P2I4	W5NVS4, W5QCD7, W5Q366, W5NXZ5, W5PEC2, W5NXN2, W5PFZ5, W5P7L0, W5P901, W5P2I4, W5Q3A5, W5Q0Q2, W5PVU0, W5Q6W3, W5QJ27, W5P060, W5QGN5, W5P2V0	0.155902	0.454149	0.0555556
GO:0032787	monocarboxylic acid metabolic process	BP	5	307	49	5237	0.102041	0.0586213	over	W5PTR6, W5PL60, W5NRM7, W5Q8A9, W5NU39	W5NWS0, W5P358, W5PIA1, W5PKE2, W5QDD4, W5P5J4, W5PB30, W5NRI3, W5P7N5, W5NRI1, W5PM94, W5QD48, W5PB39, W5QCS8, W5QCC1, W5QDE3, W5PS50, O46390, W5NX51, W5NV12, W5PDH7, W5PMJ1, W5PPP4, W5PGN9, W5Q336, W5P368, W5PSF3, W5P1C2, W5QCD2, W5QDF4, Q2TCH3, W5PK66, W5P2V1, W5PFM4, W5PBE0, W5Q7M0, W5Q9Q2, P07846, P52210, W5QCD6, W5QBS0, W5QC41, W5PD90, W5PB50, A7KP99, W5PYS5, W5NX68, W5Q2C5, W5QD66, W5NWE0,…	0.157289	0.457055	0.0162866
GO:0048812	neuron projection morphogenesis	BP	5	307	49	5237	0.102041	0.0586213	over	W5Q940, W5PLB8, W5NRM7, W5Q2E1, W5P2I4	W5Q0M7, W5PEI7, W5QFH6, W5P7N6, W5P2D1, W5P5J0, W5NZY8, W5NW23, W5NXU8, W5QC28, W5PA16, W5QBQ9, W5P2D4, W5NQX4, W5PBD0, W5P001, W5PGN1, W5NV10, W5PBD8, W5QEX4, W5P2E2, W5PWN8, W5Q9P7, W5PDY0, W5PYR3, W5Q3D8, C5IJ99, W5QGL6, K4GWI0, W5QEH0, W5P2V0, W5PR48, W5QGL8, W5PUK2, W5Q3E0, A7KP99, C5IJ83, W5NW47, W5NUA0, W5PAT6, K4P1S1, W5PLZ3, W5QAQ4, W5PR51, W5QFK5, W5QFK2, W5PJ56, W5PEL2, W5NYI9, W5PJV8,…	0.157289	0.457055	0.0162866
GO:0051050	positive regulation of transport	BP	8	570	49	5237	0.163265	0.108841	over	W5P3Q3, A0A0B4J1Q0, W5PH95, W5PVL4, W5P9M5, W5PZB7, W5Q7I2, W5NXW9	G5CC04, W5P358, W5PT68, W5P2T5, A0A0B4J1Q0, W5QCS0, W5PKE7, W5PE90, W5QBQ8, Q2TGQ0, W5QC22, W5PAR5, W5NQX4, W5PS50, W5P001, W5NR95, W5PTX3, W5NYG6, W5Q1P6, W5Q3T9, W5PU96, W5P0Q5, W5PDY0, W5QJA2, W5NVB1, W5PB46, W5QBR4, W5Q3U4, W5P2V0, A4ZVY8, W5P491, W5PIC2, W5Q466, W5QE82, B2LYK6, S4TZR5, W5QC46, W5QB24, W5QD66, W5P023, W5Q1R1, W5PT91, W5NZK9, W5P2W8, W5PTZ8, W5PSX7, B0FN90, W5PCY1, W5PID5, W5N…	0.157772	0.45789	0.0140351
GO:0006486	protein glycosylation	BP	2	76	49	5237	0.0408163	0.0145121	over	W5PH55, W5NY14	W5P5R3, W5PQ08, W5P677, W5Q329, W5NYS0, W5P6T1, W5PX28, F5CC79, W5P439, W5NW23, W5Q8Q7, W5P7B1, W5PCR8, W5Q7C2, W5P7F1, W5PDT4, W5P0Q0, W5PM56, W5NTV0, W5Q6A9, W5P6U5, C5IWS9, W5Q2R5, W5Q1L0, W5PDH7, W5PSN0, W5PGB0, W5NRR3, W5NRV7, W5PLP7, W5P1S6, W5Q7L6, W5PVL7, W5PIB7, W5PWN8, W5P5K7, W5PTL2, W5NXR5, W5PRP9, W5PKW4, W5QEP1, W5PIW2, C5IWT0, W5PBA6, W5PEC5, W5QED5, W5PTU3, W5NQ89, W5QCH9, W5PGX0,…	0.158417	0.458505	0.0263158
GO:0043413	macromolecule glycosylation	BP	2	76	49	5237	0.0408163	0.0145121	over	W5PH55, W5NY14	W5P5R3, W5PQ08, W5P677, W5Q329, W5NYS0, W5P6T1, W5PX28, F5CC79, W5P439, W5NW23, W5Q8Q7, W5P7B1, W5PCR8, W5Q7C2, W5P7F1, W5PDT4, W5P0Q0, W5PM56, W5NTV0, W5Q6A9, W5P6U5, C5IWS9, W5Q2R5, W5Q1L0, W5PDH7, W5PSN0, W5PGB0, W5NRR3, W5NRV7, W5PLP7, W5P1S6, W5Q7L6, W5PVL7, W5PIB7, W5PWN8, W5P5K7, W5PTL2, W5NXR5, W5PRP9, W5PKW4, W5QEP1, W5PIW2, C5IWT0, W5PBA6, W5PEC5, W5QED5, W5PTU3, W5NQ89, W5QCH9, W5PGX0,…	0.158417	0.458505	0.0263158
GO:0042127	regulation of cell proliferation	BP	9	662	49	5237	0.183673	0.126408	over	W5NXF3, W5P316, W5Q687, W5NQQ0, W5P3Q3, B5AN56, W5P9M5, W5NU39, W5NXW9	W5PQQ8, W5PS49, W5Q208, W5Q687, W5PRS6, W5P3V5, W5PMI8, W5PKE7, W5QBQ8, W5PB37, Q2TGQ0, W5PC55, W5QC22, W5QB02, W5P3W2, W5Q571, W5Q572, A7UHZ3, W5NYG6, W5Q0N8, W5PLH4, W5Q3T7, W5PT76, W5P004, W5QCT2, W5PDY0, Q7YRL2, W5QAP8, W5NXF3, W5PZD1, W5PD87, W5PCW9, W5NYH2, W5PS64, Q4LBE0, Q4LBE2, W5P259, W5PIC2, W5PR44, O62848, W5Q9A1, W5Q9A2, W5QB25, W5QAQ4, W5Q354, W5Q3V5, A4ZVX6, W5Q1R8, W5P3Y8, W5P0S5,…	0.15857	0.458505	0.0135952
GO:0042445	hormone metabolic process	BP	2	77	49	5237	0.0408163	0.0147031	over	W5PV54, W5NRM7	W5P4P3, P01240, P29330, W5NVQ8, W5NZ47, W5NRM7, W5P7N5, W5PPG3, W5PS08, W5PG98, P20757, W5QH00, W5PCR3, W5QCC1, W5P3W5, W5PZC7, W5QAK7, W5PIN0, W5PI56, W5QI69, W5NVZ9, W5PQJ2, W5PJL5, W5PGN9, W5NV93, W5PIJ6, P12303, P10764, W5Q2J7, W5NRR9, W5Q937, W5QD93, W5PDQ3, W5PSB6, W5NZJ1, W5PVD0, W5NQ40, W5P131, W5NQ85, R4I7V7, B5TQZ6, W5QJ56, W5Q1U0, W5PBM7, W5PHQ5, W5PYW4, W5Q2S9, W5NVS0, W5NS43, W5P895,…	0.161715	0.466797	0.025974
GO:1901293	nucleoside phosphate biosynthetic process	BP	3	149	49	5237	0.0612245	0.0284514	over	W5PH55, W5P316, W5NY14	Q6XUZ5, W5QIN9, W5NRI3, W5NV06, W5P6L7, W5PIZ2, W5PCV0, W5NQ72, W5Q297, W5PKF1, P56401, W5P1S5, W5P368, W5NRR3, W5QDE5, W5PWN8, W5PSN9, C5IJA8, W5QD51, W5P1C2, W5PDY0, W5PMJ7, W5NQP9, W5QI77, W5QGT7, W5PVD4, W5PSF9, W5P1C5, W5PRD7, W5NYH2, W5PFM8, W5NXW3, W5P9T1, W5PR48, W5PNM5, P52210, W5QCD6, W5PJM6, W5PP04, W5Q501, W5Q861, W5P0R7, W5PWW2, W5PHI5, W5PP03, W5NW49, Q30DS1, W5QC41, W5Q9Q5, W5Q1I6,…	0.162212	0.466797	0.0201342
GO:0071354	cellular response to interleukin-6	BP	1	19	49	5237	0.0204082	0.00362803	over	W5NVB2	W5PT49, C8BKE1, W5P7Q3, W5P4M1, H9CJU8, W5Q831, W5PSX7, W5NTT2, W5P653, W5Q9P7, W5PA65, W5Q7L5, W5QBV1, W5PLD2, W5PNB1, W5PVB4, W5NVB2, W5PMU8, W5PT40	0.163827	0.466797	0.0526316
GO:0071675	regulation of mononuclear cell migration	BP	1	19	49	5237	0.0204082	0.00362803	over	W5P3Q3	W5PHF5, W5P3Y8, W5P5Q1, W5P3Q3, W5Q1B3, W5P6K6, W5QE82, W5PB75, W5Q6J0, W5NWK8, W5PGX7, W5NWK5, W5QFP0, W5QIW1, W5PG42, W5NSF6, W5PDK4, W5PM30, W5NYD5	0.163827	0.466797	0.0526316
GO:0042734	presynaptic membrane	CC	1	19	49	5237	0.0204082	0.00362803	over	W5Q349	W5P889, W5Q1P6, W5Q349, W5PSP1, W5QCH8, W5PUM8, W5NYU9, W5Q4C1, W5NUL3, W5P3I0, W5PTB6, W5NSB6, W5NXK9, W5QH64, W5Q1A6, W5PVY3, W5QGN5, W5PN65, W5Q083	0.163827	0.466797	0.0526316
GO:0046688	response to copper ion	BP	1	19	49	5237	0.0204082	0.00362803	over	Q9XT27	W5P4S5, W5PT49, B7U175, P07846, P52210, P56401, A3QUJ0, W5QAF8, W5PP03, W5NY47, W5QAX7, Q9XT27, W5PSA7, P09670, W5NWK5, W5QIT0, W5QAM0, C5IS96, W5PK66	0.163827	0.466797	0.0526316
GO:0045095	keratin filament	CC	1	19	49	5237	0.0204082	0.00362803	over	W5Q687	W5Q702, W5Q5V9, W5Q687, W5Q611, W5Q7G1, W5Q6L8, W5Q3C2, W5Q6G0, W5Q5N9, W5Q5M3, W5Q6A4, W5Q6E8, B3F8Y0, W5Q6K9, W5Q6V2, W5Q671, W5Q160, W5Q6B8, U3MXA9	0.163827	0.466797	0.0526316
GO:0019985	translesion synthesis	BP	1	19	49	5237	0.0204082	0.00362803	over	Q9GKP4	W5Q6P4, W5P6T4, W5NX91, W5Q399, P0C276, C5ISB1, W5PJA8, W5NZ54, W5PRJ4, Q9GKP4, W5NZ77, W5PMY2, W5PAQ3, W5NZI1, W5Q860, W5PJR8, W5QH38, W5QAL9, W5PQZ6	0.163827	0.466797	0.0526316
GO:0043304	regulation of mast cell degranulation	BP	1	19	49	5237	0.0204082	0.00362803	over	A0A0B4J1Q0	W5PLF0, W5PGH7, C5IJA1, W5NPR8, W5QBA7, W5PSX7, A0A0B4J1Q0, W5NW17, W5PW08, W5QAU1, W5P9S5, W5QBV1, W5Q7P7, W5Q9H8, Q8WN59, W5QG87, W5P9Y1, C8BKD9, W5QCG0	0.163827	0.466797	0.0526316
GO:0035282	segmentation	BP	1	19	49	5237	0.0204082	0.00362803	over	W5P2I4	W5QHF7, W5PQQ8, H9CJU8, W5NZC9, W5Q754, A0A1D9CFF1, W5Q499, W5PDB2, W5PXM5, W5Q5K3, W5P901, W5P2I4, W5Q7S8, W5NWF6, W5QEP1, W5QAQ4, W5Q3F7, W5QGR9, W5PJV8	0.163827	0.466797	0.0526316
GO:0009394	2'-deoxyribonucleotide metabolic process	BP	1	19	49	5237	0.0204082	0.00362803	over	W5PPQ1	W5PZ10, W5P207, Q2V8X7, W5Q5R5, W5Q423, W5Q861, W5QIN9, W5PLD7, C5IJA8, W5P5K1, W5PB83, P35623, W5P8E4, W5QI77, W5PVD4, W5PPQ1, W5P075, W5PFM8, W5Q6A9	0.163827	0.466797	0.0526316
GO:0046320	regulation of fatty acid oxidation	BP	1	19	49	5237	0.0204082	0.00362803	over	W5NU39	W5P7V7, W5PGE0, W5Q732, W5P321, W5PSF3, W5P5J4, C5IJA6, Q7YQR7, W5P1C2, W5NU39, Q28559, W5QD03, W5PIZ6, W5PAU8, W5NSB1, W5PHS9, B9VXW5, W5QCJ2, W5PLW6	0.163827	0.466797	0.0526316
GO:0009266	response to temperature stimulus	BP	3	150	49	5237	0.0612245	0.0286424	over	W5PL60, W5Q8A9, W5NWR6	W5P6T4, W5NUW9, W5P7V7, W5Q289, W5PRS4, W5NR00, W5PPG7, W5NZ86, W5PPG2, W5NVI4, W5PKN2, W5Q9X1, W5QIG5, W5Q612, W5NPN4, W5PUR2, W5Q334, C5IJA6, W5PVL5, W5P0I9, W5NW35, W5PDY0, W5NRJ3, W5NYH3, W5PLY3, W5NZ17, W5Q988, W5NQQ5, W5NXW3, W5PIC2, W5NYY0, C5ISB1, W5QE82, W5Q5I4, W5QC41, W5PTQ9, W5QHF9, W5P9L8, W5Q354, W5NU92, B9VXW5, W5QGM3, W5PLJ4, W5QEA3, W5Q1R8, W5PTR5, W5PWP0, W5NXX3, W5PW72, W5PEU0,…	0.164489	0.466981	0.02
GO:0032868	response to insulin	BP	3	150	49	5237	0.0612245	0.0286424	over	W5PL60, W5P316, W5NU39	W5QIF6, W5PQQ8, W5P4P3, W5P7V7, W5QFH6, W5P5J4, W5NV06, W5PIZ2, B0FZL9, W5PYQ5, W5PZS4, B2MVY4, W5QCS8, W5Q7C2, W5PG50, W5P6L8, W5NZQ9, W5Q297, W5PIR4, W5PGN1, Q09YJ1, W5PWV6, W5QBA7, W5NTN0, W5Q732, W5PUR2, W5NRR3, W5QIG1, W5PIJ6, W5NZZ3, W5PY18, W5NZ14, C5IJA6, P10764, W5P1C2, W5Q7L5, W5QD51, W5PDY0, W5PHY8, P84010, W5Q1Y0, W5P1C5, W5PWF2, W5QGL6, W5P0Z9, W5NZB6, W5NQ85, P52210, W5QC41, W5Q2K9,…	0.164489	0.466981	0.02
GO:0019318	hexose metabolic process	BP	3	150	49	5237	0.0612245	0.0286424	over	W5PH55, W5NY14, W5Q8A9	W5P7V5, B7TJ15, B9VH00, W5P7V7, B7TJ13, W5PS45, W5PGE0, W5NR00, W5QDD4, W5P5J4, W5PB30, W5NUG0, W5PRK8, F5CC79, W5QCS8, W5NUG3, W5QFQ0, W5Q7C2, W5PIZ6, W5PUA9, W5QI69, W5PJD0, W5NTN0, W5P1S5, W5Q732, C5IJA6, P10764, W5P5K7, Q7YQR7, W5PDY0, W5PTP8, W5NQP9, W5Q6J0, W5PHY8, W5QH52, W5P5C0, Q9GK32, W5QC34, W5QCD2, W5Q7U7, W5Q7M0, W5PQK3, P52210, P07846, W5P3X9, W5PWG1, W5QC41, W5PRM8, W5P659, D7R7V6,…	0.164489	0.466981	0.02
GO:0004866	endopeptidase inhibitor activity	MF	2	78	49	5237	0.0408163	0.014894	over	W5NVB2, W5NWR6	O46544, P50450, W5Q4Q3, W5Q124, W5NVY5, W5NXM1, P13389, W5NRI1, W5QGS5, B6UV62, P20757, W5QH46, W5NXM5, W5PHP7, W5PPX7, W5PXC8, W5Q1L5, W5P600, W5NVZ8, W5PLH4, W5NV50, I1WXR3, W5NSH2, W5QAX7, W5QH57, C3V6M6, W5QH54, W5NVB2, W5NXJ3, K4P494, P32262, W5QH50, W5P4A1, K4P490, W5NZB6, W5PNY5, W5PWF9, W5P8E9, Q70TH4, W5PHI7, W5P812, W5PW21, W5NTW3, W5PP47, W5NY47, Q5J7V1, D8X187, W5PVM6, L0CSP6, W5NS08,…	0.165027	0.467377	0.025641
GO:0030278	regulation of ossification	BP	2	78	49	5237	0.0408163	0.014894	over	W5P3Q3, Q9GKP4	B7TJ15, W5QFD5, W5QIN8, W5PIZ2, W5PWI1, P13389, W5NY24, W5P0L8, W5PFC9, B2MVY4, W5Q9C0, W5Q0A5, W5NZQ9, W5QHQ8, W5PZC7, W5QI29, W5QHU8, W5PJ36, W5PP71, W5PCJ3, W5P3S7, W5P5S7, W5P4Q6, W5P0M0, W5P640, Q9MZB2, H9CH14, Q9GKP4, W5P5K9, Q9GK32, W5NSD4, W5QGX4, W5PCS4, W5PZY0, W5PK24, P20003, W5P259, W5NQQ4, W5PKK2, W5Q501, W5P610, Q5J7V1, W5QE82, W5PEX4, W5PTQ9, W5Q1M9, W5P9P1, W5QEU9, W5QHS2, W5NSV0,…	0.165027	0.467377	0.025641
GO:0044711	single-organism biosynthetic process	BP	9	671	49	5237	0.183673	0.128127	over	W5PL60, W5PH55, W5P316, W5NY14, W5PZU9, W5Q8A9, W5QIR6, W5Q2E1, W5NU39	W5PIA1, W5PCV0, W5PB39, W5QDU7, W5NQ72, W5PS50, W5P3W5, O46390, W5NYG6, W5P481, W5PKF1, W5PJD0, W5P369, W5PJD3, W5PMJ1, W5P1S5, W5PPP4, W5P368, W5QD51, W5PDY0, W5PMJ7, P84010, W5PAS5, P82197, W5NYH2, W5PCW9, W5QF96, W5PD88, W5QBR4, W5PB46, W5P131, Q2TCH3, W5PTY2, W5PP09, W5PIC3, W5PNM5, W5PR48, P07846, P52210, W5PIC2, W5Q2S9, W5PP04, W5P0R7, W5P3X9, W5PP03, W5QC41, S4TZR5, W5NUA0, W5QA02, W5QD66,…	0.168027	0.475069	0.0134128
GO:0070085	glycosylation	BP	2	79	49	5237	0.0408163	0.015085	over	W5PH55, W5NY14	W5Q768, W5P5R3, W5P677, W5Q329, W5PQ08, W5NYS0, W5P6T1, W5PX28, F5CC79, W5P439, W5NW23, W5Q8Q7, W5P7B1, W5PCR8, W5Q7C2, W5P7F1, W5PDT4, W5P0Q0, W5PM56, W5NTV0, W5Q6A9, W5P6U5, C5IWS9, W5Q2R5, W5Q1L0, W5PDH7, W5PSN0, W5PGB0, W5NRV7, W5NRR3, W5PLP7, W5P1S6, W5Q7L6, W5PVL7, W5PIB7, W5PWN8, W5P5K7, W5PTL2, W5NXR5, W5PRP9, W5PKW4, W5QEP1, W5PIW2, C5IWT0, W5PEC5, W5PBA6, W5PIK9, W5QED5, W5PTU3, W5QCH9,…	0.168351	0.475069	0.0253165
GO:0061138	morphogenesis of a branching epithelium	BP	2	79	49	5237	0.0408163	0.015085	over	W5P9M5, W5P2I4	W5PQI0, W5P8X9, H9CJU8, W5QFH6, W5PR67, F5CC79, W5NZU3, W5NY24, W5Q7S8, P20757, W5Q1X1, W5QB02, W5PP33, W5P283, W5PJ36, W5QDQ8, W5P4M1, W5P2U6, H9CH14, W5Q499, W5PLP7, W5P2E2, W5P2I4, W5QBV7, W5PP44, W5QGL6, Q9MZS8, W5NYD5, P20003, W5QEP7, W5Q867, W5Q7U7, W5P7X7, W5P259, W5NQ88, W5P610, W5PIG2, W5NZS6, Q5J7V1, W5PVM5, W5PZ48, W5PFV1, C5ISB0, W5P813, W5NYM9, B2MVW3, W5QHS2, W5QDS3, W5QAQ4, W5QFK5,…	0.168351	0.475069	0.0253165
GO:0045861	negative regulation of proteolysis	BP	3	152	49	5237	0.0612245	0.0290243	over	W5NVB2, W5PBY2, W5NWR6	O46544, W5P7V7, W5NVY5, W5PYY3, W5NXM1, W5NRI1, W5QGS5, W5P6D4, W5PDP2, W5QH46, W5NXM5, W5QA68, W5PHP7, W5PPX7, W5NVZ8, P56401, W5PLH4, W5Q3D2, C5IJA6, W5QAX7, W5PMB1, W5QH54, C3V6M6, W5NVB2, K4P494, P32262, W5P4A1, W5QGL6, K4P490, W5PL05, W5NZB6, W5NQ85, W5PK66, W5PWF9, W5QCL5, W5PHI7, W5P812, W5NTW3, W5NS41, W5NUY4, W5P6V4, W5NZS6, D8X187, W5PVM6, W5Q749, W5Q5A1, W5P6W0, W5NZC5, W5NYA7, W5Q0X5,…	0.169072	0.476532	0.0197368
GO:0071384	cellular response to corticosteroid stimulus	BP	1	20	49	5237	0.0204082	0.00381898	over	W5NVB2	W5PQJ2, C5IJA0, P56401, P79245, W5Q289, W5Q399, W5Q1F6, Q28551, E5LCW5, W5NSM4, B6UV62, W5NVB2, W5P4I9, W5Q2Y8, W5PN69, W5PSZ5, W5PWY0, W5PJR8, W5PK13, W5PLX7	0.171679	0.478153	0.05
GO:0035329	hippo signaling	BP	1	20	49	5237	0.0204082	0.00381898	over	W5P9M5	W5PU47, W5QHF7, W5P303, W5QBD7, H9CJU6, W5PSY8, W5Q4W6, W5Q3F4, W5QB77, W5P9M5, W5NYM9, W5NZE2, W5QEW9, W5PC55, W5NZ06, P62262, W5Q0Q1, W5PQW2, W5PL23, W5Q5A8	0.171679	0.478153	0.05
GO:0010332	response to gamma radiation	BP	1	20	49	5237	0.0204082	0.00381898	over	W5P9M5	W5PQQ8, W5Q208, G3FIP6, W5NPQ2, W5P596, Q5J7V1, W5P9M5, W5Q6F0, W5Q2H1, W5PSA7, W5P340, W5Q0R4, W5PHS9, W5PK25, W5QDK7, R4I7V7, W5P283, W5NZD5, W5PK24, W5QAK6	0.171679	0.478153	0.05
GO:0035850	epithelial cell differentiation involved in kidney development	BP	1	20	49	5237	0.0204082	0.00381898	over	W5P9M5	W5P601, W5PYU4, W5PBD8, C8BKE1, A0A0U1YZ59, W5PU66, A0A1D9CFF1, W5PW72, W5Q499, W5QD97, W5P9M5, W5Q7R8, W5P3P7, W5NY24, W5PZK7, W5QI40, W5P0E9, W5PGI1, W5QBG6, W5PVX3	0.171679	0.478153	0.05
GO:2000736	regulation of stem cell differentiation	BP	1	20	49	5237	0.0204082	0.00381898	over	W5P9M5	W5P369, C8BKE1, W5Q4W8, A0A1D9CFF1, W5NTT2, W5PVL6, W5Q3F4, W5PG93, W5P9M5, C5ISB0, W5PPL8, A0A0U2UDT4, W5PDY0, B2MVY4, W5QCN4, W5QFT3, W5Q4G8, W5NSV0, W5PP33, B2CL05	0.171679	0.478153	0.05
GO:0021675	nerve development	BP	1	20	49	5237	0.0204082	0.00381898	over	W5P2I4	W5QHB1, W5PVZ9, W5PVZ6, H9CH14, W5QAY7, W5P7M7, W5QA76, W5Q7R8, W5P901, W5P2I4, W5NY24, W5Q7S8, W5QGS5, W5QAL5, W5QA48, W5Q8C1, W5NUL7, W5QAQ4, W5P4U1, W5PJV8	0.171679	0.478153	0.05
GO:1901687	glutathione derivative biosynthetic process	BP	1	20	49	5237	0.0204082	0.00381898	over	W5PZU9	W5QDB7, W5PVN0, W5PVT7, W5QDB4, W5Q894, Q9N2J6, W5NUN8, W5PZU9, W5QHB9, B0LXN9, W5Q0E3, W5PC90, W5PPE2, W5PC25, W5PUH7, W5NWM7, W5QDF4, W5QDE3, W5QDD0, W5PE27	0.171679	0.478153	0.05
GO:1901685	glutathione derivative metabolic process	BP	1	20	49	5237	0.0204082	0.00381898	over	W5PZU9	W5QDB7, W5PVN0, W5PVT7, W5QDB4, W5Q894, Q9N2J6, W5NUN8, W5PZU9, W5QHB9, B0LXN9, W5Q0E3, W5PC90, W5PPE2, W5PC25, W5PUH7, W5NWM7, W5QDF4, W5QDE3, W5QDD0, W5PE27	0.171679	0.478153	0.05
GO:2000114	regulation of establishment of cell polarity	BP	1	20	49	5237	0.0204082	0.00381898	over	W5Q940	W5P3N2, W5QED8, B2LYL3, W5NUU7, W5Q940, W5Q831, W5PIZ2, W5Q9P7, W5PA65, W5P627, S4TZR5, W5PGB5, W5P4N6, W5NSD5, W5PP11, W5PCH3, W5Q2Y6, W5P001, W5NSV2, F2YQ13	0.171679	0.478153	0.05
GO:0002274	myeloid leukocyte activation	BP	2	80	49	5237	0.0408163	0.0152759	over	W5P3Q3, A0A0B4J1Q0	W5PV25, W5QBD7, H9CJU6, A0A0B4J1Q0, W5Q3C1, W5PIZ2, W5PW08, W5PB75, W5NZE2, W5NWK5, W5NRE3, W5NZQ9, W5QBI9, W5QCG0, W5Q6R6, C5IJA1, W5Q1L2, W5Q018, W5NPR8, W5QBA7, W5PUR2, Q9MZB2, W5PU96, W5PGJ7, W5P5W6, W5NQH6, W5QAX7, W5Q7L5, W5QBV1, W5P9S5, W5Q7P7, W5QD93, W5Q6J0, W5Q9H8, Q8WN59, W5PES0, W5PQF7, W5PHY6, W5P6I7, W5PVY1, W5PTY2, W5PBE0, W5QBW5, W5QAU1, O62848, W5P7P6, W5PGX7, W5PLZ4, W5QI40, W5Q…	0.171687	0.478153	0.025
GO:0045927	positive regulation of growth	BP	3	154	49	5237	0.0612245	0.0294061	over	W5Q940, W5NRM7, W5P9M5	O46544, W5PQQ8, B7TJ15, W5QHD4, W5P7V7, W5NVI0, W5NXM1, W5PIZ2, W5P5J0, W5Q7S8, W5NRI1, W5PI99, W5NZQ9, W5QCC1, W5P001, W5PGN1, W5QHU9, W5Q0N8, W5Q612, W5PNL4, W5P2E2, W5PWN8, C5IJA6, W5NXN2, W5NQH6, P10764, W5PQJ8, W5PDY0, W5NRR9, W5PTP6, C5IJ99, W5P4A1, W5QGL6, W5P0Z9, W5Q980, W5QEH0, W5QCL5, W5P2V0, W5P0J1, W5NQQ5, W5P6V7, W5P536, W5P5T3, W5P895, W5Q466, W5PG71, W5Q2K9, W5Q1I8, W5NY88, W5P9L9,…	0.173694	0.482597	0.0194805
GO:0002758	innate immune response-activating signal transduction	BP	3	154	49	5237	0.0612245	0.0294061	over	A0A0B4J1Q0, W5PZB7, Q9GKP4	W5P3N2, W5PVS3, W5PJC2, W5QFH6, A0A0B4J1Q0, W5QD41, P0C276, W5PGV0, W5Q4E1, W5NV08, W5P9R3, W5PFC9, W5QHD8, W5QD49, W5QDM2, W5NWK8, W5NWK5, W5PXG2, W5QHM6, A7UHZ2, W5PNT5, C5IWU1, W5NZI9, W5QBA7, W5PUR2, W5PFD3, W5QI70, W5Q7L5, W5P6M2, W5Q1H5, W5QJA2, W5Q6J0, W5PUR8, W5NVB1, W5P7G7, W5QI78, Q8WN59, W5NZR9, W5PFU1, W5P4A1, W5P9K6, W5QGL6, W5PR43, B8QGA5, W5P8Z3, W5PUB9, W5PWF9, Q6B3Y2, W5PVU5, W5P…	0.173694	0.482597	0.0194805
GO:0097060	synaptic membrane	CC	2	81	49	5237	0.0408163	0.0154669	over	W5Q349, W5NQQ0	W5PGI9, W5P432, W5Q289, W5PFX1, W5PUM8, W5Q0E7, W5PXK2, W5P5J0, W5PE90, W5Q1K6, W5QJ84, W5NQX4, C5IWU0, W5PIV7, W5QJ45, W5PN74, W5Q612, W5P889, W5Q1P6, W5PPP6, W5Q6V5, A0A1B3B5V3, W5NR53, W5PUV3, W5P2E2, W5NUL3, W5QA76, W5PEW2, W5QA32, W5PQJ8, W5Q937, W5Q0N9, W5QAL5, W5P5C0, W5PG64, W5PVY3, W5PNY5, W5P2R7, W5PIG7, W5Q349, B6E1W2, W5PJM6, W5PK29, W5NQQ0, W5NUY7, W5P5P0, W5QCH8, W5PHI5, W5NYU9, W5Q…	0.175034	0.484026	0.0246914
GO:0046474	glycerophospholipid biosynthetic process	BP	2	81	49	5237	0.0408163	0.0154669	over	W5PL60, W5NU39	W5Q768, W5PU03, W5PUU9, B9VH00, W5QFD6, O02762, W5PX28, W5P3B0, W5Q928, W5PXK2, W5P9N2, W5PZG5, Q95JH0, C5IWU0, W5QHQ9, W5PBL5, C5IWU1, W5PN74, W5PMF2, W5NX51, W5PJD3, W5QIK9, C5IWS9, W5PIJ6, W5P7S0, W5P5G0, W5P9S5, W5NUT8, W5P649, W5NU39, W5PYR3, W5PAW9, W5QF96, W5P6I7, W5QBR4, W5Q980, W5Q024, W5PGG1, E5FYG4, W5QGH1, W5QIT9, W5PTY2, C5IWT0, P20003, W5NZ60, W5PVQ1, W5Q4S7, W5Q0G8, W5NQE3, W5Q5M7,…	0.175034	0.484026	0.0246914
GO:0007584	response to nutrient	BP	2	81	49	5237	0.0408163	0.0154669	over	W5NVB2, W5QIR6	Q6UK64, P50450, W5Q289, W5P5J4, W5PHX1, W5NUK5, W5Q1C2, W5PXK2, W5Q8Q6, W5Q8M3, W5PKE7, W5PUE6, W5Q7C2, W5PIN6, W5P1W6, W5Q096, W5NXE8, W5P481, W5QI69, W5Q7T6, W5PQJ2, W5P207, W5Q732, W5QDR0, W5Q0F3, C6JUQ0, Q9MZW3, W5QET6, P84010, W5NVB2, W5PAS5, P32262, W5PCS4, W5PXY1, W5PM25, W5NQ40, W5Q980, W5PP44, W5PLM2, W5Q780, F2YQ13, W5P093, W5PN84, W5NZ60, A2VBC7, W5Q7Y9, C8BKD5, E5LCW5, Q30DS1, W5PFV0,…	0.175034	0.484026	0.0246914
GO:0030414	peptidase inhibitor activity	MF	2	81	49	5237	0.0408163	0.0154669	over	W5NVB2, W5NWR6	O46544, P50450, W5Q4Q3, W5Q124, W5NVY5, W5NXM1, P13389, W5NRI1, W5QGS5, B6UV62, P20757, W5QH46, W5NXM5, W5PHP7, W5PPX7, W5PXC8, W5Q1L5, W5P600, W5NVZ8, W5PLH4, W5NV50, I1WXR3, W5NSH2, W5QAX7, Q9MZW2, W5QH57, C3V6M6, W5QH54, W5NVB2, W5NXJ3, K4P494, P32262, W5QH50, W5P4A1, K4P490, W5NZB6, W5PNY5, W5PWF9, W5PBE0, W5P8E9, W5QCP9, Q70TH4, W5PHI7, W5P812, W5PW21, W5NTW3, W5PP47, W5NY47, Q5J7V1, D8X187,…	0.175034	0.484026	0.0246914
GO:0044281	small molecule metabolic process	BP	13	1060	49	5237	0.265306	0.202406	over	W5PTR6, W5P316, W5Q852, W5NY14, W5NRM7, W5Q2E1, W5NU39, W5PL60, W5PH55, W5PPQ1, W5Q8A9, W5QIR6, P62896	W5P358, W5PQ08, W5PJC2, W5PS45, W5PB30, W5PAR2, W5PCV0, W5PB39, W5QDU7, A7UHZ2, W5NQ72, W5PS50, O46390, W5NYG6, W5PYA5, W5PJD0, W5Q216, W5PPP6, W5PPP4, W5PRT7, W5P368, P84010, W5PAS5, W5NYH2, W5PCW9, W5PB46, W5QC34, W5P131, W5P2V3, W5PPQ1, K4GWI0, Q2TCH3, W5P2V1, W5PNM5, P07846, P52210, W5Q5Y9, W5P0R7, W5PPQ4, W5QBS0, W5QC41, W5PD90, W5PB50, W5NUA0, W5QA02, W5NWE0, W5Q233, W5PYC8, W5PRV1, B2LYL3,…	0.176516	0.486466	0.0122642
GO:0006111	regulation of gluconeogenesis	BP	1	21	49	5237	0.0204082	0.00400993	over	W5Q8A9	W5Q8X9, W5P7V5, W5Q316, W5QAB7, A0A0U1YZ59, W5Q732, W5PR01, W5NR00, W5QB76, W5P5J4, W5PVB4, W5PHY8, W5PVH6, W5Q7C2, W5PQD8, Q863E2, W5NSB1, W5PHS9, W5Q8A9, W5QI48, W5PFR8	0.179459	0.486466	0.047619
GO:0032757	positive regulation of interleukin-8 production	BP	1	21	49	5237	0.0204082	0.00400993	over	W5PZB7	W5PGB2, W5NTX8, W5P4Q6, A0A0U1YZ59, W5P5Q1, W5PGJ7, W5Q1B3, W5PC31, W5QAT3, W5QBW5, Q9GL09, W5Q6J0, W5NVB1, W5PJ97, Q8WN59, W5PG95, W5PG42, I6YID3, W5PZE9, W5PZB7, W5PK66	0.179459	0.486466	0.047619
GO:0009262	deoxyribonucleotide metabolic process	BP	1	21	49	5237	0.0204082	0.00400993	over	W5PPQ1	W5QHD5, W5PZ10, W5P207, Q2V8X7, W5Q5R5, W5Q423, W5Q861, W5QIN9, W5PLD7, C5IJA8, W5P5K1, W5PB83, P35623, W5P8E4, W5QI77, W5PVD4, W5PPQ1, W5NT70, W5P075, W5PFM8, W5Q6A9	0.179459	0.486466	0.047619
GO:0033006	regulation of mast cell activation involved in immune response	BP	1	21	49	5237	0.0204082	0.00400993	over	A0A0B4J1Q0	W5PLF0, W5PGH7, C5IJA1, W5NPR8, W5QBA7, W5PSX7, A0A0B4J1Q0, W5NW17, W5PIZ2, W5PW08, W5QBV1, W5QAU1, W5P9S5, W5Q7P7, W5Q9H8, Q8WN59, W5QG87, W5NZQ9, W5P9Y1, C8BKD9, W5QCG0	0.179459	0.486466	0.047619
GO:0021955	central nervous system neuron axonogenesis	BP	1	21	49	5237	0.0204082	0.00400993	over	W5P2I4	W5PLE0, W5QHB1, W5PGE6, W5P3Y8, W5P7T2, H9CJU4, W5PMD8, W5PFZ5, W5PXK2, W5NUS7, W5P901, W5P2I4, W5PA16, W5PTB7, W5Q3A5, W5Q4B1, W5NZQ9, W5QCF4, W5Q297, W5Q8D7, W5PSZ2	0.179459	0.486466	0.047619
GO:1903318	negative regulation of protein maturation	BP	1	21	49	5237	0.0204082	0.00400993	over	W5PBY2	W5P600, W5PWS0, W5PDE5, W5P6V4, W5Q3D2, W5NZS6, W5PD62, W5PBY2, W5PMB1, W5NZU3, W5QGS5, W5PDP2, W5QFP0, W5PJZ2, W5NXM5, W5NQW4, W5PXC8, W5NSA6, W5PIV7, W5PWF9, W5Q040	0.179459	0.486466	0.047619
GO:0007435	salivary gland morphogenesis	BP	1	21	49	5237	0.0204082	0.00400993	over	W5P2I4	W5PGE6, W5NQ88, W5PVZ9, W5PVZ6, W5NZS6, H9CJU4, W5PVM5, W5PQH3, W5NZU3, W5P901, W5P2I4, M4WED3, W5Q7S8, B2MVW3, W5PLW1, W5NSD4, W5QB02, W5PCM5, W5NZD5, W5PSZ2, W5PJV8	0.179459	0.486466	0.047619
GO:1903670	regulation of sprouting angiogenesis	BP	1	21	49	5237	0.0204082	0.00400993	over	W5NQQ0	B2ZHC0, W5NQQ0, W5PAD5, W5Q3T7, A0A1D9CFF1, W5P5Q1, B0FN90, W5P2E2, W5Q1B3, W5P7M7, Q7M303, W5Q6J0, M4WXC5, W5QJ76, C5IJ99, W5QER2, W5PK80, W5NRB3, W5PG42, W5QBK9, P20003	0.179459	0.486466	0.047619
GO:0031526	brush border membrane	CC	1	21	49	5237	0.0204082	0.00400993	over	W5PL60	A2VBC7, P56401, W5Q4S7, W5P2U6, W5PTV7, W5Q8Z5, W5QAF8, W5PRP1, W5NV06, W5PHW0, W5NY22, F5CC79, W5P9S5, W5Q6N3, W5PL60, W5NVF1, W5Q4Z5, W5Q297, W5Q152, W5PFR9, A8DR93	0.179459	0.486466	0.047619
GO:0006195	purine nucleotide catabolic process	BP	1	21	49	5237	0.0204082	0.00400993	over	W5PPQ1	W5Q2Q8, W5PR48, W5QAA7, W5P207, G3FIP6, W5Q701, Q2V8X7, W5Q5R5, W5PQ45, W5PUV3, W5PLD7, W5QCY6, W5P5K1, S4TZR5, W5P1G0, W5Q3B7, W5QB36, E7ECV8, W5PPQ1, W5PLN1, W5NYF7	0.179459	0.486466	0.047619
GO:0070741	response to interleukin-6	BP	1	21	49	5237	0.0204082	0.00400993	over	W5NVB2	W5PT49, C8BKE1, W5P7Q3, P52210, W5P4M1, H9CJU8, W5Q831, W5PSX7, W5NTT2, W5P653, W5Q9P7, W5PA65, W5Q7L5, W5QBV1, W5PLD2, W5PNB1, W5PVB4, W5NVB2, Q6TMG6, W5PMU8, W5PT40	0.179459	0.486466	0.047619
GO:0010955	negative regulation of protein processing	BP	1	21	49	5237	0.0204082	0.00400993	over	W5PBY2	W5P600, W5PWS0, W5PDE5, W5P6V4, W5Q3D2, W5NZS6, W5PD62, W5PBY2, W5PMB1, W5NZU3, W5QGS5, W5PDP2, W5QFP0, W5PJZ2, W5NXM5, W5NQW4, W5PXC8, W5NSA6, W5PIV7, W5PWF9, W5Q040	0.179459	0.486466	0.047619
GO:0090382	phagosome maturation	BP	1	21	49	5237	0.0204082	0.00400993	over	W5NQQ0	W5P645, W5P2N5, W5Q5T7, W5Q6V8, W5NQQ0, W5NSZ7, W5NZZ3, W5NV06, W5P4G4, W5QDY5, B2LYK6, W5P0N9, W5P7L2, W5NZM7, W5NYE0, W5PVH8, W5PLZ0, W5PWF2, W5P098, W5QED1, W5QJ49	0.179459	0.486466	0.047619
GO:0019692	deoxyribose phosphate metabolic process	BP	1	21	49	5237	0.0204082	0.00400993	over	W5PPQ1	W5QHD5, W5PZ10, W5PJD0, W5P207, Q2V8X7, W5Q5R5, W5Q423, W5Q861, W5QIN9, W5PLD7, C5IJA8, W5P5K1, W5PB83, P35623, W5P8E4, W5QI77, W5PVD4, W5PPQ1, W5P075, W5PFM8, W5Q6A9	0.179459	0.486466	0.047619
GO:0061005	cell differentiation involved in kidney development	BP	1	21	49	5237	0.0204082	0.00400993	over	W5P9M5	W5P601, W5PYU4, W5PBD8, C8BKE1, A0A0U1YZ59, W5PU66, A0A1D9CFF1, W5PW72, W5Q499, W5QD97, W5P9M5, W5Q7R8, W5P3P7, W5NY24, W5PZK7, W5QI40, W5P0E9, W5P373, W5PGI1, W5QBG6, W5PVX3	0.179459	0.486466	0.047619
GO:0061564	axon development	BP	4	237	49	5237	0.0816327	0.0452549	over	W5Q940, W5NRM7, W5Q2E1, W5P2I4	W5QFH6, W5P2D1, W5P5J0, W5NZY8, W5QC28, W5PA16, W5QBQ9, W5P2D4, W5NQX4, W5PBD0, W5P001, W5NV10, W5PBD8, W5Q0N8, W5QEX4, W5PWN8, W5PDY0, W5Q3D8, C5IJ99, W5QGL6, K4GWI0, W5QEH0, W5P2V0, W5QGL8, W5Q3E0, W5P2F1, A7KP99, C5IJ83, W5NW47, W5NUA0, W5PAT6, K4P1S1, W5QAQ4, W5QFK5, W5QFK2, W5PJ56, W5PEL2, W5PJV8, W5PBF0, W5PAD9, W5Q1R8, W5PY31, W5P0S6, W5Q478, W5P3Y8, A0A1D9CFF1, W5QDG7, B0FN90, W5PUL3, W5P…	0.17965	0.486466	0.0168776
GO:0043434	response to peptide hormone	BP	4	237	49	5237	0.0816327	0.0452549	over	W5PL60, W5P316, W5QIR6, W5NU39	W5PQQ8, W5PRS6, W5QIN8, W5QFH6, W5P5J4, W5NV06, W5PYQ5, W5PZS4, W5QB08, W5QCS8, W5P6L8, W5QCC1, W5PIR4, W5PGN1, Q09YJ1, W5P481, W5NVR1, W5NTN0, W5QBA7, W5NZZ3, W5PY18, W5QD51, W5Q7L5, W5P1C2, W5PDY0, W5P9S5, P84010, W5P1C5, W5P131, W5QGL6, W5NQ85, P52210, W5PP04, W5NYY0, W5QC41, A7KP99, C5IJ83, W5NSM4, W5QJ22, W5PKX5, W5PLZ0, W5QD66, W5QEY8, A4UTS9, W5PQT3, W5Q3V5, W5QFK5, B9VXW5, W5PBF0, W5Q1R8,…	0.17965	0.486466	0.0168776
GO:0061448	connective tissue development	BP	2	83	49	5237	0.0408163	0.0158488	over	W5P316, W5Q2E1	W5PLK7, B7TJ15, W5Q4M3, W5P996, W5P316, W5PGE6, W5QAF8, W5PJG1, H9CJU4, W5QB88, W5P6L7, W5PWQ8, W5PMA0, W5Q2E1, W5NY24, B2MVY4, W5P7B1, W5PZK7, A7UHZ3, W5QHQ9, W5Q297, W5P481, W5PP71, W5PSZ2, W5Q7T6, W5P168, W5P0M0, W5P640, W5Q499, W5NVR8, W5Q5L6, W5Q7L5, W5Q0F3, Q9MZW3, W5P8M8, W5QBV7, W5Q4S0, W5PZY0, K4P490, W5QHR7, P20003, W5PN85, W5PHQ5, W5PMS1, W5Q0W3, W5NZ62, W5P7X4, W5Q501, W5PEC3, W5NQ89,…	0.181761	0.491047	0.0240964
GO:0001763	morphogenesis of a branching structure	BP	2	83	49	5237	0.0408163	0.0158488	over	W5P9M5, W5P2I4	W5PQI0, W5P8X9, H9CJU8, W5QFH6, W5PR67, F5CC79, W5NZU3, W5NY24, W5Q7S8, P20757, W5Q1X1, W5NY29, W5QB02, W5PP33, W5PGN1, W5P283, W5PJ36, W5QDQ8, W5P4M1, W5P2U6, H9CH14, W5Q499, W5PLP7, W5P2E2, W5P2I4, W5QBV7, W5PP44, W5QGL6, Q9MZS8, W5NYD5, P20003, W5QEP7, W5Q867, W5Q7U7, W5P7X7, W5P259, W5NQ88, W5P610, W5PIG2, W5NZS6, Q5J7V1, W5PVM5, W5PZ48, W5PFV1, C5ISB0, W5P813, W5NYM9, B2MVW3, W5P9L9, W5QHS2,…	0.181761	0.491047	0.0240964
GO:0051234	establishment of localization	BP	24	2181	49	5237	0.489796	0.41646	over	W5PSQ7, W5NQQ0, A0A0B4J1Q0, W5NRM7, W5Q7I2, Q9XT27, A2P2H1, W5NXW9, A2P2G9, W5PH95, W5PKR2, W5P542, W5P3Q3, W5PVL4, W5P9M5, W5PBY2, W5NV14, Q9GKP4, W5NU39, W5PL60, W5NVB2, W5QHZ5, W5P1C7, W5PZB7	W5PS49, W5NPU5, W5PRS6, W5P114, W5PB38, W5PB37, W5PAR5, W5PS52, W5NPV2, W5PS50, W5NYG6, W5PNL4, W5PS58, W5Q3T9, W5P0Q4, W5NQ77, W5Q3T7, W5PS57, W5PRT7, W5P0Q5, W5P4Y9, W5NYH3, W5NYH2, W5PB46, W5Q3U4, W5P0R0, W5PS64, K4GWI0, W5P9C5, W5P9C4, W5NYH9, Q70TH4, P52210, W5PNM6, W5NQ87, W5P0R7, W5Q466, W5QE82, B2LYK6, W5PB50, B2LYK8, W5PAT6, W5Q3V5, B2LYL3, W5Q478, B2LYL2, W5PNN3, W5QA17, W5PAU8, W5PRW3,…	0.183539	0.493709	0.0110041
GO:0048858	cell projection morphogenesis	BP	5	324	49	5237	0.102041	0.0618675	over	W5Q940, W5PLB8, W5NRM7, W5Q2E1, W5P2I4	W5Q0M7, W5PEI7, W5QFH6, W5QC20, W5P7N6, W5P2D1, W5P5J0, W5NZY8, W5NW23, W5NXU8, W5QC28, W5PA16, W5QBQ9, W5P2D4, W5NQX4, W5PBD0, W5P001, W5PGN1, W5NV10, W5PBD8, W5QEX4, W5P2E2, W5PWN8, W5Q9P7, W5PDY0, W5PYR3, W5Q3D8, C5IJ99, W5QGL6, K4GWI0, W5QEH0, W5P2V0, W5PR48, W5QGL8, W5PUK2, W5Q3E0, A7KP99, C5IJ83, W5NW47, W5NUA0, W5PAT6, K4P1S1, W5PLZ3, W5QAQ4, W5PQT3, W5PCH3, W5PR51, W5QFK5, W5QFK2, W5PJ56,…	0.183831	0.493709	0.0154321
GO:1990138	neuron projection extension	BP	2	84	49	5237	0.0408163	0.0160397	over	W5Q940, W5P2I4	W5PYU4, W5PUQ5, W5P5J0, W5PQI2, W5Q7S8, W5QBM4, W5PBP5, W5PA16, W5NY29, W5P7J7, W5P6D2, W5PQ98, P0DN39, W5P001, W5PGN1, W5NU76, W5PBD8, W5Q612, W5PVX8, W5Q613, W5P564, W5Q6V5, W5P563, W5NTZ6, H9CH14, W5NUL3, W5PWN8, W5NVJ3, W5PDY0, W5P2I4, W5PTP6, W5PYR3, W5QFN2, W5Q3D8, W5P0V5, W5QGL6, W5QEH0, R4I7V7, W5NYD5, W5P0J1, W5PLE0, W5QHF7, B6E1W2, W5Q940, W5PU66, W5P7T2, W5PFI7, W5PFZ5, W5Q2K9, W5NQM5,…	0.185139	0.493709	0.0238095
GO:0046890	regulation of lipid biosynthetic process	BP	2	84	49	5237	0.0408163	0.0160397	over	W5PL60, W5NU39	O46544, P01240, W5PIA1, W5Q887, W5P7V7, Q6XUZ5, W5P5J4, O02762, W5P7N5, W5NTI1, W5NXM1, P13389, W5QCW2, W5NRI1, B2MVY4, P20757, W5P7B1, W5QD03, W5NTE1, P0DN39, W5PVX3, W5P3W5, W5PSZ5, W5QAK7, W5PI56, W5QH47, W5NWX6, W5PQJ2, W5NX51, W5Q732, W5P321, W5PUR2, W5PUV3, W5PSF3, C5IJA6, P10764, W5NU39, W5PZH4, W5Q980, W5NQ40, E5FYG4, W5PT49, W5Q4S7, W5QCD6, W5P5T4, W5P895, W5NWM2, W5PDV0, S4TZR5, W5NPK5,…	0.185139	0.493709	0.0238095
GO:0061135	endopeptidase regulator activity	MF	2	84	49	5237	0.0408163	0.0160397	over	W5NVB2, W5NWR6	O46544, P50450, W5Q4Q3, W5Q124, W5NVY5, W5QD41, W5NXM1, P13389, W5P9R3, W5NRI1, W5QGS5, W5QD49, B6UV62, P20757, W5QH46, W5NXM5, W5PHP7, W5PPX7, W5PXC8, W5Q1L5, W5P600, W5NVZ8, W5PLH4, W5NV50, I1WXR3, W5NSH2, W5QAX7, W5P604, W5QH57, C3V6M6, W5QH54, W5NVB2, W5NXJ3, K4P494, P32262, W5QH50, W5P4A1, K4P490, W5NZB6, W5PNY5, W5PWF9, W5P8E9, Q70TH4, W5PHI7, W5P812, W5PW21, W5NTW3, W5PP47, W5NY47, Q5J7V1,…	0.185139	0.493709	0.0238095
GO:0002218	activation of innate immune response	BP	3	159	49	5237	0.0612245	0.0303609	over	A0A0B4J1Q0, W5PZB7, Q9GKP4	W5P3N2, W5PVS3, W5PJC2, W5QFH6, A0A0B4J1Q0, W5QD41, P0C276, W5PGV0, W5Q4E1, W5NV08, W5P9R3, W5PFC9, W5QHD8, W5QD49, W5QDM2, W5NWK8, W5NWK5, W5PXG2, W5QHM6, A7UHZ2, W5PNT5, C5IWU1, W5NZI9, W5NS34, W5QBA7, W5PUR2, W5PFD3, W5QI70, W5Q7L5, W5P6M2, W5Q1H5, W5QJA2, W5Q6J0, W5PUR8, W5NVB1, W5P7G7, W5QI78, Q8WN59, W5NZR9, W5PFU1, W5P4A1, W5P9K6, W5QGL6, W5PR43, B8QGA5, W5P8Z3, W5PUB9, W5PWF9, Q6B3Y2, W5P…	0.185407	0.493709	0.0188679
GO:0032648	regulation of interferon-beta production	BP	1	22	49	5237	0.0204082	0.00420088	over	W5PZB7	W5Q9V7, W5PV11, W5P8T5, W5QEC4, W5P5Q1, W5PGJ7, W5Q1B3, W5NSH4, W5Q7L5, W5P825, W5NWP4, W5Q6J0, W5PNH5, W5PIV0, W5PXM9, W5PH52, W5PPD6, W5PG42, W5PN22, W5PZB7, W5QJ04, W5NZI9	0.187167	0.493709	0.0454545
GO:0071479	cellular response to ionizing radiation	BP	1	22	49	5237	0.0204082	0.00420088	over	W5P9M5	B7TJ15, B2ZHC0, W5Q6V5, W5NPQ2, W5P0M0, W5NPL9, Q5J7V1, W5P9M5, W5Q6F0, W5QB95, W5Q2H1, W5PNI6, W5P7B1, W5NWF6, W5P2B2, W5PLS7, W5Q0R4, B0FYY4, W5QDK7, R4I7V7, W5QAK6, W5PCJ3	0.187167	0.493709	0.0454545
GO:0019433	triglyceride catabolic process	BP	1	22	49	5237	0.0204082	0.00420088	over	W5NU39	W5NWX6, W5Q7U7, W5NX51, W5PIA1, B9VH00, A9YUY8, W5Q268, O02762, W5QDT1, W5NWM2, Q9MZD9, W5PWI1, W5QD51, W5Q7J0, W5NU39, W5QD37, W5P1F8, W5QE45, W5P6D2, P0DN39, W5PGI1, W5PNV2	0.187167	0.493709	0.0454545
GO:0032608	interferon-beta production	BP	1	22	49	5237	0.0204082	0.00420088	over	W5PZB7	W5Q9V7, W5PV11, W5P8T5, W5QEC4, W5P5Q1, W5PGJ7, W5Q1B3, W5NSH4, W5Q7L5, W5P825, W5NWP4, W5Q6J0, W5PNH5, W5PIV0, W5PXM9, W5PH52, W5PPD6, W5PG42, W5PN22, W5PZB7, W5QJ04, W5NZI9	0.187167	0.493709	0.0454545
GO:0060612	adipose tissue development	BP	1	22	49	5237	0.0204082	0.00420088	over	W5P316	W5Q7T6, W5P316, W5P168, W5P640, W5PJG1, W5QBX8, W5P6L7, Q307F3, W5PTE0, W5PLB6, W5PMA0, B2MVY4, W5P7B1, W5PXE3, W5P8M8, A7UHZ3, W5QHQ9, W5QHR7, W5PGM1, B2CL05, W5PN85, W5PHQ5	0.187167	0.493709	0.0454545
GO:0031050	dsRNA fragmentation	BP	1	22	49	5237	0.0204082	0.00420088	over	W5PZB7	W5PVX8, W5PNL4, W5PQP6, W5QEC3, W5Q9X5, W5P0S5, W5QEB1, W5P653, W5QE95, W5P825, W5Q6R7, W5NY89, W5Q7A3, W5PK95, W5QGS1, W5PRQ0, W5Q255, W5PZY0, W5PP53, W5Q670, W5PZB7, W5PM87	0.187167	0.493709	0.0454545
GO:2000401	regulation of lymphocyte migration	BP	1	22	49	5237	0.0204082	0.00420088	over	W5P3Q3	W5PUV9, W5Q0N8, W5P556, W5P4R1, W5P3Q3, W5PGJ7, W5NXN2, W5PIZ2, W5QAT3, W5PB75, W5QG66, W5PH56, Q8WN59, W5NS92, W5QI29, W5P0P0, W5QI59, W5Q5Y1, W5QGP4, W5PDK4, W5NYD5, W5P2V0	0.187167	0.493709	0.0454545
GO:0007431	salivary gland development	BP	1	22	49	5237	0.0204082	0.00420088	over	W5P2I4	W5PGE6, W5NQ88, W5PVZ9, W5PVZ6, W5Q2W9, H9CJU4, W5NZS6, W5PVM5, W5PQH3, W5NZU3, W5P901, W5P2I4, M4WED3, W5Q7S8, B2MVW3, W5PLW1, W5NSD4, W5QB02, W5PCM5, W5NZD5, W5PSZ2, W5PJV8	0.187167	0.493709	0.0454545
GO:0043330	response to exogenous dsRNA	BP	1	22	49	5237	0.0204082	0.00420088	over	W5PZB7	W5P006, W5Q1R8, C8BKE1, W5QAA7, W5PV11, W5P0M0, W5Q0P6, W5PTW5, W5NTT2, W5Q8K4, W5Q4E3, W5P5J5, W5Q1H5, W5PNH5, W5PHR1, W5P5E9, A0A075B6D9, W5PPD6, W5PZK4, W5PZB7, W5Q8A7, Q6B3Y2	0.187167	0.493709	0.0454545
GO:0030507	spectrin binding	MF	1	22	49	5237	0.0204082	0.00420088	over	W5PLB8	W5Q438, W5NV97, W5NUV1, W5Q1G8, W5PZN5, W5P2C2, W5NX12, W5PC91, W5P8K0, W5PWQ4, W5NZV7, W5Q0M9, W5Q1K6, W5PHR3, W5PJ75, W5PES0, W5PLB8, W5Q0D7, W5PZG0, W5NQX4, W5NUZ1, W5QHP5	0.187167	0.493709	0.0454545
GO:0016763	transferase activity, transferring pentosyl groups	MF	1	22	49	5237	0.0204082	0.00420088	over	W5P316	W5PX23, W5PR48, W5P316, W5PUW9, W5NUY4, W5NRR3, W5PGB0, W5PLP7, W5PVL7, W5PIB7, W5Q6K2, W5PVP5, W5PVA3, W5P7B1, W5PYD1, W5QFY8, W5P1C5, W5QEP1, W5QG62, W5QHU0, W5Q3H9, W5NPU0	0.187167	0.493709	0.0454545
GO:0070918	production of small RNA involved in gene silencing by RNA	BP	1	22	49	5237	0.0204082	0.00420088	over	W5PZB7	W5PVX8, W5PNL4, W5PQP6, W5QEC3, W5Q9X5, W5P0S5, W5QEB1, W5P653, W5QE95, W5P825, W5Q6R7, W5NY89, W5Q7A3, W5PK95, W5QGS1, W5PRQ0, W5Q255, W5PZY0, W5PP53, W5Q670, W5PZB7, W5PM87	0.187167	0.493709	0.0454545
GO:0032878	regulation of establishment or maintenance of cell polarity	BP	1	22	49	5237	0.0204082	0.00420088	over	W5Q940	W5P3N2, W5QED8, B2LYL3, W5NUU7, W5Q940, W5Q831, W5PZN5, W5PIZ2, W5Q9P7, W5PA65, W5P627, S4TZR5, W5PGB5, W5P4N6, W5NSD5, W5PP11, W5PCH3, W5Q2Y6, W5P001, W5NSV2, F2YQ13, W5NQB9	0.187167	0.493709	0.0454545
GO:0015844	monoamine transport	BP	1	22	49	5237	0.0204082	0.00420088	over	A0A0B4J1Q0	W5PUR5, W5P722, W5PV25, W5Q1P6, W5NRL0, W5PFB1, A0A0B4J1Q0, W5NZA9, W5NY47, W5NUL3, W5PF94, W5QAX7, P13389, W5NRE3, W5NY29, W5PIZ3, W5QIW1, W5Q297, Q4U3W6, W5PK66, W5Q083, W5NYD5	0.187167	0.493709	0.0454545
GO:0051055	negative regulation of lipid biosynthetic process	BP	1	22	49	5237	0.0204082	0.00420088	over	W5PL60	W5NWX6, W5PQJ2, W5PT49, P01240, W5PW77, W5Q4S7, W5NRD1, W5PHV5, W5P7B1, W5PEP1, W5PTB7, W5PL60, W5QD03, W5PZH4, P09670, W5PNA8, P0DN39, W5PN69, P04074, W5PHS9, W5Q3W3, W5PLW6	0.187167	0.493709	0.0454545
GO:0032844	regulation of homeostatic process	BP	4	243	49	5237	0.0816327	0.0464006	over	W5PL60, W5P3Q3, A0A0B4J1Q0, Q9GKP4	W5PCE5, A0A0B4J1Q0, W5P5J4, W5QF81, W5P6L7, W5P912, W5NXU8, W5PE90, Q2TGQ0, W5QCC1, W5NQX4, W5QDE3, W5PS50, W5PHP4, W5Q0N8, W5P006, W5PT79, W5QBA6, W5QBA7, W5PDH7, W5PSF3, W5Q7L4, W5QFZ3, W5NRJ3, W5NWT7, W5P4I9, W5QFZ8, W5PR43, W5QDF4, W5P375, W5PBE0, A4ZVY8, W5Q4W8, W5Q7M7, W5NY88, S4TZR5, W5PVM3, W5PUK2, W5Q3E0, W5QB25, W5QEI1, W5Q1R8, W5QAA7, W5NX76, W5PWP0, W5P2W8, W5PNN3, W5P4K6, W5Q1B3, W5Q…	0.191004	0.502909	0.0164609
GO:0019222	regulation of metabolic process	BP	25	2296	49	5237	0.510204	0.438419	over	W5P316, W5NQQ0, W5NRM7, W5Q7I2, W5Q2E1, W5NXW9, W5PH55, W5PH95, W5Q0R1, W5Q8A9, P62896, W5PIH8, W5P3Q3, B5AN56, W5NY14, W5P9M5, W5PBY2, Q9GKP4, W5NU39, W5NWR6, W5NXF3, W5PL60, W5NVB2, W5PPQ1, W5PZB7	W5PS49, W5PJC2, W5PRS6, W5P596, W5P114, W5PB31, W5P9B0, W5PB37, W5PB39, W5PB34, W5PRT2, W5NYG6, W5PNL4, W5P0Q4, W5Q3T7, W5PS57, W5P0Q5, W5QDV1, W5NYH3, W5NYH2, W5NQ83, W5PS64, W5NQ85, W5P9C4, W5P4Z0, B7T161, B2LYK6, B2LYK7, B2LYK8, W5PB50, W5QA09, W5PAT6, W5Q3V5, W5PRV3, W5NYI9, W5NQ92, B2LYL3, W5Q478, W5P0S5, B2LYL2, W5QE95, W5QIA5, Q7M303, W5QA17, W5NYJ7, W5NYJ1, W5NUB0, W5PAU8, W5NYJ3, W5Q3W3,…	0.191084	0.502909	0.0108885
GO:0006879	cellular iron ion homeostasis	BP	1	23	49	5237	0.0204082	0.00439183	over	Q9XT27	W5P4S5, W5NZV0, W5Q4N2, H9CJU8, W5Q9W3, W5PZ94, W5QGM9, W5PU52, R9QXS6, Q9XT27, W5QAU1, C7BDV7, W5PFC9, W5PMH6, P09670, W5NVF1, W5PA59, W5PF65, W5Q9E0, W5Q572, W5QAB1, W5QGG0, K4PF69	0.194805	0.50446	0.0434783
GO:0050850	positive regulation of calcium-mediated signaling	BP	1	23	49	5237	0.0204082	0.00439183	over	W5P3Q3	W5QDB7, W5Q537, W5Q867, W5P207, W5P9Y9, W5Q701, W5Q5R2, W5P2W8, W5QDB4, W5PQ45, W5P3Q3, W5PIJ5, W5PA55, W5PC90, W5PC25, W5PCN1, W5P5I7, W5P0G9, W5P0Z9, W5QDF4, W5QDE3, W5QGJ2, W5QDD0	0.194805	0.50446	0.0434783
GO:0043300	regulation of leukocyte degranulation	BP	1	23	49	5237	0.0204082	0.00439183	over	A0A0B4J1Q0	W5PLF0, W5PGH7, C5IJA1, W5PEE9, W5NPR8, W5QBA7, W5PSX7, A0A0B4J1Q0, W5NW17, W5PW08, W5QAU1, W5P9S5, W5QBV1, W5Q7P7, W5Q9H8, W5PN60, Q8WN59, W5PES0, W5QG87, W5P9Y1, C8BKD9, W5P0Z7, W5QCG0	0.194805	0.50446	0.0434783
GO:1903307	positive regulation of regulated secretory pathway	BP	1	23	49	5237	0.0204082	0.00439183	over	A0A0B4J1Q0	W5Q2N6, C0IZ95, W5PEE9, W5Q1P6, W5Q9V4, B6E1W2, W5QCA2, A0A0B4J1Q0, W5NW17, W5P9S5, W5P4F5, W5PES0, W5QG87, W5PQF7, C5IWU0, W5PBD0, E5FYG4, W5PTX3, C8BKD9, B2MVW6, W5P0Z7, W5Q083, W5PN74	0.194805	0.50446	0.0434783
GO:0021884	forebrain neuron development	BP	1	23	49	5237	0.0204082	0.00439183	over	W5P2I4	W5PLE0, W5PS49, C5IJA1, W5Q8R2, W5P3Y8, W5P7T2, W5QAF8, W5PU75, W5QF51, W5PUP9, W5PZR4, W5Q7P7, W5P901, W5P2I4, W5Q7S8, W5PTB7, W5PA16, W5NWB2, W5QAQ4, W5PS64, W5Q4Z6, W5Q8D7, W5PJV8	0.194805	0.50446	0.0434783
GO:0031225	anchored component of membrane	CC	1	23	49	5237	0.0204082	0.00439183	over	Q9XT27	W5P4S5, A3QUJ0, W5Q5R2, W5NR42, W5QGM9, W5Q8Z5, W5PUV3, W5PRR2, W5PIJ5, W5QF51, W5PBV4, Q9XT27, W5Q3E0, W5Q927, W5QJA2, W5P2F1, W5PFB9, W5PYG2, W5NZ39, W5PW93, W5PHJ0, W5PPX7, W5NQZ2	0.194805	0.50446	0.0434783
GO:0060428	lung epithelium development	BP	1	23	49	5237	0.0204082	0.00439183	over	W5P9M5	C5IWT6, W5NYS1, W5PGE6, W5Q9X5, W5PRR5, W5QCD7, W5NTZ9, W5PIG3, H9CJU4, W5NQM9, W5PEX4, W5P9M5, M4WED3, A7KP99, W5NWQ4, B2MVW3, W5QJ22, W5QF78, W5P0E9, W5PM57, W5PM87, W5QHU8, W5PSZ2	0.194805	0.50446	0.0434783
GO:0002548	monocyte chemotaxis	BP	1	23	49	5237	0.0204082	0.00439183	over	W5P3Q3	W5NQJ0, W5P3Y8, W5P5Q1, W5P3Q3, W5QC20, W5Q1B3, W5QE82, W5PB75, W5P2F1, W5Q6J0, W5NWK8, W5PGX7, W5PH56, W5NWK5, W5PG42, W5PEV6, W5QIW1, W5Q992, W5PSZ5, W5PDK4, W5PM30, W5NYD5, W5P491	0.194805	0.50446	0.0434783
GO:0032589	neuron projection membrane	CC	1	23	49	5237	0.0204082	0.00439183	over	W5PLB8	W5PGI9, W5P548, W5QBB7, W5Q478, W5P5X6, W5NUY7, W5Q289, W5PHI5, W5P7M7, W5NX12, W5NYV5, W5NZX9, W5PWQ4, W5PMY4, W5PK94, W5QAL5, W5PDN3, W5NWH7, W5PLB8, B3VSB7, W5PEY8, W5Q4Z6, W5QJ36	0.194805	0.50446	0.0434783
GO:0002286	T cell activation involved in immune response	BP	1	23	49	5237	0.0204082	0.00439183	over	A0A0B4J1Q0	C0IZ95, W5P5Q1, W5QAF8, A0A0B4J1Q0, W5P7T1, W5Q1B3, O97692, W5Q6H1, W5Q7L5, Q9GL09, W5PXV8, W5NV05, W5Q6J0, W5PNH5, W5PGX7, Q8WN59, W5P4F5, W5P6L8, W5PG42, W5QIW1, W5PSZ5, W5PDD0, W5PCI2	0.194805	0.50446	0.0434783
GO:0016877	ligase activity, forming carbon-sulfur bonds	MF	1	23	49	5237	0.0204082	0.00439183	over	W5PL60	W5Q7T6, W5PVT6, W5NW97, W5QIK9, W5Q4S7, W5PEA4, W5PMQ9, W5PGE3, W5P2H1, W5PM94, W5PTB7, W5PL60, W5P9I9, W5PWC0, W5Q980, W5PK58, W5P353, W5PCL4, W5PQZ6, W5QGQ8, W5Q0R0, W5PL67, W5PBH2	0.194805	0.50446	0.0434783
GO:1903727	positive regulation of phospholipid metabolic process	BP	1	23	49	5237	0.0204082	0.00439183	over	W5NU39	W5PZR0, W5P996, C5IJA1, W5PUR2, W5PIG2, W5PIZ2, W5NPP9, W5Q7P7, W5NU39, M4WED3, W5NS08, W5QCN4, W5QJ22, W5PH56, W5Q5A1, W5PRD7, W5PG75, W5NZQ9, B2MVW1, W5Q980, E5FYG4, W5PGG1, P20003	0.194805	0.50446	0.0434783
GO:0031644	regulation of neurological system process	BP	1	23	49	5237	0.0204082	0.00439183	over	W5P3Q3	W5PY31, W5Q5R2, W5PXV2, W5PVZ9, W5P3Q3, W5QI70, W5P7M7, W5PXK2, P13389, W5Q937, W5P6H9, W5QB25, W5NY29, W5P1A5, W5P6D2, W5NZP8, W5P0Z9, W5Q6W3, B9VXW5, W5Q096, W5PIV7, W5QHM0, W5Q040	0.194805	0.50446	0.0434783
GO:0043436	oxoacid metabolic process	BP	8	602	49	5237	0.163265	0.114951	over	W5PTR6, W5PL60, W5Q852, W5NRM7, W5Q8A9, W5QIR6, W5Q2E1, W5NU39	W5P358, W5PJC2, W5PIA1, W5PKE2, W5QD41, W5PB30, W5PCV0, W5QD49, W5QD48, W5PB39, W5QCS8, W5QCS4, A7UHZ2, W5NQ72, W5PS50, O46390, W5NYG6, W5Q216, W5PPP4, W5PMJ1, W5Q336, W5P368, W5QD51, P84010, W5NZJ1, W5PAS5, W5P2V3, Q2TCH3, W5P2V1, P07846, P52210, W5PPQ4, W5QBS0, W5QC41, W5PD90, W5PB50, W5NUA0, W5QB25, W5QD66, W5NWE0, W5QEY8, W5Q233, W5Q9A8, W5NQZ2, W5PHB0, W5Q1R8, W5Q118, W5PLJ1, W5Q2T7, W5P0S6,…	0.195156	0.50446	0.013289
GO:0002366	leukocyte activation involved in immune response	BP	2	87	49	5237	0.0408163	0.0166126	over	W5P3Q3, A0A0B4J1Q0	W5PV25, W5Q208, W5PEE9, W5QBD7, H9CJU6, W5QAF8, A0A0B4J1Q0, O97692, W5PIZ2, W5PW08, W5NV05, W5NZE2, W5NWK5, W5P6L8, W5QIW1, W5NZQ9, W5QBI9, W5PSZ5, W5QGG0, W5PDD0, W5QCG0, W5P4Q3, W5Q018, W5PMN7, W5Q1L2, C5IJA1, W5P207, W5NPR8, W5QBA7, W5PU96, W5PGJ7, W5Q7L5, P81184, W5QBV1, W5P9S5, W5Q7P7, W5PNH5, W5Q6J0, W5Q9H8, Q8WN59, W5PES0, W5PQF7, W5P098, W5PVY1, W5P0Z7, C0IZ95, W5P7T1, W5QBW5, Q9GL09, W5Q…	0.19533	0.50446	0.0229885
GO:0042579	microbody	CC	2	87	49	5237	0.0408163	0.0166126	over	W5PTR6, W5Q8A9	W5QIF6, W5PU02, W5NU20, W5QDH8, Q6XUZ5, W5P7N5, W5PGA4, W5PUM2, W5QH87, W5P4D3, W5Q5G8, W5PIZ6, C5IWU0, W5Q8A9, W5P6D9, W5Q691, W5PN74, W5Q8R3, W5NS34, W5NQ36, W5QIK9, W5Q1L2, W5Q9X5, W5NS74, W5Q0R8, W5Q894, W5QIG1, W5NR12, W5QDI9, W5PX72, W5QHZ4, W5PPD5, W5PQJ5, W5QD93, W5QHA4, W5PZH4, W5PAS5, W5PZL6, W5Q9L8, W5P8I3, W5PZP8, W5NSD3, W5PGK3, W5Q980, W5PCC0, W5NQ85, W5PN85, W5PFE6, W5NTW7, W5NXW3,…	0.19533	0.50446	0.0229885
GO:0005777	peroxisome	CC	2	87	49	5237	0.0408163	0.0166126	over	W5PTR6, W5Q8A9	W5QIF6, W5PU02, W5NU20, Q6XUZ5, W5QDH8, W5P7N5, W5PGA4, W5PUM2, W5QH87, W5P4D3, W5Q5G8, W5PIZ6, C5IWU0, W5Q8A9, W5P6D9, W5Q691, W5PN74, W5Q8R3, W5NQ36, W5NS34, W5QIK9, W5Q1L2, W5Q9X5, W5NS74, W5Q0R8, W5NR12, W5Q894, W5QIG1, W5QDI9, W5PX72, W5QHZ4, W5PPD5, W5PQJ5, W5QD93, W5QHA4, W5PZH4, W5Q9L8, W5PAS5, W5PZL6, W5P8I3, W5PZP8, W5NSD3, W5Q980, W5PGK3, W5NQ85, W5PCC0, W5PN85, W5PFE6, W5NTW7, W5NXW3,…	0.19533	0.50446	0.0229885
GO:0098590	plasma membrane region	CC	6	420	49	5237	0.122449	0.0801986	over	W5PL60, W5Q349, W5NQQ0, W5PLB8, W5PZB7, Q9XT27	W5PS49, W5PE90, W5P9B0, W5NQX4, W5PZC7, W5P369, W5Q0N8, W5Q1P6, W5PPP6, W5P2U6, W5Q3T7, W5Q0N9, W5P9C3, W5PD87, W5NYH2, W5PAS6, W5PS64, W5Q5Y1, W5P9C4, W5P2V0, W5Q349, W5Q4W6, W5QC42, O62848, W5PD91, W5QB25, W5Q1R8, W5PQ39, W5Q478, W5Q0P6, A0A1D9CFF1, W5PCY1, W5QEZ3, W5PU47, W5Q887, W5Q766, W5P432, W5NQS2, W5PFX1, W5PME7, W5Q1K6, W5QG66, W5QAK7, W5PUV9, W5Q6V5, W5P0M0, W5NR53, W5Q8Z5, W5PUV3, W5P…	0.196045	0.50575	0.0142857
GO:0002263	cell activation involved in immune response	BP	2	88	49	5237	0.0408163	0.0168035	over	W5P3Q3, A0A0B4J1Q0	W5PV25, W5Q208, W5PEE9, W5QBD7, H9CJU6, W5QAF8, A0A0B4J1Q0, O97692, W5PIZ2, W5PW08, W5NV05, W5NZE2, W5NWK5, W5P6L8, W5QIW1, W5NZQ9, W5QBI9, W5PSZ5, W5QGG0, W5PDD0, W5QCG0, W5Q8R3, W5P4Q3, W5Q018, W5PMN7, W5Q1L2, C5IJA1, W5P207, W5NPR8, W5QBA7, W5PU96, W5PGJ7, W5Q7L5, P81184, W5QBV1, W5P9S5, W5Q7P7, W5PNH5, W5Q6J0, W5Q9H8, Q8WN59, W5PES0, W5PQF7, W5P098, W5PVY1, W5P0Z7, C0IZ95, W5P7T1, W5QBW5, Q9G…	0.198744	0.512149	0.0227273
GO:0006082	organic acid metabolic process	BP	8	606	49	5237	0.163265	0.115715	over	W5PTR6, W5PL60, W5Q852, W5NRM7, W5Q8A9, W5QIR6, W5Q2E1, W5NU39	W5P358, W5PJC2, W5PIA1, W5PKE2, W5QD41, W5PB30, W5PCV0, W5QD49, W5QD48, W5PB39, W5QCS8, W5QCS4, A7UHZ2, W5NQ72, W5PS50, O46390, W5NYG6, W5Q216, W5PPP4, W5PMJ1, W5Q336, W5P368, W5QD51, P84010, W5NZJ1, W5PAS5, W5P2V3, Q2TCH3, W5P2V1, P07846, P52210, W5PNM5, W5PPQ4, W5QBS0, W5QC41, W5PD90, W5PB50, W5NUA0, W5QB25, W5QD66, W5NWE0, W5QEY8, W5Q233, W5Q9A8, W5NQZ2, W5PHB0, W5Q1R8, W5Q118, W5PLJ1, W5Q2T7,…	0.200087	0.515044	0.0132013
GO:0000979	RNA polymerase II core promoter sequence-specific DNA binding	MF	1	24	49	5237	0.0204082	0.00458278	over	W5P9M5	W5P259, C8BKE1, W5QIG5, W5PIC2, W5P731, W5NTT2, W5PY18, W5P2G3, W5PZ59, W5P9M5, W5PB10, W5Q7R8, W5NRR9, W5PPL8, W5PHD6, W5PSP7, W5NY24, T1NXB9, B0LRN3, W5QCC1, W5PZY0, W5P672, W5P5A8, W5PCI2	0.202372	0.519208	0.0416667
GO:0051963	regulation of synapse assembly	BP	1	24	49	5237	0.0204082	0.00458278	over	W5NQQ0	W5P722, W5QHB1, W5P5S7, W5QHD4, W5NQQ0, W5Q259, W5PDB2, W5PTM9, W5P7N6, W5P6M6, W5PWN8, W5QGY1, P13389, W5QFC8, W5PUR8, W5Q7N3, W5PAT6, W5NZQ9, W5P7H5, W5PQ98, W5PVY3, W5Q5V2, W5Q4Z6, W5Q297	0.202372	0.519208	0.0416667
GO:0098586	cellular response to virus	BP	1	24	49	5237	0.0204082	0.00458278	over	W5PZB7	B7TJ15, W5PV11, W5PVS3, W5NW65, W5PDC7, W5P0M0, Q5J7V1, W5NZL1, W5NV08, W5P825, W5NY89, W5PH56, W5PXM9, Q8WN59, W5NRA2, W5PSZ8, W5P2Y8, W5PN22, W5Q670, W5PZB7, W5PIV7, W5QHM0, W5Q040, W5NZI9	0.202372	0.519208	0.0416667
GO:1901652	response to peptide	BP	4	249	49	5237	0.0816327	0.0475463	over	W5PL60, W5P316, W5QIR6, W5NU39	W5PQQ8, W5PRS6, W5QIN8, W5QFH6, W5P5J4, W5NV06, W5PYQ5, W5PZS4, W5QB08, W5QCS8, W5P6L8, W5QCC1, W5PIR4, W5PGN1, Q09YJ1, W5P481, W5NVR1, W5NTN0, W5QBA7, W5NZZ3, W5PY18, W5QD51, W5Q7L5, W5P1C2, W5PDY0, W5P9S5, P84010, W5P1C5, W5P131, W5QGL6, W5NQ85, P52210, W5PP04, W5NYY0, W5P7P9, W5QC41, A7KP99, C5IJ83, W5NSM4, W5QJ22, W5PKX5, W5PLZ0, W5QD66, W5QEY8, A4UTS9, W5PQT3, W5Q3V5, W5QFK5, B9VXW5, W5PBF0,…	0.202591	0.519208	0.0160643
GO:0032990	cell part morphogenesis	BP	5	336	49	5237	0.102041	0.0641589	over	W5Q940, W5PLB8, W5NRM7, W5Q2E1, W5P2I4	W5Q0M7, W5PEI7, W5QFH6, W5QC20, W5P7N6, W5P2D1, W5P5J0, W5NZY8, W5NW23, W5NXU8, W5QC28, W5PA16, W5QBQ9, W5P2D4, W5NQX4, W5PBD0, W5P001, W5PGN1, W5NV10, W5PBD8, W5QEX4, W5P2E2, W5PWN8, W5Q9P7, W5PDY0, W5PYR3, W5Q3D8, C5IJ99, W5QGL6, K4GWI0, W5QEH0, W5P2V0, W5PR48, W5QGL8, W5PUK2, W5Q3E0, A7KP99, C5IJ83, W5NW47, W5NUA0, W5PAT6, K4P1S1, W5PLZ3, W5QAQ4, W5PQT3, W5PCH3, W5PR51, W5QFK5, W5QFK2, W5PJ56,…	0.203539	0.520829	0.014881
GO:0051130	positive regulation of cellular component organization	BP	10	798	49	5237	0.204082	0.152377	over	W5Q940, W5NQQ0, W5PH95, A0A0B4J1Q0, W5NRM7, W5PVL4, W5P9M5, W5Q7I2, W5P2I4, W5NXW9	W5PRS6, W5PTW5, W5PD71, W5QBQ9, W5PB37, W5QC22, W5PAR5, W5NYG6, W5PJD3, W5Q217, W5Q3T9, W5PU96, W5QFZ3, W5NYH2, W5QBR4, W5Q3U4, W5P375, W5NQ85, W5P2V0, W5PPQ8, W5Q5Y7, W5NQ89, W5QE82, W5QC46, W5PAT6, W5Q3V5, W5Q1R1, W5Q231, W5NYI9, W5Q5Z3, B2LYL3, W5Q1R8, W5PQ39, W5PQ34, B2LYL2, W5PCY1, W5PHB4, W5NWF6, P62262, W5P7A5, C5IS99, W5Q405, W5P556, W5Q887, W5P794, O02762, W5P0L8, B6UV62, W5PEV7, W5QG66,…	0.203667	0.520829	0.0125313
GO:0031253	cell projection membrane	CC	3	167	49	5237	0.0612245	0.0318885	over	W5PL60, W5PLB8, W5PZB7	W5PUQ5, W5P7V7, W5NVY3, W5QAF8, W5Q289, W5P3N0, W5NV06, F5CC79, W5QCK1, W5PZK4, W5PZC7, W5Q297, C5IWU1, W5Q0N8, C5IJA1, W5Q612, P56401, W5P2U6, C5IWS9, W5NV93, W5Q3T7, W5Q7L6, W5P2E2, W5NXN2, C5IJA6, W5PPH6, W5QA76, W5Q9P7, W5P9S5, C5IJ99, W5Q3D8, W5PES6, W5PL84, W5NYH2, W5PAS6, B2LU28, W5QEH0, W5P9C4, W5QAH5, C5IWT0, W5P2V0, W5NY84, A2VBC7, W5QBB7, W5P4R1, W5NUY7, W5PHI5, W5QC42, W5PQK6, W5P4J3,…	0.204576	0.522584	0.0179641
GO:0002576	platelet degranulation	BP	2	90	49	5237	0.0408163	0.0171854	over	W5NVB2, A0A0B4J1Q0	W5PT68, W5Q124, A0A0B4J1Q0, P14639, W5P3R3, W5Q9K1, W5PFC9, W5P0L8, W5P4L4, W5PG55, W5QH46, W5PDL1, W5PAJ2, W5P7F8, W5PVC2, W5PHP7, W5QI29, W5PXC8, W5PWE9, W5PZG8, W5PFL8, I1WXR3, W5PW95, W5NSH2, W5PUJ5, W5Q9L2, P10764, W5P7S6, W5PUJ2, W5Q6N3, W5NQP9, W5NTF9, W5NVB2, W5Q5H8, W5P5K9, W5PQF7, W5PG63, W5Q2S3, W5P0V0, Q70TH4, W5PHI7, P52210, W5P1X9, W5NQ46, W5PFI7, W5Q268, C8BKD5, W5PQK6, W5P9P1, W5Q…	0.205595	0.524044	0.0222222
GO:0043543	protein acylation	BP	2	90	49	5237	0.0408163	0.0171854	over	W5PH55, W5NY14	W5P710, W5Q722, W5P8T5, H9CJU8, W5PEE2, W5PUU5, W5P3V5, W5PZW0, W5PQI8, W5PWQ8, W5P7J4, W5NUK5, W5NRI5, W5Q4I5, W5PW05, W5P6L3, W5QDY1, Q9N104, W5P7B1, W5PVC6, W5PUE6, W5NYK3, W5Q7C2, W5PG94, W5PXG1, W5QFE1, W5Q6A9, W5QJ04, W5NRA9, W5P722, W5PIJ8, W5QIG5, W5PS14, W5P0M0, W5P841, W5PGB0, W5Q3P0, W5PMN3, W5PW51, W5PSF3, W5Q5L9, W5Q7L4, W5QAX7, W5Q7P6, W5P4I0, W5PHD6, W5PY56, W5QHA4, W5NRN7, W5PG23,…	0.205595	0.524044	0.0222222
GO:0007600	sensory perception	BP	3	168	49	5237	0.0612245	0.0320794	over	W5P3Q3, W5Q2E1, W5NWR6	W5QIF6, W5Q4M3, W5P8X9, B2LSM6, W5Q289, W5NVY5, W5P1J8, W5QC20, W5QB88, W5NV06, W5QF81, W5P3N6, W5PTG0, W5PE90, W5QGS5, W5QG24, W5PC55, W5P6D2, W5QI61, W5PBD0, W5P2U1, W5Q571, W5PZC7, W5P481, W5QG27, W5NV10, Q6RYD0, W5Q615, W5PBD8, W5NVZ8, W5Q612, P56401, W5NU72, W5QIG1, W5Q7L6, W5QI70, W5NVR8, C5IJ91, W5Q3L8, W5Q0F3, W5PHQ0, W5QH57, W5Q9H4, K4P494, W5PSF8, W5P0Z9, W5P373, W5QEH5, W5PH02, W5Q867,…	0.207006	0.525793	0.0178571
GO:0019216	regulation of lipid metabolic process	BP	3	168	49	5237	0.0612245	0.0320794	over	W5PL60, W5NRM7, W5NU39	O46544, W5P996, P01240, W5PIA1, W5P7V7, W5PGE0, Q6XUZ5, W5P5J4, W5NRI3, W5NXM1, W5P7N5, W5PIZ2, W5QA61, W5NRI1, B2MVY4, W5PAJ2, W5PB39, A6ZE97, A0A068JAR6, W5NTE1, W5PIZ6, W5NZQ9, P0DN39, W5QCC1, W5P3W2, C5IWU0, W5P3W5, W5QH47, W5NTV7, W5NX51, W5PQJ2, C5IJA1, W5Q732, W5PUR2, W5PSF3, C5IJA6, W5NX59, Q7YQR7, P10764, W5P1C2, W5QAX7, W5NRR9, A6ZE99, W5PRD7, W5PVD0, W5PCW9, W5Q980, W5PGG1, B0FJL9, Q6B…	0.207006	0.525793	0.0178571
GO:0045637	regulation of myeloid cell differentiation	BP	2	91	49	5237	0.0408163	0.0173764	over	W5P3Q3, Q9GKP4	W5PU47, W5QGB5, B7TJ15, W5PHK5, W5PV62, W5QIN8, W5PIZ2, W5P3B0, W5P6L7, W5NRI5, W5PFC7, W5NXU8, W5NY24, B2MVY4, W5QC28, A0A0A0WFR4, W5Q7C2, W5QCC1, W5P2Y7, W5Q297, W5PDP6, W5P3S7, W5P0M0, W5QBE8, Q9MZB2, W5Q499, W5Q7L4, W5QAT3, W5NRR9, W5QBV1, W5PLD2, Q9GKP4, W5Q6J0, W5PZ78, W5QFN2, W5QFR4, W5NYH2, W5QFJ6, F2YQ13, R4I7V7, W5PDQ9, A4ZVY8, W5P7T3, W5PTU7, W5Q4W8, W5Q501, W5PKK2, W5PEG7, W5PUS0, W5Q…	0.209031	0.525793	0.021978
GO:0002702	positive regulation of production of molecular mediator of immune response	BP	1	25	49	5237	0.0204082	0.00477373	over	A0A0B4J1Q0	R9WHW7, A0A0B4J1Q0, W5NZ47, W5PW08, Q4LBD8, Q1ZZU7, W5QGG0, W5P4Q3, W5PGH7, W5Q9V7, W5PMN7, R9WH59, W5NSH4, W5Q6N3, R9WDP2, W5Q2D7, W5PES0, W5PP23, W5PVY1, W5QAB1, Q4LBE0, W5PBE0, Q4LBE2, W5PCI2, A4ZVY8	0.209869	0.525793	0.04
GO:0044216	other organism cell	CC	1	25	49	5237	0.0204082	0.00477373	over	W5PBY2	W5NU00, W5P2N5, W5P3R3, W5PEC2, W5PDE5, W5Q1G8, W5Q0M9, Q29439, W5QDM0, W5Q3R1, W5PMR6, W5PIV7, W5QHM0, W5NUX8, W5PZ54, W5P6U5, P56401, W5PBY2, W5NZP7, W5NXJ3, W5Q0D7, W5NUJ7, W5P2R1, W5PN65, W5Q040	0.209869	0.525793	0.04
GO:0033003	regulation of mast cell activation	BP	1	25	49	5237	0.0204082	0.00477373	over	A0A0B4J1Q0	A0A0B4J1Q0, W5PIZ2, W5PW08, W5QAU1, W5QG87, W5NZQ9, W5P9Y1, C8BKD9, W5QCG0, W5PLF0, W5PGH7, C5IJA1, W5NPR8, W5QBA7, W5PSX7, W5NW17, W5P4G2, W5QBV1, W5P9S5, W5Q7P7, W5Q9H8, Q8WN59, W5PHY6, W5P6I7, W5PTY2	0.209869	0.525793	0.04
GO:0046622	positive regulation of organ growth	BP	1	25	49	5237	0.0204082	0.00477373	over	W5P9M5	W5P6V7, B7TJ15, B7U175, W5P536, W5P7V7, W5Q466, W5PG71, P20757, W5PVE5, A4UTS9, W5PP33, B9VXW5, B2MVW8, W5Q8R2, W5P0M0, W5Q5R2, A0A1D9CFF1, W5Q499, C5IJA6, W5P9M5, W5Q3F0, W5QIC7, Q28559, W5QGR9, P20003	0.209869	0.525793	0.04
GO:0006929	substrate-dependent cell migration	BP	1	25	49	5237	0.0204082	0.00477373	over	W5Q940	W5QID2, W5Q940, W5NU63, W5PYY3, W5NQM5, W5Q7S8, W5NW47, W5QBQ9, W5PGT5, W5PN70, W5QAQ4, W5Q4Z6, W5PJV8, W5PEP7, W5PBJ4, W5P3Y8, W5QDG7, W5PWH2, W5PJU3, W5Q2D7, C8BKC6, W5PEK7, W5PPY5, W5QDP8, W5Q1W2	0.209869	0.525793	0.04
GO:0002367	cytokine production involved in immune response	BP	1	25	49	5237	0.0204082	0.00477373	over	A0A0B4J1Q0	R9WHW7, W5PV25, W5NVW1, A0A0B4J1Q0, O02762, W5QAU1, W5P7B1, W5PDP2, W5PJ97, Q4LBD8, Q1ZZU7, W5NX51, W5Q1L2, R9WH59, W5P2E2, W5NSH4, W5Q6N3, R9WDP2, W5QJ76, W5P2C3, Q4LBE0, W5QGN5, Q4LBE2, W5PBE0, A4ZVY8	0.209869	0.525793	0.04
GO:0044215	other organism	CC	1	25	49	5237	0.0204082	0.00477373	over	W5PBY2	W5NU00, W5P2N5, W5P3R3, W5PDE5, W5PEC2, W5Q1G8, W5Q0M9, Q29439, W5QDM0, W5Q3R1, W5PMR6, W5PIV7, W5QHM0, W5NUX8, W5PZ54, W5P6U5, P56401, W5PBY2, W5NZP7, W5NXJ3, W5Q0D7, W5NUJ7, W5P2R1, W5PN65, W5Q040	0.209869	0.525793	0.04
GO:0030279	negative regulation of ossification	BP	1	25	49	5237	0.0204082	0.00477373	over	W5P3Q3	W5P259, W5PKK2, Q5J7V1, W5PEX4, W5PIZ2, B2MVY4, W5NSV0, W5NQV4, W5QHQ8, W5QBK9, W5QI29, B2CL05, W5QHU8, P29701, W5PXR1, W5PAD5, A0A1D9CFF1, W5P3Q3, Q7YRW1, W5NWF6, W5P5K9, Q9GK32, W5NSD4, W5PK24, W5PL23	0.209869	0.525793	0.04
GO:0035019	somatic stem cell population maintenance	BP	1	25	49	5237	0.0204082	0.00477373	over	W5P9M5	W5PWQ1, H9CJU8, W5PUS0, W5Q389, W5P6L3, B2MVW3, W5QG05, Q6RYD0, W5QHC1, W5NTT2, W5Q499, W5Q2D3, W5P9M5, W5PXR8, W5Q7L4, W5PY56, W5P6A2, W5PMW3, W5NWF6, W5P5E8, W5PE06, W5NQ60, B7TJ05, P20003, W5PSY1	0.209869	0.525793	0.04
GO:0035272	exocrine system development	BP	1	25	49	5237	0.0204082	0.00477373	over	W5P2I4	W5PGE6, W5NQ88, W5Q2W9, W5NZS6, H9CJU4, W5PVM5, W5NZU3, W5Q7S8, B2MVW3, W5QB02, W5PJV8, W5PSZ2, W5PVZ9, W5PVZ6, W5PGD2, P10764, W5PQH3, W5P901, W5P2I4, M4WED3, W5PLW1, W5NSD4, W5NQ40, W5PCM5, W5NZD5	0.209869	0.525793	0.04
GO:0044217	other organism part	CC	1	25	49	5237	0.0204082	0.00477373	over	W5PBY2	W5NU00, W5P2N5, W5P3R3, W5PDE5, W5PEC2, W5Q1G8, W5Q0M9, Q29439, W5QDM0, W5Q3R1, W5PMR6, W5PIV7, W5QHM0, W5NUX8, W5PZ54, W5P6U5, P56401, W5PBY2, W5NZP7, W5NXJ3, W5Q0D7, W5NUJ7, W5P2R1, W5PN65, W5Q040	0.209869	0.525793	0.04
GO:0071300	cellular response to retinoic acid	BP	1	25	49	5237	0.0204082	0.00477373	over	W5P9M5	W5PIC2, W5PIG2, W5PIZ2, W5Q6G1, W5Q6A4, W5PTC7, B6UV62, W5Q7C2, I1U3B9, W5PZG0, W5P7J7, W5Q571, W5PIN0, W5P481, W5NXE8, W5QI69, W5QIG5, P56401, W5PGD2, W5P6M6, W5Q3F4, W5P9M5, W5PD03, Q9MZW3, W5QEH0	0.209869	0.525793	0.04
GO:0021879	forebrain neuron differentiation	BP	1	25	49	5237	0.0204082	0.00477373	over	W5P2I4	W5PS49, W5PLE0, W5P7T2, W5QAF8, W5Q7S8, W5PA16, W5QAQ4, W5Q4Z6, W5PJP0, W5PJV8, C5IJA1, W5Q8R2, W5P3Y8, W5PU75, W5QF51, W5PUP9, W5PZR4, W5Q7P7, W5P901, W5P2I4, W5PTB7, W5NWB2, A2ICA4, W5PS64, W5Q8D7	0.209869	0.525793	0.04
GO:0032501	multicellular organismal process	BP	28	2643	49	5237	0.571429	0.504678	over	W5P316, W5Q940, W5Q687, W5NQQ0, A0A0B4J1Q0, W5NRM7, W5PZU9, W5Q7I2, Q9XT27, W5Q2E1, W5NXW9, W5PH95, W5Q0R1, W5Q8A9, W5P542, W5PV54, W5P3Q3, B5AN56, W5P9M5, Q9GKP4, W5P2I4, W5NWR6, W5NU39, W5NXF3, W5PL60, W5PLB8, W5QHZ5, W5PZB7	W5PS49, W5PJC2, Q3T2K8, W5PS45, W5P596, W5PRS6, W5PRS4, W5NPU7, W5PEZ2, W5P9B0, W5PB37, W5PB39, W5PAR5, W5PS52, W5NYG6, W5NQ71, W5PJD3, W5Q3T7, W5PS57, W5NYH3, W5P9C3, W5PAS5, W5NYH2, W5PB46, W5P131, W5NQ83, W5Q3U4, W5PS64, K4GWI0, W5NQ85, M9PPI3, Q4LBE0, Q4LBE2, Q70TH4, W5PNM5, P52210, W5PNM6, W5NQ88, W5P0R7, W5Q466, W5NQ89, W5QE82, W5PB54, B2LYK6, W5NUA0, W5PAT6, W5QA02, W5Q3V5, W5NQ97, W5PRV3,…	0.213388	0.53404	0.010594
GO:1901136	carbohydrate derivative catabolic process	BP	2	93	49	5237	0.0408163	0.0177583	over	W5PPQ1, W5Q2E1	W5Q2Q8, W5QHD5, B2LSM6, W5PHG1, B2LSM7, W5Q1S8, W5PQ45, W5QIN9, W5PHX1, W5P3N6, W5Q2E1, W5QAW1, W5PF33, W5Q0A8, W5QD48, W5NUG3, Q9TTE2, W5Q252, A5JV04, W5Q6A9, W5QCG2, O46390, W5NU76, W5PJD0, W5P207, W5PVT4, W5NV12, Q2V8X7, W5P200, W5PUR2, W5PUV3, W5PLD7, W5PDY0, W5P5K1, W5P1G0, W5NXR5, W5P408, W5P3C6, W5Q8F4, K4P494, W5QBV7, W5Q3H9, E7ECV8, W5PPQ1, W5P0Z9, W5NRW1, W5Q024, W5NQY1, W5PN42, P20003,…	0.215921	0.537513	0.0215054
GO:0005996	monosaccharide metabolic process	BP	3	172	49	5237	0.0612245	0.0328432	over	W5PH55, W5NY14, W5Q8A9	W5P7V5, B7TJ15, B9VH00, W5P7V7, B7TJ13, W5PS45, W5PGE0, W5NR00, W5QDD4, W5PB30, W5P5J4, W5NUG0, W5PRK8, F5CC79, W5QD48, W5QCS8, W5NUG3, W5QFQ0, W5Q5G8, W5QDU7, W5Q7C2, W5PIZ6, W5PUA9, W5QI69, W5PJD0, W5NTN0, W5P1S5, W5PGN9, W5Q732, C5IJA6, P10764, W5P5K7, Q7YQR7, C9E8M7, W5PDY0, W5PTP8, W5Q6J0, W5NQP9, W5PHY8, W5QH52, W5P5C0, Q9GK32, W5QC34, W5QCD2, W5Q7U7, W5Q7M0, W5PQK3, P07846, P52210, W5P7X3,…	0.216794	0.537513	0.0174419
GO:0005773	vacuole	CC	5	344	49	5237	0.102041	0.0656865	over	W5NXF3, W5NQQ0, Q9XT27, W5PBY2, W5Q2E1	W5PS49, W5Q689, W5PS45, B2LSM6, B2LSM7, W5PTW5, C5IWT8, W5NV06, P0C276, W5P2D2, W5NZ86, W5QBQ8, W5PKV1, W5QB08, W5PTG9, W5PB39, Q2TGQ0, W5PAR5, O46390, W5PJT7, W5P8Q0, W5P369, W5P9S0, W5NV12, W5PJD3, W5PDH7, W5NZZ3, W5PUJ5, W5PVL6, C5IJ90, W5PY17, C5IJ93, W5P9S5, W5PUJ2, W5NRJ2, W5NXF3, W5PHQ0, C5IJ98, K4P494, W5PCG2, W5PS64, W5NQY1, W5PFM2, W5NZJ8, W5PJU8, W5PBE0, W5PX00, W5NY84, P52210, Q9XSM1,…	0.217078	0.537513	0.0145349
GO:0008235	metalloexopeptidase activity	MF	1	26	49	5237	0.0204082	0.00496467	over	W5PV54	W5Q625, W5Q8S5, W5P0T6, W5NZQ2, W5QG01, W5PFV5, W5Q3E5, W5QG63, W5NQ97, W5Q9C5, W5QDQ8, W5Q955, W5PQH0, Q2V8X7, W5PTV7, W5PRR5, W5PV54, W5P3I5, W5PD62, W5Q2N7, W5PLS0, W5PGW8, W5PSB6, W5P2V3, W5NZB6, W5Q3W1	0.217297	0.537513	0.0384615
GO:0002762	negative regulation of myeloid leukocyte differentiation	BP	1	26	49	5237	0.0204082	0.00496467	over	W5P3Q3	W5PU47, W5Q4W6, W5QIN8, W5PUS0, W5P3B0, W5NY24, B2MVY4, W5QC28, A0A0A0WFR4, W5P2Y7, W5Q6X0, W5PDP6, B2CL05, A0A0U1YZ59, W5P3Q3, R9QXS6, W5Q7R8, W5PZ78, W5PVB4, W5NWF6, A2ICA4, W5Q4H9, W5NYH2, W5P790, W5PE06, W5PDQ9	0.217297	0.537513	0.0384615
GO:0046461	neutral lipid catabolic process	BP	1	26	49	5237	0.0204082	0.00496467	over	W5NU39	W5Q7U7, W5PIA1, B9VH00, A9YUY8, W5P874, W5Q268, O02762, W5NWM2, W5PWI1, W5QA61, W5PJ97, W5P1F8, W5QE45, W5P6D2, P0DN39, W5PNV2, W5NWX6, W5PCD7, W5NX51, W5QDT1, Q9MZD9, W5QD51, W5Q7J0, W5NU39, W5QD37, W5PGI1	0.217297	0.537513	0.0384615
GO:0000731	DNA synthesis involved in DNA repair	BP	1	26	49	5237	0.0204082	0.00496467	over	Q9GKP4	W5P6T4, W5NPQ2, P0C276, C5ISB1, W5PJA8, W5P7B1, W5NZI1, W5PJR8, W5PQZ6, W5Q6P4, W5Q835, W5NX91, W5Q399, W5NZ54, W5PRJ4, Q9GKP4, W5NZ77, W5NWP3, W5Q081, W5PMY2, W5PAQ3, W5NVN9, W5P2T1, W5Q860, W5QH38, W5QAL9	0.217297	0.537513	0.0384615
GO:0045670	regulation of osteoclast differentiation	BP	1	26	49	5237	0.0204082	0.00496467	over	W5P3Q3	W5PU47, W5PTU7, W5Q501, W5PKK2, W5Q4W6, W5QIN8, W5P6L7, W5NY24, W5QC28, P00922, W5P2S2, B9VXW5, W5Q6X0, W5NU55, W5P3S7, A0A1D9CFF1, W5P3Q3, R9QXS6, W5Q499, W5Q7R8, W5Q4P7, W5PZ78, T1NXB9, W5NWF6, W5P790, W5PKQ2	0.217297	0.537513	0.0384615
GO:0070717	poly-purine tract binding	MF	1	26	49	5237	0.0204082	0.00496467	over	W5NXF3	W5NVU4, W5NR04, W5NPI6, W5Q4E3, W5NVU7, W5Q6C6, W5PKZ5, W5QEM2, W5QH84, W5NR95, W5PIV7, W5QHM0, W5PR91, W5NRR0, W5PUJ4, W5P406, W5NWP4, W5NXF3, W5NWB0, W5QFP1, W5P8K5, W5P7G2, W5P4I9, W5QDH4, W5Q040, W5PCK4	0.217297	0.537513	0.0384615
GO:0004364	glutathione transferase activity	MF	1	26	49	5237	0.0204082	0.00496467	over	W5PZU9	W5QDB7, W5P8X9, W5QDB4, W5P610, W5PZU9, W5QHB9, B0LXN9, W5Q0E3, W5PC90, W5PPE2, W5NWM7, W5QDE3, W5PVN0, W5PVT7, W5Q0L1, W5Q894, Q9N2J6, W5PLB1, W5P0K8, W5PC25, W5PUH7, W5QDF4, W5PTW1, W5PSY4, W5QDD0, W5Q682	0.217297	0.537513	0.0384615
GO:0046464	acylglycerol catabolic process	BP	1	26	49	5237	0.0204082	0.00496467	over	W5NU39	W5Q7U7, W5PIA1, B9VH00, A9YUY8, W5P874, W5Q268, O02762, W5NWM2, W5PWI1, W5QA61, W5PJ97, W5P1F8, W5QE45, W5P6D2, P0DN39, W5PNV2, W5NWX6, W5PCD7, W5NX51, W5QDT1, Q9MZD9, W5QD51, W5Q7J0, W5NU39, W5QD37, W5PGI1	0.217297	0.537513	0.0384615
GO:1901700	response to oxygen-containing compound	BP	9	715	49	5237	0.183673	0.136529	over	W5PL60, W5P316, W5NVB2, W5P3Q3, W5PPQ1, W5P9M5, W5PHQ4, W5QIR6, W5NU39	W5PS49, W5PQQ8, W5PRS6, W5QF81, W5PKE7, W5PE90, W5QB08, Q2TGQ0, W5QCS8, W5PC55, W5PS50, W5Q571, W5NXE8, W5P481, W5Q0N8, W5Q1P6, W5P0Q4, W5P368, W5P0Q5, W5QD51, W5PDY0, W5QJA2, P84010, W5NVB2, W5PAS5, W5PD87, W5QFZ8, W5P131, W5PPQ1, W5PS64, K4GWI0, W5P1T4, W5NQ85, W5PTY2, W5P2V0, A4ZVY8, P52210, W5PIC2, W5Q2S9, W5PP04, W5QC41, S4TZR5, W5Q9A1, W5PAT6, W5QEY8, W5QD66, W5PQT3, W5Q3V5, B2LYL3, W5Q1R8,…	0.218072	0.538861	0.0125874
GO:0022603	regulation of anatomical structure morphogenesis	BP	7	528	49	5237	0.142857	0.100821	over	W5Q940, W5PLB8, W5NQQ0, W5P3Q3, W5NRM7, W5P2I4, W5NXW9	W5Q0M7, W5PT68, W5PJC2, W5PRS6, W5QD41, W5Q0M9, W5QD49, W5PB37, W5QBQ9, A7UHZ2, W5Q571, W5P001, W5P363, W5P369, W5P2U6, W5Q3T7, W5PU96, W5QEX4, W5PDY0, W5PA24, W5P250, W5P2V0, W5P259, W5Q2S8, P52210, W5PIC2, W5PMK3, W5P0R7, W5NQ89, S4TZR5, W5QAQ7, W5PAT6, W5PC77, W5QAQ4, W5PQT3, W5Q1R1, W5NQZ2, W5NZK9, W5Q5Z3, W5Q1R8, W5P3Y8, W5PML4, A0A1D9CFF1, W5PSX7, W5P026, B0FN90, W5NZL1, Q7M303, W5PHB4, W5Q…	0.219836	0.542647	0.0132576
GO:0031323	regulation of cellular metabolic process	BP	23	2125	49	5237	0.469388	0.405767	over	W5PIH8, W5P316, W5NQQ0, W5P3Q3, B5AN56, W5NY14, W5NRM7, W5P9M5, W5PBY2, W5Q2E1, Q9GKP4, W5NU39, W5NWR6, W5NXW9, W5NXF3, W5PL60, W5NVB2, W5PH55, W5PPQ1, W5Q0R1, W5PZB7, W5Q8A9, P62896	W5PS49, W5PJC2, W5PRS6, W5P596, W5P114, W5PB31, W5P9B0, W5PB37, W5PB39, W5PB34, W5PRT2, W5NYG6, W5PNL4, W5P0Q4, W5PS57, W5Q3T7, W5P0Q5, W5QDV1, W5NYH3, W5NYH2, W5NQ83, W5PS64, W5NQ85, W5P9C4, W5P4Z0, B7T161, B2LYK7, B2LYK8, W5QA09, W5PAT6, W5Q3V5, W5PRV3, W5NYI9, W5NQ92, B2LYL3, W5Q478, W5P0S5, B2LYL2, W5QE95, W5QIA5, Q7M303, W5QA17, W5NYJ7, W5NUB0, W5PAU8, W5NYJ3, W5Q3W3, W5PRW4, W5Q3W1, P50450,…	0.221141	0.545294	0.0108235
GO:0045089	positive regulation of innate immune response	BP	3	174	49	5237	0.0612245	0.0332251	over	A0A0B4J1Q0, W5PZB7, Q9GKP4	W5P3N2, W5PVS3, W5PJC2, W5QFH6, A0A0B4J1Q0, W5QD41, P0C276, W5PGV0, W5Q4E1, W5NV08, W5P9R3, W5PFC9, W5QHD8, W5QD49, W5QDM2, W5NWK8, W5NWK5, W5PXG2, W5QHM6, A7UHZ2, W5QCC1, W5PNT5, C5IWU1, W5NZI9, W5NS34, W5QBA7, W5PUR2, W5PFD3, W5Q9H0, W5QI70, W5Q7L5, W5P6M2, W5NRR9, W5Q1H5, W5QJA2, W5Q6J0, W5PUR8, W5NVB1, W5P7G7, W5QI78, Q8WN59, W5NZR9, W5PFU1, W5PHY6, W5P4A1, W5P9K6, W5QGL6, W5NTW0, W5PR43, B8Q…	0.221727	0.546026	0.0172414
GO:0045017	glycerolipid biosynthetic process	BP	2	95	49	5237	0.0408163	0.0181402	over	W5PL60, W5NU39	O46544, W5Q768, W5PU03, W5PUU9, B9VH00, W5Q887, W5QFD6, O02762, W5NXM1, W5PX28, W5P3B0, W5Q928, W5PXK2, W5P9N2, W5NRI1, W5PZG5, Q95JH0, C5IWU0, W5QHQ9, W5PBL5, W5QAK7, C5IWU1, W5PN74, W5PMF2, W5NX51, W5QIK9, W5PJD3, C5IWS9, W5PIJ6, W5P7S0, W5P5G0, W5P9S5, W5NUT8, W5P649, W5NU39, W5PYR3, W5PAW9, W5PCW9, W5QF96, W5P6I7, W5QBR4, W5Q980, W5Q024, W5PGG1, E5FYG4, W5QGH1, W5QIT9, W5PTY2, C5IWT0, P20003,…	0.222835	0.546026	0.0210526
GO:0045926	negative regulation of growth	BP	2	95	49	5237	0.0408163	0.0181402	over	W5PVL4, W5P2I4	B7TJ15, W5QFD5, H9CJU8, W5PHG1, W5PUU5, W5PSY8, W5NZ47, W5Q3C1, W5PXK2, W5NT04, W5NVU7, W5PQI2, W5Q7S8, W5P958, W5QGS5, W5QG24, W5NZ06, W5NY29, W5NZQ9, W5QI61, W5PQ98, W5P285, W5Q0R4, W5QHM2, W5PI56, W5P283, P09577, W5QIG5, W5Q6V7, W5P4M1, W5PU52, W5Q499, W5Q5L6, W5PVL4, W5PWN6, W5Q7P6, W5PDY0, B9VGZ8, W5P2I4, W5NWP4, W5Q6N3, W5QIC6, W5PD03, W5PHQ0, W5P5C0, W5Q0B5, W5QH50, Q9GK32, W5QGL6, W5PRQ0,…	0.222835	0.546026	0.0210526
GO:2001236	regulation of extrinsic apoptotic signaling pathway	BP	2	95	49	5237	0.0408163	0.0181402	over	W5NQQ0, W5P9M5	W5Q4M3, W5P7V7, W5PSY8, W5PVK6, O97692, W5PXK2, W5QCS0, W5Q7S8, W5Q5C7, W5PTC7, W5PSA7, P20757, W5PG95, W5NZ06, W5NXM5, W5QIW1, W5PIR4, W5NXI9, W5PI56, W5P283, W5QE28, W5PGB2, W5NZV0, G3FIP6, W5Q9T3, W5PLH4, W5PNP6, W5P640, W5PGJ7, C5IJA6, W5NSH4, W5QAT3, W5Q7L5, C6JUQ0, W5PZ78, W5QGP2, W5P4A5, W5PF85, W5Q5H8, W5PES0, W5Q0B5, W5QGL6, I6YID3, C8BKC5, W5Q4S0, W5PK66, Q6B3Y2, W5Q7U7, W5NQQ0, W5QGL8,…	0.222835	0.546026	0.0210526
GO:0003007	heart morphogenesis	BP	2	95	49	5237	0.0408163	0.0181402	over	W5PV54, W5P9M5	W5Q5K0, W5Q4M3, W5QFD5, W5PT68, H9CJU8, W5PUU5, W5Q2U7, W5NZ47, W5QB88, W5NY24, W5P6L3, W5PZK7, W5P0Y1, W5NY29, W5NZQ9, W5P2U2, W5PP33, W5PZC7, W5Q571, W5PIN0, W5Q3X2, W5QI69, W5PTT8, W5QDE8, Q9MZB2, H9CH14, W5PLP7, W5NVR8, W5PDY0, W5Q7P6, B9VGZ8, W5PY56, W5PL82, W5P5G6, W5PCS4, W5QDF3, W5PP44, W5Q4S0, W5NQ40, W5NRW4, W5NW80, B2LU28, C8BKC8, W5PSW3, W5QHF7, W5P259, W5Q545, W5PWW2, W5NUU3, W5PQ67,…	0.222835	0.546026	0.0210526
GO:0060326	cell chemotaxis	BP	2	95	49	5237	0.0408163	0.0181402	over	W5P3Q3, A0A0B4J1Q0	W5PV25, W5P996, W5QFD5, W5PJG0, W5NQS2, A0A0B4J1Q0, W5QC20, W5PIZ2, W5NQK9, W5PGV0, W5PB75, W5Q5K3, W5PJG7, W5Q7S8, W5Q8U9, W5PGA6, W5PEN0, W5NWK8, W5NWK5, W5QIW1, W5PEV6, W5NZQ9, W5PP33, W5PSZ5, W5PR73, W5PWA8, W5QHQ9, W5Q297, W5Q8R3, W5Q0N8, C5IJA1, W5P4Q6, W5PNP6, A0A1B3B5V3, W5PIN7, W5PUR2, W5P841, W5QA34, W5NQH6, P42819, W5Q7P7, W5Q6J0, Q8WN59, W5QH50, W5QFZ8, W5P098, W5Q3U4, W5PBE0, W5PNY5,…	0.222835	0.546026	0.0210526
GO:0048731	system development	BP	21	1920	49	5237	0.428571	0.366622	over	W5P316, W5P542, W5Q940, W5Q687, W5PV54, W5NQQ0, W5P3Q3, A0A0B4J1Q0, W5NRM7, W5P9M5, W5PZU9, Q9XT27, W5Q2E1, Q9GKP4, W5P2I4, W5NU39, W5NXW9, W5PL60, W5PLB8, W5QHZ5, W5Q8A9	W5PS49, W5PJC2, Q3T2K8, W5P596, W5PRS6, W5PRS4, W5NPU7, W5P9B0, W5PB37, W5NYG6, W5NQ71, W5PJD3, W5Q3T7, W5NYH3, W5PAS5, W5NYH2, W5PS64, W5Q3U4, K4GWI0, Q70TH4, W5PNM5, P52210, W5PNM6, W5NQ88, W5P0R7, W5NQ89, W5PB54, W5QE82, W5NUA0, W5PAT6, W5PRV3, W5P143, W5NYI9, B2LYL3, W5Q478, W5P0S6, W5PS76, W5PNN3, Q7M303, W5QIA5, W5QA17, W5NYJ7, W5NYJ1, W5Q3W3, W5Q3W4, W5Q3W1, W5Q405, W5PW89, W5P556, W5Q887,…	0.223513	0.547062	0.0109375
GO:0072091	regulation of stem cell proliferation	BP	1	27	49	5237	0.0204082	0.00515562	over	W5P9M5	W5P259, W5QGL8, W5QEB1, C5ISB0, W5PZS8, A0A0U2UDT4, W5NY24, W5Q9A1, W5Q5C7, W5NSV0, W5NU92, W5QBK9, W5P1W6, W5PAD5, W5PTV7, W5P0S5, W5PLP7, B0FN90, W5QE95, W5Q1B3, W5P9M5, W5Q7R8, W5PZ78, W5QGP2, W5Q2D7, R4I7V7, W5QDP8	0.224657	0.547062	0.037037
GO:0005796	Golgi lumen	CC	1	27	49	5237	0.0204082	0.00515562	over	W5Q2E1	C8BKD1, W5NYS0, W5Q2E1, W5QAW1, W5Q749, W5NUA0, W5PVE8, W5PAT6, W5NSI7, Q9TTE2, W5Q233, W5PEL7, W5PEL2, W5NQZ2, O46390, W5QDQ8, R4R2H5, W5NU76, W5NV12, W5NQP5, W5P7W2, W5PLL2, W5PRR2, W5P587, W5PD84, W5P408, W5NQY1	0.224657	0.547062	0.037037
GO:0050906	detection of stimulus involved in sensory perception	BP	1	27	49	5237	0.0204082	0.00515562	over	W5NWR6	W5Q867, W5QHB1, W5QGD5, W5Q107, W5Q289, W5PIG2, W5PHA8, W5NZ47, W5QB88, Q9GL09, W5PTG0, W5QGS5, W5Q9A2, W5Q096, W5PHF5, W5Q615, W5Q612, W5NU72, W5NVR8, W5Q3L8, W5NWR6, W5PKD5, W5PHQ0, W5PXD5, K4P494, W5PH02, W5PNY5	0.224657	0.547062	0.037037
GO:0009166	nucleotide catabolic process	BP	1	27	49	5237	0.0204082	0.00515562	over	W5PPQ1	W5QHD5, W5Q2Q8, W5PR48, W5Q701, W5Q423, W5PQ45, W5QIN9, W5QCY6, S4TZR5, W5PLN1, G3FIP6, W5QAA7, W5P207, Q2V8X7, W5Q5R5, W5PUV3, W5PLD7, W5PRJ4, W5P5K1, W5P1G0, W5Q3B7, W5QB36, E7ECV8, W5PPQ1, K4GWI0, C8BKC9, W5NYF7	0.224657	0.547062	0.037037
GO:0071320	cellular response to cAMP	BP	1	27	49	5237	0.0204082	0.00515562	over	W5NVB2	W5QED8, P29330, W5QF81, W5NXS4, W5PE90, W5QEQ3, W5Q0C6, W5NUX2, B2LYL3, P56401, P79245, A0A0U1YZ59, W5Q259, W5Q499, W5NXN2, Q7YRW1, W5NSD5, W5NWB2, W5NVB2, W5QD37, W5Q6D6, W5PTB3, W5PF65, Q9GK32, W5PCS4, W5Q024, W5P2V0	0.224657	0.547062	0.037037
GO:0001894	tissue homeostasis	BP	2	96	49	5237	0.0408163	0.0183311	over	W5PH95, W5Q7I2	W5P4P3, W5P996, W5Q4M3, W5Q689, W5P7V7, W5PEE2, P14639, W5QFH6, W5P5J4, W5NZ47, W5QB88, W5PIZ2, W5P6L7, W5PGE9, W5NZU3, W5NY24, W5PFC9, W5PSA7, W5QG66, W5PZG0, W5PQ96, W5QGG0, W5PWE9, W5P3S7, Q6RYD0, C5IJA1, W5P564, W5Q732, A0A1B3B5V3, W5P684, W5Q611, W5P563, W5PIJ6, W5Q532, W5QI70, W5PSF4, C5IJA6, W5NVR8, W5Q7L4, W5Q7P7, W5PZ78, W5QHE9, Q9MZW1, W5QI78, K4P494, C8BKC5, W5P098, W5Q4S0, M9PPI3, W5Q…	0.226299	0.550488	0.0208333
GO:0045944	positive regulation of transcription from RNA polymerase II promoter	BP	5	351	49	5237	0.102041	0.0670231	over	W5PIH8, W5P316, W5P9M5, W5PZB7, W5Q2E1	Q6UK64, W5PQQ8, W5P8P1, W5PBC9, B2LSM6, W5NXU0, W5QFH6, W5P2D1, P0C276, W5P6L7, W5NRI5, W5QCS0, W5NVQ4, W5NQG1, W5PB37, W5NXE1, W5PRT2, W5QCC1, W5PCF3, W5PIR4, W5PGN1, W5PJ36, W5NXE8, W5NZI9, W5PMJ5, W5P006, W5QBA6, W5Q217, C5IWS9, W5QEG5, W5PY18, W5PYR9, W5P1C0, W5Q7L4, W5Q7L5, W5PVL5, W5QEX3, W5Q4F2, W5P4I0, W5PDY0, W5PXP2, W5NWT7, W5Q6J0, W5QAP8, W5PYB1, W5NYH2, W5QGL7, W5QFJ6, W5PK66, C5IWT0,…	0.229166	0.556884	0.014245
GO:0033500	carbohydrate homeostasis	BP	2	97	49	5237	0.0408163	0.0185221	over	W5PH55, W5NY14	W5P4P3, W5P7V7, W5PCE5, W5QDD4, W5NR00, W5P5J4, O97692, W5NV05, Q2TGQ0, W5Q7C2, W5PS50, W5PGN1, W5Q7T6, W5P761, W5Q732, W5PIJ6, W5PLP7, C5IJA6, W5PWN6, W5PTP8, W5PES0, Q9GK32, Q30778, W5PPY9, W5PVU0, W5PTY2, W5PQK3, W5PUS4, W5PUK2, S4TZR5, W5P659, C5IJ83, W5QD66, P79245, A0A0U1YZ59, W5PEL9, W5NY14, Q9MZD9, W5P703, W5PTB7, W5PQD8, W5PTB3, W5NWF2, W5PBG4, W5P790, W5PHS9, W5Q888, W5PUU5, W5QAB7, W5N…	0.229767	0.557191	0.0206186
GO:0042593	glucose homeostasis	BP	2	97	49	5237	0.0408163	0.0185221	over	W5PH55, W5NY14	W5P4P3, W5P7V7, W5PCE5, W5NR00, W5QDD4, W5P5J4, O97692, W5NV05, Q2TGQ0, W5Q7C2, W5PS50, W5PGN1, W5Q7T6, W5P761, W5Q732, W5PIJ6, W5PLP7, C5IJA6, W5PWN6, W5PTP8, W5PES0, Q9GK32, Q30778, W5PPY9, W5PVU0, W5PTY2, W5PQK3, W5PUS4, W5PUK2, S4TZR5, W5P659, C5IJ83, W5QD66, P79245, A0A0U1YZ59, W5PEL9, W5NY14, Q9MZD9, W5P703, W5PTB7, W5PQD8, W5PTB3, W5NWF2, W5PBG4, W5P790, W5PHS9, W5Q888, W5PUU5, W5QAB7, W5N…	0.229767	0.557191	0.0206186
GO:0006301	postreplication repair	BP	1	28	49	5237	0.0204082	0.00534657	over	Q9GKP4	W5P6T4, W5PTM9, P0C276, C5ISB1, W5PJA8, W5NZI1, W5Q3V5, W5PJR8, W5PQZ6, W5Q6P4, W5PWV6, W5NX91, W5Q399, W5Q3B0, W5PUH1, W5NZ54, W5PRJ4, W5P506, Q9GKP4, W5PUR8, W5NZ77, W5PMY2, W5PAQ3, W5Q860, W5PR43, W5QH38, W5QAL9, C5IS99	0.231949	0.55844	0.0357143
GO:0019894	kinesin binding	MF	1	28	49	5237	0.0204082	0.00534657	over	W5Q940	W5P2N5, W5Q940, W5P631, W5P7N6, W5P6L5, W5NY47, W5PKC6, W5PF94, W5PF71, W5PIE8, W5P2D4, W5PQ96, W5NU92, P60713, W5Q478, W5P684, W5PFB1, W5NUX5, W5QIX0, W5P5K4, W5PZN5, W5QAX7, W5QDZ3, W5NYV5, W5Q1L7, W5NZB5, W5PVU0, W5P0Z7	0.231949	0.55844	0.0357143
GO:0050771	negative regulation of axonogenesis	BP	1	28	49	5237	0.0204082	0.00534657	over	W5P2I4	W5Q766, B6E1W2, W5PXK2, W5Q3E0, W5PQI2, W5Q7S8, W5P4N6, W5NY29, W5QAQ4, W5NZQ9, W5PQ98, W5P001, W5PI56, W5PJV8, B2ZHC0, W5P3Y8, W5P7M7, W5PLB6, W5P901, W5P2I4, W5Q9B2, W5P3E8, C5IJ99, W5NYN6, W5QER2, W5PE22, W5PEU4, W5QHP6	0.231949	0.55844	0.0357143
GO:0007040	lysosome organization	BP	1	28	49	5237	0.0204082	0.00534657	over	W5NQQ0	W5Q689, B2LSM6, W5QGF4, W5NQQ0, B2LYK6, W5P0N9, W5P3N6, W5QG24, W5P6H9, W5NZM7, W5Q3A2, W5P164, C5IWU0, W5NTV0, W5P088, W5PN74, W5P645, W5P0K1, W5NPN4, W5PTR5, W5PBF7, W5Q6T1, W5P4G4, W5PID6, W5NRJ2, W5P3C6, W5P098, W5NW80	0.231949	0.55844	0.0357143
GO:0042993	positive regulation of transcription factor import into nucleus	BP	1	28	49	5237	0.0204082	0.00534657	over	W5PZB7	P01240, W5PT68, W5PIC2, W5NZS6, Q9GL09, W5QCS0, W5NQM5, W5NZU3, W5PKE7, W5PH56, W5NZK9, B2ZHC0, W5Q9V7, W5PVX8, W5QIG5, W5P4Q6, W5PUR2, W5P1C0, W5NRN7, W5QFN2, C5IJ99, W5QF78, W5QER2, Q8WN59, W5P5A0, W5P0Z9, W5P790, W5PZB7	0.231949	0.55844	0.0357143
GO:0045773	positive regulation of axon extension	BP	1	28	49	5237	0.0204082	0.00534657	over	W5Q940	W5P0J1, W5Q940, W5Q2K9, W5P5J0, W5Q7S8, W5P4N6, W5Q3A5, W5P7J7, W5NQ51, W5P001, W5QFK2, W5PBF0, W5PAD9, W5Q612, W5Q9Z9, W5P564, W5P563, W5NTZ6, H9CH14, W5PKL6, W5QDG7, B0FN90, W5PWN8, W5PDY0, W5P0V5, W5QGL6, W5QEH0, W5NYD5	0.231949	0.55844	0.0357143
GO:0080171	lytic vacuole organization	BP	1	28	49	5237	0.0204082	0.00534657	over	W5NQQ0	W5Q689, B2LSM6, W5QGF4, W5NQQ0, W5P3N6, B2LYK6, W5P0N9, W5P6H9, W5QG24, W5NZM7, W5Q3A2, W5P164, C5IWU0, W5P088, W5NTV0, W5PN74, W5P645, W5P0K1, W5NPN4, W5PTR5, W5PBF7, W5Q6T1, W5P4G4, W5PID6, W5NRJ2, W5P3C6, W5P098, W5NW80	0.231949	0.55844	0.0357143
GO:0015849	organic acid transport	BP	2	98	49	5237	0.0408163	0.018713	over	W5PL60, W5NU39	W5P878, W5P7V7, W5NUG0, W5Q0V0, W5PBD0, W5PS50, W5QH47, W5PWE9, W5PQJ2, W5Q1P6, W5P1S5, W5PX72, C5IJA6, Q7YQR7, W5QAX7, A6ZE99, W5Q6R7, W5NTF9, W5P0A4, W5Q980, W5QGL6, W5NTW7, A2VBC7, W5Q740, W5P895, Q30DS1, W5P2F1, W5P8J8, W5QH64, W5P780, W5NU92, W5PJ56, W5PBF0, W5PRN4, W5Q7V8, W5NX76, W5PWP0, W5P2W8, W5P266, W5NPP9, W5PWH8, W5P1E7, W5PAU8, W5PN69, W5PHS9, W5PWY0, W5Q083, W5PK09, P14639, W5PS88,…	0.23324	0.560397	0.0204082
GO:0046942	carboxylic acid transport	BP	2	98	49	5237	0.0408163	0.018713	over	W5PL60, W5NU39	W5P878, W5P7V7, W5NUG0, W5Q0V0, W5PBD0, W5PS50, W5QH47, W5PWE9, W5PQJ2, W5Q1P6, W5P1S5, W5PX72, C5IJA6, Q7YQR7, W5QAX7, A6ZE99, W5Q6R7, W5NTF9, W5P0A4, W5Q980, W5QGL6, W5NTW7, A2VBC7, W5Q740, W5P895, Q30DS1, W5P2F1, W5P8J8, W5QH64, W5P780, W5NU92, W5PJ56, W5PBF0, W5PRN4, W5Q7V8, W5NX76, W5PWP0, W5P2W8, W5P266, W5NPP9, W5PWH8, W5P1E7, W5PAU8, W5PN69, W5PHS9, W5PWY0, W5Q083, W5PK09, P14639, W5PS88,…	0.23324	0.560397	0.0204082
GO:0008270	zinc ion binding	MF	4	265	49	5237	0.0816327	0.0506015	over	W5PH55, W5PV54, W5NY14, W5PZB7	W5P8P1, W5QCB6, W5PS45, W5P2T5, W5NWS9, W5QCS0, W5P6L3, W5PKE7, W5Q3C3, W5Q5G6, W5QCC2, W5P001, W5PT70, Q09YJ2, W5Q0N8, W5P801, W5NVR9, W5P1C0, W5PVL7, W5NQH6, C5IJ91, W5QD51, P82197, W5PSF8, W5P3G9, W5NQ85, W5PSW3, P07846, W5Q106, W5NY85, W5NVS0, W5PSW7, W5PVM8, W5PSG5, W5PJ52, W5PC79, W5NWE0, W5P1U3, W5NQ97, W5PDJ3, W5P382, W5NQJ0, W5PXR1, W5P0S6, W5PR57, W5PAD5, W5P3I5, W5Q2D3, W5PHB8, W5P2G3,…	0.23449	0.562823	0.0150943
GO:0030307	positive regulation of cell growth	BP	2	99	49	5237	0.0408163	0.018904	over	W5Q940, W5NRM7	W5QHD4, W5P7V7, W5PIZ2, W5P5J0, W5Q7S8, W5PI99, W5NZQ9, W5P001, W5PGN1, W5Q0N8, W5Q612, W5PNL4, W5PWN8, C5IJA6, W5NQH6, W5PQJ8, W5PDY0, W5PTP6, C5IJ99, W5P4A1, W5QGL6, W5P0Z9, W5Q980, W5QEH0, W5QCL5, W5P6V7, W5P0J1, W5NQQ5, W5P536, W5P895, W5P5T3, W5PG71, W5Q2K9, W5NY88, W5P9L9, W5QJ22, W5PVE5, W5Q6K9, B9VXW5, W5QFK2, W5PBF0, W5PAD9, W5NQJ0, W5Q9Z9, W5QDG7, B0FN90, W5Q6L8, W5P2G3, W5QI99, W5NWF6,…	0.236716	0.567586	0.020202
GO:0019748	secondary metabolic process	BP	1	29	49	5237	0.0204082	0.00553752	over	W5PZU9	W5QIF6, W5PVY5, W5PVY6, W5NZS6, Q5J7V1, W5PZU9, B0LXN9, W5NZU3, W5NX03, W5PS08, W5QAM0, W5PJJ7, W5PQJ2, P79245, W5PPP4, W5QIG1, Q9N2J6, B2LYL2, W5NUN8, A7UGE3, W5PJU2, W5NWB2, W5PC00, W5P131, W5PK04, W5PN69, B2LSM4, W5P2R0, W5Q1U0	0.239174	0.568251	0.0344828
GO:0002532	production of molecular mediator involved in inflammatory response	BP	1	29	49	5237	0.0204082	0.00553752	over	A0A0B4J1Q0	B7TJ15, W5QBD7, H9CJU6, A0A0B4J1Q0, Q30DS1, W5PW08, W5QBW5, W5NZE2, W5NVI4, W5QH64, W5QG87, W5PEV6, W5NUE3, W5Q670, W5P9Y1, C8BKD9, A5JV04, W5QCG0, W5PGH7, W5P303, W5Q0N8, W5P0M0, W5Q9H8, W5PIU4, W5Q0D7, P62262, C8BKC5, W5Q0Q1, W5QGP4	0.239174	0.568251	0.0344828
GO:0031663	lipopolysaccharide-mediated signaling pathway	BP	1	29	49	5237	0.0204082	0.00553752	over	W5P3Q3	B7TJ15, W5P7V7, W5P653, W5QBW5, Q9GL09, W5PFC9, I7AHD6, W5PDP2, W5NUE3, Q1ZZU7, W5Q297, W5QAK7, W5Q9V7, W5Q1R8, C8BKE1, W5QAA7, W5Q018, W5PV11, W5P0M0, W5P3Q3, R9QXS6, W5NTT2, C5IJA6, W5QJA2, W5P2K6, W5PNH5, C8BKC5, C8BKC7, Q4U3W6	0.239174	0.568251	0.0344828
GO:0030199	collagen fibril organization	BP	1	29	49	5237	0.0204082	0.00553752	over	W5Q2E1	W5PHI8, W5Q5Q6, W5Q989, W5Q4M3, W5QAF8, W5QB88, W5Q0C0, W5Q2E1, W5PBR7, W5Q1C9, W5PXC8, W5P481, W5NQ71, W5P8W6, W5NU76, W5PVV9, W5NTT7, W5P2M3, W5QGZ4, W5NVR8, A2SW69, W5P6Q8, W5PZ78, Q9MZW3, W5QGX4, W5PZL5, W5Q4S0, K4P490, W5QDH3	0.239174	0.568251	0.0344828
GO:1904035	regulation of epithelial cell apoptotic process	BP	1	29	49	5237	0.0204082	0.00553752	over	W5NXF3	W5PAZ0, W5NYS1, W5PIC2, W5NQ46, O97692, W5QE82, W5QAU1, W5NWQ4, W5QEM2, W5Q5A6, W5PL70, W5PCH3, B9VXW5, W5PQJ2, W5QIG5, W5Q1R8, W5QAA7, W5PST4, W5Q5L6, W5P627, W5P703, W5NXF3, C3V6M6, W5QJ50, W5Q5H8, W5QFP0, W5QD11, W5PN69, F2YQ13	0.239174	0.568251	0.0344828
GO:0042100	B cell proliferation	BP	1	29	49	5237	0.0204082	0.00553752	over	W5NXW9	Q5J7V1, W5QD84, W5Q5K3, W5NXW9, W5PGX7, W5PSA7, W5Q093, W5P6B4, W5PC55, B2MVW1, Q1ZZU7, W5QGI1, W5QGG0, W5Q096, W5Q018, W5P207, W5Q1L2, W5PUR2, W5P5Q1, W5Q1B3, W5NPP9, W5QBV1, W5PY59, W5Q6J0, W5Q2D7, W5P2C3, W5PG42, W5PTU0, W5PBE0	0.239174	0.568251	0.0344828
GO:0072676	lymphocyte migration	BP	1	29	49	5237	0.0204082	0.00553752	over	W5P3Q3	W5P556, W5P4R1, W5PJG0, W5PIZ2, W5PB75, W5PK94, W5QG66, W5PH56, W5PJR0, W5NS92, W5QI29, W5PJR5, W5PUV9, W5Q0N8, W5P3Q3, W5PGJ7, W5NXN2, P42819, W5QAT3, W5NTF8, Q8WN59, W5P0P0, W5QI59, W5Q5Y1, W5QGP4, W5PDK4, W5P2V0, W5NYD5, W5P491	0.239174	0.568251	0.0344828
GO:0043303	mast cell degranulation	BP	1	29	49	5237	0.0204082	0.00553752	over	A0A0B4J1Q0	W5PV25, W5QBD7, H9CJU6, A0A0B4J1Q0, W5PW08, W5QAU1, W5NZE2, W5NWK5, W5QH64, W5QG87, W5P9Y1, C8BKD9, W5QCG0, W5PLF0, W5P303, W5PGH7, C5IJA1, W5NQJ0, W5NPR8, W5QBA7, W5PSX7, W5NW17, W5P9S5, W5QBV1, W5Q7P7, W5Q9H8, Q8WN59, P62262, W5Q0Q1	0.239174	0.568251	0.0344828
GO:0001656	metanephros development	BP	1	29	49	5237	0.0204082	0.00553752	over	W5P9M5	W5PYU4, W5P996, H9CJU8, W5QIN8, Q5J7V1, W5PZ48, W5NY24, B2MVW3, B0FYY5, W5Q4Z6, W5Q6X0, W5P601, W5PBD8, C8BKE1, P56401, A0A0U1YZ59, W5P3Y8, W5PW72, W5Q499, W5QI70, W5P9M5, W5Q7R8, W5PZ78, W5P1A7, W5QCN4, W5P0E9, W5PEY8, W5P373, W5PN85	0.239174	0.568251	0.0344828
GO:0016049	cell growth	BP	4	268	49	5237	0.0816327	0.0511743	over	W5Q940, B5AN56, W5NRM7, W5P2I4	W5Q3C1, W5P5J0, W5PA16, W5P1S0, W5P001, W5QHM2, W5PGN1, W5Q0N8, W5PBD8, W5PNL4, W5PWN8, W5NQH6, W5PWN6, C5IJ90, W5PDY0, W5PYR3, C5IJ99, W5Q3D8, W5PA24, W5QGL6, W5QEH0, W5NWU1, W5QCD5, W5P7P9, W5NY88, S4TZR5, W5P4J3, W5QJ22, W5PJ50, W5QAQ4, W5Q6K9, W5PR51, W5QFK2, W5PJ56, B9VXW5, W5PEL2, W5P2W0, W5PJV8, W5PBF0, W5QIQ4, W5PAD9, W5NQJ0, W5P7Q3, W5PXR1, W5PQ39, W5P3Y8, W5QGM9, A0A1D9CFF1, W5QDG7, W5N…	0.240614	0.571092	0.0149254
GO:0010769	regulation of cell morphogenesis involved in differentiation	BP	3	182	49	5237	0.0612245	0.0347527	over	W5Q940, W5NRM7, W5P2I4	W5QIF6, W5PUQ5, W5Q0M7, W5PT68, W5PEI7, W5PRS6, W5P1B0, W5P7N6, W5Q1G8, W5PIZ2, W5P5J0, W5NW23, W5PQI2, W5NXU8, W5Q7S8, W5Q0M9, W5QJ84, W5NZ06, W5Q3C3, W5NZQ9, W5P6D2, W5PQ98, P0DN39, W5P001, W5NU76, W5NX51, W5PEB6, W5Q612, W5P5S7, C5IJA1, C5IJA3, W5Q9X5, W5PU96, W5QEX4, W5PWN8, W5Q9P7, W5PDY0, W5P408, C5IJ99, W5Q3D8, W5PE22, W5QGL6, W5P098, W5QEH0, W5PMS0, W5P0J1, W5PWW4, W5P895, W5Q2K9, C5ISB0,…	0.241685	0.572772	0.0164835
GO:0009725	response to hormone	BP	6	450	49	5237	0.122449	0.0859271	over	W5PL60, W5P316, W5NVB2, W5PV54, W5QIR6, W5NU39	W5PQQ8, W5PRS6, W5PRS4, W5QB08, W5QCS8, W5P1S0, W5Q4V0, W5P481, W5NQ71, W5P368, W5P004, W5QD51, W5PDY0, P84010, W5NVB2, W5NZJ1, W5PCW9, W5PD88, W5P131, W5NQ85, W5P2V0, P52210, P07846, W5PIC2, W5PP04, W5QC41, W5QEY2, W5QEY8, W5QD66, W5PQT3, W5Q3V5, W5Q354, W5Q1R8, W5P2W8, W5P266, W5P3Y8, W5PSX7, A0A1D9CFF1, W5PKH2, W5QD75, W5PC80, W5PHB4, W5PC82, W5NWF6, W5QB36, W5NYJ1, C5IS96, W5Q766, W5P316, W5P…	0.24181	0.572772	0.0133333
GO:0043170	macromolecule metabolic process	BP	32	3109	49	5237	0.653061	0.59366	over	W5PSQ7, W5P316, A0A0B4J1Q0, W5NRM7, W5Q7I2, A2P2H1, W5Q2E1, W5NXW9, W5PH55, A2P2G9, W5PH95, W5Q0R1, W5Q8A9, P62896, W5PIH8, W5Q852, W5PV54, W5P3Q3, B5AN56, W5NY14, W5P9M5, W5PVL4, W5PBY2, W5NV14, Q9GKP4, W5NWR6, W5NXF3, W5PL60, W5NVB2, W5P1C7, W5PPQ1, W5PZB7	W5PS49, W5PJC2, W5PS45, W5PRS6, W5P114, W5PRS4, W5PB31, W5P9B0, W5PB37, W5PB39, W5PB34, W5PAR5, W5PRT2, W5P0Q0, W5PS52, W5PJD0, W5Q3T9, W5PS57, W5Q3T7, W5P0Q5, W5QDV1, W5PB42, W5PS64, W5Q462, W5P9C4, B7T161, B2LYK6, B2LYK7, W5PB50, B2LYK8, W5NUA0, W5PAT6, W5PAT8, W5Q3V5, W5PRV3, B2LYL3, B2LYL4, W5P0S6, W5Q478, W5P0S5, B2LYL2, W5QE95, W5NUB0, W5PRW3, W5Q3W3, W5PRW4, W5P154, W5Q3W1, P50450, W5Q404,…	0.242198	0.573112	0.0102927
GO:0008360	regulation of cell shape	BP	2	101	49	5237	0.0408163	0.0192859	over	W5PLB8, W5P3Q3	W5PQI0, B2LSM6, W5NU63, W5PIZ2, W5P3N6, W5PCN2, W5QBQ9, W5PI98, W5NWK5, W5NZQ9, W5PIR4, W5NV97, W5P2U6, W5QEX4, W5NXN2, W5Q9P7, W5NQP9, W5PJU3, W5PA24, W5P098, W5PEK7, B2LU28, W5P250, W5P2V0, W5Q2S8, W5P9T4, P52210, W5P4R1, W5PHI5, W5Q2K9, W5PW69, W5NW47, W5QJ22, B3F8Y0, W5QHW2, W5QHG1, W5QI04, W5QI03, W5PQL4, W5NQ17, W5P3Q3, W5PSX7, W5PL19, W5QDG7, B0FN90, W5PZN5, W5PWH2, W5PMD8, W5PQL7, W5Q9B2,…	0.243678	0.574776	0.019802
GO:0008654	phospholipid biosynthetic process	BP	2	101	49	5237	0.0408163	0.0192859	over	W5PL60, W5NU39	W5PU03, B9VH00, W5PU02, B2LSM6, Q6XUZ5, W5P3N6, Q95JH0, C5IWU0, W5PBL5, C5IWU1, W5NX51, W5PJD3, C5IWS9, W5PIJ6, W5NX59, W5P649, W5P9S5, W5PYR3, W5QF96, W5QBR4, W5Q980, W5PGG1, W5PTY2, C5IWT0, W5PP09, W5QCD6, W5P412, W5P895, W5Q0G8, W5PTI2, W5P2N8, W5PG75, W5PKP6, W5PR51, W5Q7V8, B2LYL2, Q7M303, W5PUL4, W5PTB3, W5QC56, W5P3A2, C5IS96, W5PLS7, W5PMU8, W5P790, W5Q3W3, W5PN65, W5PL23, W5Q768, W5PUU9,…	0.243678	0.574776	0.019802
GO:0044707	single-multicellular organism process	BP	26	2468	49	5237	0.530612	0.471262	over	W5P316, W5Q940, W5Q687, W5NQQ0, A0A0B4J1Q0, W5NRM7, W5PZU9, W5Q7I2, Q9XT27, W5Q2E1, W5NXW9, W5PH95, W5Q0R1, W5Q8A9, W5P542, W5PV54, W5P3Q3, W5P9M5, Q9GKP4, W5P2I4, W5NU39, W5NXF3, W5PL60, W5PLB8, W5QHZ5, W5PZB7	W5PS49, W5PJC2, Q3T2K8, W5PS45, W5P596, W5PRS6, W5PRS4, W5NPU7, W5P9B0, W5PB37, W5PB39, W5PAR5, W5PS52, W5NYG6, W5NQ71, W5PJD3, W5Q3T7, W5PS57, W5NYH3, W5PAS5, W5NYH2, W5PB46, W5NQ83, W5Q3U4, W5PS64, K4GWI0, W5NQ85, M9PPI3, Q4LBE0, Q4LBE2, Q70TH4, W5PNM5, P52210, W5PNM6, W5NQ88, W5P0R7, W5Q466, W5NQ89, W5QE82, W5PB54, B2LYK6, W5NUA0, W5PAT6, W5Q3V5, W5PRV3, W5P143, W5NYI9, B2LYL3, W5Q478, W5P0S6,…	0.244083	0.574776	0.0105348
GO:0010038	response to metal ion	BP	3	183	49	5237	0.0612245	0.0349437	over	W5Q852, W5QIR6, Q9XT27	W5P8X9, C5IWT5, W5NR04, A9YUY8, W5QAF8, W5P994, W5Q3C1, W5PD71, W5NXM1, W5PIZ2, W5Q4E1, W5Q0E3, W5NXU8, W5PFC9, B2MVY4, W5PCN2, W5P0Y1, W5QCS8, W5NWK5, W5PC55, W5QI61, W5NQX4, W5PWE9, W5PQJ2, W5Q4N2, P56401, W5Q613, W5NU73, W5Q852, W5PDH7, W5P762, W5P1S5, Q9MZB2, W5NU72, W5QAX7, C9E8M7, W5PDY0, W5PYR3, W5Q8F8, P84010, W5Q5H8, W5QH50, W5PE22, W5PJM4, W5NZB6, W5PK66, A4ZVY8, Q6B3Y2, W5P259, P07846,…	0.244203	0.574776	0.0163934
GO:0042562	hormone binding	MF	1	30	49	5237	0.0204082	0.00572847	over	W5Q0R1	P50450, W5PYW4, Q28551, W5PZ48, W5Q6G1, W5QCW2, W5PJG7, W5PEP1, W5PZM9, W5P4B3, K4P221, W5Q0R1, W5PIN0, W5QI69, W5Q1L2, W5QGC4, W5P2W8, W5PIJ5, P51977, P12303, W5NZ14, A2ICA4, W5P2C3, Q863E2, W5NQ40, P04074, W5P790, W5PFK6, W5NQ85, W5PQ84	0.246332	0.574776	0.0333333
GO:0021872	forebrain generation of neurons	BP	1	30	49	5237	0.0204082	0.00572847	over	W5P2I4	W5PS49, W5PLE0, W5P7T2, W5QAF8, W5NQM9, W5PA74, W5Q7S8, W5PA16, W5QAQ4, W5Q4Z6, W5PJP0, W5PJV8, B2ZHC0, C5IJA1, W5Q8R2, W5P3Y8, W5PU75, W5QF51, W5PUP9, W5PZR4, W5Q7P7, W5P901, W5P2I4, W5PTB7, W5NWB2, C5IJ99, A2ICA4, W5QER2, W5PS64, W5Q8D7	0.246332	0.574776	0.0333333
GO:0032922	circadian regulation of gene expression	BP	1	30	49	5237	0.0204082	0.00572847	over	W5P316	W5Q7U7, W5P7X7, W5Q5S5, W5P8P1, W5P316, W5PIC2, W5PEE2, W5P6L7, W5NTI0, A7KP99, W5P7B1, W5QI01, W5QE45, W5Q7C2, B3F8Y0, W5QEY8, W5PVX3, W5PNV2, W5P283, W5QIG5, W5NTN0, W5Q159, W5QCX7, W5P7M7, W5Q7L5, W5Q6R7, W5PCU7, W5P4I9, W5PFM8, W5QDN6	0.246332	0.574776	0.0333333
GO:0042743	hydrogen peroxide metabolic process	BP	1	30	49	5237	0.0204082	0.00572847	over	P62896	P01240, W5NWM2, W5NY47, L0CSP6, P09670, W5NUE3, W5P340, W5PDJ6, P62896, G3FIP6, W5NUN0, C5IJA1, W5P0Q4, W5NTT2, W5Q532, W5NZA9, W5NYL0, W5P5G3, W5QAX7, W5PQF1, W5Q7P7, W5Q5R8, W5PHQ0, W5PYD1, W5QB36, W5QC99, C8BKC5, W5NQ40, W5PK66, M4T8F1	0.246332	0.574776	0.0333333
GO:0071674	mononuclear cell migration	BP	1	30	49	5237	0.0204082	0.00572847	over	W5P3Q3	W5P3R3, W5QC20, W5QE82, W5PB75, W5P2F1, W5NWK8, W5PGX7, W5PH56, W5NWK5, W5QFS3, W5QIW1, W5PEV6, W5Q992, W5PSZ5, W5PM30, W5PHF5, W5NQJ0, W5PJJ9, W5P3Y8, W5P3Q3, W5P5Q1, W5Q1B3, W5P6K6, W5Q6J0, W5QFP0, W5PG42, W5NSF6, W5PDK4, W5NYD5, W5P491	0.246332	0.574776	0.0333333
GO:0031907	microbody lumen	CC	1	30	49	5237	0.0204082	0.00572847	over	W5PTR6	W5PFE6, W5NZ60, W5PYW4, W5PU02, W5QCD6, W5Q740, Q6XUZ5, W5P7N5, W5PGA4, L0CSP6, W5NUE3, W5PIZ6, W5P6D9, W5PTR6, W5NQ36, W5Q1L2, W5NS74, W5Q0R8, W5NR12, W5PX72, W5PPD5, W5NRH5, W5Q7J2, W5PQJ5, W5QHA4, W5QB36, A6YAT0, W5P2C3, W5NQ85, W5P1Z4	0.246332	0.574776	0.0333333
GO:0005782	peroxisomal matrix	CC	1	30	49	5237	0.0204082	0.00572847	over	W5PTR6	W5PFE6, W5NZ60, W5PYW4, W5PU02, W5QCD6, W5Q740, Q6XUZ5, W5P7N5, W5PGA4, L0CSP6, W5NUE3, W5PIZ6, W5P6D9, W5PTR6, W5NQ36, W5Q1L2, W5NS74, W5Q0R8, W5NR12, W5PX72, W5PPD5, W5NRH5, W5Q7J2, W5PQJ5, W5QHA4, W5QB36, A6YAT0, W5P2C3, W5NQ85, W5P1Z4	0.246332	0.574776	0.0333333
GO:0014808	release of sequestered calcium ion into cytosol by sarcoplasmic reticulum	BP	1	30	49	5237	0.0204082	0.00572847	over	W5P3Q3	W5QDB7, W5QDB4, W5NUY7, W5QB61, W5PT08, W5PC90, C7BDV7, W5PEP1, W5QAM4, W5P0Y1, W5QA48, W5NXM5, W5Q8C1, W5NQX4, W5QDE3, W5Q3X2, W5Q537, W5P3Q3, W5QFE3, Q9MZD9, W5P2C2, W5QA76, W5PEU0, W5P0K8, W5PC25, W5QAL5, W5P5I7, W5PCS4, W5QDF4, W5QDD0	0.246332	0.574776	0.0333333
GO:1903514	calcium ion transport from endoplasmic reticulum to cytosol	BP	1	30	49	5237	0.0204082	0.00572847	over	W5P3Q3	W5QDB7, W5QDB4, W5NUY7, W5QB61, W5PT08, W5PC90, C7BDV7, W5PEP1, W5P0Y1, W5QAM4, W5QA48, W5NXM5, W5Q8C1, W5NQX4, W5QDE3, W5Q3X2, W5Q537, W5P3Q3, W5QFE3, Q9MZD9, W5P2C2, W5QA76, W5PEU0, W5P0K8, W5PC25, W5QAL5, W5P5I7, W5PCS4, W5QDF4, W5QDD0	0.246332	0.574776	0.0333333
GO:0072523	purine-containing compound catabolic process	BP	1	30	49	5237	0.0204082	0.00572847	over	W5PPQ1	W5Q2Q8, W5Q7Y9, W5PR48, W5PLE1, W5Q701, W5P2N4, W5PQ45, W5PJ90, W5PHX1, W5QCY6, S4TZR5, W5Q4K3, W5QDK9, W5PLN1, W5P207, G3FIP6, W5QAA7, Q2V8X7, W5Q5R5, W5PUV3, W5PLD7, W5P5K1, W5P1G0, W5PYD1, W5Q3B7, W5QB36, W5Q3F9, E7ECV8, W5PPQ1, W5NYF7	0.246332	0.574776	0.0333333
GO:0010770	positive regulation of cell morphogenesis involved in differentiation	BP	2	102	49	5237	0.0408163	0.0194768	over	W5Q940, W5NRM7	W5QIF6, W5PT68, W5PEI7, W5PRS6, W5P1B0, W5P7N6, W5P5J0, W5NXU8, W5Q7S8, W5NZ06, W5Q3C3, W5PQ98, W5P001, W5NX51, W5PEB6, C5IJA1, W5Q612, W5Q9X5, W5PU96, W5QEX4, W5PWN8, W5PDY0, C5IJ99, W5QGL6, W5QEH0, W5PMS0, W5P0J1, W5P895, W5Q9I0, W5Q2K9, W5PVM3, W5Q5A6, W5QJ22, W5QAQ4, W5P540, W5NU92, W5QFK2, W5NZK9, W5PBF0, W5PAD9, W5NQ17, W5Q9Z9, W5P3Y8, W5Q7V5, W5QDG7, B0FN90, W5NZL1, W5PEU0, W5Q9B2, W5QER2,…	0.247164	0.576142	0.0196078
GO:0031667	response to nutrient levels	BP	3	185	49	5237	0.0612245	0.0353256	over	W5NVB2, W5Q8A9, W5QIR6	Q6UK64, W5P8X9, P01240, W5P7V7, W5PTW5, W5Q289, W5P5J4, W5PQI9, W5PHX1, W5P6L7, W5Q8M3, W5PCV0, W5PKE7, W5PTG9, W5NVI4, A0A0R5Z2J8, W5Q7C2, W5P6L8, W5NXE8, W5PJT7, W5P481, W5QI69, W5PWE9, W5Q7T6, W5PQJ2, W5Q612, W5NPN4, Q9MZB2, W5Q732, C5IJA6, W5PVL7, C5IJ90, W5P1C2, W5QD51, W5Q0F3, C6JUQ0, P84010, W5NVB2, W5PAS5, P32262, W5Q980, W5PXY1, W5PM25, B2LU26, W5PGG1, W5P093, Q6B3Y2, W5NQQ5, P01142, A2V…	0.249252	0.580434	0.0162162
GO:0009101	glycoprotein biosynthetic process	BP	2	103	49	5237	0.0408163	0.0196677	over	W5PH55, W5NY14	W5P5R3, W5Q329, W5PQ08, W5P6T1, W5QAF8, F5CC79, W5NW23, W5Q7C2, W5P7F1, W5P0Q0, W5NTV0, O46390, W5Q6A9, W5P6U5, W5NV12, C5IWS9, W5Q2R5, W5PDH7, W5PSN0, W5NRR3, W5PLP7, W5P1S6, W5Q7L6, W5PVL7, W5PIB7, W5PWN8, W5P5K7, W5PKW4, W5QEP1, C5IWT0, W5PEC5, W5NQ89, W5PGX0, W5QAQ0, W5PE31, W5PP11, W5Q233, W5PKP6, W5NR30, W5NSV2, W5PT91, W5PT15, W5PZV5, W5PPJ0, W5NZC9, W5PSH5, W5Q2D4, W5NY14, W5NZ32, W5QAJ2,…	0.250651	0.583112	0.0194175
GO:0002279	mast cell activation involved in immune response	BP	1	31	49	5237	0.0204082	0.00591942	over	A0A0B4J1Q0	W5PV25, W5QBD7, H9CJU6, A0A0B4J1Q0, W5PIZ2, W5PW08, W5QAU1, W5NZE2, W5NWK5, W5QH64, W5QG87, W5NZQ9, W5P9Y1, C8BKD9, W5QCG0, W5PLF0, W5P303, W5PGH7, C5IJA1, W5NQJ0, W5NPR8, W5QBA7, W5PSX7, W5NW17, W5QBV1, W5P9S5, W5Q7P7, W5Q9H8, Q8WN59, P62262, W5Q0Q1	0.253425	0.586076	0.0322581
GO:0046503	glycerolipid catabolic process	BP	1	31	49	5237	0.0204082	0.00591942	over	W5NU39	W5Q7U7, W5PIA1, W5Q887, B9VH00, A9YUY8, W5P874, W5Q268, O02762, W5NWM2, W5PBV4, W5PWI1, W5QA61, W5PJ97, W5P1F8, W5QE45, W5P6D2, P0DN39, W5QAK7, W5PNV2, W5PHF5, W5NWX6, W5PCD7, W5NX51, W5QDT1, W5P6K6, Q9MZD9, W5QD51, W5Q7J0, W5NU39, W5QD37, W5PGI1	0.253425	0.586076	0.0322581
GO:0005504	fatty acid binding	MF	1	31	49	5237	0.0204082	0.00591942	over	W5NU39	W5PFE6, B9VH00, A9YUY8, W5NVS0, P14639, W5P895, W5P7N5, W5NY47, W5NQK9, W5NRG4, W5NRE3, W5PWE9, W5NV10, W5PZR0, W5NQT7, W5NQJ0, W5NPN4, W5PTR5, W5NQH6, W5QAX7, W5Q2F4, W5NU39, W5Q6N3, W5Q9B2, W5Q4H9, W5P8I3, W5NYH2, W5NQ40, W5PTW4, W5PGG1, W5QHP6	0.253425	0.586076	0.0322581
GO:0044273	sulfur compound catabolic process	BP	1	31	49	5237	0.0204082	0.00591942	over	W5Q2E1	W5NZ62, W5P2N4, B2LSM6, W5Q1M0, W5PHX1, W5P3N6, W5Q2E1, W5QAW1, W5NUA0, W5PNA9, W5QH42, W5P5D1, W5PIZ6, Q9TTE2, W5Q233, W5QDK9, W5PEL2, W5NQZ2, O46390, W5NU76, W5NV12, W5PVT4, W5Q6T1, W5PRR2, W5PSN9, W5P3C6, W5Q5B5, W5PL69, W5QEL6, W5PQY2, W5PN85	0.253425	0.586076	0.0322581
GO:0072080	nephron tubule development	BP	1	31	49	5237	0.0204082	0.00591942	over	W5P9M5	W5P7X7, H9CJU8, W5PS22, W5QFY4, Q5J7V1, W5PVM5, C5ISB0, W5P3P7, W5NY24, P20757, W5PJ36, W5Q5A8, W5PZV5, C8BKE1, P56401, A0A1D9CFF1, H9CH14, W5Q499, B0FN90, W5P2E2, W5P9M5, W5Q7R8, Q7M303, W5P1A7, W5QJ76, W5QBV7, W5QGN5, P20003, W5QEP7, W5PSY1, W5PN85	0.253425	0.586076	0.0322581
GO:0001570	vasculogenesis	BP	1	31	49	5237	0.0204082	0.00591942	over	W5P9M5	W5QED8, W5P996, W5PUU5, W5PR67, W5NY24, W5Q7S8, A0A075B6D9, W5QI40, W5NZQ9, W5PP33, W5QBK9, W5Q2N1, W5P4W6, W5PAD5, A0A1D9CFF1, W5PW72, W5Q499, B0FN90, W5Q3F4, W5P9M5, Q7M303, W5Q3F0, W5Q7R8, W5Q7P6, W5P406, W5NSD5, W5Q3Y0, W5NWB2, W5QGP0, W5Q1F8, Q6B3Y2	0.253425	0.586076	0.0322581
GO:0005200	structural constituent of cytoskeleton	MF	2	104	49	5237	0.0408163	0.0198587	over	W5Q687, W5PLB8	W5Q687, W5NSS8, W5Q6A4, W5PZK7, W5QDM0, W5P2D4, W5PQ98, W5PJT9, W5NQX4, W5QG29, W5NV97, Q9MZB0, W5Q611, W5NXN2, W5QC30, W5QA76, W5PJU1, W5QC38, W5PES6, W5NXN7, W5NVB9, B2LU28, D0VWY9, W5P9C5, W5PPY5, W5P2V0, W5Q6B8, W5NT67, W5P4R1, W5QGL8, W5PEC2, W5NUI0, W5P7P9, W5PQK6, W5PHR3, W5PAT6, K4P1S1, W5Q6K9, W5QI04, W5QI03, W5PQL4, W5PUT8, W5PQ39, W5Q754, W5Q6L8, W5PQL7, C5ISA2, W5P824, W5QI12, W5NYJ1,…	0.254141	0.586988	0.0192308
GO:0045055	regulated exocytosis	BP	3	187	49	5237	0.0612245	0.0357075	over	W5NVB2, W5P3Q3, A0A0B4J1Q0	W5PV25, W5PT68, W5P2T5, W5PTW5, A0A0B4J1Q0, W5PFC9, W5PG55, W5QBQ8, W5PIZ7, W5QH46, W5PAJ2, W5P7F8, W5NWK5, W5PVC2, W5PHP7, W5PBD0, W5QBI9, C5IWU0, W5PTX3, W5QHM2, W5QHM0, W5PWE9, W5NVR1, C5IJA1, W5Q1P6, W5QGC3, W5QBA7, W5PFL8, W5P7W2, W5PUJ5, P10764, W5P3G5, W5P9S5, W5PUJ2, W5NQP9, W5NRJ2, W5Q9H8, W5NSD5, W5NTF9, W5NVB2, C5IJ98, Q8WN59, W5Q5H8, W5P5K9, W5PES0, W5PG63, W5P098, W5PPY9, W5Q2S3, W5P…	0.25432	0.586988	0.0160428
GO:0006811	ion transport	BP	7	553	49	5237	0.142857	0.105595	over	W5PL60, W5P542, W5P3Q3, A0A0B4J1Q0, W5P9M5, Q9XT27, W5NU39	W5PS49, W5PT68, W5Q322, A0A0B4J1Q0, W5QF81, W5PMI8, W5PE90, W5QB08, W5QBQ9, W5PAR5, W5NQX4, W5PS50, W5Q572, W5PT70, W5PT79, W5Q1P6, W5P1S5, W5PRT7, W5Q3T7, W5PD87, W5PS64, W5P1T1, B7U168, A4ZVY8, W5P259, W5Q466, W5PP03, W5PHA8, W5QE82, W5QAQ0, W5PD91, W5PAT6, W5QC46, W5P023, W5NZK9, W5P2W8, W5P266, Q9N114, P62262, W5PAU8, A1XI85, W5PSY4, W5PRW4, W5Q0Q1, W5PZF6, W5Q2M2, W5Q887, W5Q404, A3QUJ0, W5P…	0.255694	0.589579	0.0126582
GO:0005488	binding	MF	46	4708	49	5237	0.938776	0.898988	over	W5PSQ7, W5P316, W5Q349, W5Q940, W5Q687, W5NQQ0, A0A0B4J1Q0, W5NRM7, W5PZU9, W5Q7I2, Q9XT27, A2P2H1, W5Q2E1, W5NXW9, W5PH55, A2P2G9, W5PH95, W5Q0R1, W5Q8A9, W5PKR2, P62896, W5PTR6, W5PIH8, W5P542, W5Q852, W5PV54, W5P3Q3, B5AN56, W5NY14, W5PVL4, W5P9M5, W5NUN7, W5PBY2, Q9GKP4, W5NU39, W5NWR6, W5P2I4, W5NXF3, W5PL60, W5NVB2, W5PLB8, W5P1C7, W5QHZ5, W5PPQ1, W5PZB7, W5PHQ4	W5PS49, W5Q3S9, W5PJC2, Q3T2K8, W5PS45, W5PRS6, W5PRS4, W5P114, W5PB30, W5PB38, W5P9B0, W5PB37, W5PB39, W5PB34, W5QDU7, W5PAR5, W5QDU5, W5PS52, W5PRT2, W5Q3T3, W5PJD0, W5PJD3, W5PS58, W5Q3T9, W5P0Q4, W5Q3T7, W5PS57, W5P0Q5, W5QDV1, W5PB42, W5P9C3, W5PAS5, W5PAS6, W5PB46, W5P131, W5Q3U4, W5PS64, W5P0R0, W5PS61, W5P9C5, W5P9C4, B7T161, P52210, W5P0R7, W5Q466, W5PB54, W5QE82, B2LYK6, B2LYK7, B2LYK8,…	0.256071	0.589869	0.0097706	RefSeqs: W5QIA5, W5QA17, W5NYJ7, W5NYJ1, W5NYJ3, W5NPQ6, W5P4T7, W5PW89, W5P556, W5Q887, W5Q888, W5NPQ2, W5PVW3, W5PW84, W5PF71, W5PEV7, W5QHY6, W5PEV6, W5PVX3, W5NYC5, W5NYC4, W5NPR6, W5NQ36, W5PVX8, W5PW99, W5P564, W5P563, W5PW97, W5PVX4, W5Q894, W5P566, W5PW95, W5QHZ4, P81184, W5PEW2, W5PNH5, W5QHZ7, W5PF85, W5QHZ8, W5QHZ5, W5PVY3, W5NQ40, Q8HXS2, W5PVY4, W5PVY1, W5Q7Y1, W5NYD5, W5PNI4, W5PVY9…
GO:0001822	kidney development	BP	2	105	49	5237	0.0408163	0.0200496	over	W5P9M5, W5PZU9	W5P996, W5QIN8, W5QFY4, W5PPG3, B0LXN9, W5Q7S8, W5PZK7, W5P6L8, W5PGN1, C5IWU4, W5PJ36, C5IWU2, W5QI69, W5PBD8, P56401, W5Q3T7, W5P2E2, W5QI70, W5QH57, W5P1C5, W5P8I3, W5P5C3, W5P373, W5P094, W5QEP7, W5Q867, W5P7X7, W5PVM5, W5PZU9, W5PZ48, C5ISB0, W5P3P7, B0FYY5, W5Q233, W5Q5A8, W5PZV5, A0A0U1YZ59, W5P3Y8, A0A1D9CFF1, W5PW72, B0FN90, W5PZN5, W5P9M5, Q7M303, W5Q5J2, W5P703, W5QCN4, W5NWF6, W5PC00,…	0.257632	0.592882	0.0190476
GO:0008284	positive regulation of cell proliferation	BP	5	368	49	5237	0.102041	0.0702692	over	W5NXF3, W5P316, W5P3Q3, W5P9M5, W5NXW9	W5PQQ8, W5PS49, W5Q208, W5P8P1, W5PBC9, W5PRS6, W5QFH6, W5Q3C2, W5PZS8, F5CC79, W5QBQ8, W5PB37, Q9MYX6, W5P3F6, W5QC22, W5QB02, W5QCC1, W5Q571, W5Q572, W5PIR4, Q09YJ1, W5PBD8, W5Q0N8, W5PLH4, W5PFL8, W5Q3T7, W5P004, W5P2E2, W5Q7L5, W5PDY0, W5NSL1, W5Q6J0, W5QAP8, W5NXF3, C5IJ98, W5PD87, K4P494, W5NYH2, W5QGL6, W5PS64, W5PFM8, Q4LBE0, W5PBE0, Q4LBE2, W5PIC2, W5PR44, W5QCD5, W5PZ48, F8TCU8, O62848,…	0.259344	0.595213	0.013587
GO:0016197	endosomal transport	BP	3	189	49	5237	0.0612245	0.0360894	over	W5PH95, W5Q7I2, W5NXW9	W5PT68, W5Q0M4, W5NPU5, P0C276, W5P2D2, W5NY66, W5PMA0, W5NZ01, W5PQI2, W5QBQ8, W5P2D9, W5P7F8, W5P5B0, W5QA68, W5PAR5, C5IWU0, W5NVZ0, W5P088, W5PP76, W5P645, W5P6U5, W5P369, W5Q9X5, W5Q3D2, W5PVL6, W5NXN2, W5PMB1, C5IJ93, W5QFA9, W5NQH2, W5NRJ2, W5Q859, W5PRL5, W5Q9H8, W5QIP0, W5PL84, C5IJ98, W5QHV6, W5NTF2, W5QAP3, W5P098, W5PQ22, W5P9C4, W5NZJ8, W5QHN1, W5P0Z7, W5P2V0, W5PH04, W5P2N3, W5P2N5,…	0.259403	0.595213	0.015873
GO:0040007	growth	BP	6	461	49	5237	0.122449	0.0880275	over	W5Q940, B5AN56, W5NRM7, W5P9M5, W5PVL4, W5P2I4	W5PQQ8, W5PKE7, W5PA16, W5P1S0, W5P001, W5Q571, A7UHZ3, W5Q0N8, W5PNL4, W5PDY0, W5PA24, W5P2V0, W5PIC2, W5Q466, W5QC41, S4TZR5, W5PAT6, W5QAQ4, W5PQ30, W5PR51, W5P2W0, W5PQ39, W5P3Y8, A0A1D9CFF1, B0FN90, W5QC54, Q7M303, W5PID5, W5NWF6, W5QA17, W5P7A2, W5NYJ1, W5QC56, A1XI85, W5PSY4, W5NPQ2, W5PUU5, W5P3R3, W5P0L8, W5QBM4, W5PBP5, P20757, W5QG66, W5PCR3, W5PVX3, W5QDQ8, W5Q1L5, W5PVX8, W5Q6V7, G3F…	0.259406	0.595213	0.0130152
GO:1901292	nucleoside phosphate catabolic process	BP	1	32	49	5237	0.0204082	0.00611037	over	W5PPQ1	W5Q2Q8, W5QHD5, W5P9T1, W5PR48, W5Q701, W5Q423, W5PQ45, W5QIN9, W5QCY6, S4TZR5, W5PLN1, W5QAA7, G3FIP6, W5P207, W5PXR1, Q2V8X7, W5Q5R5, W5Q0P5, W5PUV3, W5PLD7, W5PRJ4, W5P5K1, W5NZ32, W5P1G0, W5Q3B7, W5QB36, W5P8E1, E7ECV8, W5PPQ1, K4GWI0, C8BKC9, W5NYF7	0.260452	0.595282	0.03125
GO:0070296	sarcoplasmic reticulum calcium ion transport	BP	1	32	49	5237	0.0204082	0.00611037	over	W5P3Q3	W5QDB7, W5QDB4, W5NUY7, W5QB61, W5PT08, W5PC90, C7BDV7, W5PEP1, W5P0Y1, W5QAM4, W5QA48, W5NXM5, W5Q8C1, W5NQX4, W5QDE3, W5Q3X2, W5NVR1, W5Q537, W5P3Q3, W5QFE3, Q9MZD9, W5P2C2, W5QA76, W5PEU0, W5P0K8, W5PC25, W5QAL5, W5P5I7, W5PCS4, W5Q3Y8, W5QDF4, W5QDD0	0.260452	0.595282	0.03125
GO:0032677	regulation of interleukin-8 production	BP	1	32	49	5237	0.0204082	0.00611037	over	W5PZB7	W5PD71, W5PC31, W5QBW5, Q9GL09, W5NS06, W5PCN2, W5PZM9, W5PJ97, W5PG95, W5QEU6, K4P221, W5QBI9, W5PSZ5, W5PZE9, W5PGB2, W5Q9V7, W5NTX8, W5P4Q6, A0A0U1YZ59, W5P5Q1, W5PGJ7, W5Q1B3, W5QAT3, W5Q6J0, W5NVB1, Q8WN59, W5PG42, I6YID3, W5PJM4, W5PZB7, W5PK66, W5PNY5	0.260452	0.595282	0.03125
GO:0002377	immunoglobulin production	BP	1	32	49	5237	0.0204082	0.00611037	over	W5NXW9	W5PQQ8, W5Q208, W5NYS0, W5NZ47, W5PW08, W5QD84, W5NXW9, W5Q093, Q2TGQ0, W5P6B4, W5PRE5, W5NXK6, W5QGG0, F8T871, W5Q9P0, W5PGH7, W5P4Q3, W5PMN7, W5Q018, W5Q1L2, Q9TP56, W5NSH4, W5P506, W5Q2D7, W5PES0, W5P2C3, Q30778, W5PP23, W5PVY1, W5QAB1, W5NZD5, W5PCI2	0.260452	0.595282	0.03125
GO:0031406	carboxylic acid binding	MF	2	106	49	5237	0.0408163	0.0202406	over	W5NRM7, W5NU39	B9VH00, A9YUY8, W5P7N5, W5NUG0, W5QH42, W5P6D9, W5PWE9, W5NV10, W5PQJ2, W5NTN0, W5NPN4, W5PGN9, W5Q2J7, W5NQH6, W5QD51, W5QAX7, W5NVB1, P84010, W5PAS5, W5P8I3, W5NYH2, W5QGL7, W5PGG1, W5P2V1, W5PFE6, W5Q989, W5NVS0, W5P895, Q30DS1, W5PYS9, W5NRK4, W5P2F1, W5PVE5, W5PAT6, W5P3H8, W5PG75, W5QHW3, W5QEY8, W5QD66, W5QDG4, W5P303, W5NQJ0, W5PTR5, W5P0S6, A0A0U1YZ59, P35623, W5PY34, W5Q9B2, W5QI99, W5Q…	0.261124	0.595658	0.0188679
GO:0031256	leading edge membrane	CC	2	106	49	5237	0.0408163	0.0202406	over	W5PLB8, W5PZB7	W5PUQ5, W5P7V7, W5Q289, W5Q8U9, W5PZK4, W5Q0N8, C5IJA1, W5Q612, C5IWS9, W5Q3T7, W5NXN2, C5IJA6, W5PPH6, W5Q9P7, C5IJ99, W5Q3D8, W5NYH2, W5Q3U4, B2LU28, W5QEH0, W5QAH5, C5IWT0, W5P2V0, W5NY84, W5PWW9, W5QBB7, W5NUY7, W5PHI5, W5QC42, W5PQK6, W5P4J3, W5QJ22, W5PD15, W5PLZ3, W5P7H5, B0FYY5, B0FYY4, W5QHG1, W5QJ27, W5QI04, W5QFK2, W5QI03, W5PBF0, W5Q8X9, W5PQL4, W5P548, W5Q478, W5Q0P6, W5PQL7, W5PCY1,…	0.261124	0.595658	0.0188679
GO:0060089	molecular transducer activity	MF	3	190	49	5237	0.0612245	0.0362803	over	A0A0B4J1Q0, W5P2I4, W5NXW9	W5P4P3, W5P996, W5PEI7, A0A0B4J1Q0, O97692, W5NSK4, W5QF81, W5PGV0, W5PIZ2, W5PMI8, W5PQI2, W5PE90, W5Q7S8, W5PDP2, W5P0Y1, W5NVI9, W5PI98, Q2TGQ0, W5QA68, W5QC22, W5QIW1, W5PS52, W5PMR6, W5Q571, F8T853, W5Q615, W5Q612, W5PEB6, P56401, W5Q4N2, W5PDH7, W5Q611, W5Q3T7, W5PIJ6, W5P6M6, W5QEX4, W5PZL3, W5PQJ8, W5P1K4, W5NRJ3, W5QJA2, W5PHY8, W5NVB1, W5PGW9, W5Q9H4, W5NTF2, W5PHY6, Q30778, W5NTW0, W5P…	0.261951	0.596382	0.0157895
GO:0004872	receptor activity	MF	3	190	49	5237	0.0612245	0.0362803	over	A0A0B4J1Q0, W5P2I4, W5NXW9	W5P4P3, W5P996, W5PEI7, A0A0B4J1Q0, W5NSK4, O97692, W5QF81, W5PIZ2, W5PGV0, W5PMI8, W5PQI2, W5PE90, W5Q7S8, W5PDP2, W5P0Y1, W5PI98, Q2TGQ0, W5NVI9, W5QA68, W5QC22, W5QIW1, W5PS52, W5PMR6, W5Q571, F8T853, W5Q615, W5Q612, W5PEB6, P56401, W5Q4N2, W5PDH7, W5Q3T7, W5Q611, W5PIJ6, W5P6M6, W5QEX4, W5PZL3, W5PQJ8, W5P1K4, W5NRJ3, W5QJA2, W5NVB1, W5PHY8, W5PGW9, W5Q9H4, W5NTF2, W5PHY6, Q30778, W5NTW0, W5N…	0.261951	0.596382	0.0157895
GO:0051259	protein oligomerization	BP	4	279	49	5237	0.0816327	0.0532748	over	W5Q349, W5PH55, W5NY14, W5Q8A9	W5PS49, W5QFH6, W5QDD4, W5PVK6, W5QF81, W5PKE7, W5PE90, W5P2D9, Q2TGQ0, W5P6L8, W5Q3C3, W5QB02, W5PFL5, W5NYG6, W5P481, Q09YJ1, W5PMJ5, W5Q1P6, W5PYR0, W5NTN0, W5P368, W5PBD6, W5P1C0, W5PWN6, P84010, W5PL84, W5PAS5, W5P0A4, W5P1C5, W5PD87, W5PSF8, W5PRD7, W5NYH2, W5PS64, W5P1T4, W5NQ85, W5PJU6, W5QHN1, W5NXW3, W5Q7M0, W5PR48, P52210, W5PPQ8, W5Q349, W5QGL8, W5Q5I4, S4TZR5, W5P816, W5PHR1, W5PAT6,…	0.263393	0.599084	0.0143369
GO:0019752	carboxylic acid metabolic process	BP	7	559	49	5237	0.142857	0.106741	over	W5PTR6, W5PL60, W5Q852, W5NRM7, W5Q8A9, W5QIR6, W5NU39	W5P358, W5PJC2, W5PIA1, W5PKE2, W5QD41, W5PB30, W5PCV0, W5QD49, W5QD48, W5PB39, W5QCS8, W5QCS4, A7UHZ2, W5NQ72, W5PS50, O46390, W5NYG6, W5Q216, W5PPP4, W5PMJ1, W5Q336, W5P368, W5QD51, P84010, W5PAS5, W5P2V3, Q2TCH3, W5P2V1, P07846, P52210, W5PPQ4, W5QBS0, W5QC41, W5PD90, W5PB50, W5QB25, W5QD66, W5NWE0, W5QEY8, W5Q233, W5Q9A8, W5PHB0, W5Q1R8, W5Q118, W5PLJ1, W5Q2T7, W5P0S6, W5PHB8, W5QB30, W5QIA8,…	0.264576	0.599315	0.0125224
GO:0043177	organic acid binding	MF	2	107	49	5237	0.0408163	0.0204315	over	W5NRM7, W5NU39	B9VH00, A9YUY8, W5P7N5, W5NUG0, W5QH42, W5P6D9, W5PWE9, W5NV10, W5PQJ2, W5NTN0, W5NPN4, W5PGN9, W5Q2J7, W5NQH6, W5QD51, W5QAX7, W5NVB1, P84010, W5PAS5, W5P8I3, W5NYH2, W5QGL7, W5PGG1, W5P2V1, W5PFE6, W5Q989, W5NVS0, W5P895, Q30DS1, W5PYS9, W5PFV0, W5NRK4, W5P2F1, W5PVE5, W5PAT6, W5P3H8, W5PG75, W5QHW3, W5QEY8, W5QD66, W5QDG4, W5P303, W5NQJ0, W5PTR5, W5P0S6, A0A0U1YZ59, P35623, W5PY34, W5Q9B2, W5Q…	0.264618	0.599315	0.0186916
GO:0061134	peptidase regulator activity	MF	2	107	49	5237	0.0408163	0.0204315	over	W5NVB2, W5NWR6	O46544, W5NVY5, W5QD41, W5NXM1, W5P9R3, W5NRI1, W5QGS5, W5QD49, W5QH46, W5PC55, W5NXM5, W5QI61, W5PHP7, W5PPX7, W5NVZ8, W5PLH4, W5QAX7, W5QH57, C3V6M6, W5QH54, W5NVB2, K4P494, P32262, W5QH50, W5P4A1, K4P490, W5NZB6, W5PWF9, W5PBE0, Q6B3Y2, Q70TH4, W5PHI7, W5P812, W5NTW3, W5PZ48, D8X187, W5PVM6, S4TZR5, W5Q749, W5Q5A1, W5NYA7, W5NU92, W5Q0X5, W5PIL6, W5QDG7, W5NXP6, W5NXP3, W5Q517, W5PMU0, W5PYD1,…	0.264618	0.599315	0.0186916
GO:0005759	mitochondrial matrix	CC	4	280	49	5237	0.0816327	0.0534657	over	W5Q852, W5Q8A9, W5PHQ4, W5NU39	W5PMI4, W5PKE2, C5IWT5, W5Q322, W5P5J4, W5P8P4, W5PL72, W5Q3C8, W5PB39, W5QD48, W5PDX6, W5PQA3, W5QCC2, W5PL79, W5PFL7, W5Q6Z2, C5IWU4, C5IWU2, W5PZ31, W5P2U9, W5PKF1, W5Q337, W5PPP6, W5Q336, W5P368, W5P4Y9, W5P4I4, W5PVL7, W5QD51, W5P5K1, P84010, W5PAS5, W5P131, W5PK66, W5PHQ4, W5P2V1, W5PL89, W5Q9Q2, W5NW44, W5Q2S9, W5Q4W8, W5PP03, W5NW49, W5QBS0, W5P8R5, W5PD90, W5NX67, W5NRK4, W5P816, W5Q902,…	0.265486	0.599315	0.0142857
GO:0030099	myeloid cell differentiation	BP	3	192	49	5237	0.0612245	0.0366622	over	W5P3Q3, Q9XT27, Q9GKP4	W5P4P3, B7TJ15, W5QGB5, C7DLN1, W5QIN8, W5NU63, W5PIZ2, W5P6L7, W5PGV0, W5NRI5, W5PFC7, W5NXU8, W5NV05, W5P6L3, W5QC28, B2MVY4, W5PKV1, W5QBQ9, W5NXE1, A0A0A0WFR4, W5PC55, W5Q7C2, W5QCC1, W5NQX4, W5Q297, W5PDP6, W5NYG6, Q6RYD0, W5PJD3, W5P761, Q9MZB2, W5PIJ6, W5NRR3, W5Q7L4, W5Q7L5, W5NRR9, W5Q6R7, W5PRL5, W5Q6J0, W5PYB1, B2LU20, W5QFR4, A8VIE7, Q8WN59, W5NYH2, W5PZL5, W5QFJ6, W5PN43, W5PTY2, W5P…	0.267056	0.599315	0.015625
GO:0032760	positive regulation of tumor necrosis factor production	BP	1	33	49	5237	0.0204082	0.00630132	over	A0A0B4J1Q0	W5PIC2, A0A0B4J1Q0, W5QBW5, Q9GL09, W5PZI1, W5Q4T1, W5P4W2, W5PP11, W5NSV2, W5QHQ7, W5NTX8, W5P867, W5Q1L2, W5QIG5, A0A1B3B5V3, W5PFH4, W5QEC4, W5P5Q1, W5PGJ7, W5Q1B3, W5QAT3, W5QJA2, W5Q6N3, W5Q6J0, W5PNH5, Q8WN59, W5QFP0, W5P2C3, W5QC99, W5PG42, W5P790, C8BKC7, W5QCH0	0.267414	0.599315	0.030303
GO:0002690	positive regulation of leukocyte chemotaxis	BP	1	33	49	5237	0.0204082	0.00630132	over	W5P3Q3	W5PIZ2, W5QE82, W5QBW5, W5PB75, W5PJG7, W5Q1E0, W5NWK8, W5PGX7, W5PH56, W5NWK5, W5QHW2, W5PRE5, W5PM30, W5Q0N8, C5IJA1, W5PNP6, W5P3Q3, W5P841, W5P5Q1, B0FN90, W5Q1B3, W5NZL1, W5Q7P7, W5Q6J0, Q8WN59, W5QFP0, W5PG42, W5NSF6, W5QI59, W5PBE0, W5PDK4, W5PMS1, W5NYD5	0.267414	0.599315	0.030303
GO:0007498	mesoderm development	BP	1	33	49	5237	0.0204082	0.00630132	over	W5P9M5	H9CJU8, W5PUG3, W5PA55, W5PWI1, W5Q5K3, W5Q902, W5QG66, B0FYY5, W5P2U1, B0FYY4, W5Q230, W5QFK2, W5Q1L5, W5P9Y9, W5P323, W5PSH5, W5Q3F4, B0FN90, Q9MZD9, W5P9M5, W5PWN6, W5Q5R8, A2ICA4, W5NYL4, W5QEP1, W5NSD4, W5P4A1, W5PEY8, W5PZY0, W5P1T4, A0A0R7F1J7, W5Q086, W5QGR9	0.267414	0.599315	0.030303
GO:0021766	hippocampus development	BP	1	33	49	5237	0.0204082	0.00630132	over	W5P2I4	W5PLE0, W5PGI9, B6E1W2, W5PIC2, W5PEI7, W5P7T2, W5PXK2, B2MVY4, W5PA16, W5Q3A5, W5P6L8, W5QBI9, W5PGN1, B2CL05, W5PJ13, W5PBH2, W5PJP2, W5QIG5, W5PEB6, C5IJA0, W5P004, W5PZN5, W5PUP9, W5Q3L8, W5NVJ3, W5PB86, W5PZR4, W5PDY0, W5P901, W5P2I4, P62262, B5TQZ6, W5Q8D7	0.267414	0.599315	0.030303
GO:0003208	cardiac ventricle morphogenesis	BP	1	33	49	5237	0.0204082	0.00630132	over	W5PV54	H9CJU8, W5NUU3, W5PQ67, W5Q2U7, W5QB88, W5QB61, W5NY24, W5Q9A1, W5P0Y1, W5Q8C1, W5PP33, W5P8W0, A0A1X9H6E3, W5QI04, W5Q3X2, W5QI03, W5PQL4, W5QDE8, W5PV54, A0A1D9CFF1, W5Q7Z7, W5NVR8, W5PQL7, W5Q7R8, W5Q3F0, W5PDY0, B9VGZ8, A0A0U1Z4T4, W5P5G6, W5QDF3, W5PP44, W5NRW4, B2LU28	0.267414	0.599315	0.030303
GO:0071359	cellular response to dsRNA	BP	1	33	49	5237	0.0204082	0.00630132	over	W5PZB7	W5PT49, W5PTW5, W5QEB1, W5P653, W5NY89, W5PHR1, W5PK95, W5Q7A3, A0A075B6D9, W5QGS1, W5PZK4, W5Q255, W5PP53, W5Q670, W5Q8A7, W5QIQ4, W5PNL4, W5PVX8, W5P602, W5PQP6, W5QEC3, W5Q9X5, W5Q0P6, W5P0S5, W5QE95, W5P825, W5Q6R7, W5PPD6, W5PZY0, W5PRQ0, W5PZB7, W5PM87, Q6B3Y2	0.267414	0.599315	0.030303
GO:0043535	regulation of blood vessel endothelial cell migration	BP	1	33	49	5237	0.0204082	0.00630132	over	W5NQQ0	W5PAZ0, B7TJ15, W5P7V7, B7U170, W5NQQ0, W5PTM3, M4WXC5, W5PGX7, W5QCC1, W5QBK9, W5Q297, B2ZHC0, W5P4Q6, W5P0M0, W5PAD5, A0A1B3B5V3, A0A1D9CFF1, W5P5Q1, B0FN90, C5IJA6, W5Q1B3, W5NRR9, W5P726, W5Q6J0, W5PZ78, C5IJ99, W5QER2, W5NUF2, W5QFP0, W5NRB3, W5QH50, W5PG42, P20003	0.267414	0.599315	0.030303
GO:2001239	regulation of extrinsic apoptotic signaling pathway in absence of ligand	BP	1	33	49	5237	0.0204082	0.00630132	over	W5NQQ0	W5Q7U7, W5Q4M3, W5P7V7, W5NQQ0, W5QGL8, W5PIG2, Q5J7V1, W5PC31, W5PZ02, W5Q5C7, W5PTC7, W5PSA7, B2MVW3, W5PG95, W5QHW2, W5NUE3, W5P5Y3, W5PNV2, W5PGB2, W5NTX8, W5Q1R8, W5QAA7, W5PNP6, C5IJA6, W5PZ78, W5QGP2, A2ICA4, W5P4A5, W5Q0B5, I6YID3, C8BKC5, W5Q4S0, W5QDH3	0.267414	0.599315	0.030303
GO:0060425	lung morphogenesis	BP	1	33	49	5237	0.0204082	0.00630132	over	W5P9M5	W5Q989, W5NYS1, W5PGE6, W5NQ88, W5QFH6, H9CJU4, W5PZ48, W5PFV1, W5Q0C0, W5P912, W5NY24, W5NWQ4, B2MVW3, W5Q1X1, W5QJ22, W5QFK5, W5PSZ2, W5Q1R8, W5QAA7, W5P0M0, W5Q478, W5Q9X5, W5PVZ9, W5Q3N1, W5P9M5, W5Q7R8, W5NYV5, M4WED3, W5P6Q8, W5QCN4, W5QFZ8, Q9MZS8, W5PM87	0.267414	0.599315	0.030303
GO:1903557	positive regulation of tumor necrosis factor superfamily cytokine production	BP	1	33	49	5237	0.0204082	0.00630132	over	A0A0B4J1Q0	W5PIC2, A0A0B4J1Q0, Q9GL09, W5QBW5, W5PZI1, W5P4W2, W5PP11, W5Q4T1, W5NSV2, W5QHQ7, W5NTX8, W5QIG5, W5P867, W5Q1L2, W5QEC4, A0A1B3B5V3, W5PFH4, W5P5Q1, W5PGJ7, W5Q1B3, W5QAT3, W5QJA2, W5Q6N3, W5Q6J0, W5PNH5, Q8WN59, W5QFP0, W5P2C3, W5PG42, W5QC99, W5P790, C8BKC7, W5QCH0	0.267414	0.599315	0.030303
GO:0007507	heart development	BP	4	281	49	5237	0.0816327	0.0536567	over	W5P542, W5PV54, W5P9M5, W5Q8A9	W5PS49, W5PQQ8, W5PT68, W5PRS6, W5QIN8, W5P912, W5P6L3, W5QBQ9, W5PC55, W5P6L8, W5NQX4, W5P2U2, W5Q571, W5PZC7, W5PSV2, W5NQ71, W5PLX7, W5P8Q0, W5QDE8, W5P6M6, W5PYR9, W5NVR8, W5QD51, W5PDY0, W5PL82, W5PUJ9, W5P4I9, W5QDF3, W5QGL6, W5PS64, B2LU28, W5PSW3, W5Q5Y1, W5P259, W5PIC2, W5P3X8, W5PSW7, W5PTI1, W5P2F1, W5Q902, W5P7P6, W5NW47, W5Q9A1, W5PKX4, W5QJ22, W5QAQ8, W5QAQ4, W5Q233, W5PEL7, A0A1X9H…	0.267583	0.599315	0.0142349
GO:1901565	organonitrogen compound catabolic process	BP	3	193	49	5237	0.0612245	0.0368532	over	W5PV54, W5PPQ1, W5Q2E1	W5Q2Q8, W5Q689, B2LSM6, B2LSM7, W5QIN9, W5PB39, W5PL79, W5PFL7, O46390, W5NV12, W5PYR0, W5NSL8, W5P5K1, P84010, W5PAS5, W5P1C5, W5PPQ1, W5NQ85, W5NQY1, W5PH02, W5Q9Q2, W5PR48, W5P812, W5NU07, W5PZ48, W5PD90, S4TZR5, W5NRK4, W5PHR0, W5NUA0, W5PKX5, W5PAT6, W5QB25, W5Q233, W5NQ97, W5PEL7, W5NQZ2, W5PEL2, W5PXR2, W5PHB0, W5QAA7, W5P3I5, W5P8S8, W5PY34, P35623, W5PBW1, W5PYD1, W5PKY1, W5QB36, W5Q3F9,…	0.269614	0.602712	0.015544
GO:0048037	cofactor binding	MF	3	193	49	5237	0.0612245	0.0368532	over	W5PTR6, W5Q852, W5Q8A9	W5PKE2, W5P7N5, W5NRI6, W5NRI1, W5PB39, W5Q5G8, W5P363, W5PZ31, W5NV10, W5Q216, W5PPP6, W5PPP4, W5P368, W5PSF3, W5NX59, W5PVL7, W5PAS5, W5PSF8, P82197, Q2TCH3, W5PL89, P07846, W5QCD6, W5NVS0, W5P0R7, W5QBS0, W5NRK4, W5PHR0, W5PKX5, W5PEL8, W5PIT5, W5QIQ6, W5PXR2, W5PHB0, W5PQT9, W5QBT3, W5QB30, W5PC80, P35623, W5PC82, W5PBW1, W5QB36, W5Q3F9, A1XI85, W5Q363, P14639, W5QFD9, W5PG98, W5Q5C8, W5QD03,…	0.269614	0.602712	0.015544
GO:0071310	cellular response to organic substance	BP	12	1054	49	5237	0.244898	0.20126	over	W5P316, W5P3Q3, A0A0B4J1Q0, W5NY14, W5P9M5, Q9GKP4, W5NXF3, W5PL60, W5PH55, W5NVB2, W5PZB7, W5PKR2	W5Q689, W5PJC2, W5PRS6, W5PTW5, W5PRS4, W5P9B0, Q2TGQ0, A7UHZ2, W5PS50, O46390, W5PNL4, W5PS58, W5Q3T7, W5Q212, W5QC30, W5NYH3, Q4LBE6, Q4LBE7, W5QC38, W5PCW9, W5PD88, W5QFZ8, W5P131, W5NQ85, Q4LBE0, W5PTY2, Q4LBE2, W5P2V0, Q4LBE3, P52210, W5NQ89, W5QC41, W5Q3V5, W5PQ30, B2LYL3, W5Q1R8, W5PQ39, W5P2W8, W5P0S5, W5PNN3, W5QE95, Q7M303, W5PHB4, W5NWF6, W5NYJ7, W5P7A2, W5QC56, W5P7A5, W5P393, W5P4T7,…	0.271239	0.605767	0.0113852
GO:0043588	skin development	BP	2	109	49	5237	0.0408163	0.0208134	over	W5PL60, W5P9M5	W5QIF6, W5Q4M3, W5P8X9, W5PT68, W5P7V7, W5QAF8, W5Q3C2, W5QB88, W5P9B0, W5P0Y1, W5PC55, W5P481, W5PQJ2, W5Q612, W5QIG5, W5NUX4, W5Q611, W5Q9X5, W5QIG1, W5PSF3, W5PYR9, C5IJA6, W5NVR8, W5Q7L4, W5Q7L5, W5NYH2, Q9GK32, W5Q6B8, W5PIC2, W5Q501, W5NZS6, W5PVM5, W5PFV1, W5QJ22, W5Q6K9, W5NZK9, W5NSV3, A0A1D9CFF1, W5QAR2, W5Q6L8, W5P9M5, W5PZ59, W5PLB1, W5PC80, W5PID5, W5P0K8, W5PEM1, W5QI95, W5Q4H9, W5Q…	0.271606	0.606009	0.0183486
GO:1901698	response to nitrogen compound	BP	6	470	49	5237	0.122449	0.089746	over	W5PL60, W5NVB2, W5P316, W5PZB7, W5QIR6, W5NU39	W5PQQ8, W5PS49, W5PRS6, W5PTW5, W5QF81, W5PCV0, W5PE90, W5QB08, W5QCS8, W5PC55, W5P481, W5P006, W5PNL4, W5QD51, W5PDY0, P84010, W5NVB2, W5P131, W5PS64, W5NQ85, W5P2V0, P52210, W5PR48, W5PIC2, W5PP04, W5P0R7, W5QC41, W5PAT6, W5QEY8, W5QD66, W5PQT3, W5Q3V5, B2LYL3, W5Q1R8, W5PQ39, W5P0S6, W5P266, W5P3Y8, W5Q0P6, W5P0S5, A0A1D9CFF1, W5PSX7, W5PKH2, W5QE95, W5QD75, W5PHB4, W5NWF6, W5QB36, W5Q766, W5P…	0.274076	0.607997	0.012766
GO:0010595	positive regulation of endothelial cell migration	BP	1	34	49	5237	0.0204082	0.00649227	over	W5NQQ0	B7TJ15, W5P7V7, W5NQQ0, C8BKD5, W5PIZ2, O62804, W5Q7S8, P20757, W5QG66, W5QAQ4, W5QCC1, W5QBI9, W5PWA8, W5Q670, W5Q297, W5QAK7, B2ZHC0, W5P4Q6, W5P0M0, W5PAD5, A0A1B3B5V3, B0FN90, C5IJA6, W5QDZ8, W5P4K8, W5NRR9, Q7M303, W5PGB5, W5NUF2, W5QFP0, W5PD88, W5Q2Y6, W5Q285, P20003	0.274312	0.607997	0.0294118
GO:0002448	mast cell mediated immunity	BP	1	34	49	5237	0.0204082	0.00649227	over	A0A0B4J1Q0	W5PV25, W5QBD7, H9CJU6, A0A0B4J1Q0, W5NVY5, W5PW08, D8X187, W5QAU1, W5NZE2, W5NWK5, W5QH64, W5QG87, W5P9Y1, C8BKD9, W5QCG0, W5PLF0, W5P303, W5PGH7, W5NVZ8, C5IJA1, W5NQJ0, W5NPR8, W5QBA7, W5NV50, W5PSX7, W5NW17, W5P9S5, W5QBV1, W5Q7P7, W5Q9H8, Q8WN59, P62262, W5NUB0, W5Q0Q1	0.274312	0.607997	0.0294118
GO:0045833	negative regulation of lipid metabolic process	BP	1	34	49	5237	0.0204082	0.00649227	over	W5PL60	W5PT49, P01240, W5P7V7, W5Q4S7, W5PHV5, W5NXC0, W5P7B1, W5PEP1, W5QD03, W5PJ97, P09670, W5PNA8, P0DN39, W5P3W2, W5QJ24, W5NWX6, W5PQJ2, W5PPL2, W5PW77, W5PSF3, W5NWN4, C5IJA6, W5NRD1, Q28559, W5PL60, W5PTB7, W5PZH4, W5PN69, W5PHS9, P04074, W5Q3W3, W5PM65, W5QGP4, W5PLW6	0.274312	0.607997	0.0294118
GO:0004867	serine-type endopeptidase inhibitor activity	MF	1	34	49	5237	0.0204082	0.00649227	over	W5NVB2	W5PHI7, P50450, W5P812, W5NTW3, W5Q124, W5NVY5, D8X187, W5PVM6, W5QGS5, B6UV62, P20757, W5PJZ2, W5Q0C6, W5NRG7, W5PHP7, W5NYA7, W5PPX7, W5Q0X5, W5NSA6, W5PXC8, W5NVZ8, W5NV50, W5Q0L2, I1WXR3, W5NS10, W5NSH2, W5NXP3, W5PZB0, W5NVB2, P32262, W5QH50, W5NUB0, K4P490, W5NQW4	0.274312	0.607997	0.0294118
GO:0048640	negative regulation of developmental growth	BP	1	34	49	5237	0.0204082	0.00649227	over	W5P2I4	B7TJ15, W5QFD5, W5PIC2, B6E1W2, W5Q501, W5PSY8, W5NZ47, W5PXK2, W5PQI2, W5Q7S8, W5NYM9, W5NZ06, W5NY29, W5NZQ9, W5QAQ4, W5PQ98, W5P285, W5PJV8, W5PBF0, W5NU55, W5QIG5, W5P3Y8, W5PU52, W5PLB6, W5PDY0, W5P901, W5P2I4, W5NWF6, W5QA17, W5NYN6, W5PUH5, A1XI85, W5QGL6, W5PK24	0.274312	0.607997	0.0294118
GO:0006027	glycosaminoglycan catabolic process	BP	1	34	49	5237	0.0204082	0.00649227	over	W5Q2E1	W5NZ62, W5NVW7, B2LSM6, W5Q1S8, W5Q1M0, W5NU07, W5P3N6, W5Q2E1, W5QAW1, W5NUA0, W5PAT6, Q9TTE2, W5NUI6, W5Q233, W5PEL7, W5PEL2, W5NQZ2, O46390, W5NU76, W5NV12, W5PVT4, W5Q6T1, W5PRR2, W5P587, W5P408, W5P3C6, W5PKU3, W5QBV7, W5PAQ4, W5P0Z9, W5QGJ2, W5PN42, W5NQY1, P20003	0.274312	0.607997	0.0294118
GO:0009991	response to extracellular stimulus	BP	3	195	49	5237	0.0612245	0.0372351	over	W5NVB2, W5Q8A9, W5QIR6	Q6UK64, W5PTW5, W5P5J4, W5P6L7, W5Q8M3, W5PCV0, W5PKE7, W5PTG9, W5P6L8, W5NXE8, W5PJT7, W5P481, W5PWN8, W5PVL7, C5IJ90, W5P1C2, W5QD51, W5P5K1, C6JUQ0, P84010, W5NVB2, W5PAS5, P32262, B2LU26, A2VBC7, P52210, P07846, W5Q4W8, W5NYY0, W5P0R7, W5QC41, W5P2F1, W5NSM4, C5IJ87, W5QB25, W5PSG8, W5QD66, B9VXW5, W5PLJ6, W5PHB2, P79245, P79365, W5P3Y8, W5P4K6, Q6Q311, W5NWF6, W5QB36, W5NYJ1, A1XI85, W5PHS9,…	0.274739	0.608021	0.0153846
GO:0010466	negative regulation of peptidase activity	BP	2	110	49	5237	0.0408163	0.0210044	over	W5NVB2, W5NWR6	O46544, W5P7V7, W5NVY5, W5NXM1, W5NRI1, W5QGS5, W5P6D4, W5QH46, W5NXM5, W5QA68, W5PHP7, W5PPX7, W5NVZ8, P56401, W5PLH4, C5IJA6, W5QAX7, W5QH54, C3V6M6, W5NVB2, K4P494, P32262, W5P4A1, W5QGL6, K4P490, W5PL05, W5NZB6, W5PK66, W5PWF9, W5QCL5, W5PHI7, W5P812, W5NTW3, D8X187, W5PVM6, W5Q749, W5Q5A1, W5NZC5, W5NYA7, W5Q0X5, W5Q0H0, W5Q635, W5PIL6, B0FN90, W5NXP6, W5PC80, W5P3I0, W5PYD1, P62262, W5NUB0,…	0.2751	0.608021	0.0181818
GO:0032845	negative regulation of homeostatic process	BP	2	110	49	5237	0.0408163	0.0210044	over	W5P3Q3, A0A0B4J1Q0	W5QIF6, W5P4P3, A0A0B4J1Q0, W5QF81, W5PIZ2, W5NXU8, W5PE90, W5P0Y1, W5NXM5, W5QCC1, W5NQX4, W5QDE3, W5P4Q6, W5QBA7, W5P761, W5QIG1, W5NRR3, W5PIJ6, W5PSF3, W5QB99, W5Q7L4, W5QA76, W5QAX7, W5NRR9, W5NRJ3, W5Q0F2, W5P4I9, W5P098, W5QDF4, W5PBE0, W5Q4W8, W5Q501, W5NUY7, W5PEC3, W5Q7M7, W5PT08, W5PUK2, W5Q3E0, W5PZM9, W5QB25, B0FYY5, W5QEI1, W5QA91, W5P2W8, W5P3Q3, Q9MZD9, W5PEU0, W5P0K8, W5Q081, W5Q…	0.2751	0.608021	0.0181818
GO:0048513	animal organ development	BP	16	1466	49	5237	0.326531	0.279931	over	W5P316, W5P542, W5Q687, W5PV54, W5P3Q3, A0A0B4J1Q0, W5PZU9, W5P9M5, Q9XT27, Q9GKP4, W5Q2E1, W5P2I4, W5NXW9, W5PL60, W5QHZ5, W5Q8A9	W5PS49, W5Q208, W5PJC2, Q3T2K8, W5Q687, W5PRS6, W5P596, W5PRS4, W5NPU7, W5QFY4, W5QC28, W5P9B0, W5QBQ9, W5PB37, W5P2U2, A7UHZ2, W5P2U1, A7UHZ3, W5NYG6, W5NQ71, W5P369, W5PJD3, W5Q1P6, W5PLH4, W5P2U6, W5Q3T7, W5PU96, W5PCW1, W5PYB1, W5NYH3, P84010, W5PAS5, W5NYH2, W5QC34, W5QFZ8, W5P373, W5PS64, K4GWI0, W5Q5Y1, W5PTY2, W5P2V0, P52210, W5PNM5, W5PNM6, W5NQ88, W5P0R7, W5NQ89, W5QE82, W5QC41, O62848,…	0.279215	0.611584	0.0109141
GO:0019637	organophosphate metabolic process	BP	7	569	49	5237	0.142857	0.10865	over	W5PL60, W5P316, W5PH55, W5PPQ1, W5NY14, P62896, W5NU39	W5Q2Q8, W5PT68, W5PB30, W5PAR2, W5PCV0, W5PB39, W5QCS8, A7UHZ2, W5NQ72, W5PS50, W5Q571, W5PYA5, W5NYG6, W5PKF1, W5PJD0, W5Q216, W5PPP6, W5PJD3, W5P1S5, W5PRT7, W5P368, W5QD51, W5PDY0, W5PMJ7, W5NZJ1, P82197, W5NYH2, W5PCW9, W5QF96, W5PD88, W5QBR4, W5PPQ1, K4GWI0, W5PTY2, W5PP09, W5PNM5, P07846, P52210, W5PR48, W5Q5Y9, W5PP04, W5P0R7, W5PP03, W5QC41, W5PBV4, S4TZR5, W5QA02, W5QEY8, W5QD66, W5Q0P2,…	0.279587	0.611584	0.0123023
GO:0048589	developmental growth	BP	4	287	49	5237	0.0816327	0.0548024	over	W5Q940, W5NRM7, W5P9M5, W5P2I4	W5PQQ8, W5Q3C2, W5P5J0, W5NZY8, W5NZ86, W5PKE7, W5NRI1, W5PA16, W5QCC1, W5P001, W5Q571, W5QEG2, A7UHZ3, W5PGN1, W5PBD8, W5QBA6, W5P6M6, W5P2E2, W5PWN8, W5P1C0, W5PDY0, W5PYR3, W5Q3D8, W5QGL6, W5QDF3, W5QGL7, W5QEH0, W5PHQ5, W5P2V0, W5PIC2, W5Q466, W5QCD5, W5QC41, W5PUK2, W5QJ22, W5PAT6, W5QAQ4, A4UTS9, W5PQ30, W5PR51, W5QFK2, W5PJ56, W5PEL2, B9VXW5, W5PEL1, W5PJV8, W5PBF0, W5PAD9, W5PY31, W5P3Y8,…	0.280234	0.611584	0.0139373
GO:0055072	iron ion homeostasis	BP	1	35	49	5237	0.0204082	0.00668322	over	Q9XT27	H9CJU8, W5Q9W3, Q9XT27, W5QAU1, C7BDV7, W5PFC9, P09670, W5PA59, W5Q9E0, W5P340, W5NQX4, W5Q572, W5QGG0, Q6RYD0, W5P4S5, W5NZV0, W5Q4N2, W5PPP4, W5P586, W5PZ94, W5QGM9, W5PU52, R9QXS6, W5P2C2, W5NUR6, W5P3I0, W5PMH6, B2LU20, W5NVF1, W5PF65, W5QCF4, W5QAB1, W5Q3Y3, K4PF69, A4ZVY8	0.281146	0.611584	0.0285714
GO:0001657	ureteric bud development	BP	1	35	49	5237	0.0204082	0.00668322	over	W5PZU9	W5P7X7, H9CJU8, Q5J7V1, W5PVM5, W5PZU9, C5ISB0, B0LXN9, W5NY24, P20757, W5Q233, W5Q4Z6, W5PJ36, W5Q5A8, W5PZV5, W5P3Y8, H9CH14, W5Q499, Q9N2J6, B0FN90, W5P2E2, W5Q7R8, Q7M303, W5P1A7, W5QJ76, W5NWF6, W5QB36, W5QBV7, W5P0E9, W5P373, W5PZY0, W5PWY0, W5QGN5, P20003, W5QEP7, W5PSY1	0.281146	0.611584	0.0285714
GO:0007029	endoplasmic reticulum organization	BP	1	35	49	5237	0.0204082	0.00668322	over	W5Q940	W5Q8U7, W5Q5K0, W5P3N3, W5NT68, W5PBA2, W5Q940, W5PN04, W5PF94, W5PWM2, W5QAY5, W5PVI0, W5Q6Q7, W5P1B9, W5NY29, W5NY07, W5Q8I7, W5PC19, W5PP30, Q09YJ1, C5IWU7, W5P6U5, W5P761, W5PFB1, W5P2K9, W5Q4D0, W5PX37, W5Q8P3, W5P2A6, W5NYN6, W5NRF5, W5P5C3, W5PSY5, W5Q3W4, W5P1Z4, W5P1T0	0.281146	0.611584	0.0285714
GO:0009250	glucan biosynthetic process	BP	1	35	49	5237	0.0204082	0.00668322	over	W5Q8A9	W5Q7U7, W5P7V7, W5PGE0, W5P3X9, P0C276, W5PDV0, W5Q8M3, W5QE45, W5QEY8, W5Q5V0, W5Q8A9, B9VXW5, W5PUA9, W5PNV2, W5PJD0, W5PX32, W5NTN0, W5PXR1, W5NX91, W5P321, W5PJJ5, W5P7U3, W5PGD2, W5PJB6, C5IJA6, P10764, W5PDY0, W5P5C5, W5PHY8, W5PEM1, W5PTB3, W5PSD4, W5QFN9, W5NQ40, W5QCJ2	0.281146	0.611584	0.0285714
GO:0010494	cytoplasmic stress granule	CC	1	35	49	5237	0.0204082	0.00668322	over	W5NXF3	W5PPM6, W5NPI6, W5PH90, W5P7N6, W5Q4E3, W5Q9I0, W5NV08, W5NWW9, W5PRK6, W5PKZ5, W5QEM2, W5PPA7, A4UTS9, W5PP53, W5P2Y8, W5PIV7, W5Q150, W5P0K4, W5PUT3, W5Q258, W5Q9P9, W5QIC7, W5NWP4, W5NXF3, W5QFP1, W5QA17, W5P7A2, W5QJ50, W5P7G2, W5PCU7, W5Q2Y8, W5PRQ0, Q4U3W6, W5QDJ4, W5Q040	0.281146	0.611584	0.0285714
GO:0061326	renal tubule development	BP	1	35	49	5237	0.0204082	0.00668322	over	W5P9M5	W5P7X7, H9CJU8, W5PS22, W5QFY4, Q5J7V1, W5PVM5, C5ISB0, W5P3P7, W5P813, W5NY24, P20757, W5QBK9, W5PJ36, W5Q5A8, W5PZV5, C8BKE1, P56401, W5PAD5, A0A1D9CFF1, H9CH14, W5Q499, W5NTT2, B0FN90, W5P2E2, W5P9M5, W5Q7R8, Q7M303, W5P1A7, W5QJ76, W5QBV7, W5QGN5, P20003, W5QEP7, W5PSY1, W5PN85	0.281146	0.611584	0.0285714
GO:0004869	cysteine-type endopeptidase inhibitor activity	MF	1	35	49	5237	0.0204082	0.00668322	over	W5NVB2	W5PHI7, W5Q124, W5NVY5, W5PP47, W5NY47, Q5J7V1, D8X187, P13389, L0CSP6, W5NS08, W5QH46, W5Q5A1, W5NXM5, W5PHP7, W5Q0X5, P29701, W5Q1L5, W5P600, W5NVZ8, W5NUN0, W5PLH4, W5NV50, Q10994, W5QAX7, W5NXP3, W5PYD1, C3V6M6, W5QH54, W5NVB2, K4P494, W5NUB0, W5P4A1, W5NZB6, W5PNY5, W5PWF9	0.281146	0.611584	0.0285714
GO:0030856	regulation of epithelial cell differentiation	BP	1	35	49	5237	0.0204082	0.00668322	over	W5P9M5	W5NV20, W5NYS1, W5NUU7, W5P731, W5NQM9, W5Q3C2, W5Q3K6, W5NY24, W5NWQ4, A0A075B6D9, W5QI61, W5QCC1, W5PVX3, W5P2Q6, W5NZ72, C8BKE1, W5P4W6, A0A0U1YZ59, A0A1D9CFF1, B0FN90, W5Q5L6, W5PZ59, W5P9M5, W5PDY0, W5Q7R8, W5NRR9, W5PGB5, W5Q4H9, W5NYH2, W5P0E9, W5Q0B6, W5PGI1, W5Q2Y6, Q6B3Y2, W5P8E9	0.281146	0.611584	0.0285714
GO:0042035	regulation of cytokine biosynthetic process	BP	1	35	49	5237	0.0204082	0.00668322	over	W5NXF3	W5PT49, W5QD84, W5QBW5, W5QAU1, O62848, W5QEM2, W5PJ97, A0A0A0WFR4, W5PH52, W5QCC1, W5QCI8, W5P880, W5PT91, W5NZI9, W5PV11, W5P867, W5NX76, W5PWP0, W5PUR2, A0A1B3B5V3, W5PFH4, W5PBY5, W5Q7L5, W5NRR9, W5NPP9, W5NXF3, W5Q3Y0, W5P7G8, A2ICA4, W5QFP0, W5Q1D9, W5QC99, W5P0E9, C8BKC7, W5PVB6	0.281146	0.611584	0.0285714
GO:0007422	peripheral nervous system development	BP	1	35	49	5237	0.0204082	0.00668322	over	W5P2I4	W5PYU4, B7U175, B6E1W2, W5P7V7, W5P6L5, W5Q3C1, W5PVM3, W5NZY8, W5QAW1, P20757, W5P7B1, W5QA48, P09670, W5P2D4, W5NQZ2, W5PGN1, W5PBD8, W5PVZ9, H9CH14, W5PRR2, W5P5W6, C5IJA6, W5QA76, W5Q7L5, W5PQJ8, W5P901, W5PCW1, W5P2I4, W5PZ78, W5QAL5, W5QF78, W5Q9L8, W5QDF4, W5Q6W3, W5NQY1	0.281146	0.611584	0.0285714
GO:0072164	mesonephric tubule development	BP	1	35	49	5237	0.0204082	0.00668322	over	W5PZU9	W5P7X7, H9CJU8, Q5J7V1, W5PVM5, W5PZU9, C5ISB0, B0LXN9, W5NY24, P20757, W5Q233, W5Q4Z6, W5PJ36, W5Q5A8, W5PZV5, W5P3Y8, H9CH14, W5Q499, Q9N2J6, B0FN90, W5P2E2, Q7M303, W5Q7R8, W5P1A7, W5QJ76, W5NWF6, W5QB36, W5QBV7, W5P0E9, W5P373, W5PZY0, W5PWY0, W5QGN5, P20003, W5QEP7, W5PSY1	0.281146	0.611584	0.0285714
GO:0072163	mesonephric epithelium development	BP	1	35	49	5237	0.0204082	0.00668322	over	W5PZU9	W5P7X7, H9CJU8, Q5J7V1, W5PVM5, W5PZU9, C5ISB0, B0LXN9, W5NY24, P20757, W5Q233, W5Q4Z6, W5PJ36, W5Q5A8, W5PZV5, W5P3Y8, H9CH14, W5Q499, Q9N2J6, B0FN90, W5P2E2, Q7M303, W5Q7R8, W5P1A7, W5QJ76, W5NWF6, W5QB36, W5QBV7, W5P0E9, W5P373, W5PZY0, W5PWY0, W5QGN5, P20003, W5QEP7, W5PSY1	0.281146	0.611584	0.0285714
GO:0005978	glycogen biosynthetic process	BP	1	35	49	5237	0.0204082	0.00668322	over	W5Q8A9	W5Q7U7, W5P7V7, W5PGE0, W5P3X9, W5PDV0, P0C276, W5Q8M3, W5QE45, W5QEY8, W5Q5V0, W5Q8A9, B9VXW5, W5PUA9, W5PNV2, W5PJD0, W5PX32, W5NTN0, W5PXR1, W5NX91, W5P321, W5P7U3, W5PGD2, W5PJJ5, C5IJA6, W5PJB6, P10764, W5PDY0, W5PHY8, W5P5C5, W5PEM1, W5PTB3, W5PSD4, W5NQ40, W5QFN9, W5QCJ2	0.281146	0.611584	0.0285714
GO:0002753	cytoplasmic pattern recognition receptor signaling pathway	BP	1	35	49	5237	0.0204082	0.00668322	over	W5PZB7	W5PVS3, W5NW65, W5P1P1, W5Q545, W5PTM9, P0C276, W5PC31, W5NV08, W5P7P9, W5PG95, W5PXM9, W5PJ50, W5PSZ8, W5P2Y8, W5NZ72, W5PGB2, W5Q9V7, W5NX76, W5PV11, W5PWP0, W5Q635, W5PQ39, W5NX91, W5NZL1, W5Q7L5, W5P825, W5PUR8, W5PNH5, W5Q1D9, I6YID3, W5PN22, W5PZB7, W5PUB9, C5IS99, W5PWF9	0.281146	0.611584	0.0285714
GO:0006164	purine nucleotide biosynthetic process	BP	2	112	49	5237	0.0408163	0.0213863	over	W5PH55, W5NY14	W5NRI3, W5NV06, W5P6L7, W5PIZ2, W5PCV0, W5NQ72, W5Q297, W5PKF1, P56401, W5P1S5, W5NRR3, W5QDE5, W5PWN8, W5PSN9, W5P1C2, C5IJA8, W5PDY0, W5NQP9, W5QI77, W5QGT7, W5PVD4, W5P1C5, W5PRD7, W5NYH2, W5PFM8, W5NXW3, W5PR48, P52210, W5PNM5, W5PJM6, W5PP04, W5Q501, W5PWW2, W5PHI5, W5PP03, W5NW49, Q30DS1, W5QC41, W5Q9Q5, W5Q1I6, O78751, W5PDR0, W5PSG7, W5PTA0, W5PRV1, B2LYL3, W5P2W8, W5NYR6, W5QD75, W5NY14,…	0.282088	0.612497	0.0178571
GO:0044272	sulfur compound biosynthetic process	BP	2	112	49	5237	0.0408163	0.0213863	over	W5PZU9, W5Q2E1	W5P5R3, W5NWS0, W5P5R0, C7DLN1, W5P5J4, W5PHX1, F5CC79, B0LXN9, W5Q0E3, W5QG24, W5PM94, W5PB39, W5QH42, W5P7F1, W5PIZ6, W5QDE3, W5PS50, W5Q173, O46390, W5QAX1, W5NU76, W5PVT7, W5NV12, W5Q732, W5NR12, W5PSN9, W5QAX7, W5QG36, W5Q980, W5QDF4, Q2TCH3, W5PE27, W5NYY0, W5NS44, W5PZU9, W5PRM8, W5PYS5, W5NUA0, W5Q6C4, W5NWM7, W5Q2C5, W5Q233, W5PEL2, W5PVN0, W5PZV5, W5P0S6, W5P3I5, W5Q2D4, W5PXJ1, W5QJ32,…	0.282088	0.612497	0.0178571
GO:0046700	heterocycle catabolic process	BP	4	290	49	5237	0.0816327	0.0553752	over	W5PH55, W5P1C7, W5PPQ1, W5PZU9	W5Q2Q8, W5P114, W5QIN9, P0C276, W5PYQ7, B0LXN9, W5NV05, W5P4H0, W5PKV1, W5PC55, W5P2U1, W5PL79, W5P2U4, W5NRZ1, W5PFL3, W5P2U9, W5PNL4, W5PQR5, W5PUJ4, W5PWN6, W5P5K1, W5NZ98, W5PDY0, W5PZT4, W5Q6J0, W5P1C7, W5QFZ8, W5PPQ1, K4GWI0, W5PCG5, W5P374, W5Q580, W5P9T1, W5PR48, W5P812, W5NQ87, W5PSW9, W5QEH9, W5PSG5, W5PZU9, W5PD90, S4TZR5, D4P8H6, W5PUK3, W5P3H2, K4P1S8, W5PPA7, K4P486, W5PQC5, W5QGM7,…	0.2866	0.620357	0.0137931
GO:0003690	double-stranded DNA binding	MF	3	200	49	5237	0.0612245	0.0381898	over	W5PIH8, W5P9M5, W5PZB7	Q6UK64, W5PQQ8, W5P8P1, W5PBC9, W5PCE5, W5P3V5, W5NXU0, W5QB00, W5QCS0, Q9MYX6, W5QCC1, W5PGN1, W5PY18, W5Q7L4, W5Q7L5, W5P4I0, W5Q6J0, W5PYB1, W5NYH2, W5QFJ6, W5QIP6, W5PK66, W5P259, W5P8R3, W5PIC2, W5QEH9, W5PBE7, W5PCX5, W5QEY2, A7KP99, W5NY89, W5Q9A1, W5QI01, W5P4J9, W5Q4G8, A4UTS9, W5Q231, B9VXW5, W5QEI1, W5P2W0, W5PAD5, W5P0S5, W5P708, W5QE95, W5Q1B3, W5P707, W5P2G3, W5PZ59, W5QIA5, W5PHB4,…	0.287602	0.620357	0.015
GO:0002040	sprouting angiogenesis	BP	1	36	49	5237	0.0204082	0.00687416	over	W5NQQ0	W5QHB1, W5NQQ0, W5PIZ2, W5Q7S8, M4WXC5, W5PEP0, W5QAQ4, W5PP33, B0FYY4, W5QBK9, W5Q4Z6, B2ZHC0, W5PAD5, W5Q3T7, W5P3Y8, A0A1D9CFF1, W5P5Q1, W5NS77, W5PIJ5, B0FN90, W5P2E2, W5Q1B3, W5P7M7, Q7M303, M4WED3, W5Q6J0, W5QJ76, C5IJ99, W5QER2, W5PK80, W5PXJ6, W5QFP0, W5NRB3, W5PG42, W5PUB9, P20003	0.287917	0.620357	0.0277778
GO:0045778	positive regulation of ossification	BP	1	36	49	5237	0.0204082	0.00687416	over	Q9GKP4	W5QFD5, W5Q501, W5QIN8, W5P610, W5QE82, P13389, W5PTQ9, W5P9P1, W5NY24, W5P0L8, W5PFC9, W5Q9C0, W5QCI8, W5P2S2, W5Q6X0, W5PJ36, W5PP71, W5PCJ3, W5NU55, W5P3S7, W5PVV9, W5P5S7, W5P4Q6, W5P640, Q9MZB2, H9CH14, R9QXS6, B0FN90, Q307F3, W5Q7R8, Q9GKP4, W5PF65, W5PCS4, W5PZY0, W5PK24, P20003	0.287917	0.620357	0.0277778
GO:0004519	endonuclease activity	MF	1	36	49	5237	0.0204082	0.00687416	over	W5PZB7	W5PLK7, W5Q423, W5PTS4, W5PV21, W5PGK9, W5PM27, W5P995, W5QEB1, W5PH90, W5P4H0, W5PKV1, W5QEQ3, W5QGS1, W5PER0, W5P1U3, W5Q670, W5NUX2, W5Q231, W5Q139, W5P0S5, W5PTZ8, W5QE95, W5PPH6, W5NXN5, W5P825, W5NZ98, W5Q638, W5Q0F2, W5Q081, W5P3E9, W5PI44, W5Q0D9, W5NVN9, W5P8I3, W5PZB7, W5NZD5	0.287917	0.620357	0.0277778
GO:0001823	mesonephros development	BP	1	36	49	5237	0.0204082	0.00687416	over	W5PZU9	W5P7X7, H9CJU8, Q5J7V1, W5PVM5, W5PZU9, C5ISB0, B0LXN9, W5NY24, P20757, B2MVW3, W5Q233, W5Q4Z6, W5PJ36, W5Q5A8, W5PZV5, W5P3Y8, H9CH14, W5Q499, Q9N2J6, B0FN90, W5P2E2, Q7M303, W5Q7R8, W5P1A7, W5QJ76, W5NWF6, W5QB36, W5QBV7, W5P0E9, W5P373, W5PZY0, W5PWY0, W5QGN5, P20003, W5QEP7, W5PSY1	0.287917	0.620357	0.0277778
GO:1901379	regulation of potassium ion transmembrane transport	BP	1	36	49	5237	0.0204082	0.00687416	over	W5P9M5	P05028, W5PT68, A3QUJ0, W5QE82, W5NXS4, W5P9P1, W5P0L8, A0A075B6D9, W5PAT6, W5PD56, W5PJ50, W5NQX4, W5PVX3, W5NZK9, W5QCG0, W5PJJ7, W5PGH7, W5Q7Z8, W5Q6V5, W5P2E2, W5PXL4, W5P2C2, W5P9M5, W5NSJ5, W5P945, W5PWR6, W5QJ76, W5QI99, W5PJU2, W5Q6D6, P62262, W5P5A0, W5QHL5, C8BKC8, W5QGN5, Q6B3Y2	0.287917	0.620357	0.0277778
GO:0046889	positive regulation of lipid biosynthetic process	BP	1	36	49	5237	0.0204082	0.00687416	over	W5NU39	W5Q887, P01240, W5PIA1, W5P7V7, O02762, W5NWM2, W5P7N5, W5PDV0, P13389, S4TZR5, P20757, W5PVE3, W5PG75, P0DN39, W5PSZ5, W5P3W5, W5NU92, W5QAK7, B9VXW5, W5PI56, W5NX51, P79245, W5PUR2, W5PUV3, W5P7U3, W5PSF3, C5IJA6, P10764, B3VSC1, Q7M303, W5NPP9, W5NU39, W5NQ40, W5Q980, W5PHS9, E5FYG4	0.287917	0.620357	0.0277778
GO:0048522	positive regulation of cellular process	BP	23	2201	49	5237	0.469388	0.420279	over	W5PSQ7, W5PIH8, W5P316, W5Q940, W5NQQ0, W5P3Q3, A0A0B4J1Q0, B5AN56, W5NRM7, W5P9M5, W5PVL4, W5Q7I2, W5Q2E1, Q9GKP4, W5P2I4, W5NU39, W5NXW9, W5NXF3, W5PL60, W5PH95, W5Q0R1, W5PZB7, P62896	W5PS49, W5PJC2, Q3T2K8, W5PRS6, W5PB31, W5PB37, W5PB34, W5NYG1, W5PAR5, W5PRT2, W5Q3T3, W5PS50, W5NYG6, W5PNL4, W5PJD3, W5Q3T9, W5P0Q4, W5Q3T7, W5P0Q5, W5QDV1, W5NYH3, W5NYH2, W5Q3U4, W5PS64, W5NQ85, Q4LBE0, W5P9C4, Q4LBE2, W5NQ88, W5P0R7, W5NQ89, W5QE82, B2LYK6, B2LYK8, W5QA09, W5PAT6, W5Q3V5, W5NYI9, W5PRV1, W5NQ92, B2LYL3, W5Q478, W5P0S5, W5PNN3, B2LYL2, W5QE95, Q7M303, W5QIA5, W5PAU8, W5NYJ3,…	0.288089	0.620357	0.0104498
GO:0060828	regulation of canonical Wnt signaling pathway	BP	2	114	49	5237	0.0408163	0.0217682	over	B5AN56, W5P9M5	B7TJ15, W5PJC2, W5Q569, W5QD41, P0C276, W5P9R3, W5QHD8, W5QD49, W5QDM2, W5QEW9, W5NZ06, W5PXG2, W5QHM6, A7UHZ2, W5Q571, W5PNT5, W5P481, W5QIG5, W5Q8V5, W5P6M2, W5PDY0, W5P7G7, W5NZR9, W5PFU1, W5P9K6, W5QGT1, W5P8Z3, W5PWF9, Q6B3Y2, W5Q7U7, W5QHF7, W5PVU5, W5PIC2, W5PH90, W5NZS6, W5Q9I0, W5NY88, W5P4R9, W5P2F1, W5PVE5, B3F8Y0, W5QIY3, W5QHW2, W5QC45, W5Q1R1, W5PRV3, W5PNV2, W5PAD9, W5Q4P3, W5P9U4,…	0.289072	0.621903	0.0175439
GO:0051960	regulation of nervous system development	BP	5	385	49	5237	0.102041	0.0735154	over	W5Q940, W5NQQ0, W5NRM7, W5P9M5, W5P2I4	W5PQQ8, W5Q208, W5Q0M7, W5PT68, W5PD71, W5QC28, W5P001, W5Q571, W5NXE8, W5Q0N8, W5Q1P6, W5QEX4, W5PDY0, W5NYH2, W5QC34, W5Q3U4, A4ZVY8, W5P259, W5PIC2, W5Q9A1, W5PAT6, W5QAQ4, W5PR51, W5NYI9, W5NZK9, B2LYL3, W5PQ39, W5Q478, W5P3Y8, A0A1D9CFF1, W5PSX7, B0FN90, W5Q9B2, W5NWF6, W5QC56, W5PSY1, W5Q405, W5Q766, W5Q887, W5P794, W5PBP5, B6UV62, W5NT90, W5QAK6, W5P2Q6, W5Q6V7, W5PVX8, W5P564, W5Q6V5, W5P…	0.290489	0.624378	0.012987
GO:0051336	regulation of hydrolase activity	BP	7	577	49	5237	0.142857	0.110178	over	W5NVB2, W5PH55, W5P3Q3, W5NY14, P62896, W5NWR6, W5P2I4	W5PS49, W5PIA1, W5PRS6, W5QC20, W5QD41, W5QF81, W5PE90, W5QD49, W5PB37, W5QB08, W5PC55, W5P1S0, W5Q3T3, W5NYG6, W5PLH4, W5P2U6, W5PU96, W5QEX4, W5PDY0, W5NVB2, W5QF96, W5PS64, W5Q3U4, W5P1T4, W5P9C4, W5P2V0, W5P491, P52210, W5Q4W8, W5QC42, S4TZR5, W5PDZ1, W5QC48, W5PAT6, W5QB24, W5PP11, W5NYI9, W5Q0P6, W5PML4, W5P3Y8, W5PTZ8, B2LYL2, B0FN90, W5PC80, W5PCY1, Q7M303, W5QEZ3, W5Q9B2, W5PYD1, W5NWF6,…	0.291767	0.626551	0.0121317
GO:0009719	response to endogenous stimulus	BP	9	774	49	5237	0.183673	0.147795	over	W5NXF3, W5PL60, W5NVB2, W5P316, W5PV54, A0A0B4J1Q0, W5P9M5, W5QIR6, W5NU39	W5PRS6, W5PRS4, W5P9B0, W5NQ71, W5PNL4, W5P368, P84010, W5PCW9, W5PD88, W5P131, W5NQ85, W5P2V0, P52210, P07846, W5P0R7, W5NQ89, W5QC41, W5Q3V5, W5PQ30, B2LYL3, W5Q1R8, W5PQ39, W5P2W8, W5PNN3, Q7M303, W5QIA5, W5PHB4, W5NWF6, W5NYJ7, W5NYJ1, C5IS96, W5P7A5, W5P393, W5P4T7, W5Q887, W5P316, W5P794, W5P0L8, B6UV62, W5QG66, W5PCR3, W5QDQ8, W5PTT8, W5PVX8, W5Q5T7, W5P0M0, W5NTZ6, W5P323, W5QDR0, W5QHZ4,…	0.293561	0.627082	0.0116279
GO:0006024	glycosaminoglycan biosynthetic process	BP	1	37	49	5237	0.0204082	0.00706511	over	W5Q2E1	W5P5R3, W5PT49, W5P996, B2LSM6, W5Q1S8, F5CC79, W5P3N6, W5Q2E1, W5QAW1, W5NUA0, W5PAT6, W5P7F1, Q9TTE2, W5Q233, W5PEL7, W5PEL2, W5NQZ2, O46390, W5P369, W5NU76, W5PZV5, W5NV12, W5PUT6, W5PQL0, W5PRR2, W5P587, W5PVL6, W5Q2D4, W5P408, W5QEL0, W5P3C6, W5QFT3, W5QB79, W5QG52, W5PEI2, W5PJI0, W5NQY1	0.294626	0.627082	0.027027
GO:0035113	embryonic appendage morphogenesis	BP	1	37	49	5237	0.0204082	0.00706511	over	W5NRM7	W5PS49, W5QFD5, W5PIC2, H9CJU8, W5Q501, W5PUU5, W5QIN8, W5P895, W5NRM7, W5Q6G1, W5NY24, W5PSA7, W5Q8C1, I1U3B9, W5P6W0, W5PPX7, W5PIN0, W5Q6X0, W5Q152, W5QI69, W5NU55, W5P0K4, W5QIG5, W5P8W7, W5P2U6, A0A1D9CFF1, W5PU75, W5PDB2, W5Q7R8, W5Q7P6, W5P0I5, W5NRF9, W5PS64, W5PFK6, W5QGR9, W5PSY1, W5Q0W3	0.294626	0.627082	0.027027
GO:2001238	positive regulation of extrinsic apoptotic signaling pathway	BP	1	37	49	5237	0.0204082	0.00706511	over	W5NQQ0	W5Q7U7, W5NQQ0, W5PSY8, W5QGL8, W5PVK6, W5PXK2, W5QCS0, W5PZ02, W5NYM9, W5Q5C7, W5PTC7, W5PSA7, P20757, A0A075B6D9, W5NZ06, W5P2F6, W5QHW2, W5PNV2, W5P283, W5NTX8, W5Q635, W5PNP6, W5PGJ7, W5NSH4, W5QAT3, C6JUQ0, W5PZ78, W5QGP2, W5NWF6, A2ICA4, W5PF85, W5Q2D7, W5QFP0, W5Q0B5, W5QGL6, W5QHL6, Q6B3Y2	0.294626	0.627082	0.027027
GO:0006026	aminoglycan catabolic process	BP	1	37	49	5237	0.0204082	0.00706511	over	W5Q2E1	W5NZ62, W5NVW7, B2LSM6, W5Q1S8, W5Q1M0, W5NU07, W5P3N6, W5Q2E1, W5QAW1, W5NUA0, W5PAT6, Q6TMG6, Q9TTE2, W5NUI6, W5Q233, W5PEL7, A5JV04, W5PEL2, W5NQZ2, O46390, W5NU76, W5NV12, W5PVT4, W5QEA2, W5Q6T1, W5PRR2, W5P587, W5P408, W5P3C6, W5PKU3, W5QBV7, W5PAQ4, W5P0Z9, W5QGJ2, W5NQY1, W5PN42, P20003	0.294626	0.627082	0.027027
GO:0033692	cellular polysaccharide biosynthetic process	BP	1	37	49	5237	0.0204082	0.00706511	over	W5Q8A9	W5Q7U7, W5P7V7, W5PGE0, W5P3X9, P0C276, W5PDV0, W5Q8M3, W5PNC2, W5QE45, W5QEY8, W5Q5V0, W5Q8A9, B9VXW5, W5PUA9, W5PNV2, W5PJD0, W5PZV5, W5PX32, W5NTN0, W5PXR1, W5NX91, W5P321, W5PJJ5, W5P7U3, W5PGD2, W5PJB6, C5IJA6, P10764, W5PDY0, W5P5C5, W5PHY8, W5PEM1, W5PTB3, W5PSD4, W5QFN9, W5NQ40, W5QCJ2	0.294626	0.627082	0.027027
GO:0006023	aminoglycan biosynthetic process	BP	1	37	49	5237	0.0204082	0.00706511	over	W5Q2E1	W5P996, W5P5R3, W5PT49, B2LSM6, W5Q1S8, W5P3N6, F5CC79, W5Q2E1, W5QAW1, W5NUA0, W5PAT6, W5P7F1, Q9TTE2, W5Q233, W5PEL7, W5NQZ2, W5PEL2, O46390, W5P369, W5PZV5, W5NU76, W5NV12, W5PUT6, W5PQL0, W5PRR2, W5P587, W5PVL6, W5Q2D4, W5P408, W5QEL0, W5P3C6, W5QFT3, W5QB79, W5QG52, W5PEI2, W5PJI0, W5NQY1	0.294626	0.627082	0.027027
GO:0009952	anterior/posterior pattern specification	BP	1	37	49	5237	0.0204082	0.00706511	over	W5P2I4	W5PQQ8, W5PBC9, H9CJU8, Q6DN06, W5PRS6, W5PEE2, W5PXM5, W5PB10, W5Q6G1, W5Q5K3, W5NY24, I1U3B9, W5PIN0, W5PP93, W5P063, W5QI69, W5NZC9, W5Q754, A0A1D9CFF1, W5Q4Z9, W5Q499, W5PDB2, W5PQN0, W5Q1B2, W5P2G3, W5PZN5, W5Q7L4, W5Q7R8, W5P901, W5P2I4, W5PKD5, W5NWF6, W5QEP1, W5Q3F7, W5P373, W5QGR9, W5PSY1	0.294626	0.627082	0.027027
GO:0030326	embryonic limb morphogenesis	BP	1	37	49	5237	0.0204082	0.00706511	over	W5NRM7	W5PS49, W5QFD5, W5PIC2, H9CJU8, W5Q501, W5PUU5, W5QIN8, W5P895, W5NRM7, W5Q6G1, W5NY24, W5PSA7, W5Q8C1, I1U3B9, W5P6W0, W5PPX7, W5PIN0, W5Q152, W5Q6X0, W5QI69, W5NU55, W5QIG5, W5P0K4, W5P8W7, W5P2U6, A0A1D9CFF1, W5PU75, W5PDB2, W5Q7R8, W5Q7P6, W5P0I5, W5NRF9, W5PS64, W5PFK6, W5QGR9, W5Q0W3, W5PSY1	0.294626	0.627082	0.027027
GO:0009888	tissue development	BP	10	874	49	5237	0.204082	0.166889	over	W5P316, W5Q687, W5P3Q3, W5NRM7, W5PZU9, W5P9M5, W5Q8A9, Q9GKP4, W5Q2E1, W5P2I4	W5PJC2, W5Q689, Q3T2K8, W5Q687, W5PTW5, W5QFY4, W5P9B0, W5QC28, W5QBQ9, W5P2U2, A7UHZ2, W5P2U1, A7UHZ3, W5P369, W5Q1P6, W5PLH4, W5P2U6, W5PPP4, W5Q3T7, W5PCW1, W5NYH2, W5P373, W5Q462, W5Q5Y1, W5P2V0, W5NQ88, W5NQ89, W5QE82, W5QC41, W5Q233, W5PQ30, W5Q230, A0A1X9H6E3, B2LYL3, W5Q1R8, W5PQ39, Q7M303, W5PHB4, W5NWF6, W5NYJ7, W5NYJ1, A1XI85, W5PU47, W5Q5S5, W5P316, W5P0L8, W5QG66, W5PCR3, W5PVX3, W5Q…	0.294688	0.627082	0.0114416
GO:0030154	cell differentiation	BP	17	1584	49	5237	0.346939	0.302463	over	W5Q687, W5Q940, W5P3Q3, A0A0B4J1Q0, W5NRM7, W5P9M5, W5PZU9, Q9XT27, W5Q2E1, Q9GKP4, W5P2I4, W5NXW9, W5NXF3, W5PLB8, W5QHZ5, W5Q0R1, W5Q8A9	W5PS49, Q3T2K8, W5P596, W5PRS6, W5P9B0, W5PB37, W5PB39, W5PS52, W5NYG6, W5PJD3, W5Q3T7, W5NYH2, W5Q3U4, W5PS64, K4GWI0, W5Q462, W5P4Z0, W5PNM6, W5NQ88, W5Q466, W5NQ89, W5NUA0, W5PAT6, W5Q3V5, W5NYI9, B2LYL3, W5P0S6, W5Q478, W5P0S5, W5PS76, W5PNN3, Q7M303, W5QIA5, W5QA17, W5NYJ7, W5NYJ1, W5Q405, W5Q887, W5P0L8, W5PEV7, W5PEV6, W5PVX3, W5QDQ8, W5QE28, W5NYC4, W5Q3P6, W5PVX8, W5P0M0, W5P564, W5PW97,…	0.29499	0.627156	0.0107323
GO:0006650	glycerophospholipid metabolic process	BP	2	116	49	5237	0.0408163	0.0221501	over	W5PL60, W5NU39	W5PU03, W5P996, B9VH00, Q95JH0, A7UHZ2, C5IWU0, W5PBL5, C5IWU1, W5NX51, W5PJD3, C5IWS9, W5PIJ6, W5PSF3, W5P649, W5P9S5, W5PYR3, W5PRD7, W5QF96, W5QBR4, W5Q980, W5PGG1, W5NZB6, W5PTY2, C5IWT0, W5Q0W3, W5PP09, W5P412, W5Q0G8, W5NWM2, W5PBV4, W5PTI2, W5P2N8, W5PBF2, W5PKP6, W5PR51, W5Q7V8, W5Q8X9, B2LYL2, W5Q0P4, Q7M303, W5PUL4, W5QHX9, W5QCN4, W5PTB3, W5QC56, W5P3A2, W5PLS7, W5PMU8, C5IS96, W5P790,…	0.296051	0.628304	0.0172414
[truncated: 1,241 more rows]

## Sheet: PF vs. MF
GO_ID	Term	CCategory	Test	Ref	TestAll	RefAll	Test_per	Ref_per	Over_Under	TestSeqs	RefSeqs	P value	FDR	richFactor
[truncated: 2,440 more rows]
