# Supplementary material for: Comparative proteomics of ovaries elucidated the potential targets related to ovine prolificacy
Source: Front Vet Sci. 2023 Aug 22;10:1096762. doi: 10.3389/fvets.2023.1096762 (PMC10477366; doi:10.3389/fvets.2023.1096762)
Supplement: Supplementary file 5 [file Table_5.XLSX]

## Sheet: PL vs ML
Map_ID	Map_Name	Test	TestAll	Ref	RefAll	Test_per	Ref_per	Test_Seq	Ref_Seq	Over_Under	P value	FDR	richFactor
map05164	Influenza A	5	49	67	5237	0.102041	0.0127936	P62896 W5PKR2 W5NY14 W5PH55 W5PZB7	W5PW62 W5NPN4 W5PG95 P60713 W5NSB0 P62896 W5Q1R8 W5QJ50 W5P3R3 W5PKR2 W5PG71 B7TJ15 W5PGB2 W5PGJ7 W5QG19 F8T866 W5PAQ3 C8BKE1 W5P5Y7 Q9MZB2 W5Q9X5 W5PM87 Q2TGQ0 W5NX76 F8T871 W5PC31 F8TCU8 W5NY14 W5NVV6 W5Q988 W5P283 A0A0U2UDT4 F8T853 C5IJA6 W5PWP0 W5NU92 W5Q1D9 W5P7V7 W5Q7L5 W5PH55 W5NVY1 W5QFX7 W5PT49 Q9GL09 C8BKC7 W5Q7E7 W5NY89 W5QDH4 W5Q297 O97692 W5PXM9 W5PZB7 W5NZ72 W5NS34 W5P2J9 W5QHA0 W5Q…	over	0.000363659	0.0169996	0.0746269
map05162	Measles	4	49	41	5237	0.0816327	0.00782891	W5PKR2 W5NY14 W5PH55 W5PZB7	W5NPN4 W5PG95 S4TZR5 W5NSB0 W5P4R1 W5QJ50 W5QCL5 W5PKR2 W5PGB2 W5PLY1 W5NT21 C8BKE1 W5NTT2 B7U170 C5IJ93 W5PWS0 W5PC31 W5NY14 B2MVY4 A0A0U2UDT4 C5IJA6 W5NRR9 W5QCC1 W5P7V7 W5Q7L5 W5PH55 W5PT49 C8BKC7 W5NY89 W5PZB7 W5PTQ9 W5NS34 W5QI61 W5P790 W5PUR2 W5PV11 W5PK80 W5NZI9 W5P825 W5QHQ9 W5PHB4	over	0.000531238	0.0169996	0.097561
map03320	PPAR signaling pathway	3	49	34	5237	0.0612245	0.00649227	W5PL60 W5NU39 W5PTR6	B9VH00 W5NX51 A9YUY8 W5PSF3 H9CH14 W5NU39 W5PI20 W5NWX6 W5PJ97 W5NS74 A0A0U1YZ59 W5P7N5 W5P878 W5QEM8 W5PB46 W5P7U3 W5QD03 A6ZE99 W5PCL4 W5Q4S7 Q7YQR7 C0JXB7 W5NT04 W5Q980 W5QD66 W5QBA7 W5Q9M7 W5QIK9 W5PL60 W5PTR6 W5PP44 W5QHA4 W5PFE6 W5Q6N3	over	0.00375744	0.0801588	0.0882353
map05160	Hepatitis C	3	49	40	5237	0.0612245	0.00763796	W5NY14 W5PH55 W5PZB7	W5QFH6 W5QFK5 W5Q1R8 W5Q0B5 W5QJ50 W5PWN6 W5PLS7 W5PZH7 B7TJ15 C8BKE1 W5NTT2 W5PJ95 W5P0N8 B2MVW1 W5P1P1 W5NXI9 W5Q0P6 W5NY14 A0A0U2UDT4 C5IJA6 W5NU92 W5P7V7 W5Q7L5 W5PZ02 W5PH55 W5QAK7 W5PT49 W5Q887 W5PZB7 W5NZ72 W5NS34 W5QBA7 W5NSH4 W5P790 W5PV11 W5PK80 W5NTX8 W5NZI9 W5QHQ9 W5PHB4	over	0.00596488	0.0888801	0.075
map05168	Herpes simplex infection	4	49	85	5237	0.0816327	0.0162307	P62896 W5NY14 W5PH55 W5PZB7	B8QGA5 W5PGN1 W5NPK5 W5NPL9 W5P5T4 W5NXP6 W5NRI1 W5NXM1 P62896 W5NRH2 W5QJ50 W5QE45 W5P456 W5PNV2 W5QCL5 W5NZL1 A4ZVZ3 W5Q7U7 W5PEQ9 W5QAT3 Q4LBE3 Q4LBE0 W5P6F4 F8T866 W5NT21 B0FZL9 C8BKE1 Q9MZB2 W5PG50 B7U170 W5PS57 W5PXC6 W5PI17 Q2TGQ0 Q4LBD8 W5P1P1 W5PIJ6 F8T871 Q4LBE2 W5NUE9 W5Q0P6 W5NWQ4 W5P621 W5PNR9 W5NYS1 F8TCU8 W5NY14 W5P283 A0A0U2UDT4 F8T853 W5NU92 W5Q952 W5PHW1 W5Q7L5 W5PH55 W5P7J4 W5P…	over	0.00786007	0.0888801	0.0470588
map04115	p53 signaling pathway	2	49	15	5237	0.0408163	0.00286424	P62896 W5NUN7	P62896 W5PSA7 W5PVK6 B2MVY4 W5QFP0 W5NUN7 B7U175 W5PC55 W5Q635 W5Q8T2 W5PXK2 W5PQX5 W5PUE6 W5PY83 W5Q766	over	0.00833251	0.0888801	0.133333
map04622	RIG-I-like receptor signaling pathway	2	49	23	5237	0.0408163	0.00439183	Q9GKP4 W5PZB7	W5NWP4 W5QAT3 B7TJ15 W5PAQ3 Q9GKP4 W5P1P1 W5NXI9 W5PSZ8 W5NU92 W5PVE5 W5Q7L5 W5PT49 W5Q635 W5PXM9 W5PZB7 W5NZ72 W5NS34 W5PYW5 W5NSH4 W5PV11 W5NTX8 W5NZI9 W5P825	over	0.0191454	0.175043	0.0869565
map04621	NOD-like receptor signaling pathway	3	49	66	5237	0.0612245	0.0126026	W5P316 W5NY14 W5PH55	W5PW62 P50413 A8DR93 W5PHW0 W5PG36 W5NZM0 C5IJ99 W5Q1R8 P54230 W5P316 W5QAT3 B7TJ15 W5QDH8 W5PGJ7 C5ISB4 W5QC00 C8BKE1 Q9MZB2 P79362 W5Q0D7 S5FR89 W5P1P1 W5NY14 W5NU92 W5Q1L7 W5PMY4 W5Q7L5 W5PH55 W5QC42 W5NYL6 W5Q0M9 P79360 W5P056 W5P6K6 W5PT49 W5Q8M0 Q9GL09 C8BKC7 W5NPP9 W5PKC0 W5Q635 W5PXM9 W5Q545 W5PCJ3 W5NZ72 W5NS34 P79361 W5QD36 W5QC99 W5PBG4 W5PE90 W5QCS0 W5NSH4 W5PWF9 W5PV11 W5PK80 W5NTX8 …	over	0.0233248	0.186598	0.0454545
map00592	alpha-Linolenic acid metabolism	1	49	4	5237	0.0204082	0.000763796	W5PTR6	W5NS74 W5NXJ5 W5PTR6 W5PFE6	over	0.0369144	0.262503	0.25
map01524	Platinum drug resistance	2	49	40	5237	0.0408163	0.00763796	P62896 W5PZU9	W5QDF4 W5QDD0 W5QDB4 W5QDE3 B0LXN9 P62896 W5Q1R8 W5QDB7 W5PC25 Q9N2J6 W5Q0E3 W5PC90 W5QAT3 W5PZU9 W5PSA7 W5PVK6 W5PTW1 W5PVN0 W5P2D1 C5IJA6 W5P7V7 W5P600 W5QHB9 W5PNI2 W5PC55 W5P506 W5P4Q3 W5Q635 W5PPE2 W5PVT7 W5QBA7 W5P790 W5PK25 W5P8P0 W5PWF9 W5PUE6 W5QHQ9 W5PQJ8 W5PJA8 W5QAF8	over	0.0533982	0.31923	0.05
map05310	Asthma	1	49	6	5237	0.0204082	0.00114569	A0A0B4J1Q0	F8T866 Q2TGQ0 F8T871 A0A0B4J1Q0 F8TCU8 F8T853	over	0.0548677	0.31923	0.166667
map04392	Hippo signaling pathway - multiple species	1	49	8	5237	0.0204082	0.00152759	W5P9M5	W5PQW2 W5NYM9 W5P9M5 W5PBF0 W5Q4P7 W5Q5A8 W5Q3F4 W5PL23	over	0.072493	0.386629	0.125
map05161	Hepatitis B	2	49	55	5237	0.0408163	0.0105022	P62896 W5PZB7	W5QBD7 H9CJU6 W5P303 W5QFH6 W5Q0Q1 W5NZM0 P62896 W5QFK5 W5Q1R8 W5Q6P4 W5PLS7 W5NWP4 W5QAT3 C8BKE1 Q9MZB2 W5NTT2 W5PSA7 W5Q9X5 W5PM87 W5PQ34 W5PEL7 W5P1P1 B2MVY4 C5IJA6 W5NRR9 W5QCC1 W5NU92 W5Q1D9 W5P7V7 W5Q7L5 W5P600 W5PT49 C8BKC7 W5PC55 W5Q297 W5Q635 H9CJU8 W5PZB7 W5P3S7 W5NZ72 W5PCI2 W5NS34 W5PXK2 W5QI61 W5P790 W5PV11 W5PK80 W5NZI9 W5P825 W5PUE6 W5QHQ9 W5PM30 W5P259 W5PHB4 W5PIZ2	over	0.0931493	0.419536	0.0363636
map00920	Sulfur metabolism	1	49	11	5237	0.0204082	0.00210044	P62896	P62896 W5QCZ0 W5NS79 W5PFR7 W5PRA0 W5QIQ6 W5QCW9 W5PG10 W5PX58 W5PLM2 W5Q0W3	over	0.0983288	0.419536	0.0909091
map00760	Nicotinate and nicotinamide metabolism	1	49	11	5237	0.0204082	0.00210044	W5P316	W5PUV3 W5Q3F9 W5P316 W5PFI3 W5P9X8 W5PMJ7 W5NYF7 W5PXR1 W5Q8F4 W5NPU0 W5Q4K3	over	0.0983288	0.419536	0.0909091
map04610	Complement and coagulation cascades	2	49	60	5237	0.0408163	0.0114569	W5PBY2 W5PVL4	W5NPK5 W5Q5A6 W5P5T4 P32262 W5NXP6 W5NRI1 W5NQ46 W5NXM1 W5NSA6 W5NRH2 W5Q5H8 W5NU00 W5P3R3 W5PZI1 I1WXR3 C8BKD1 W5P5I0 W5QH46 W5NY95 W5PBY2 W5NUJ7 W5Q0L2 W5P6F4 W5PID9 W5PJ66 W5Q9D5 W5Q4Q3 W5PGT6 W5PFF9 W5NYA1 W5PWS0 W5PXC8 W5NXJ3 W5PDR5 W5PJZ2 W5PE53 W5Q927 W5PH81 W5QAR2 W5PLL2 W5Q749 W5P4C6 W5PEI4 W5P336 W5Q3K6 W5PVL4 W5P3J3 W5PD62 W5PDQ9 W5PS30 W5PQS4 W5PD84 W5PDS4 W5NYU0 W5PDP6 W5PDP2 W5P229 …	over	0.107859	0.431435	0.0333333
map01040	Biosynthesis of unsaturated fatty acids	1	49	14	5237	0.0204082	0.00267329	W5PTR6	B6UV59 W5NS44 W5NS74 W5PSN9 W5P5P4 W5Q990 W5QG36 C0JXB7 W5NT04 W5QDI9 W5PTR6 W5PWA9 W5PFE6 W5NR12	over	0.123459	0.449841	0.0714286
map05152	Tuberculosis	2	49	68	5237	0.0408163	0.0129845	P62896 A0A0B4J1Q0	W5P5I7 W5Q1L2 B2LYK6 W5NPK5 W5Q4W8 W5P5T4 W5PLV3 W5NXP6 W5NRI1 W5NXM1 P62896 C5IJ99 W5QBQ8 W5Q1R8 W5NRH2 C5IJ98 P54230 W5Q2P5 W5QAT3 B7TJ15 W5QAM4 F8T866 C8BKE1 W5PSA7 W5P098 W5NYE0 W5PVK6 P79362 Q2TGQ0 W5PWF2 F8T871 W5NXI9 W5PVX8 A0A0B4J1Q0 F8TCU8 F8T853 C5IJA6 W5NU92 W5NRT9 W5QJA2 W5PS52 W5QBW5 W5QI70 W5P7V7 W5Q7L5 W5PBE0 P79360 W5PT49 Q9GL09 W5NQT2 C8BKC7 W5PUJ5 W5PUJ2 W5PC55 W5Q635 W5P3S7 W5P…	over	0.132561	0.449841	0.0294118
map04215	Apoptosis - multiple species	1	49	17	5237	0.0204082	0.00324613	P62896	P62896 W5QAT3 W5PSA7 W5PVK6 W5PQ00 W5NU92 W5PTI1 W5P600 W5PTC7 W5PC55 W5Q635 W5P0K1 W5PK25 W5P7M7 W5PWF9 W5PUE6 W5PLH4	over	0.147903	0.449841	0.0588235
map05014	Amyotrophic lateral sclerosis (ALS)	1	49	19	5237	0.0204082	0.00362803	P62896	P09670 P62896 C5IJ98 W5QB36 G8FRI8 C5IJA1 B7TJ15 W5PSA7 W5PVK6 W5NX76 W5PVX8 W5PWP0 W5PI26 W5PC55 W5PJP2 W5PIE8 W5PMR6 W5P2D4 W5PUE6	over	0.163827	0.449841	0.0526316
map04623	Cytosolic DNA-sensing pathway	1	49	19	5237	0.0204082	0.00362803	W5PZB7	W5PGJ7 W5QHC1 W5P1P1 W5PMW3 W5PC89 W5Q6B7 W5Q7L5 W5PT49 Q9GL09 W5NY89 W5PZB7 W5NZ72 W5NS34 W5PVY1 W5PV11 W5Q1U7 W5NTX8 W5NZI9 W5PIV0	over	0.163827	0.449841	0.0526316
map00860	Porphyrin and chlorophyll metabolism	1	49	20	5237	0.0204082	0.00381898	Q9XT27	Q9XT27 W5P4S5 W5Q633 W5NZV0 W5PQF8 W5QAU1 W5P9J8 E5LCW5 Q8HY31 W5P8G0 W5PZZ9 W5Q8F8 W5P586 W5NU07 W5PM66 W5PU52 W5PKU3 W5PGN9 W5PIT5 W5PT11	over	0.171679	0.449841	0.05
map04664	Fc epsilon RI signaling pathway	1	49	21	5237	0.0204082	0.00400993	A0A0B4J1Q0	W5QFH6 W5QFK5 W5Q1R8 C5IJA1 W5PLS7 B7TJ15 W5Q9X5 W5PM87 W5NX76 A0A0B4J1Q0 C5IJA6 W5PWP0 W5NU92 W5Q7P7 W5Q1D9 W5P7V7 W5Q297 W5NUF2 W5QBA7 W5P790 W5QHQ9	over	0.179459	0.449841	0.047619
map05210	Colorectal cancer	1	49	24	5237	0.0204082	0.00458278	P62896	W5QFH6 P62896 C5IJ99 W5Q1R8 C5IJA1 W5Q8A7 W5PTW5 Q9MZB2 W5PSA7 W5NY24 W5Q9X5 C5IJA6 W5NU92 W5Q7P7 W5PYQ5 W5P7V7 W5P600 W5PC55 W5P506 W5P4Q3 H9CJU8 W5P790 W5PK25 W5QHQ9	over	0.202372	0.449841	0.0416667
map00982	Drug metabolism - cytochrome P450	1	49	25	5237	0.0204082	0.00477373	W5PZU9	W5QDF4 W5QDD0 W5QDB4 W5QDE3 B0LXN9 W5QDB7 W5PC25 Q9N2J6 W5Q2F4 W5Q0E3 W5NYL0 W5Q3F9 W5PC90 W5PZU9 W5NZA9 W5Q894 W5PTW1 W5PVN0 W5QHB9 W5NRG4 W5PIN0 W5PPE2 W5PVT7 W5PGN9 W5Q4K3	over	0.209869	0.449841	0.04
map00260	Glycine, serine and threonine metabolism	1	49	25	5237	0.0204082	0.00477373	W5QIR6	W5P2R0 W5PK04 W5PB83 W5PPZ9 W5QAE8 W5NYL0 W5PB39 W5NZA9 W5QGS4 W5NTG3 W5QIR6 W5P1J8 W5PS11 W5PPD5 W5PBW1 P35623 W5PVY5 W5NRF4 W5P5R4 B2LU26 W5PBH0 W5Q146 W5PQY2 W5PXR2 W5PNA9	over	0.209869	0.449841	0.04
map04650	Natural killer cell mediated cytotoxicity	1	49	27	5237	0.0204082	0.00515562	A0A0B4J1Q0	W5QFH6 W5QFK5 W5Q1R8 C5IJA1 W5PLS7 W5PVK6 W5Q9X5 W5PM87 W5PIJ6 W5PVX8 A0A0B4J1Q0 W5Q7P7 W5PXS6 W5PC55 W5Q297 O97692 W5NR42 W5NUF2 W5NZ14 W5P4P3 W5PS30 W5PBF0 W5P790 W5QHQ9 W5P259 W5Q003 W5PIZ2	over	0.224657	0.449841	0.037037
map05204	Chemical carcinogenesis	1	49	27	5237	0.0204082	0.00515562	W5PZU9	W5QDF4 W5QDD0 W5QDB4 W5QDE3 B0LXN9 W5QDB7 W5PC25 Q9N2J6 W5Q2F4 W5Q0E3 W5PC90 W5Q7Q6 W5NZJ1 W5PZU9 W5PW57 W5Q894 W5PTW1 W5PVN0 W5QHB9 W5NRG4 W5PIN0 W5PHB0 W5P266 W5PPE2 W5PVT7 W5Q0B4 W5PGN9	over	0.224657	0.449841	0.037037
map04064	NF-kappa B signaling pathway	1	49	27	5237	0.0204082	0.00515562	W5PZB7	W5QCL5 W5PZM2 W5PAQ3 W5NT21 B7U170 W5PSP1 W5P1P1 W5NXI9 W5QJA2 W5QBW5 W5QA34 W5Q7L5 W5NYD5 W5PT49 C8BKC7 W5NQP8 W5PH56 O97692 W5Q545 W5PZB7 W5NUF2 W5NZ72 W5NSH4 W5PUR2 W5PWF9 W5NTX8 W5QD84	over	0.224657	0.449841	0.037037
map00071	Fatty acid degradation	1	49	28	5237	0.0204082	0.00534657	W5PTR6	B6UV59 W5PLV2 W5PPG3 W5P1M4 W5QAE8 W5QBF9 W5NQC6 W5Q2F4 W5NQ36 W5PLW6 W5PN85 W5PEH2 W5P358 W5NS74 W5Q9L8 W5PHF2 W5PUC2 W5P878 W5Q9G8 W5QD03 W5PCL4 W5PKD2 W5NRG4 Q7YQR7 W5Q980 W5PTR6 W5QHA4 W5PFE6	over	0.231949	0.449841	0.0357143
map00330	Arginine and proline metabolism	1	49	28	5237	0.0204082	0.00534657	W5QIR6	W5NZQ2 W5NSF7 W5P3I5 W5PLV2 W5PS88 W5PPG3 W5PPZ9 W5QAE8 W5NYL0 W5NUG0 W5PGR4 W5Q0L4 W5PK12 W5PBR7 W5Q9L8 W5NZA9 W5QIZ3 W5Q5E7 W5Q8L1 W5QIR6 W5P8L0 W5Q1C9 W5PJ69 W5P1Z2 W5PL79 W5PMQ2 Q4U3W6 W5PWY0	over	0.231949	0.449841	0.0357143
map04216	Ferroptosis	1	49	28	5237	0.0204082	0.00534657	Q9XT27	W5PF65 K4PF69 W5PG36 W5PA59 W5NZM0 Q9XT27 W5QE14 W5P4S5 W5Q4P4 W5PFC9 W5Q0L4 W5QAU1 W5PN31 W5Q6C4 W5PQI9 W5PAX1 W5Q8K4 W5PJT7 W5PMH1 W5QGG0 W5PCL4 W5Q572 W5PKV0 A3QUJ0 W5P412 W5Q980 W5PTB7 W5QC99	over	0.231949	0.449841	0.0357143
map00980	Metabolism of xenobiotics by cytochrome P450	1	49	28	5237	0.0204082	0.00534657	W5PZU9	W5QDF4 W5QDD0 W5QDB4 W5QDE3 B0LXN9 W5QDB7 W5PC25 Q9N2J6 W5Q2F4 W5Q0E3 W5PJU2 W5PC90 W5Q7Q6 W5PZU9 W5PW57 W5PJJ7 W5Q894 W5PTW1 W5PWG8 W5PVN0 W5PSA0 W5QHB9 W5NRG4 W5PIN0 W5PPE2 W5PVT7 W5Q7M0 W5PGN9	over	0.231949	0.449841	0.0357143
map05416	Viral myocarditis	1	49	33	5237	0.0204082	0.00630132	P62896	P60713 P62896 Q6B3Y2 A0A075B6D9 C5IJA1 A4ZVZ3 Q4LBE3 Q4LBE0 F8T866 W5PVK6 W5PXC6 W5PI17 W5PLF4 Q2TGQ0 Q4LBD8 F8T871 Q4LBE2 W5NUE9 F8TCU8 W5QHD4 W5PVZ9 F8T853 W5Q7P7 W5PKL6 W5PGZ6 W5PFZ0 W5PC55 O97692 W5Q635 W5QAQ8 W5PS30 W5QDF3 W5PDP2	over	0.267414	0.47754	0.030303
map05150	Staphylococcus aureus infection	1	49	33	5237	0.0204082	0.00630132	W5PVL4	W5NPK5 W5Q5A6 W5P5T4 W5NXP6 W5NRI1 W5NXM1 W5NRH2 W5NU00 W5P3R3 W5P5I0 W5NY95 W5NUJ7 W5P6F4 W5PJ66 F8T866 W5PFF9 W5NYA1 Q2TGQ0 W5NXJ3 F8T871 F8TCU8 F8T853 W5P336 W5PVL4 W5P3J3 O97692 W5PDQ9 W5PS30 W5PDS4 W5PDP6 W5P229 W5PGV0 W5P9B0	over	0.267414	0.47754	0.030303
map04390	Hippo signaling pathway	1	49	36	5237	0.0204082	0.00687416	W5P9M5	W5QBD7 P62262 H9CJU6 P60713 W5P303 W5P417 W5Q0Q1 W5Q5C7 W5Q0B5 W5QE45 W5PNV2 W5Q7U7 W5PWN6 W5PJ95 W5NY24 W5PQW2 W5QGN5 W5NYM9 W5PZ02 W5P600 W5P9M5 Q7M303 H9CJU8 W5Q4C1 W5PS30 W5QEP7 W5Q571 W5Q4P3 B3F8Y0 W5Q3F4 W5PX07 W5Q6W3 W5PL23 W5QHF7 W5NZU3 W5NQB9	over	0.287917	0.47754	0.0277778
map05134	Legionellosis	1	49	37	5237	0.0204082	0.00706511	P62896	W5NPN4 W5PG95 C5IJ85 W5Q1L2 C5IWU0 W5PD15 W5NPK5 W5NSB0 W5P5T4 W5NXP6 W5NRI1 W5NXM1 P62896 W5NRH2 W5P010 W5P7A1 W5QGX9 W5Q0L1 W5PGB2 W5PGJ7 W5PXU2 W5PN24 W5NY84 W5PVJ1 W5PC31 W5QJA2 W5Q7L5 W5PTI1 W5PT49 Q9GL09 C8BKC7 W5PC55 W5NQP8 W5Q635 W5PS30 W5PUE6 W5PGV0	over	0.294626	0.47754	0.027027
map05222	Small cell lung cancer	1	49	38	5237	0.0204082	0.00725606	P62896	P62896 C8BKC9 W5QD08 W5PYU4 B0FYY4 W5PSA7 W5PIM5 W5PBD8 W5QDG7 W5P1P1 B2MVY4 C5IJA6 B0FYY5 W5PVM5 W5NQ88 W5NSV3 W5P7V7 W5Q7L5 W5PT49 W5PC55 W5NZ72 W5QJ41 W5PXK2 W5NZQ9 W5PBI6 W5QI61 W5PVY4 W5NSH4 W5P790 W5PK25 W5P983 W5QAD9 W5P813 W5PWF9 W5PP44 W5PUE6 W5QHQ9 W5QH57	over	0.301273	0.47754	0.0263158
map00240	Pyrimidine metabolism	1	49	40	5237	0.0204082	0.00763796	W5PHQ4	W5NYH2 W5Q389 W5PUV3 W5QG62 W5P075 W5PHQ4 W5NQ60 W5QHC1 W5PMW3 W5NYF7 W5P5E8 W5QIN9 W5PC89 B7TJ05 W5QD51 W5PZ10 W5NT70 W5PHG1 W5Q7Y9 W5Q6B7 W5PTU0 W5PXR1 W5P0R7 W5Q252 W5P6A2 W5Q3H9 W5P8E2 W5PXR8 W5Q8F4 W5PWQ1 W5QA02 W5Q861 W5P9T1 W5NRV7 W5PPB8 W5Q1U7 W5NZ32 W5NVU7 W5PIV0 W5Q835	over	0.314383	0.47754	0.025
map00480	Glutathione metabolism	1	49	40	5237	0.0204082	0.00763796	W5PZU9	W5QDF4 W5QDD0 W5QDB4 W5QCD6 W5NZQ2 W5QDE3 Q6XUZ5 B0LXN9 P00349 W5QDB7 G3FIP6 W5PC25 Q9N2J6 W5Q0E3 W5PDJ6 W5PR04 W5PGR4 W5PC90 W5P668 W5PZU9 A1XI85 W5PN31 W5Q6C4 W5Q894 W5PAX1 W5PTW1 W5PQH0 W5PVN0 W5PDN4 W5QFD9 W5PL89 W5P1Z2 W5PMH1 W5NT70 W5QHB9 W5PPE2 W5PE54 W5PVT7 W5Q173 W5PW93	over	0.314383	0.47754	0.025
map04146	Peroxisome	1	49	40	5237	0.0204082	0.00763796	W5PTR6	P09670 W5QCD6 Q6XUZ5 L0CSP6 W5PIU4 W5NUE3 W5QB36 W5NQ36 W5PR04 W5P340 W5NS74 W5NRH5 W5PAS5 W5P772 W5Q894 W5QD93 W5P7N5 A6YAT0 W5PCL4 W5P4D3 W5PX72 W5P6D9 W5PQJ5 W5Q7J2 W5PIZ6 W5P1Z4 W5Q740 W5QDI9 W5Q980 W5PGA4 W5PZL6 W5QIK9 W5PTR6 W5PAU8 W5NSD3 W5QHA4 W5Q0R8 W5PFE6 W5NZ60 W5NTW7	over	0.314383	0.47754	0.025
map05165	Human papillomavirus infection	2	49	122	5237	0.0408163	0.0232958	W5PKR2 Q9GKP4	W5QC41 W5QFH6 Q9MZD9 W5NZR9 W5QFK5 W5Q1R8 W5Q0B5 W5QCP9 M4WED3 W5PWI1 W5PKR2 W5PTE9 A4ZVZ3 W5PB89 W5PWN6 W5PLS7 W5QAT3 W5QD08 Q4LBE3 Q4LBE0 W5PYU4 C8BKE1 W5P481 B0FYY4 W5PRP1 W5Q9D5 W5PSA7 W5PJ95 Q9GKP4 W5NTT7 W5NY24 W5PIM5 W5PXC6 W5Q9X5 W5PM87 W5PI17 W5P2Q6 W5PBD8 W5PTN6 W5QDG7 Q4LBD8 W5P1P1 Q4LBE2 W5NUE9 W5NSM4 W5NXI9 W5NXN7 W5PEN0 B2MVY4 A0A0U2UDT4 C5IJA6 W5QFP0 W5Q501 W5P3W2 W5QIG5 W5PM65 W5P…	over	0.316932	0.47754	0.0163934
map05133	Pertussis	1	49	41	5237	0.0204082	0.00782891	W5PBY2	W5Q9P7 W5P5I7 W5PKD3 W5NPK5 W5P5T4 W5NXP6 W5NRI1 W5PA65 W5NXM1 C5IJ99 W5Q1R8 W5NRH2 W5NU00 W5QD75 B7TJ15 W5PBY2 W5NUJ7 W5P6F4 W5PGJ7 W5Q7G2 Q9MZB2 B0FYY4 W5NYA1 W5NXJ3 W5PJZ2 W5Q3T7 W5NU92 W5QJA2 W5Q7L5 W5PTI1 W5PT49 C8BKC7 W5P336 W5PC55 W5P3J3 W5PDQ9 W5PS30 W5PDS4 W5PDP6 W5PV11 W5PGV0	over	0.320847	0.47754	0.0243902
map04072	Phospholipase D signaling pathway	1	49	45	5237	0.0204082	0.00859271	A0A0B4J1Q0	C5IWU0 W5QFH6 W5QFK5 C5IJ99 W5Q1R8 C5IWU1 W5Q152 W5PLS7 W5Q8A7 W5PUU2 W5PTW5 W5PB37 W5Q9X5 W5PM87 W5P2Q6 W5Q6V5 W5PIJ6 A0A0B4J1Q0 C5IJA6 W5Q501 W5P996 W5P7V7 W5PCW9 Q95JH0 W5PPF1 W5PD88 W5P6K6 W5Q297 W5NUF2 W5QCN4 W5NZ14 W5PMU8 W5P790 B7TJ09 W5PMF2 W5P2U6 W5NQ40 B9VXW5 W5PIH3 W5P6L8 W5QHQ9 W5P9S5 W5PHF5 W5PIZ2 W5Q766	over	0.346113	0.499323	0.0222222
map05145	Toxoplasmosis	1	49	46	5237	0.0204082	0.00878365	P62896	W5NPN4 W5PG95 W5PKD3 W5NSB0 P62896 W5Q1R8 W5QD75 W5QD08 B7TJ15 W5PGB2 F8T866 W5PYU4 C8BKE1 W5Q7G2 B0FYY4 W5NTT2 W5PIM5 W5PBD8 Q2TGQ0 W5NX76 W5P1P1 F8T871 W5PC31 F8TCU8 F8T853 C5IJA6 W5PWP0 W5NU92 W5PVM5 W5NQ88 W5NSV3 W5P7V7 W5Q7L5 W5PT49 C8BKC7 W5PC55 W5Q887 W5Q635 W5Q545 W5NZ72 W5PBI6 W5QBA7 W5PVY4 W5PWF9 W5PK80 W5P7Y9	over	0.352284	0.499323	0.0217391
map04931	Insulin resistance	1	49	48	5237	0.0204082	0.00916555	W5PL60	Q5MIB5 W5QE45 Q5MIB6 W5PNV2 W5PG83 W5Q7U7 W5QEY8 O18751 W5NTT2 W5PIJ6 W5PSD4 W5NTN0 W5Q1L5 C5IJA6 W5PHS9 W5NU92 W5NTI1 W5QCJ2 W5P7V7 W5Q7L5 W5P4A1 W5P321 W5PT49 W5NPP9 W5Q4S7 Q7YQR7 W5Q6A9 W5NZ72 W5PVB4 W5PXK2 W5QD66 W5Q7C2 W5QBA7 W5QH47 W5QIK9 W5PL60 W5Q1Y0 W5P3X9 W5P790 W5PUR2 Q4U3W6 P79365 W5NQ40 B9VXW5 W5P6L7 W5QHQ9 W5Q6N3 W5PM30	over	0.364455	0.499323	0.0208333
map04071	Sphingolipid signaling pathway	1	49	50	5237	0.0204082	0.00954745	A0A0B4J1Q0	W5PKD3 W5QFH6 W5QFK5 C5IJ99 W5Q1R8 W5Q0B5 W5QD75 W5PS49 W5Q152 C5IJA1 W5PWN6 B7TJ15 W5PFY5 W5Q7G2 W5Q2Y6 W5PSA7 W5PJ95 W5PVK6 W5Q9X5 W5PM87 W5NXI9 A0A0B4J1Q0 C5IJA6 W5P3W2 W5PDE3 W5PM65 W5NU92 W5Q7P7 W5PGB5 W5P7V7 W5Q7L5 W5PZ02 W5QJ24 W5P6K6 W5PT49 W5Q297 W5PXK2 W5QBA7 W5NSH4 W5P790 W5NX59 W5NWN4 W5P2U6 Q4U3W6 W5QI95 W5Q2T7 W5PIH3 W5QHQ9 W5P9S5 W5PHF5	over	0.376403	0.499323	0.02
map04024	cAMP signaling pathway	1	49	51	5237	0.0204082	0.0097384	W5PTR6	W5P5I7 W5PKD3 Q9MZD9 C5IJ99 W5Q1R8 W5QE45 W5PWI1 W5PNV2 W5QD75 W5NSD5 P04074 C5IJA1 W5QED8 W5Q7U7 W5Q2S8 P05028 W5PUU2 W5QAM4 W5Q7G2 Q9MZB2 W5Q2Y6 W5PB37 W5PEP1 W5Q9X5 W5PM87 W5Q0B6 W5Q3L8 W5PGI9 W5Q289 C5IJA6 W5Q501 W5NU92 W5Q7P7 W5PGB5 W5P7V7 W5Q7L5 W5PT49 W5P0Z9 W5P945 W5P4J3 W5PBF0 W5PTR6 W5P790 W5NTF9 W5PFE6 W5QHQ9 W5PRV1 W5PM30 W5P9S5 W5P259 W5P0Y1	over	0.382294	0.499323	0.0196078
map04360	Axon guidance	1	49	51	5237	0.0204082	0.0097384	W5P2I4	W5Q9P7 W5PJ56 W5PKD3 W5QFH6 W5PA65 W5QFK5 C5IJ99 W5Q1R8 M4WED3 W5QD75 H9CH14 C5IJA1 W5PUU2 W5QAM4 W5QGL6 W5Q7G2 W5Q2Y6 B0FYY4 C8BKC6 W5PIJ6 B6E1W2 W5PVX8 W5Q7P7 W5PGB5 W5Q7B4 W5QEX4 W5QID2 W5NYD5 W5P3Y8 W5Q2N1 W5Q297 W5Q7S8 W5PM88 W5NUF2 W5Q0K9 W5PBF0 W5NZQ9 W5PSX7 W5P5P0 W5P790 W5QHB1 W5NSB1 W5PQH3 W5Q6W3 W5Q7F5 W5QHQ9 W5Q4Z6 W5QCG2 W5PJV8 W5P2I4 W5P901	over	0.382294	0.499323	0.0196078
map04611	Platelet activation	1	49	53	5237	0.0204082	0.0101203	A0A0B4J1Q0	P60713 W5PL19 W5PKD3 W5Q5A6 W5PQK6 Q9MZD9 W5NQ46 C5IJ99 W5Q1R8 W5QE45 W5Q5H8 W5PWI1 W5PNV2 W5QD75 W5PS49 W5NSD5 W5QH64 W5Q152 W5QED8 W5Q7U7 B7TJ15 W5PVX3 W5QI12 W5QG43 W5P481 W5Q7G2 W5Q2Y6 B0FYY4 W5NTT7 W5Q0B6 A0A0B4J1Q0 C5IJA6 W5Q501 W5PK38 W5PGB5 W5Q4S0 W5P7V7 W5PEU4 W5PDR0 W5NU73 W5P6K6 W5P409 W5PEG6 W5PE90 W5P790 W5PMD8 Q4U3W6 W5PIH3 W5Q7F5 W5PG63 W5QHQ9 W5QF81 W5PHF5	over	0.393913	0.504208	0.0188679
map04210	Apoptosis	1	49	62	5237	0.0204082	0.0118388	P62896	W5PJ75 W5Q9T3 P60713 W5P640 W5QFH6 C5ISA2 W5NV97 W5QC38 P62896 W5QFK5 W5Q1R8 A8IF71 W5PW39 B2ZA85 W5QJ50 W5QAT3 W5Q1F6 W5NRR3 W5NVF9 W5PW95 Q9MZB2 W5PSA7 W5PVK6 W5P762 W5Q9X5 W5PM87 S5FR89 W5P1P1 W5NXI9 W5PQ00 W5P1H0 C5IJA6 W5NU92 W5PZ48 W5P4V7 W5QI78 W5QI70 W5PBB5 W5P7V7 W5Q7L5 W5PTI1 W5P600 W5PTC7 W5PT49 W5PC55 W5Q3N1 W5Q635 W5PFV1 W5NZ72 W5QBA7 W5PE90 W5NSH4 W5P790 W5PIE8 W5PK25 W5PWF9 W5NTX8 …	over	0.443602	0.556677	0.016129
map05418	Fluid shear stress and atherosclerosis	1	49	66	5237	0.0204082	0.0126026	W5PZU9	W5QDF4 P50413 W5QDD0 W5QDB4 W5P5I7 P60713 W5QDE3 A8DR93 W5PHW0 B0LXN9 W5Q4E1 C5IJ99 Q6B3Y2 A0A075B6D9 W5QDB7 W5PC25 Q9N2J6 W5Q0E3 C5IJA1 W5PC90 B7TJ15 W5QAU1 W5PZU9 W5QC00 Q9MZB2 W5PN98 W5PRT2 W5NY24 W5PTW1 W5Q9H0 Q09YJ1 W5P587 W5P408 W5PVN0 W5P1P1 W5P093 W5Q7Z8 C5IJA6 W5PWP0 W5PHS9 B0FYY5 W5NU92 W5Q7P7 W5Q1D9 W5QA34 W5P7V7 W5Q7L5 W5PZG8 C5ISA9 W5QHB9 W5NUU7 W5PT49 W5QAW1 O97692 W5PFV1 W5NZ72 W5P…	over	0.464384	0.571549	0.0151515
map05167	Kaposi's sarcoma-associated herpesvirus infection	1	49	72	5237	0.0204082	0.0137483	P62896	W5P5I7 W5NPK5 W5QFH6 W5P5T4 W5NXP6 W5NRI1 W5NXM1 P62896 B6V716 W5QFK5 W5Q1R8 W5QHP9 W5NRH2 W5NUV1 W5QHP5 C5IJA1 A4ZVZ3 W5PWW2 W5QAT3 B7TJ15 W5Q438 Q4LBE3 Q4LBE0 C8BKE1 Q9MZB2 W5NTT2 W5PSA7 W5PVK6 W5NY24 W5PXC6 W5Q9X5 W5PM87 W5PI17 Q4LBD8 W5P1P1 Q4LBE2 W5NUE9 W5NXI9 W5PVX8 B2MVY4 W5QDF2 A0A0U2UDT4 C5IJA6 W5PWP0 P20003 W5NU92 W5Q1D9 W5PMY4 W5P7V7 W5Q7L5 W5PGZ6 W5PT49 W5P867 W5PC55 O97692 W5Q635 W5N…	over	0.494138	0.596695	0.0138889
map00230	Purine metabolism	1	49	74	5237	0.0204082	0.0141302	W5PHQ4	W5NYH2 C5IJA8 W5PVD4 W5QC41 W5QI77 W5Q389 W5QBE6 W5PR48 W5PJB6 W5P207 W5PUV3 W5QCY6 W5QDE5 W5PJD0 C8BKC9 W5PFM8 W5NS79 W5PHQ4 W5PCV0 W5NYV7 W5Q1I6 W5PSG8 W5P6C1 W5P8E4 W5P228 W5PG10 W5NQ60 W5QHC1 W5PMW3 W5Q780 W5QHS3 W5NYF7 Q2V8X7 W5PX58 W5QIC3 W5NZG4 W5P5E8 W5Q0P5 W5PC89 W5QD97 B7TJ05 W5P1G0 E7ECV8 W5PVP5 W5NT70 W5NQD4 W5Q6B7 W5PKF1 W5PZB1 W5PXR1 W5PDR0 W5NQ72 W5P6A2 W5PLE1 W5Q168 W5P8E2 W5PEG6 …	over	0.503692	0.596968	0.0135135
map05205	Proteoglycans in cancer	1	49	85	5237	0.0204082	0.0162307	W5Q2E1	P60713 W5P5A0 W5PUV9 W5QFH6 W5P4R1 Q9MZD9 W5PU66 W5Q2E1 W5QFK5 C5IJ99 W5NXN2 Q9TTE2 W5Q1R8 Q6B3Y2 A0A075B6D9 W5QE45 M4WED3 W5PT68 W5PWI1 W5PNV2 W5PXV8 C5IJA1 W5Q7U7 W5PLS7 W5PL70 B7TJ15 W5PUU2 W5QAM4 W5NQM5 W5NZK9 W5Q2Y6 W5PB37 B0FYY4 W5Q9D5 W5Q0A5 W5NTT2 W5NY24 W5Q9H0 W5Q9X5 Q09YJ1 W5PM87 W5P587 W5PEL7 W5QDG7 W5P408 W5Q0B6 W5PIJ6 W5Q5L0 C5IJA6 W5QFP0 P20003 B0FYY5 W5Q3T7 W5PGB5 P10764 W5QG66 W5P…	over	0.55316	0.641852	0.0117647
map04932	Non-alcoholic fatty liver disease (NAFLD)	1	49	87	5237	0.0204082	0.0166126	P62896	B9VH04 W5P4E7 Q9N114 W5P8R0 P62896 W5NRE6 W5P5V3 W5P6B2 W5QJ50 W5QAH8 M4WED3 W5PW27 W5PYA5 W5Q0F9 W5P642 W5PPE8 C5IJA1 W5QB34 W5Q216 W5PI58 W5NRY1 W5Q1B0 D5M8S1 W5Q5G6 W5PB27 W5QBF5 A4ZG13 W5P2X9 W5PNR7 W5PUX0 W5QG39 W5PE07 W5P9Q8 W5QF73 W5PUP9 Q9MZB2 W5PSA7 W5Q5Y9 W5NYM7 W5PAR2 A0A0U1YZ59 W5PJ73 W5PWF1 W5PVK6 D6QZ20 Q5MA74 W5QC06 W5P0I2 W5Q0A9 C5IJA6 W5PRT7 W5QHN8 W5PHS9 W5PGA3 W5NU92 B9VGZ9 W5P…	over	0.56162	0.641852	0.0114943
map00190	Oxidative phosphorylation	1	49	90	5237	0.0204082	0.0171854	W5P542	B9VH04 W5PP37 W5PEP7 W5P7E2 W5P4E7 Q9N114 W5NY50 W5P8R0 W5PTA0 W5NRE6 W5PF18 W5P5V3 W5P6B2 W5QAH8 W5PVH8 O78751 W5Q0Q5 W5PW27 W5PYA5 W5Q0F9 W5P642 W5PPE8 W5QB34 W5QDY5 W5PLZ0 W5PL66 W5Q216 W5PI58 W5NRY1 W5Q1B0 D5M8S1 W5Q5G6 W5PB27 W5QBF5 A4ZG13 W5P2X9 W5NZZ3 W5PNR7 W5PUX0 W5QG39 W5PE07 W5QB48 W5P9Q8 W5QF73 W5PKU1 W5PUP9 W5QEA9 W5P7L2 W5Q5Y9 W5NYM7 W5PAR2 W5NYE0 W5PJ73 W5PWF1 W5Q5T7 D6QZ20 Q5MA74 …	over	0.574017	0.642306	0.0111111
map04145	Phagosome	1	49	92	5237	0.0204082	0.0175673	W5PVL4	W5PPT6 P60713 W5PJG7 B2LYK6 W5NPK5 W5P669 W5P5T4 C5ISA2 D0VWY9 W5NSS8 W5PLV3 W5NXP6 W5QC38 W5NRI1 W5NXM1 W5QBQ8 W5NRH2 C5IJ98 W5PY17 W5QGX9 W5PVH8 C5IJA1 A4ZVZ3 W5NYZ5 W5QDY5 W5PLZ0 W5NYP8 W5NUI0 W5Q2P5 W5PGH7 W5NVF9 W5NZZ3 Q4LBE3 Q4LBE0 W5PW95 F8T866 W5NVS4 W5NUZ1 B0FYY4 W5P7L2 W5P098 W5NZC4 W5NYE0 W5Q5T7 W5PXC6 W5PI17 Q2TGQ0 W5PWF2 W5QGC4 Q4LBD8 F8T871 Q4LBE2 W5NTF2 W5NUE9 W5Q0Q2 W5QJ49 F8TCU8 …	over	0.58209	0.642306	0.0108696
map05012	Parkinson's disease	1	49	98	5237	0.0204082	0.018713	P62896	W5PK66 W5PW62 B9VH04 W5PP37 W5Q399 W5PEP7 B2MVX0 W5PKD3 W5P4E7 Q9N114 W5PG36 B2MVW9 Q9MZD9 W5NY50 W5NZM0 W5P8R0 P62896 B2MVW8 W5PTA0 W5NRE6 W5P5V3 W5P6B2 W5QAH8 W5PWI1 W5QD75 O78751 W5Q0Q5 W5PW27 W5PYA5 W5Q0F9 W5P642 W5PPE8 W5PVT6 W5QB34 W5PUL3 W5Q216 W5PI58 W5NRY1 W5Q1B0 D5M8S1 W5Q5G6 W5PB27 W5QBF5 A4ZG13 W5P2X9 W5PNR7 W5PUX0 W5QG39 W5PE07 W5P9Q8 W5QF73 W5Q7G2 W5PUP9 W5QEA9 W5Q5Y9 W5NYM7 W5PAR2 …	over	0.60542	0.65377	0.0102041
map05010	Alzheimer's disease	1	49	100	5237	0.0204082	0.0190949	P62896	D7R7V6 B9VH04 W5PP37 W5P5I7 W5PEP7 W5PF12 W5P4E7 Q9N114 W5NY50 W5P8R0 P62896 W5PTA0 W5NRE6 W5Q1R8 A8IF71 W5P5V3 W5P6B2 B2ZA85 W5QAH8 O78751 W5Q0Q5 W5PW27 W5PS49 P0DN39 W5PYA5 W5Q0F9 W5P642 W5PPE8 W5QB34 W5Q216 W5PI58 W5NRY1 W5QAT3 W5Q1B0 D5M8S1 W5Q5G6 W5PB27 W5QBF5 A4ZG13 W5P2X9 W5PNR7 W5PUX0 W5QG39 W5PE07 W5P9Q8 W5QF73 W5PUP9 W5QEA9 W5Q3Y8 W5Q5Y9 W5NYM7 W5PAR2 W5PJ73 W5PWF1 W5PVK6 D6QZ20 Q5MA74 …	over	0.61291	0.65377	0.01
map05169	Epstein-Barr virus infection	1	49	105	5237	0.0204082	0.0200496	W5PZB7	W5QBD7 P62262 A4ZYA6 H9CJU6 W5NPN4 W5PG95 W5P303 W5P417 W5NSB0 Q9MZD9 W5Q805 W5Q0Q1 W5NZR9 W5QCP6 W5PWA8 W5Q389 W5PFU1 W5PW97 W5PLB9 W5P9K6 W5Q2N2 C5IJA0 W5NVT3 W5PWI1 W5QCL5 W5P8Z3 A4ZVZ3 W5QHM6 W5QHD8 B7TJ15 W5PGB2 A7UHZ2 Q4LBE3 Q4LBE0 W5P0D5 W5QG19 W5PSI1 W5NT21 W5PNT5 Q9MZB2 W5NTT2 W5P9R3 B7U170 W5NQ60 W5PXC6 W5QHC1 W5PI17 W5P6G0 W5NX76 Q4LBD8 W5P1P1 Q4LBE2 W5NUE9 W5PMW3 W5NXI9 W5P621 W5PC31 …	over	0.631029	0.655022	0.00952381
map03010	Ribosome	1	49	106	5237	0.0204082	0.0202406	W5P1C7	W5QBE7 W5PYQ7 W5NQ87 W5P694 W5PH51 W5PPH6 W5Q675 W5QG75 W5PMC5 W5Q000 W5NTE7 W5PU40 A6YRY8 P0C276 W5Q8J9 W5PFD9 W5PNV0 W5PUD2 K4P486 W5QFA5 W5Q4S3 W5P5T8 W5P6P2 W5P114 W5P4C0 D4P8H6 W5P3H2 W5QFZ8 W5QAY7 W5PUK3 W5PSW9 A8D8X1 K4P1S8 A0A140GI28 W5PYH9 W5PQ79 W5NX91 W5Q3A0 W5NS67 W5PQX4 W5PLN8 W5PUU0 W5PQC5 W5PXV8 W5PEV6 W5NXM4 W5PIY3 W5Q1N8 W5PUU6 W5PSS9 W5QEJ5 W5Q9Z9 W5PPT7 W5PPE7 Q6Q311 W5Q496 Q8H…	over	0.634552	0.655022	0.00943396
map05016	Huntington's disease	1	49	114	5237	0.0204082	0.0217682	P62896	P09670 W5PW62 B9VH04 W5PP37 W5PEP7 B2MVX0 W5P4E7 Q9N114 W5PG36 B2MVW9 W5NY50 W5NZM0 W5P8R0 W5P8K0 P62896 B2MVW8 W5PUT6 W5PTA0 W5Q389 W5NRE6 W5P5V3 W5P6B2 W5QB02 W5QAH8 W5PMA0 W5QHF2 O78751 W5Q0Q5 W5PW27 W5PS49 W5PYA5 W5Q0F9 W5P642 W5PPE8 W5P8Q0 W5QB34 W5PPS6 W5Q216 W5PI58 W5NRY1 W5Q1B0 D5M8S1 W5Q5G6 W5PB27 W5PVL6 W5QBF5 A4ZG13 W5P2X9 W5PNR7 W5PSJ3 W5P340 W5PUX0 W5QG39 W5PE07 W5P9Q8 W5QF73 W5NVY3 …	under	0.661574	0.672075	0.00877193
map05200	Pathways in cancer	1	49	127	5237	0.0204082	0.0242505	P62896	A8DR93 W5PKD3 W5NQ92 W5QFH6 W5PHW0 Q9MZD9 C5IWV1 W5Q5C7 W5Q4E1 P62896 B6V716 W5QFK5 C5IJ99 W5Q1R8 W5QHP9 M4WED3 W5NUV1 W5PWI1 W5QD75 W5PRS6 W5PS49 W5QHP5 W5PU75 W5Q152 C5IJA1 W5PLS7 W5PWW2 W5QAT3 W5QD08 W5Q8A7 W5Q438 W5Q4Z9 W5PTW5 W5PYU4 C8BKE1 W5Q7G2 Q9MZB2 W5P271 W5Q2Y6 B0FYY4 W5NTT2 W5PSA7 W5P9L8 W5PVK6 W5NY24 W5PIM5 W5Q9H0 W5Q9X5 W5PM87 W5PBD8 W5QDG7 W5P1P1 W5Q9Q0 W5Q7R8 W5P8I5 B2MVW3 B2MVY4 …	under	0.701366	0.701366	0.00787402

## Sheet: PF vs MF
Map_ID	Map_Name	Test	TestAll	Ref	RefAll	Test_per	Ref_per	Test_Seq	Ref_Seq	Over_Under	P value	FDR	richFactor
map00982	Drug metabolism - cytochrome P450	3	44	25	5237	0.0681818	0.00477373	B0LXN9 W5PVN0 W5PZU9	W5QDF4 W5QDD0 W5QDB4 W5QDE3 B0LXN9 W5QDB7 W5PC25 Q9N2J6 W5Q2F4 W5Q0E3 W5NYL0 W5Q3F9 W5PC90 W5PZU9 W5NZA9 W5Q894 W5PTW1 W5PVN0 W5QHB9 W5NRG4 W5PIN0 W5PPE2 W5PVT7 W5PGN9 W5Q4K3	over	0.00111879	0.0219209	0.12
map05204	Chemical carcinogenesis	3	44	27	5237	0.0681818	0.00515562	B0LXN9 W5PVN0 W5PZU9	W5QDF4 W5QDD0 W5QDB4 W5QDE3 B0LXN9 W5QDB7 W5PC25 Q9N2J6 W5Q2F4 W5Q0E3 W5PC90 W5Q7Q6 W5NZJ1 W5PZU9 W5PW57 W5Q894 W5PTW1 W5PVN0 W5QHB9 W5NRG4 W5PIN0 W5PHB0 W5P266 W5PPE2 W5PVT7 W5Q0B4 W5PGN9	over	0.00140623	0.0219209	0.111111
map00980	Metabolism of xenobiotics by cytochrome P450	3	44	28	5237	0.0681818	0.00534657	B0LXN9 W5PVN0 W5PZU9	W5QDF4 W5QDD0 W5QDB4 W5QDE3 B0LXN9 W5QDB7 W5PC25 Q9N2J6 W5Q2F4 W5Q0E3 W5PJU2 W5PC90 W5Q7Q6 W5PZU9 W5PW57 W5PJJ7 W5Q894 W5PTW1 W5PWG8 W5PVN0 W5PSA0 W5QHB9 W5NRG4 W5PIN0 W5PPE2 W5PVT7 W5Q7M0 W5PGN9	over	0.00156578	0.0219209	0.107143
map00480	Glutathione metabolism	3	44	40	5237	0.0681818	0.00763796	B0LXN9 W5PVN0 W5PZU9	W5QDF4 W5QDD0 W5QDB4 W5QCD6 W5NZQ2 W5QDE3 Q6XUZ5 B0LXN9 P00349 W5QDB7 G3FIP6 W5PC25 Q9N2J6 W5Q0E3 W5PDJ6 W5PR04 W5PGR4 W5PC90 W5P668 W5PZU9 A1XI85 W5PN31 W5Q6C4 W5Q894 W5PAX1 W5PTW1 W5PQH0 W5PVN0 W5PDN4 W5QFD9 W5PL89 W5P1Z2 W5PMH1 W5NT70 W5QHB9 W5PPE2 W5PE54 W5PVT7 W5Q173 W5PW93	over	0.00440223	0.0369787	0.075
map01524	Platinum drug resistance	3	44	40	5237	0.0681818	0.00763796	B0LXN9 W5PVN0 W5PZU9	W5QDF4 W5QDD0 W5QDB4 W5QDE3 B0LXN9 P62896 W5Q1R8 W5QDB7 W5PC25 Q9N2J6 W5Q0E3 W5PC90 W5QAT3 W5PZU9 W5PSA7 W5PVK6 W5PTW1 W5PVN0 W5P2D1 C5IJA6 W5P7V7 W5P600 W5QHB9 W5PNI2 W5PC55 W5P506 W5P4Q3 W5Q635 W5PPE2 W5PVT7 W5QBA7 W5P790 W5PK25 W5P8P0 W5PWF9 W5PUE6 W5QHQ9 W5PQJ8 W5PJA8 W5QAF8	over	0.00440223	0.0369787	0.075
map05418	Fluid shear stress and atherosclerosis	3	44	66	5237	0.0681818	0.0126026	B0LXN9 W5PVN0 W5PZU9	W5QDF4 P50413 W5QDD0 W5QDB4 W5P5I7 P60713 W5QDE3 A8DR93 W5PHW0 B0LXN9 W5Q4E1 C5IJ99 Q6B3Y2 A0A075B6D9 W5QDB7 W5PC25 Q9N2J6 W5Q0E3 C5IJA1 W5PC90 B7TJ15 W5QAU1 W5PZU9 W5QC00 Q9MZB2 W5PN98 W5PRT2 W5NY24 W5PTW1 W5Q9H0 Q09YJ1 W5P587 W5P408 W5PVN0 W5P1P1 W5P093 W5Q7Z8 C5IJA6 W5PWP0 W5PHS9 B0FYY5 W5NU92 W5Q7P7 W5Q1D9 W5QA34 W5P7V7 W5Q7L5 W5PZG8 C5ISA9 W5QHB9 W5NUU7 W5PT49 W5QAW1 O97692 W5PFV1 W5NZ72 W5P…	over	0.0175279	0.113852	0.0454545
map05152	Tuberculosis	3	44	68	5237	0.0681818	0.0129845	W5PBE0 W5PEE9 W5QI70	W5P5I7 W5Q1L2 B2LYK6 W5NPK5 W5Q4W8 W5P5T4 W5PLV3 W5NXP6 W5NRI1 W5NXM1 P62896 C5IJ99 W5QBQ8 W5Q1R8 W5NRH2 C5IJ98 P54230 W5Q2P5 W5QAT3 B7TJ15 W5QAM4 F8T866 C8BKE1 W5PSA7 W5P098 W5NYE0 W5PVK6 P79362 Q2TGQ0 W5PWF2 F8T871 W5NXI9 W5PVX8 A0A0B4J1Q0 F8TCU8 F8T853 C5IJA6 W5NU92 W5NRT9 W5QJA2 W5PS52 W5QBW5 W5QI70 W5P7V7 W5Q7L5 W5PBE0 P79360 W5PT49 Q9GL09 W5NQT2 C8BKC7 W5PUJ5 W5PUJ2 W5PC55 W5Q635 W5P3S7 W5P…	over	0.0189753	0.113852	0.0441176
map04974	Protein digestion and absorption	2	44	33	5237	0.0454545	0.00630132	W5Q4S0 W5P8W6	W5Q5Q6 W5QCP9 W5P8W6 P04074 W5PTE9 P05028 W5P481 W5NTT7 W5PEP1 W5Q8K4 W5PTN6 W5P726 W5Q4S0 W5PST4 W5PMZ3 W5PZR5 W5Q009 W5P945 W5PSB6 W5PD62 W5Q4M3 W5P983 W5QDH3 W5QAD9 W5Q1Y9 W5P813 W5QB88 W5P7X4 W5PQS6 W5NXS4 W5QH57 W5P879 W5PCS4	over	0.0308928	0.162187	0.0606061
map00740	Riboflavin metabolism	1	44	5	5237	0.0227273	0.000954745	W5PXR1	W5P583 W5P9J8 W5PXR1 W5PSF9 W5P6H9	over	0.0413243	0.184743	0.2
map04612	Antigen processing and presentation	2	44	40	5237	0.0454545	0.00763796	W5PBE0 W5QI70	W5NPN4 W5PG95 W5QD49 W5PJG7 W5QD41 A8DR93 C6JUQ0 W5NSB0 W5PHW0 W5PVL5 A4ZVZ3 W5NYZ5 W5PGB2 Q4LBE3 Q4LBE0 F8T866 A4ZVY8 W5P0N8 W5PXC6 W5PI17 Q2TGQ0 Q4LBD8 S5FR89 F8T871 Q4LBE2 W5NUE9 W5PC31 F8TCU8 F8T853 W5PUH5 W5QI70 B5A5A9 W5PGZ6 W5PBE0 W5PCZ7 W5PCG2 W5PFV1 W5PUW2 W5QGE7 W5P7Y9	over	0.0439864	0.184743	0.05
map00340	Histidine metabolism	1	44	10	5237	0.0227273	0.00190949	W5Q5Q7	W5P3I5 W5PLV2 W5PPG3 W5QAE8 W5NYL0 W5Q5Q7 W5Q9L8 W5NZA9 W5PKY1 W5PIN0	over	0.0809782	0.284348	0.1
map00760	Nicotinate and nicotinamide metabolism	1	44	11	5237	0.0227273	0.00210044	W5PXR1	W5PUV3 W5Q3F9 W5P316 W5PFI3 W5P9X8 W5PMJ7 W5NYF7 W5PXR1 W5Q8F4 W5NPU0 W5Q4K3	over	0.0887143	0.284348	0.0909091
map04015	Rap1 signaling pathway	2	44	61	5237	0.0454545	0.0116479	W5P4Q6 W5QJ84	W5P6Q5 W5P5I7 P60713 W5PKD3 W5QFH6 W5PQK6 W5QFK5 C5IJ99 W5Q1R8 M4WED3 W5QD75 W5PRS6 W5PS49 W5NSD5 C5IJA1 W5QED8 W5Q8A7 B7TJ15 W5PUU2 W5Q4Z9 W5QI12 W5PTW5 W5Q7G2 B0FYY4 W5NY24 W5Q9X5 W5PM87 W5NX76 W5PLW1 B2MVW3 C5IJA6 W5QFP0 W5Q501 W5PK38 W5P3G5 W5PWP0 P20003 W5Q7P7 W5P996 W5P7V7 W5P6K6 Q7M303 W5Q297 W5P4J3 W5NUF2 W5QCN4 W5PS30 W5P790 B0FN90 W5P7M7 W5NQ40 W5PIH3 W5Q6W3 W5P4Q6 W5QHQ9 W5PGV0 W5NWB2 …	over	0.0924853	0.284348	0.0327869
map00770	Pantothenate and CoA biosynthesis	1	44	12	5237	0.0227273	0.00229139	W5PXR1	O97932 W5NXJ7 W5PYG2 W5QGT7 W5Q7Y9 W5PXR1 W5Q252 W5NX68 W5Q9Q5 W5NW49 W5NRI3 M4WXC2	over	0.0963869	0.284348	0.0833333
map00565	Ether lipid metabolism	1	44	13	5237	0.0227273	0.00248234	W5PBV4	W5PDJ5 W5Q3A5 W5P0A6 W5PBV4 W5PCW9 W5NXJ5 W5PD88 W5Q7J2 W5P9G8 W5P6P1 W5QBR4 W5Q3W3 W5P9S5	over	0.103996	0.284348	0.0769231
map04142	Lysosome	2	44	67	5237	0.0454545	0.0127936	W5PEE9 W5QI70	W5PUT6 W5NSH8 W5PPS6 W5PTE0 Q9MZS8 W5P1Q0 W5PFY5 W5NVY3 W5PF33 W5NYE0 W5PFM2 W5PAJ2 W5PWF2 S5FR89 W5NPI3 W5Q5W2 W5NTF2 W5QG24 B2LSM7 W5P1H0 W5P1A5 W5NVW7 W5NZ62 W5PS45 B2LSM5 B2LSM6 W5PUH5 W5PZ48 W5P0Z7 W5NU86 W5PYH6 W5P3C6 W5QI78 W5QI70 W5PBB5 W5QFH0 W5Q1M0 W5PAM4 W5PVT4 W5NW80 W5P3H8 W5NU07 W5Q689 W5Q6N9 W5PUJ5 W5PWK5 W5NUI6 W5Q6T1 W5PUJ2 W5P3N6 W5Q3N1 W5Q6C5 W5P3S7 W5Q4L7 W5PFV1 W5PKU3 W5PKV1 …	over	0.108323	0.284348	0.0298507
map04115	p53 signaling pathway	1	44	15	5237	0.0227273	0.00286424	W5NUN7	P62896 W5PSA7 W5PVK6 B2MVY4 W5QFP0 W5NUN7 B7U175 W5PC55 W5Q635 W5Q8T2 W5PXK2 W5PQX5 W5PUE6 W5PY83 W5Q766	over	0.119028	0.294068	0.0666667
map04350	TGF-beta signaling pathway	1	44	17	5237	0.0227273	0.00324613	A2ICA4	B8QGA5 C5IJ99 Q9TTE2 W5Q1R8 W5Q0B5 W5PWN6 W5PKX8 W5QFP0 W5PGB5 W5Q8V5 W5PZ02 P31514 W5QBL2 H9CJU8 A2ICA4 W5PZY0 W5PZ62	over	0.133812	0.295796	0.0588235
map00500	Starch and sucrose metabolism	1	44	17	5237	0.0227273	0.00324613	W5PXR1	Q5MIB5 W5PJB6 W5P323 Q5MIB6 W5QFN9 W5PJD0 W5P659 W5Q5V0 O18751 W5PSD4 W5P5C5 W5PXR1 W5QH52 W5NW80 W5PJJ5 W5Q8M3 W5PTP8	over	0.133812	0.295796	0.0588235
map00250	Alanine, aspartate and glutamate metabolism	1	44	20	5237	0.0227273	0.00381898	W5Q5Q7	W5PS88 W5NRK4 W5QEY8 W5NUG0 W5Q9C4 W5PCV0 W5P0T6 W5Q5Q7 W5P6C1 W5P9A0 W5NRA9 W5NTN0 W5Q780 W5PWH8 W5PL79 W5QD51 W5P3L4 W5QBP6 W5QD37 W5P1C5	over	0.155536	0.320148	0.05
map04550	Signaling pathways regulating pluripotency of stem cells	1	44	21	5237	0.0227273	0.00400993	A2ICA4	W5QFH6 W5QFK5 W5Q1R8 W5PLS7 B7TJ15 W5NTT2 W5NY24 W5Q9X5 W5PM87 C5IJA6 P20003 W5P7V7 H9CJU8 A2ICA4 W5QEP7 W5PZY0 W5P790 W5Q571 W5PK80 W5QHF7 W5QHQ9	over	0.162658	0.320148	0.047619
map04925	Aldosterone synthesis and secretion	1	44	22	5237	0.0227273	0.00420088	W5P4Q6	W5P5I7 Q9MZD9 W5P131 W5PWI1 W5PS49 B5TQZ6 W5PU75 W5QAM4 P79245 W5P841 W5Q1E0 W5Q501 W5QAK7 W5P6K6 W5Q297 W5Q887 W5PE90 W5PIH3 W5P4Q6 W5QF81 W5PM30 W5PHF5	over	0.169722	0.320148	0.0454545
map04145	Phagosome	2	44	92	5237	0.0454545	0.0175673	W5PEE9 W5QI70	W5PPT6 P60713 W5PJG7 B2LYK6 W5NPK5 W5P669 W5P5T4 C5ISA2 D0VWY9 W5NSS8 W5PLV3 W5NXP6 W5QC38 W5NRI1 W5NXM1 W5QBQ8 W5NRH2 C5IJ98 W5PY17 W5QGX9 W5PVH8 C5IJA1 A4ZVZ3 W5NYZ5 W5QDY5 W5PLZ0 W5NYP8 W5NUI0 W5Q2P5 W5PGH7 W5NVF9 W5NZZ3 Q4LBE3 Q4LBE0 W5PW95 F8T866 W5NVS4 W5NUZ1 B0FYY4 W5P7L2 W5P098 W5NZC4 W5NYE0 W5Q5T7 W5PXC6 W5PI17 Q2TGQ0 W5PWF2 W5QGC4 Q4LBD8 F8T871 Q4LBE2 W5NTF2 W5NUE9 W5Q0Q2 W5QJ49 F8TCU8 …	over	0.180416	0.320148	0.0217391
map00051	Fructose and mannose metabolism	1	44	24	5237	0.0227273	0.00458278	W5QAJ2	W5PC00 W5P5W9 W5P1X9 W5P5K7 W5PWG1 W5P659 W5NQP9 W5PQK3 W5QDD4 W5QIT0 W5Q563 W5NY53 P07846 W5PFR8 W5PSZ8 W5NXP7 W5QG46 W5QAJ2 W5PI45 P52210 W5PSB5 W5P4P4 W5PTP8 W5QCS8	over	0.183674	0.320148	0.0416667
map00260	Glycine, serine and threonine metabolism	1	44	25	5237	0.0227273	0.00477373	W5QIR6	W5P2R0 W5PK04 W5PB83 W5PPZ9 W5QAE8 W5NYL0 W5PB39 W5NZA9 W5QGS4 W5NTG3 W5QIR6 W5P1J8 W5PS11 W5PPD5 W5PBW1 P35623 W5PVY5 W5NRF4 W5P5R4 B2LU26 W5PBH0 W5Q146 W5PQY2 W5PXR2 W5PNA9	over	0.190564	0.320148	0.04
map04650	Natural killer cell mediated cytotoxicity	1	44	27	5237	0.0227273	0.00515562	W5NR42	W5QFH6 W5QFK5 W5Q1R8 C5IJA1 W5PLS7 W5PVK6 W5Q9X5 W5PM87 W5PIJ6 W5PVX8 A0A0B4J1Q0 W5Q7P7 W5PXS6 W5PC55 W5Q297 O97692 W5NR42 W5NUF2 W5NZ14 W5P4P3 W5PS30 W5PBF0 W5P790 W5QHQ9 W5P259 W5Q003 W5PIZ2	over	0.204175	0.32806	0.037037
map00330	Arginine and proline metabolism	1	44	28	5237	0.0227273	0.00534657	W5QIR6	W5NZQ2 W5NSF7 W5P3I5 W5PLV2 W5PS88 W5PPG3 W5PPZ9 W5QAE8 W5NYL0 W5NUG0 W5PGR4 W5Q0L4 W5PK12 W5PBR7 W5Q9L8 W5NZA9 W5QIZ3 W5Q5E7 W5Q8L1 W5QIR6 W5P8L0 W5Q1C9 W5PJ69 W5P1Z2 W5PL79 W5PMQ2 Q4U3W6 W5PWY0	over	0.210896	0.32806	0.0357143
map05412	Arrhythmogenic right ventricular cardiomyopathy (ARVC)	1	44	30	5237	0.0227273	0.00572847	W5QDE8	W5QG29 P60713 W5P640 W5Q5C7 W5P4R9 W5Q466 B0FYY4 W5NY24 W5P0L8 W5PLF4 W5Q7R8 W5PEN0 W5PVZ9 W5P9P1 B0FYY5 W5Q3T7 W5NSV3 W5QG66 W5NQS2 W5QFD5 W5PP73 W5QAQ8 A0A0R7F1J7 W5PAD9 W5PEY8 W5Q7Z7 W5QDE8 W5Q5Y1 W5PTG0 W5P0Y1	over	0.224172	0.336257	0.0333333
map05150	Staphylococcus aureus infection	1	44	33	5237	0.0227273	0.00630132	W5PFF9	W5NPK5 W5Q5A6 W5P5T4 W5NXP6 W5NRI1 W5NXM1 W5NRH2 W5NU00 W5P3R3 W5P5I0 W5NY95 W5NUJ7 W5P6F4 W5PJ66 F8T866 W5PFF9 W5NYA1 Q2TGQ0 W5NXJ3 F8T871 F8TCU8 F8T853 W5P336 W5PVL4 W5P3J3 O97692 W5PDQ9 W5PS30 W5PDS4 W5PDP6 W5P229 W5PGV0 W5P9B0	over	0.243677	0.341148	0.030303
map00520	Amino sugar and nucleotide sugar metabolism	1	44	33	5237	0.0227273	0.00630132	W5QAJ2	W5QCI3 W5PJB6 W5P323 W5QFN9 W5PJD0 W5NUG3 W5QEY8 W5PQL0 W5P5K7 W5PNC2 W5Q0A8 W5P659 W5Q563 W5NY53 W5QG47 W5NTN0 W5PIM8 W5PNZ1 W5PC32 W5Q9L2 W5PB30 B2LSM6 W5NXP7 W5P3C6 W5QG46 W5QAJ2 W5P3N6 W5PSB5 W5PM73 W5P4P4 W5PTP8 W5PPQ4 W5PHB8	over	0.243677	0.341148	0.030303
map00240	Pyrimidine metabolism	1	44	40	5237	0.0227273	0.00763796	W5PXR1	W5NYH2 W5Q389 W5PUV3 W5QG62 W5P075 W5PHQ4 W5NQ60 W5QHC1 W5PMW3 W5NYF7 W5P5E8 W5QIN9 W5PC89 B7TJ05 W5QD51 W5PZ10 W5NT70 W5PHG1 W5Q7Y9 W5Q6B7 W5PTU0 W5PXR1 W5P0R7 W5Q252 W5P6A2 W5Q3H9 W5P8E2 W5PXR8 W5Q8F4 W5PWQ1 W5QA02 W5Q861 W5P9T1 W5NRV7 W5PPB8 W5Q1U7 W5NZ32 W5NVU7 W5PIV0 W5Q835	over	0.287345	0.389307	0.025
map04926	Relaxin signaling pathway	1	44	46	5237	0.0227273	0.00878365	W5Q4S0	W5PZK7 W5PKD3 W5QFH6 Q9MZD9 B6V716 W5QFK5 W5Q1R8 W5QHP9 W5NUV1 W5PWI1 W5QD75 W5QHP5 W5PLS7 W5PWW2 B7TJ15 W5Q438 W5P481 W5Q7G2 Q9MZB2 W5NTT7 W5Q9H0 W5Q9X5 W5PM87 C5IJA6 W5Q501 W5NU92 W5Q4S0 W5Q1D9 W5P7V7 W5Q7L5 W5P6K6 W5PT49 W5PNY5 W5Q297 W5NZ14 W5P790 B0FN90 W5P983 W5QAD9 W5P813 Q4U3W6 W5PIH3 W5QHQ9 W5QH57 W5PM30 W5PHF5	over	0.322806	0.41815	0.0217391
map04933	AGE-RAGE signaling pathway in diabetic complications	1	44	47	5237	0.0227273	0.0089746	W5Q4S0	W5QFH6 W5QFK5 W5Q1R8 M4WED3 C5IJA1 B7TJ15 W5NRL0 C8BKE1 W5P481 Q9MZB2 W5NTT2 W5PSA7 W5NTT7 W5Q9H0 W5QDG7 B2MVY4 C5IJA6 W5NRR9 W5QCC1 W5NU92 W5Q4S0 W5P1W6 W5QA34 W5NR71 W5P7V7 W5Q7L5 W5P6K6 W5PT49 W5NPP9 W5PC55 W5Q297 O97692 H9CJU8 W5NUF2 W5QC99 W5QI61 W5P790 B0FN90 W5P983 W5QAD9 W5P813 Q4U3W6 W5PIH3 W5QHQ9 W5QH57 W5P259 W5PHF5	over	0.328546	0.41815	0.0212766
map05146	Amoebiasis	1	44	52	5237	0.0227273	0.00992935	W5Q4S0	W5PFJ0 W5P708 B2LYK6 W5QJ62 Q9MZD9 W5PLV3 D8X187 W5PWA8 W5QBQ8 C5IJ98 W5PWI1 W5PS49 W5PU75 W5QD08 W5PS64 W5PID9 W5PYU4 W5P481 W5NTT7 W5PIM5 W5PBD8 W5QDG7 W5PDR5 W5PE53 W5Q501 W5PVM5 W5Q4S0 W5QJA2 W5NQ88 W5NV50 W5Q7L5 W5NVY5 W5P6K6 W5PT49 W5NU55 W5PC55 W5Q297 W5PS30 W5NZQ9 W5PBI6 W5PVY4 W5P790 W5P983 W5QAD9 W5P813 W5P4G4 W5PIH3 W5PWY0 W5QHQ9 W5QH57 W5PGV0 W5PHF5	over	0.356541	0.422335	0.0192308
map04140	Autophagy - animal	1	44	52	5237	0.0227273	0.00992935	W5PEE9	B2LYK6 W5QFH6 Q9MZD9 W5QFK5 W5Q1R8 W5QJ50 W5PWI1 W5Q6J0 W5PWN6 W5PUU2 W5PB37 W5Q9X5 W5PM87 W5P2Q6 S5FR89 C5IJ90 W5PZR0 W5PVE8 W5QDF2 C5IJA6 W5Q050 C5IJ87 W5PHS9 W5NU92 W5Q0H0 W5PMY4 W5PNP6 W5P7V7 W5Q875 W5PUJ5 W5PW12 W5PUJ2 W5NPP9 W5NZJ8 W5PFV1 W5P0K1 W5PEE9 W5PXK2 W5PTB7 W5QBA7 W5Q1K7 W5PE90 W5P790 W5PUR2 W5P4G4 W5P9N2 B9VXW5 W5P6L8 W5QHQ9 W5PVZ2 W5NQQ5 W5Q766	over	0.356541	0.422335	0.0192308
map04611	Platelet activation	1	44	53	5237	0.0227273	0.0101203	W5Q4S0	P60713 W5PL19 W5PKD3 W5Q5A6 W5PQK6 Q9MZD9 W5NQ46 C5IJ99 W5Q1R8 W5QE45 W5Q5H8 W5PWI1 W5PNV2 W5QD75 W5PS49 W5NSD5 W5QH64 W5Q152 W5QED8 W5Q7U7 B7TJ15 W5PVX3 W5QI12 W5QG43 W5P481 W5Q7G2 W5Q2Y6 B0FYY4 W5NTT7 W5Q0B6 A0A0B4J1Q0 C5IJA6 W5Q501 W5PK38 W5PGB5 W5Q4S0 W5P7V7 W5PEU4 W5PDR0 W5NU73 W5P6K6 W5P409 W5PEG6 W5PE90 W5P790 W5PMD8 Q4U3W6 W5PIH3 W5Q7F5 W5PG63 W5QHQ9 W5QF81 W5PHF5	over	0.362001	0.422335	0.0188679
map03015	mRNA surveillance pathway	1	44	55	5237	0.0227273	0.0105022	W5PMG4	W5P8C2 W5Q0B5 W5QE45 W5PNV2 W5QHH5 W5PG71 W5Q7U7 W5PWN6 W5NVU4 W5PJ95 W5NPI6 W5QAS3 W5QFP1 W5PAZ2 W5PW79 W5P2U4 W5QH63 W5PQ42 W5PMG4 W5NYC5 W5PTS9 W5P3W2 W5PM50 W5PM65 W5PFN0 W5Q952 W5QDK8 W5QGM3 W5P6N8 W5QBR1 W5PZ02 W5PNL4 W5P7G2 W5QJ24 W5Q7E7 K4PF82 W5QDH4 W5Q0D9 W5NSC2 W5QCU3 W5NVX3 W5Q222 W5P8Z8 W5PYW7 W5PDD3 W5QAA0 W5PR91 W5PTM6 W5NWN4 W5Q524 W5PER0 W5Q0F2 W5PKX7 W5Q3B0 W5PVU9	over	0.372786	0.423163	0.0181818
map04610	Complement and coagulation cascades	1	44	60	5237	0.0227273	0.0114569	W5PFF9	W5NPK5 W5Q5A6 W5P5T4 P32262 W5NXP6 W5NRI1 W5NQ46 W5NXM1 W5NSA6 W5NRH2 W5Q5H8 W5NU00 W5P3R3 W5PZI1 I1WXR3 C8BKD1 W5P5I0 W5QH46 W5NY95 W5PBY2 W5NUJ7 W5Q0L2 W5P6F4 W5PID9 W5PJ66 W5Q9D5 W5Q4Q3 W5PGT6 W5PFF9 W5NYA1 W5PWS0 W5PXC8 W5NXJ3 W5PDR5 W5PJZ2 W5PE53 W5Q927 W5PH81 W5QAR2 W5PLL2 W5Q749 W5P4C6 W5PEI4 W5P336 W5Q3K6 W5PVL4 W5P3J3 W5PD62 W5PDQ9 W5PS30 W5PQS4 W5PD84 W5PDS4 W5NYU0 W5PDP6 W5PDP2 W5P229 …	over	0.398976	0.440623	0.0166667
map04210	Apoptosis	1	44	62	5237	0.0227273	0.0118388	W5QI70	W5PJ75 W5Q9T3 P60713 W5P640 W5QFH6 C5ISA2 W5NV97 W5QC38 P62896 W5QFK5 W5Q1R8 A8IF71 W5PW39 B2ZA85 W5QJ50 W5QAT3 W5Q1F6 W5NRR3 W5NVF9 W5PW95 Q9MZB2 W5PSA7 W5PVK6 W5P762 W5Q9X5 W5PM87 S5FR89 W5P1P1 W5NXI9 W5PQ00 W5P1H0 C5IJA6 W5NU92 W5PZ48 W5P4V7 W5QI78 W5QI70 W5PBB5 W5P7V7 W5Q7L5 W5PTI1 W5P600 W5PTC7 W5PT49 W5PC55 W5Q3N1 W5Q635 W5PFV1 W5NZ72 W5QBA7 W5PE90 W5NSH4 W5P790 W5PIE8 W5PK25 W5PWF9 W5NTX8 …	over	0.40915	0.440623	0.016129
map00230	Purine metabolism	1	44	74	5237	0.0227273	0.0141302	W5PXR1	W5NYH2 C5IJA8 W5PVD4 W5QC41 W5QI77 W5Q389 W5QBE6 W5PR48 W5PJB6 W5P207 W5PUV3 W5QCY6 W5QDE5 W5PJD0 C8BKC9 W5PFM8 W5NS79 W5PHQ4 W5PCV0 W5NYV7 W5Q1I6 W5PSG8 W5P6C1 W5P8E4 W5P228 W5PG10 W5NQ60 W5QHC1 W5PMW3 W5Q780 W5QHS3 W5NYF7 Q2V8X7 W5PX58 W5QIC3 W5NZG4 W5P5E8 W5Q0P5 W5PC89 W5QD97 B7TJ05 W5P1G0 E7ECV8 W5PVP5 W5NT70 W5NQD4 W5Q6B7 W5PKF1 W5PZB1 W5PXR1 W5PDR0 W5NQ72 W5P6A2 W5PLE1 W5Q168 W5P8E2 W5PEG6 …	over	0.466752	0.490089	0.0135135
map05168	Herpes simplex infection	1	44	85	5237	0.0227273	0.0162307	W5PBE0	B8QGA5 W5PGN1 W5NPK5 W5NPL9 W5P5T4 W5NXP6 W5NRI1 W5NXM1 P62896 W5NRH2 W5QJ50 W5QE45 W5P456 W5PNV2 W5QCL5 W5NZL1 A4ZVZ3 W5Q7U7 W5PEQ9 W5QAT3 Q4LBE3 Q4LBE0 W5P6F4 F8T866 W5NT21 B0FZL9 C8BKE1 Q9MZB2 W5PG50 B7U170 W5PS57 W5PXC6 W5PI17 Q2TGQ0 Q4LBD8 W5P1P1 W5PIJ6 F8T871 Q4LBE2 W5NUE9 W5Q0P6 W5NWQ4 W5P621 W5PNR9 W5NYS1 F8TCU8 W5NY14 W5P283 A0A0U2UDT4 F8T853 W5NU92 W5Q952 W5PHW1 W5Q7L5 W5PH55 W5P7J4 W5P…	over	0.514708	0.527262	0.0117647
map03013	RNA transport	1	44	102	5237	0.0227273	0.0194768	W5PMG4	W5P8C2 W5PD15 W5P0D4 W5QH43 W5Q7J3 W5PYK0 B9VH02 W5QJ50 W5QHE9 W5PHC4 C5IJA0 W5QHH5 W5NX86 W5PG71 W5Q2Y8 W5PZH7 W5NVU4 W5PZM2 W5Q0Z1 W5PF71 W5P6I6 W5NQ14 W5QG19 W5PLY1 W5Q0G0 W5PPQ6 W5P508 W5QC84 W5Q6E7 W5PN98 W5P9L8 W5PN24 W5NPI6 W5PRT2 W5NRL8 W5QFP1 W5PV90 W5NY84 W5PW79 W5Q5L0 W5NY25 W5NSM4 W5Q7Z8 W5Q5I4 W5QBG6 W5PMG4 W5QDN6 W5QHD4 W5Q988 W5PM50 W5Q2K9 W5PFN0 W5Q952 W5QDK8 W5PIV7 W5NYY0 W5PFL3 …	over	0.580647	0.580647	0.00980392
