# Supplementary material for: Comparative proteomics of ovaries elucidated the potential targets related to ovine prolificacy
Source: Front Vet Sci. 2023 Aug 22;10:1096762. doi: 10.3389/fvets.2023.1096762 (PMC10477366; doi:10.3389/fvets.2023.1096762)
Supplement: Supplementary file 6 [file Table_6.XLSX]

## Sheet: PL vs. ML
#node1	node2	node1_string_id	node2_string_id	neighborhood_on_chromosome	gene_fusion	phylogenetic_cooccurrence	homology	coexpression	experimentally_determined_interaction	database_annotated	automated_textmining	combined_score
ACOX3	FABP3	9940.ENSOARP00000013847	9940.ENSOARP00000001683	0	0	0	0	0.06	0.212	0.252	0.163	0.474
ACOX3	SLC27A4	9940.ENSOARP00000013847	9940.ENSOARP00000011183	0	0	0	0	0.063	0	0.439	0.163	0.521
CP	LOC101107153	9940.ENSOARP00000005423	9940.ENSOARP00000005545	0	0	0	0	0	0	0	0.404	0.404
DDX58	OAS1	9940.ENSOARP00000015803	9940.ENSOARP00000003061	0	0	0	0	0.587	0.153	0.453	0.652	0.924
DDX58	OAS2	9940.ENSOARP00000015803	9940.ENSOARP00000009772	0	0	0	0	0.587	0.153	0.453	0.707	0.936
DDX58	MX1	9940.ENSOARP00000015803	9940.ENSOARP00000011035	0	0	0	0	0.755	0	0.501	0.706	0.961
ENSOARP00000004226	OAS1	9940.ENSOARP00000004226	9940.ENSOARP00000003061	0	0	0	0	0.161	0.439	0.184	0.048	0.585
ENSOARP00000004226	OAS2	9940.ENSOARP00000004226	9940.ENSOARP00000009772	0	0	0	0	0.161	0.439	0.184	0.048	0.585
ENSOARP00000009812	IGHM	9940.ENSOARP00000009812	9940.ENSOARP00000003016	0	0	0	0.67	0.115	0	0.275	0.447	0.424
ENSOARP00000018951	FABP3	9940.ENSOARP00000018951	9940.ENSOARP00000001683	0	0	0	0	0.061	0.109	0.252	0.401	0.574
ENSOARP00000018951	SLC27A4	9940.ENSOARP00000018951	9940.ENSOARP00000011183	0	0	0	0	0	0	0.293	0.233	0.434
FABP3	SLC27A4	9940.ENSOARP00000001683	9940.ENSOARP00000011183	0	0	0	0	0.066	0	0.076	0.491	0.522
FCER1G	IGHM	9940.ENSOARP00000010507	9940.ENSOARP00000003016	0	0	0	0	0.063	0	0.849	0.056	0.855
MX1	OAS1	9940.ENSOARP00000011035	9940.ENSOARP00000003061	0	0	0	0	0.699	0.132	0.355	0.452	0.895
MX1	OAS2	9940.ENSOARP00000011035	9940.ENSOARP00000009772	0	0	0	0	0.699	0.132	0.355	0.68	0.938
NAMPT	NUDT15	9940.ENSOARP00000004816	9940.ENSOARP00000012428	0.157	0	0	0	0.065	0	0.486	0.331	0.692
NUDT15	NUDT2	9940.ENSOARP00000012428	9940.ENSOARP00000009971	0.107	0	0	0	0	0	0	0.421	0.46
OAS1	YAP1	9940.ENSOARP00000003061	9940.ENSOARP00000007134	0	0	0	0	0.051	0.262	0.188	0.085	0.41
OAS1	OAS2	9940.ENSOARP00000003061	9940.ENSOARP00000009772	0	0	0	0.925	0	0	0.8	0	0.8
OAS2	YAP1	9940.ENSOARP00000009772	9940.ENSOARP00000007134	0	0	0	0	0.051	0.262	0.188	0.085	0.41

## Sheet: PF vs. MF
#node1	node2	node1_string_id	node2_string_id	neighborhood_on_chromosome	gene_fusion	phylogenetic_cooccurrence	homology	coexpression	experimentally_determined_interaction	database_annotated	automated_textmining	combined_score
CD74	CTSS	9940.ENSOARP00000007751	9940.ENSOARP00000022421	0	0	0	0	0.707	0.153	0.923	0.539	0.99
CD82	LAMP1	9940.ENSOARP00000001881	9940.ENSOARP00000008813	0	0	0	0	0.056	0.103	0.137	0.329	0.444
COL12A1	POSTN	9940.ENSOARP00000006873	9940.ENSOARP00000010773	0	0	0	0	0.227	0.12	0	0.306	0.486
COL12A1	COL3A1	9940.ENSOARP00000006873	9940.ENSOARP00000017710	0	0	0	0.563	0.357	0.154	0.313	0.583	0.694
COL3A1	POSTN	9940.ENSOARP00000017710	9940.ENSOARP00000010773	0	0	0	0	0.725	0.12	0	0.488	0.865
COL3A1	EFEMP2	9940.ENSOARP00000017710	9940.ENSOARP00000019730	0	0	0	0	0.091	0.086	0.151	0.332	0.465
CRYM	PMM1	9940.ENSOARP00000015650	9940.ENSOARP00000019737	0.092	0	0	0	0	0	0	0.403	0.434
CRYM	FRZB	9940.ENSOARP00000015650	9940.ENSOARP00000018006	0	0	0	0	0	0	0	0.44	0.44
EFEMP2	POSTN	9940.ENSOARP00000019730	9940.ENSOARP00000010773	0	0	0	0	0.082	0	0	0.411	0.437
ENPP1	MGP	9940.ENSOARP00000015247	9940.ENSOARP00000022272	0	0	0	0	0	0	0	0.569	0.569
ENSOARP00000014513	LOC101106720	9940.ENSOARP00000014513	9940.ENSOARP00000015985	0	0	0	0	0.066	0.134	0.742	0.16	0.801
TMEM33	WIBG	9940.ENSOARP00000014855	9940.ENSOARP00000011640	0	0	0	0	0	0	0	0.444	0.444
