# Supplementary material for: Comparative proteomics of ovaries elucidated the potential targets related to ovine prolificacy
Source: Front Vet Sci. 2023 Aug 22;10:1096762. doi: 10.3389/fvets.2023.1096762 (PMC10477366; doi:10.3389/fvets.2023.1096762)
Supplement: Supplementary file 7 [file Table_7.XLSX]

## Sheet: PL vs ML
protein accession	Description	protein name	unique peptides	peptides	TMT			PRM
					PL-mean	ML-mean	ratio_PL/ML	PL-mean	ML-mean	ratio_PL/ML
W5P316	Nicotinamide phosphoribosyltransferase OS=Ovis aries GN=NAMPT PE=4 SV=1 - [W5P316_SHEEP]	NAMPT	17	17	1.4351	1.1003	1.3	0.1869	0.0597	3.13
W5NRM7	Cellular retinoic acid binding protein 1 OS=Ovis aries GN=CRABP1 PE=3 SV=1 - [W5NRM7_SHEEP]	CRABP1	5	6	1.2734	0.9591	1.33	0.3961	0.109	3.63
W5NXF3	TIA1 cytotoxic granule associated RNA binding protein like 1 OS=Ovis aries GN=TIAL1 PE=4 SV=1 - [W5NXF3_SHEEP]	TIAL1	2	2	1.0943	0.8721	1.25	0.0577	0.0276	2.09
Q9GKP4	Interferon stimulated gene 17 OS=Ovis aries GN=ISG17 PE=2 SV=1 - [Q9GKP4_SHEEP]	ISG17	4	4	0.8335	1.5225	0.55	0.1052	0.1965	0.54

## Sheet: PF vs MF
protein accession	Description	protein name	unique peptides	peptides	TMT			PRM
					PF-mean	MF-mean	ratio_PF/MF	PF-mean	MF-mean	ratio_PF/MF
W5PG55	Uncharacterized protein OS=Ovis aries PE=4 SV=1 - [W5PG55_SHEEP]	\\	5	5	1.2372	1.0146	1.22	0.1001	0.0674	1.48
W5NXF3	TIA1 cytotoxic granule associated RNA binding protein like 1 OS=Ovis aries GN=TIAL1 PE=4 SV=1 - [W5NXF3_SHEEP]	TIAL1	2	2	1.1403	0.9316	1.22	0.0395	0.0209	1.89
W5PEE9	Lysosomal associated membrane protein 1 OS=Ovis aries GN=LAMP1 PE=3 SV=1 - [W5PEE9_SHEEP]	LAMP1	2	2	0.939	1.136	0.827	0.0958	0.1279	0.75
